# Supplementary material for: RNA-Seq analysis reveals transcript diversity and active genes after common cutworm (Spodoptera litura Fabricius) attack in resistant and susceptible wild soybean lines
Source: BMC Genomics. 2019 Mar 22;20:237. doi: 10.1186/s12864-019-5599-z (PMC6431011; doi:10.1186/s12864-019-5599-z)
Supplement: Supplementary file 1 — Table S1. Number of aligned genes for each sample. (XLSX 10 kb) [file 12864_2019_5599_MOESM1_ESM.xlsx]

## Sheet: Sheet1
Table S1 Number of aligned genes for each sample
Sample	Total clean read number	Total gene number	Known gene number	Novel gene number	Total transcript number	Known transcript number	Novel transcript number
W99_1d_CK1	44807062	37359	34548	2811	54814	43676	11138
W99_1d_CK2	44911776	37318	34441	2877	55115	43731	11384
W99_1d_CK3	44168542	37297	34484	2813	54878	43731	11147
W99_1d_T1	44359690	36982	34167	2815	53627	42796	10831
W99_1d_T2	44826356	37757	34899	2858	55500	44233	11267
W99_1d_T3	44533664	37466	34680	2786	54703	43740	10963
W99_3d_CK1	44332816	37331	34541	2790	54668	43712	10956
W99_3d_CK2	44284990	37217	34367	2850	55078	43754	11324
W99_3d_CK3	44513654	37241	34430	2811	54918	43769	11149
W99_3d_T1	45030350	37515	34735	2780	55016	44113	10903
W99_3d_T2	44941906	37905	35120	2785	55772	44764	11008
W99_3d_T3	44764230	38289	35489	2800	55462	44549	10913
W11_1d_CK1	45055260	36525	33663	2862	54001	42926	11075
W11_1d_CK2	44219042	36490	33654	2836	53753	42755	10998
W11_1d_CK3	44613918	35837	33181	2656	51329	41163	10166
W11_1d_T1	44227756	38009	35106	2903	55908	44558	11350
W11_1d_T2	44808108	37016	34211	2805	53950	43153	10797
W11_1d_T3	44098678	37021	34264	2757	53724	43102	10622
W11_2d_CK1	44775056	36579	33719	2860	53894	42704	11190
W11_2d_CK2	44408752	37097	34172	2925	55575	43910	11665
W11_2d_CK3	44782254	36860	33980	2880	54515	43346	11169
W11_2d_T1	44146304	37433	34562	2871	55610	44280	11330
W11_2d_T2	44167312	36943	34114	2829	54406	43300	11106
W11_2d_T3	44997062	37810	34854	2956	56236	44708	11528
W11 and W99 were two wild soybean lines. 1d, 2d, 3d represent 1d, 2d and 3d after CCW induction. CK1, CK2, CK3 represent three biological replicates of control samples. T1, T2, T3 represent three biological replicates of treated samples.
