# Supplementary material for: RNA-Seq analysis reveals transcript diversity and active genes after common cutworm (Spodoptera litura Fabricius) attack in resistant and susceptible wild soybean lines
Source: BMC Genomics. 2019 Mar 22;20:237. doi: 10.1186/s12864-019-5599-z (PMC6431011; doi:10.1186/s12864-019-5599-z)
Supplement: Supplementary file 2 — Table S2. Non-redundant DEGs. (XLSX 428 kb) [file 12864_2019_5599_MOESM2_ESM.xlsx]

## Sheet: non-redundant
Table S2 Non-redundant DEGs
Gene ID	R1d	R3d	S1d	S2d	Symbol	Cellular component	Molecular function	Biological process	KEGG orthology	Nr description
547449	*	*	Up	*	LOC547449	NA	GO:0004553//hydrolase activity, hydrolyzing O-glycosyl compounds;GO:0043167//ion binding	GO:0044238//primary metabolic process	K01183//chitinase [EC:3.2.1.14]	gi|351726922|ref|NP_001236631.1|//class III acidic endochitinase precursor [Glycine max]
547453	*	Up	*	*	LOC547453	GO:0042579//microbody;GO:0005777//peroxisome	GO:0016663//oxidoreductase activity, acting on other nitrogenous compounds as donors, oxygen as acceptor;GO:0004846//urate oxidase activity	GO:0009112//nucleobase metabolic process;GO:0044403//symbiosis, encompassing mutualism through parasitism;GO:0009877//nodulation;GO:0019628//urate catabolic process;GO:0006144//purine nucleobase metabolic process;GO:0055114//oxidation-reduction process	K00365//urate oxidase [EC:1.7.3.3]	gi|351721245|ref|NP_001236691.1|//uricase-2 isozyme 1 [Glycine max];gi|1498170|dbj|BAA13184.1|//uricase [Glycine max]
547454	*	Up	Up	Up	LOC547454	GO:0044421//extracellular region part	GO:0004553//hydrolase activity, hydrolyzing O-glycosyl compounds;GO:0043167//ion binding	GO:0006026//aminoglycan catabolic process	K01183//chitinase [EC:3.2.1.14]	gi|351721779|ref|NP_001236709.1|//Chitinase III-A precursor [Glycine max]
547460	Up	Up	*	Up	MYB15	NA	NA	NA	K09422//myb proto-oncogene protein, plant	gi|356542240|ref|XP_003539577.1|//PREDICTED: transcription factor MYB35 [Glycine max]
547475	Up	Up	Up	*	SF3'H1	NA	GO:0005506//iron ion binding;GO:0016491//oxidoreductase activity	GO:0008152//metabolic process	K05280//flavonoid 3'-monooxygenase [EC:1.14.13.21]	gi|351723209|ref|NP_001237015.1|//flavonoid 3'-hydroxylase [Glycine max]
547477	*	Up	*	*	SFERH-4	GO:0009536//plastid	GO:0005506//iron ion binding;GO:0016724//oxidoreductase activity, oxidizing metal ions, oxygen as acceptor	GO:0000041//transition metal ion transport;GO:0006875//cellular metal ion homeostasis;GO:0008152//metabolic process	K00522//ferritin heavy chain [EC:1.16.3.2]	gi|351724189|ref|NP_001237049.1|//ferritin-4, chloroplastic [Glycine max]
547479	Up	Up	*	*	19-1-5	GO:0030312//external encapsulating structure;GO:0005576//extracellular region	GO:0016758//transferase activity, transferring hexosyl groups;GO:0016798//hydrolase activity, acting on glycosyl bonds	GO:0044042//glucan metabolic process	K08235//xyloglucan:xyloglucosyl transferase [EC:2.4.1.207]	gi|351724937|ref|NP_001237075.1|//syringolide-induced protein 19-1-5 precursor [Glycine max]
547481	*	Up	*	*	1-3-1B	GO:0043231//intracellular membrane-bounded organelle	GO:0003676//nucleic acid binding	NA	K05674//ATP-binding cassette, subfamily C (CFTR/MRP), member 10;K01179//endoglucanase [EC:3.2.1.4];K08869//aarF domain-containing kinase;K12133//MYB-related transcription factor LHY;K17613//calcineurin-binding protein cabin-1	gi|351725743|ref|NP_001237103.1|//syringolide-induced protein 1-3-1B [Glycine max]
547482	*	Up	*	*	B13-1-9	NA	NA	NA	NA	gi|351726220|ref|NP_001237119.1|//syringolide-induced protein B13-1-9 [Glycine max]
547483	*	Up	*	*	B15-3-5	NA	GO:0016791//phosphatase activity	NA	K20728//null;K02866//large subunit ribosomal protein L10e	gi|351726720|ref|NP_001237136.1|//syringolide-induced protein B15-3-5 [Glycine max]
547484	*	Up	*	*	LOC547484	NA	NA	NA	K00423//L-ascorbate oxidase [EC:1.10.3.3]	gi|955395702|ref|XP_003524331.2|//PREDICTED: L-ascorbate oxidase [Glycine max]
547488	*	Up	*	Up	LOC547488	NA	NA	NA	K09422//myb proto-oncogene protein, plant	gi|955352419|ref|XP_006592013.2|//PREDICTED: transcription factor MYB39 [Glycine max]
547489	*	Up	Up	Up	HIDH	NA	GO:0003824//catalytic activity	NA	K13258//2-hydroxyisoflavanone dehydratase [EC:4.2.1.105]	gi|351721981|ref|NP_001237228.1|//2-hydroxyisoflavanone dehydratase [Glycine max]
547492	*	Up	*	*	LOC547492	NA	GO:0032559//adenyl ribonucleotide binding;GO:0016405//CoA-ligase activity	GO:0006725//cellular aromatic compound metabolic process	K01904//4-coumarate--CoA ligase [EC:6.2.1.12]	gi|351723189|ref|NP_001237270.1|//4-coumarate:CoA ligase isoenzyme 3 [Glycine max]
547495	*	*	Up	*	PM12	NA	NA	NA	NA	gi|351724453|ref|NP_001237314.1|//dehydrin [Glycine max]
547499	*	Up	Up	Up	GMIPER1	NA	GO:0016209//antioxidant activity;GO:0005506//iron ion binding;GO:0003824//catalytic activity	GO:0008152//metabolic process;GO:0006950//response to stress	K00430//peroxidase [EC:1.11.1.7]	gi|351726279|ref|NP_001237377.1|//peroxidase, pathogen-induced precursor [Glycine max];gi|571514246|ref|XP_006597070.1|//PREDICTED: peroxidase, pathogen-induced isoform X1 [Glycine max]
547520	Up	Up	*	*	GSTa	NA	GO:0016765//transferase activity, transferring alkyl or aryl (other than methyl) groups	NA	K00799//glutathione S-transferase [EC:2.5.1.18]	gi|351721193|ref|NP_001237713.1|//2,4-D inducible glutathione S-transferase [Glycine max]
547530	*	Up	*	*	MAPK1	NA	GO:0032559//adenyl ribonucleotide binding;GO:0004702//receptor signaling protein serine/threonine kinase activity	GO:0006464//cellular protein modification process	K20536//null	gi|351726076|ref|NP_001237882.1|//mitogen-activated protein kinase 1 [Glycine max]
547550	*	Up	*	*	PRX4	NA	GO:0016209//antioxidant activity;GO:0005506//iron ion binding;GO:0003824//catalytic activity	GO:0008152//metabolic process;GO:0006950//response to stress	K00430//peroxidase [EC:1.11.1.7]	gi|363814589|ref|NP_001242769.1|//peroxidase precursor [Glycine max]
547553	*	*	Up	*	PM32	NA	NA	NA	K20254//perilipin-4	gi|947072513|gb|KRH21404.1|//hypothetical protein GLYMA_13G237700 [Glycine max]
547554	Up	*	*	*	PM34	NA	GO:0003824//catalytic activity	GO:0008152//metabolic process	K11147//dehydrogenase/reductase SDR family member 4 [EC:1.1.-.-]	gi|351722943|ref|NP_001238285.1|//seed maturation protein PM34 [Glycine max]
547556	*	Up	Up	*	PM35	NA	NA	NA	NA	gi|351723735|ref|NP_001238313.1|//seed maturation protein PM35 [Glycine max]
547557	*	Up	*	*	TENA_E	NA	NA	NA	K20896//null	gi|351724199|ref|NP_001238329.1|//probable bifunctional TENA-E protein [Glycine max]
547572	*	Up	*	Up	CHIA1	NA	GO:0004553//hydrolase activity, hydrolyzing O-glycosyl compounds;GO:0030247//polysaccharide binding	GO:0006950//response to stress;GO:0006026//aminoglycan catabolic process	K20547//null	gi|351723511|ref|NP_001238561.1|//chitinase class I precursor [Glycine max]
547576	*	Down	*	*	LOC547576	NA	GO:0016765//transferase activity, transferring alkyl or aryl (other than methyl) groups	NA	K00799//glutathione S-transferase [EC:2.5.1.18]	gi|351725411|ref|NP_001238627.1|//glutathione S-transferase GST 5 [Glycine max]
547577	*	Up	*	*	LOC547577	NA	GO:0016765//transferase activity, transferring alkyl or aryl (other than methyl) groups	GO:0050896//response to stimulus	K00799//glutathione S-transferase [EC:2.5.1.18]	gi|351725871|ref|NP_001238643.1|//glutathione S-transferase GST 6 [Glycine max]
547578	*	Up	Up	Up	LOC547578	NA	GO:0016765//transferase activity, transferring alkyl or aryl (other than methyl) groups	GO:0050896//response to stimulus	K00799//glutathione S-transferase [EC:2.5.1.18]	gi|351726349|ref|NP_001238659.1|//glutathione S-transferase GST 7 [Glycine max]
547580	*	Up	*	*	GST	NA	GO:0016765//transferase activity, transferring alkyl or aryl (other than methyl) groups	NA	K00799//glutathione S-transferase [EC:2.5.1.18]	gi|351727282|ref|NP_001238691.1|//glutathione S-transferase [Glycine max]
547581	*	Up	Up	Up	LOC547581	NA	GO:0016765//transferase activity, transferring alkyl or aryl (other than methyl) groups	NA	K00799//glutathione S-transferase [EC:2.5.1.18]	gi|351727779|ref|NP_001238708.1|//glutathione S-transferase GST 12 [Glycine max]
547582	*	Up	*	*	LOC547582	NA	GO:0016765//transferase activity, transferring alkyl or aryl (other than methyl) groups	NA	K00799//glutathione S-transferase [EC:2.5.1.18]	gi|351720709|ref|NP_001238721.1|//glutathione S-transferase GST 13 [Glycine max]
547583	Up	Up	*	*	LOC547583	NA	GO:0016765//transferase activity, transferring alkyl or aryl (other than methyl) groups	NA	K00799//glutathione S-transferase [EC:2.5.1.18]	gi|255628785|gb|ACU14737.1|//unknown [Glycine max]
547584	*	Up	Up	Up	GSTU42	GO:0044424//intracellular part	GO:0016765//transferase activity, transferring alkyl or aryl (other than methyl) groups	NA	K00799//glutathione S-transferase [EC:2.5.1.18]	gi|751368090|ref|NP_001291444.1|//glutathione S-transferase GST 15 [Glycine max]
547586	Down	*	*	*	GSTU62	NA	GO:0003824//catalytic activity	NA	K00799//glutathione S-transferase [EC:2.5.1.18]	gi|751557606|ref|NP_001291445.1|//glutathione S-transferase GST 18 [Glycine max]
547601	Down	*	*	*	LOC547601	NA	NA	NA	K01953//asparagine synthase (glutamine-hydrolysing) [EC:6.3.5.4];K13783//MFS transporter, OPA family, solute carrier family 37 (glycerol-3-phosphate transporter), member 1/2	gi|255642311|gb|ACU21420.1|//unknown [Glycine max]
547602	*	Up	*	*	CHI	NA	GO:0016872//intramolecular lyase activity	GO:0009699//phenylpropanoid biosynthetic process;GO:0006575//cellular modified amino acid metabolic process	K01859//chalcone isomerase [EC:5.5.1.6]	gi|351723089|ref|NP_001235219.1|//chalcone--flavonone isomerase 1A [Glycine max]
547604	Up	*	*	*	MIPS	NA	GO:0016872//intramolecular lyase activity	GO:0006644//phospholipid metabolic process;GO:0006020//inositol metabolic process	K01858//myo-inositol-1-phosphate synthase [EC:5.5.1.4]	gi|351723947|ref|NP_001235249.1|//myo-inositol-3-phosphate synthase [Glycine max]
547618	*	Down	*	*	SHOOT1	NA	NA	NA	NA	gi|351722395|ref|NP_001235451.1|//SHOOT1 protein [Glycine max]
547620	*	Up	*	*	GS1alpha	GO:0044424//intracellular part	GO:0016211//ammonia ligase activity;GO:0032559//adenyl ribonucleotide binding	GO:0006541//glutamine metabolic process;GO:0071941//nitrogen cycle metabolic process	K01915//glutamine synthetase [EC:6.3.1.2]	gi|358248136|ref|NP_001239821.1|//cytosolic glutamine synthetase alpha [Glycine max]
547621	*	Up	*	*	LOC547621	GO:0044424//intracellular part	GO:0016211//ammonia ligase activity;GO:0032559//adenyl ribonucleotide binding	GO:0006541//glutamine metabolic process;GO:0071941//nitrogen cycle metabolic process	K01915//glutamine synthetase [EC:6.3.1.2]	gi|356501017|ref|XP_003519325.1|//PREDICTED: glutamine synthetase cytosolic isozyme 2 [Glycine max]
547636	*	Up	*	*	LOC547636	NA	NA	NA	NA	gi|351721970|ref|NP_001235692.1|//24 kDa seed coat protein precursor [Glycine max]
547638	Down	Down	*	*	LOC547638	GO:0044425//membrane part	GO:0032559//adenyl ribonucleotide binding;GO:0004872//receptor activity	GO:0012501//programmed cell death;GO:0006952//defense response;GO:0023052//signaling	K03283//heat shock 70kDa protein 1/8;K00695//sucrose synthase [EC:2.4.1.13]	gi|351722777|ref|NP_001235720.1|//resistance protein KR3 [Glycine max]
547643	Up	*	*	*	LOC547643	NA	GO:0046914//transition metal ion binding;GO:0008172//S-methyltransferase activity	GO:0000097//sulfur amino acid biosynthetic process;GO:0006730//one-carbon metabolic process	K00549//5-methyltetrahydropteroyltriglutamate--homocysteine methyltransferase [EC:2.1.1.14]	gi|351724907|ref|NP_001235794.1|//methionine synthase [Glycine max]
547648	*	Up	*	*	LOC547648	NA	GO:0003824//catalytic activity	NA	K07025//putative hydrolase of the HAD superfamily	gi|351727092|ref|NP_001235869.1|//uncharacterized protein LOC547648 [Glycine max]
547658	*	Up	*	*	LOC547658	GO:0044424//intracellular part	GO:0016616//oxidoreductase activity, acting on the CH-OH group of donors, NAD or NADP as acceptor;GO:0046914//transition metal ion binding	GO:0008152//metabolic process	K18857//alcohol dehydrogenase class-P [EC:1.1.1.1]	gi|955364558|ref|XP_003545664.3|//PREDICTED: alcohol dehydrogenase 1 [Glycine max]
547659	Up	Up	*	*	LOC547659	NA	NA	NA	K13081//leucoanthocyanidin reductase [EC:1.17.1.3]	gi|351724529|ref|NP_001236037.1|//NADPH:isoflavone reductase [Glycine max]
547660	Up	Up	Up	Up	LOC547660	NA	GO:0048037//cofactor binding	GO:0008152//metabolic process	K13265//vestitone reductase [EC:1.1.1.348]	gi|351725017|ref|NP_001236054.1|//2'-hydroxydihydrodaidzein reductase [Glycine max]
547671	Up	Up	Up	Up	CA1	NA	GO:0016836//hydro-lyase activity;GO:0046914//transition metal ion binding	NA	K01673//carbonic anhydrase [EC:4.2.1.1]	gi|734370550|gb|KHN19308.1|//Carbonic anhydrase, chloroplastic, partial [Glycine soja]
547678	Down	*	*	*	LOC547678	NA	GO:0003824//catalytic activity	NA	K07025//putative hydrolase of the HAD superfamily	gi|955347243|ref|XP_003535653.2|//PREDICTED: uncharacterized protein LOC547678 [Glycine max]
547679	Up	*	Up	*	SUT1	GO:0016021//integral component of membrane	GO:0015154//disaccharide transmembrane transporter activity	GO:0015766//disaccharide transport	K15378//solute carrier family 45, member 1/2/4	gi|571484128|ref|XP_006589462.1|//PREDICTED: sucrose transporter [Glycine max]
547680	Down	*	*	*	MST1	GO:0031224//intrinsic component of membrane;GO:0016021//integral component of membrane	GO:0022857//transmembrane transporter activity;GO:0022891//substrate-specific transmembrane transporter activity	GO:0006810//transport;GO:0055085//transmembrane transport	K16055//trehalose 6-phosphate synthase/phosphatase [EC:2.4.1.15 3.1.3.12];K08150//MFS transporter, SP family, solute carrier family 2 (myo-inositol transporter), member 13	gi|351725049|ref|NP_001236311.1|//monosaccharide transporter [Glycine max];gi|951002762|ref|XP_014507427.1|//PREDICTED: sugar transport protein 14-like [Vigna radiata var. radiata]
547684	*	Up	*	*	BMY1	NA	GO:0016160//amylase activity;GO:0043167//ion binding	GO:0005976//polysaccharide metabolic process	K01177//beta-amylase [EC:3.2.1.2]	gi|351726594|ref|NP_001236364.1|//inactive beta-amylase-like [Glycine max]
547685	*	Up	*	*	NRP	NA	NA	NA	K10450//kelch-like protein 12;K10457//kelch-like protein 20;K10443//kelch-like protein 2/3	gi|351726918|ref|NP_001236375.1|//N-rich protein [Glycine max]
547688	*	*	Up	*	GDH2	NA	GO:0016639//oxidoreductase activity, acting on the CH-NH2 group of donors, NAD or NADP as acceptor	GO:0019752//carboxylic acid metabolic process	K00261//glutamate dehydrogenase (NAD(P)+) [EC:1.4.1.3]	gi|351720691|ref|NP_001236417.1|//glutamate dehydrogenase 2 [Glycine max]
547691	*	Up	Up	Up	LOC547691	NA	NA	NA	NA	gi|351721833|ref|NP_001236455.1|//uncharacterized protein LOC547691 [Glycine max]
547692	*	Up	Up	Up	LOC547692	NA	NA	NA	NA	gi|351722119|ref|NP_001236465.1|//uncharacterized protein LOC547692 [Glycine max]
547694	*	Up	*	*	LOC547694	GO:0044424//intracellular part	GO:0016702//oxidoreductase activity, acting on single donors with incorporation of molecular oxygen, incorporation of two atoms of oxygen;GO:0046914//transition metal ion binding	GO:0006633//fatty acid biosynthetic process	K15718//linoleate 9S-lipoxygenase [EC:1.13.11.58]	gi|356525977|ref|XP_003531596.1|//PREDICTED: seed linoleate 9S-lipoxygenase-3 [Glycine max]
547698	*	Up	*	*	LOC547698	GO:0009536//plastid;GO:0009507//chloroplast	GO:0005506//iron ion binding;GO:0004322//ferroxidase activity;GO:0016724//oxidoreductase activity, oxidizing metal ions, oxygen as acceptor;GO:0008199//ferric iron binding	GO:0006879//cellular iron ion homeostasis;GO:0000041//transition metal ion transport;GO:0006875//cellular metal ion homeostasis;GO:0008152//metabolic process;GO:0006826//iron ion transport;GO:0055114//oxidation-reduction process	K00522//ferritin heavy chain [EC:1.16.3.2]	gi|255642539|gb|ACU21533.1|//unknown [Glycine max];gi|351724101|ref|NP_001236534.1|//ferritin [Glycine max]
547702	Up	*	*	*	AMS1	NA	GO:0016853//isomerase activity	NA	K15813//beta-amyrin synthase [EC:5.4.99.39]	gi|351725741|ref|NP_001236591.1|//beta-amyrin synthase [Glycine max];gi|571464116|ref|XP_006582958.1|//PREDICTED: beta-amyrin synthase isoform X1 [Glycine max]
547714	*	Up	Up	Up	LOC547714	NA	NA	NA	NA	gi|356500527|ref|XP_003519083.1|//PREDICTED: uncharacterized protein LOC547714 [Glycine max]
547717	*	Up	*	*	TP55	NA	GO:0004030//aldehyde dehydrogenase [NAD(P)+] activity	GO:0008152//metabolic process;GO:0050896//response to stimulus	K14085//aldehyde dehydrogenase family 7 member A1 [EC:1.2.1.31 1.2.1.8 1.2.1.3]	gi|351724769|ref|NP_001236813.1|//aldehyde dehydrogenase family 7 member A1 [Glycine max]
547738	*	Up	*	*	LOC547738	NA	GO:0032559//adenyl ribonucleotide binding;GO:0004672//protein kinase activity	GO:0006464//cellular protein modification process	K07760//cyclin-dependent kinase [EC:2.7.11.22]	gi|351726246|ref|NP_001237120.1|//cyclin-dependent kinases CDKB [Glycine max]
547740	*	Down	*	*	LOC547740	GO:0043231//intracellular membrane-bounded organelle;GO:0005634//nucleus	NA	GO:0009987//cellular process	K14505//cyclin D3, plant	gi|947041272|gb|KRG90996.1|//hypothetical protein GLYMA_20G126700 [Glycine max];gi|351727156|ref|NP_001237151.1|//cyclin d3 [Glycine max]
547742	*	Up	*	*	LOC547742	NA	GO:0032559//adenyl ribonucleotide binding;GO:0004672//protein kinase activity	GO:0006464//cellular protein modification process	K06632//wee1-like protein kinase [EC:2.7.11.1]	gi|351728095|ref|NP_001237183.1|//wee1 [Glycine max]
547748	Down	Up	*	Up	LOC547748	NA	GO:0008422//beta-glucosidase activity;GO:0043167//ion binding	GO:0044238//primary metabolic process	K19891//glucan endo-1,3-beta-glucosidase 1/2/3 [EC:3.2.1.39]	gi|351723211|ref|NP_001237271.1|//endo-1,3-beta-glucanase precursor [Glycine max]
547751	*	Down	*	*	FBA	GO:0044424//intracellular part	GO:0016832//aldehyde-lyase activity	GO:0006007//glucose catabolic process	K01623//fructose-bisphosphate aldolase, class I [EC:4.1.2.13]	gi|351724481|ref|NP_001237315.1|//fructose-bisphosphate aldolase [Glycine max]
547752	Up	Up	*	*	LOC547752	GO:0044424//intracellular part;GO:0043234//protein complex;GO:0000015//phosphopyruvate hydratase complex	GO:0000287//magnesium ion binding;GO:0046872//metal ion binding;GO:0016836//hydro-lyase activity;GO:0004634//phosphopyruvate hydratase activity;GO:0003988//acetyl-CoA C-acyltransferase activity;GO:0016747//transferase activity, transferring acyl groups other than amino-acyl groups	GO:0006007//glucose catabolic process;GO:0006096//glycolytic process	K01689//enolase [EC:4.2.1.11]	gi|947046495|gb|KRG96124.1|//hypothetical protein GLYMA_19G190900 [Glycine max];gi|351724891|ref|NP_001237329.1|//enolase [Glycine max]
547784	*	*	Up	*	AUX22	GO:0043231//intracellular membrane-bounded organelle	GO:0005515//protein binding	GO:0009755//hormone-mediated signaling pathway	K14484//auxin-responsive protein IAA	gi|351725121|ref|NP_001237849.1|//auxin-induced protein AUX22 [Glycine max]
547790	*	Up	*	*	SPK-1	NA	GO:0032559//adenyl ribonucleotide binding;GO:0004672//protein kinase activity	GO:0006464//cellular protein modification process	K14498//serine/threonine-protein kinase SRK2 [EC:2.7.11.1]	gi|351728101|ref|NP_001237951.1|//protein kinase [Glycine max];gi|571433429|ref|XP_006572904.1|//PREDICTED: protein kinase isoform X1 [Glycine max]
547794	*	*	Up	*	LOC547794	GO:0031224//intrinsic component of membrane	NA	GO:0006810//transport	K09873//aquaporin TIP	gi|351722853|ref|NP_001238026.1|//nodulin-26 [Glycine max]
547799	*	Up	*	*	PM3	NA	NA	NA	NA	gi|351734490|ref|NP_001238105.1|//maturation protein PM3 [Glycine max]
547819	*	Down	*	*	LOC547819	GO:0010287//plastoglobule;GO:0009535//chloroplast thylakoid membrane;GO:0016021//integral component of membrane;GO:0009536//plastid;GO:0009941//chloroplast envelope;GO:0009522//photosystem I	GO:0031409//pigment binding;GO:0046872//metal ion binding;GO:0016168//chlorophyll binding	GO:0009768//photosynthesis, light harvesting in photosystem I;GO:0006091//generation of precursor metabolites and energy;GO:0009416//response to light stimulus;GO:0018298//protein-chromophore linkage	K08912//light-harvesting complex II chlorophyll a/b binding protein 1	gi|356559639|ref|XP_003548106.1|//PREDICTED: chlorophyll a-b binding protein, chloroplastic [Glycine max]
547820	Up	Up	Up	Up	LOC547820	NA	GO:0016791//phosphatase activity	NA	K20728//null	gi|359806656|ref|NP_001241536.1|//stem 31 kDa glycoprotein precursor [Glycine max]
547821	Up	Up	Up	Up	VSPA	NA	GO:0045735//nutrient reservoir activity;GO:0016791//phosphatase activity	NA	K20728//null;K12742//isoprene synthase [EC:4.2.3.27];K02866//large subunit ribosomal protein L10e;K11340//actin-like protein 6A	gi|351727983|ref|NP_001238459.1|//stem 28 kDa glycoprotein precursor [Glycine max];gi|1351033|sp|P10742.2|S25K_SOYBN//RecName: Full=Stem 31 kDa glycoprotein; AltName: Full=Vegetative storage protein VSP25; Flags: Precursor
547822	*	*	Up	*	LOC547822	GO:0043231//intracellular membrane-bounded organelle	GO:0008422//beta-glucosidase activity;GO:0043167//ion binding	GO:0006950//response to stress;GO:0044238//primary metabolic process	K19893//glucan endo-1,3-beta-glucosidase 5/6 [EC:3.2.1.39];K19891//glucan endo-1,3-beta-glucosidase 1/2/3 [EC:3.2.1.39]	gi|351720981|ref|NP_001238474.1|//glucan endo-1,3-beta-glucosidase precursor [Glycine max]
547824	*	Up	*	*	FERRITIN	GO:0009536//plastid	GO:0005506//iron ion binding;GO:0016724//oxidoreductase activity, oxidizing metal ions, oxygen as acceptor	GO:0000041//transition metal ion transport;GO:0006875//cellular metal ion homeostasis;GO:0008152//metabolic process	K00522//ferritin heavy chain [EC:1.16.3.2]	gi|351721793|ref|NP_001238501.1|//ferritin-1, chloroplastic precursor [Glycine max]
547828	Up	Up	Up	*	GMPM1	NA	NA	GO:0007275//multicellular organism development	NA	gi|351723539|ref|NP_001238562.1|//18 kDa seed maturation protein [Glycine max]
547829	Up	Up	Up	*	MAT1	NA	NA	GO:0050896//response to stimulus	NA	gi|351724001|ref|NP_001238578.1|//maturation-associated protein [Glycine max]
547830	Up	Up	Up	Up	PRP2	NA	NA	NA	K03006//DNA-directed RNA polymerase II subunit RPB1 [EC:2.7.7.6];K15168//mediator of RNA polymerase II transcription subunit 25	gi|947089173|gb|KRH37838.1|//hypothetical protein GLYMA_09G093000 [Glycine max]
547835	*	Up	*	*	LOC547835	GO:0044424//intracellular part	GO:0016702//oxidoreductase activity, acting on single donors with incorporation of molecular oxygen, incorporation of two atoms of oxygen;GO:0046914//transition metal ion binding	GO:0006633//fatty acid biosynthetic process	K15718//linoleate 9S-lipoxygenase [EC:1.13.11.58]	gi|351726848|ref|NP_001238676.1|//seed linoleate 9S-lipoxygenase [Glycine max]
547836	Up	*	*	*	LOXB1	GO:0044424//intracellular part	GO:0016702//oxidoreductase activity, acting on single donors with incorporation of molecular oxygen, incorporation of two atoms of oxygen;GO:0046914//transition metal ion binding	GO:0006633//fatty acid biosynthetic process	K15718//linoleate 9S-lipoxygenase [EC:1.13.11.58]	gi|585418|sp|P38417.1|LOX4_SOYBN//RecName: Full=Linoleate 9S-lipoxygenase-4; AltName: Full=Lipoxygenase-4; Short=L-4; AltName: Full=VSP94
547842	Up	Up	Up	*	LOC547842	NA	NA	GO:0009415//response to water;GO:0006950//response to stress;GO:0009628//response to abiotic stimulus	K12741//heterogeneous nuclear ribonucleoprotein A1/A3;K14314//nuclear pore complex protein Nup210	gi|947090546|gb|KRH39211.1|//hypothetical protein GLYMA_09G185500 [Glycine max]
547843	Up	Up	Up	*	LOC547843	NA	NA	NA	NA	gi|255627363|gb|ACU14026.1|//unknown [Glycine max]
547853	Up	*	*	*	HSP22.3	NA	NA	NA	K13993//HSP20 family protein	gi|351720985|ref|NP_001235147.1|//low molecular weight heat shock protein Hsp22.3 precursor [Glycine max]
547860	Up	*	Up	*	LOX7	GO:0044424//intracellular part	GO:0016702//oxidoreductase activity, acting on single donors with incorporation of molecular oxygen, incorporation of two atoms of oxygen;GO:0046914//transition metal ion binding	GO:0006633//fatty acid biosynthetic process	K15718//linoleate 9S-lipoxygenase [EC:1.13.11.58]	gi|351723975|ref|NP_001235250.1|//lipoxygenase [Glycine max]
547865	Up	Up	*	*	LOC547865	GO:0005622//intracellular	GO:0046872//metal ion binding;GO:0060089//molecular transducer activity;GO:0004435//phosphatidylinositol phospholipase C activity;GO:0004871//signal transducer activity;GO:0004629//phospholipase C activity	GO:0016042//lipid catabolic process;GO:0007165//signal transduction;GO:0044238//primary metabolic process;GO:0035556//intracellular signal transduction	K05857//phosphatidylinositol phospholipase C, delta [EC:3.1.4.11]	gi|947082359|gb|KRH31148.1|//hypothetical protein GLYMA_11G230100 [Glycine max]
547877	*	Up	*	*	LOC547877	NA	GO:0032559//adenyl ribonucleotide binding;GO:0016884//carbon-nitrogen ligase activity, with glutamine as amido-N-donor	GO:0009064//glutamine family amino acid metabolic process;GO:0006528//asparagine metabolic process	K01953//asparagine synthase (glutamine-hydrolysing) [EC:6.3.5.4]	gi|351723573|ref|NP_001235492.1|//asparagine synthetase [Glycine max]
547895	*	Up	*	*	AS1	NA	GO:0032559//adenyl ribonucleotide binding;GO:0016884//carbon-nitrogen ligase activity, with glutamine as amido-N-donor	GO:0009064//glutamine family amino acid metabolic process;GO:0006528//asparagine metabolic process	K01953//asparagine synthase (glutamine-hydrolysing) [EC:6.3.5.4]	gi|571543517|ref|XP_006602085.1|//PREDICTED: asparagine synthetase 1 [Glycine max]
547896	*	Up	*	*	ELIP	NA	NA	NA	NA	gi|351723745|ref|NP_001235754.1|//early light-induced protein [Glycine max]
547908	*	Up	*	*	LOC547908	NA	GO:0004175//endopeptidase activity	GO:0019538//protein metabolic process	K00924//null	gi|356505878|ref|XP_003521716.1|//PREDICTED: basic 7S globulin [Glycine max]
547911	*	Up	*	*	REDUCTASE	NA	GO:0016747//transferase activity, transferring acyl groups other than amino-acyl groups	GO:0009699//phenylpropanoid biosynthetic process	K08243//Polyketide reductase;K19642//D-galacturonate reductase [EC:1.1.1.365]	gi|955361931|ref|XP_014622008.1|//PREDICTED: NAD(P)H-dependent 6'-deoxychalcone synthase isoform X1 [Glycine max];gi|351722691|ref|NP_001235973.1|//NAD(P)H-dependent 6'-deoxychalcone synthase [Glycine max]
547915	*	Up	Up	Up	LOC547915	NA	NA	GO:0006950//response to stress	NA	gi|351724557|ref|NP_001236038.1|//stress-induced protein SAM22 [Glycine max]
547916	*	Up	*	Up	LOC547916	NA	NA	GO:0006950//response to stress	NA	gi|351725047|ref|NP_001236055.1|//uncharacterized protein LOC547916 [Glycine max]
547921	Up	Up	Up	*	LOC547921	NA	NA	GO:0007275//multicellular organism development	NA	gi|734332466|gb|KHN07426.1|//18 kDa seed maturation protein [Glycine soja]
547924	*	Up	Up	Up	AOX1	GO:0031224//intrinsic component of membrane;GO:0043231//intracellular membrane-bounded organelle;GO:0016021//integral component of membrane;GO:0005743//mitochondrial inner membrane;GO:0070469//respiratory chain;GO:0019866//organelle inner membrane	GO:0043169//cation binding;GO:0046872//metal ion binding;GO:0005515//protein binding;GO:0003824//catalytic activity;GO:0009916//alternative oxidase activity	GO:0006091//generation of precursor metabolites and energy;GO:0032501//multicellular organismal process;GO:0055114//oxidation-reduction process;GO:0051234//establishment of localization	K17893//ubiquinol oxidase [EC:1.10.3.11]	gi|351720843|ref|NP_001236166.1|//ubiquinol oxidase 1, mitochondrial [Glycine max];gi|947114381|gb|KRH62683.1|//hypothetical protein GLYMA_04G123800 [Glycine max]
547931	Up	Up	*	*	BMY1	NA	GO:0016160//amylase activity;GO:0043167//ion binding	GO:0005976//polysaccharide metabolic process	K01177//beta-amylase [EC:3.2.1.2]	gi|403182326|ref|NP_001236247.1|//beta-amylase precursor [Glycine max]
547933	*	Up	*	Up	KTI-S	NA	GO:0061135//endopeptidase regulator activity	GO:0010466//negative regulation of peptidase activity	NA	gi|351724013|ref|NP_001236275.1|//Kunitz trypsin inhibitor precursor [Glycine max]
547942	*	*	Up	*	LOC547942	NA	NA	NA	NA	gi|734378362|gb|KHN22047.1|//Vicilin-like antimicrobial peptides 2-2 [Glycine soja]
547943	*	Down	*	*	LOC547943	NA	GO:0004175//endopeptidase activity	GO:0019538//protein metabolic process	K08245//phytepsin [EC:3.4.23.40]	gi|356532081|ref|XP_003534602.1|//PREDICTED: aspartic proteinase A1 [Glycine max]
547944	*	Up	*	*	LOC547944	NA	GO:0016405//CoA-ligase activity	NA	K01904//4-coumarate--CoA ligase [EC:6.2.1.12]	gi|351720722|ref|NP_001236418.1|//4-coumarate--CoA ligase 1 [Glycine max]
547947	Up	Up	*	*	PM27	NA	NA	NA	NA	gi|947074909|gb|KRH23749.1|//hypothetical protein GLYMA_12G001600 [Glycine max];gi|955352110|ref|XP_006591921.2|//PREDICTED: seed maturation protein PM27 isoform X1 [Glycine max]
547948	Up	Up	*	Up	LOC547948	GO:0043234//protein complex	GO:0016728//oxidoreductase activity, acting on CH or CH2 groups, disulfide as acceptor;GO:0032559//adenyl ribonucleotide binding	GO:0006259//DNA metabolic process	K10807//ribonucleoside-diphosphate reductase subunit M1 [EC:1.17.4.1]	gi|351722146|ref|NP_001236466.1|//ribonucleotide reductase large subunit B [Glycine max]
547951	*	Up	*	*	LOC547951	NA	GO:0016765//transferase activity, transferring alkyl or aryl (other than methyl) groups	NA	K00799//glutathione S-transferase [EC:2.5.1.18]	gi|351723125|ref|NP_001236500.1|//glutathione S-transferase GST 24 [Glycine max]
547955	Up	Up	Up	Up	EXP2	GO:0044464//cell part	NA	NA	K20628//null	gi|351724561|ref|NP_001236550.1|//expansin precursor [Glycine max]
547958	*	Up	*	*	STP	GO:0031224//intrinsic component of membrane;GO:0016021//integral component of membrane	GO:0022857//transmembrane transporter activity;GO:0022891//substrate-specific transmembrane transporter activity	GO:0006810//transport;GO:0055085//transmembrane transport	K08150//MFS transporter, SP family, solute carrier family 2 (myo-inositol transporter), member 13	gi|351725767|ref|NP_001236592.1|//sorbitol-like transporter [Glycine max]
547965	*	Down	*	*	AUX28	GO:0043231//intracellular membrane-bounded organelle	GO:0005515//protein binding	GO:0009755//hormone-mediated signaling pathway	K14484//auxin-responsive protein IAA	gi|734317055|gb|KHN02537.1|//Auxin-induced protein AUX28 [Glycine soja]
547969	Up	*	Up	Up	LOC547969	NA	GO:0004553//hydrolase activity, hydrolyzing O-glycosyl compounds;GO:0043167//ion binding;GO:0016798//hydrolase activity, acting on glycosyl bonds	GO:0044238//primary metabolic process;GO:0005975//carbohydrate metabolic process	NA	gi|351723155|ref|NP_001236757.1|//ruBisCO-associated protein [Glycine max]
547973	*	Up	Up	*	LOC547973	NA	GO:0043169//cation binding	GO:0006812//cation transport	K07213//copper chaperone;K10752//histone-binding protein RBBP4	gi|356538447|ref|XP_003537715.1|//PREDICTED: heavy metal-associated isoprenylated plant protein 26 [Glycine max]
547981	*	Up	Up	Up	SAMDC	NA	GO:0016831//carboxy-lyase activity	GO:0006596//polyamine biosynthetic process	K01611//S-adenosylmethionine decarboxylase [EC:4.1.1.50]	gi|351720756|ref|NP_001236931.1|//S-adenosylmethionine decarboxylase [Glycine max]
547994	Up	*	Up	*	AG1	GO:0009536//plastid	GO:0046914//transition metal ion binding;GO:0016813//hydrolase activity, acting on carbon-nitrogen (but not peptide) bonds, in linear amidines	GO:0009064//glutamine family amino acid metabolic process	K01476//arginase [EC:3.5.3.1]	gi|351726277|ref|NP_001237121.1|//arginase [Glycine max]
547996	Up	Up	Up	*	PM30	NA	NA	NA	NA	gi|351727184|ref|NP_001237152.1|//seed maturation protein PM30 [Glycine max]
548004	Up	*	*	*	BZIP36	GO:0043231//intracellular membrane-bounded organelle	GO:0003677//DNA binding;GO:0005515//protein binding;GO:0046914//transition metal ion binding;GO:0008270//zinc ion binding;GO:0043565//sequence-specific DNA binding;GO:0003700//transcription factor activity, sequence-specific DNA binding;GO:0001071//nucleic acid binding transcription factor activity	GO:0006355//regulation of transcription, DNA-templated;GO:0006351//transcription, DNA-templated	K10999//cellulose synthase A [EC:2.4.1.12];K16241//transcription factor HY5	gi|734394446|gb|KHN28520.1|//Cellulose synthase A catalytic subunit 1 [UDP-forming] [Glycine soja];gi|571541789|ref|XP_006601864.1|//PREDICTED: bZIP transcription factor bZIP36 isoform X1 [Glycine max];gi|351723239|ref|NP_001237272.1|//bZIP transcription factor bZIP36 [Glycine max]
548010	*	Up	*	*	1-3-1A	GO:0043231//intracellular membrane-bounded organelle	GO:0003676//nucleic acid binding	NA	K05674//ATP-binding cassette, subfamily C (CFTR/MRP), member 10;K01179//endoglucanase [EC:3.2.1.4];K08869//aarF domain-containing kinase;K17613//calcineurin-binding protein cabin-1	gi|351725775|ref|NP_001237360.1|//syringolide-induced protein 1-3-1A [Glycine max]
548020	Up	*	*	*	LOC548020	GO:0043234//protein complex	GO:0016728//oxidoreductase activity, acting on CH or CH2 groups, disulfide as acceptor;GO:0032559//adenyl ribonucleotide binding	GO:0006259//DNA metabolic process	K10807//ribonucleoside-diphosphate reductase subunit M1 [EC:1.17.4.1]	gi|356512785|ref|XP_003525096.1|//PREDICTED: ribonucleoside-diphosphate reductase large subunit [Glycine max]
548021	Up	*	Up	Up	LOC548021	NA	GO:0016787//hydrolase activity;GO:0004866//endopeptidase inhibitor activity	GO:0010466//negative regulation of peptidase activity	NA	gi|734392944|gb|KHN27872.1|//Kunitz-type trypsin inhibitor-like 2 protein [Glycine soja]
548022	*	Up	Up	Up	LOC548022	GO:0030312//external encapsulating structure	NA	GO:0006950//response to stress	K01188//beta-glucosidase [EC:3.2.1.21];K13420//LRR receptor-like serine/threonine-protein kinase FLS2 [EC:2.7.11.1]	gi|110836647|emb|CAI99394.1|//polygalacturonase inhibiting protein precursor [Glycine max]
548028	Up	*	*	*	LOC548028	NA	GO:0016746//transferase activity, transferring acyl groups	GO:0006631//fatty acid metabolic process	K09458//3-oxoacyl-[acyl-carrier-protein] synthase II [EC:2.3.1.179]	gi|351726906|ref|NP_001237654.1|//beta-ketoacyl-ACP synthetase I-2 [Glycine max]
548031	*	Up	*	*	LOC548031	NA	GO:0016765//transferase activity, transferring alkyl or aryl (other than methyl) groups	NA	K00799//glutathione S-transferase [EC:2.5.1.18]	gi|351720732|ref|NP_001237698.1|//glutathione S-transferase GST 20 [Glycine max]
548037	Down	*	*	*	EREBP1	GO:0043231//intracellular membrane-bounded organelle	GO:0001071//nucleic acid binding transcription factor activity;GO:0003676//nucleic acid binding	GO:0006351//transcription, DNA-templated	K09286//EREBP-like factor	gi|351723731|ref|NP_001237801.1|//ethylene-responsive element binding protein 1 [Glycine max]
548045	*	Up	*	*	STP1	GO:0031224//intrinsic component of membrane	GO:0015291//secondary active transmembrane transporter activity;GO:0016628//oxidoreductase activity, acting on the CH-CH group of donors, NAD or NADP as acceptor	GO:0071702//organic substance transport;GO:0008152//metabolic process	K16055//trehalose 6-phosphate synthase/phosphatase [EC:2.4.1.15 3.1.3.12];K08150//MFS transporter, SP family, solute carrier family 2 (myo-inositol transporter), member 13	gi|734333664|gb|KHN07680.1|//Sugar carrier protein C [Glycine soja]
548050	Up	*	*	*	GOLS	NA	GO:0016740//transferase activity	NA	K18819//inositol 3-alpha-galactosyltransferase [EC:2.4.1.123]	gi|351722883|ref|NP_001238027.1|//galactinol synthase [Glycine max]
548064	*	Up	*	*	SCAM-5	NA	GO:0046872//metal ion binding	NA	K13448//calcium-binding protein CML	gi|351722047|ref|NP_001238254.1|//calmodulin [Glycine max]
548066	Down	*	*	*	BZIP52	GO:0043231//intracellular membrane-bounded organelle	GO:0003677//DNA binding;GO:0005515//protein binding;GO:0043565//sequence-specific DNA binding;GO:0003700//transcription factor activity, sequence-specific DNA binding;GO:0001071//nucleic acid binding transcription factor activity	GO:0006355//regulation of transcription, DNA-templated;GO:0006351//transcription, DNA-templated	K14431//transcription factor TGA	gi|357463481|ref|XP_003602022.1|//BZIP family transcription factor [Medicago truncatula];gi|571486499|ref|XP_006590369.1|//PREDICTED: bZIP transcription factor bZIP52 isoform X1 [Glycine max];gi|351722999|ref|NP_001238287.1|//bZIP transcription factor bZIP52 [Glycine max]
548068	*	Up	*	Up	Ep	NA	GO:0016209//antioxidant activity;GO:0005506//iron ion binding;GO:0003824//catalytic activity	GO:0008152//metabolic process;GO:0006950//response to stress	K00430//peroxidase [EC:1.11.1.7]	gi|351723793|ref|NP_001238315.1|//peroxidase precursor [Glycine max]
548077	*	Up	*	*	AOX3	GO:0031224//intrinsic component of membrane;GO:0043231//intracellular membrane-bounded organelle;GO:0016021//integral component of membrane;GO:0005743//mitochondrial inner membrane;GO:0070469//respiratory chain;GO:0019866//organelle inner membrane	GO:0043169//cation binding;GO:0046872//metal ion binding;GO:0003824//catalytic activity;GO:0009916//alternative oxidase activity	GO:0006091//generation of precursor metabolites and energy;GO:0032501//multicellular organismal process;GO:0055114//oxidation-reduction process;GO:0051234//establishment of localization	K17893//ubiquinol oxidase [EC:1.10.3.11]	gi|351728013|ref|NP_001238460.1|//alternative oxidase 3, mitochondrial [Glycine max];gi|32130598|gb|AAP68983.1|//alternative oxidase 2b [Glycine max]
548079	*	Up	*	*	LOC548079	GO:0043231//intracellular membrane-bounded organelle;GO:0043234//protein complex	GO:0030234//enzyme regulator activity;GO:0003676//nucleic acid binding	GO:0006260//DNA replication	K04802//proliferating cell nuclear antigen	gi|359806741|ref|NP_001241553.1|//proliferating cell nuclear antigen [Glycine max]
548084	*	Up	*	*	LOC548084	NA	GO:0016787//hydrolase activity;GO:0003824//catalytic activity	NA	K08726//soluble epoxide hydrolase / lipid-phosphate phosphatase [EC:3.3.2.10 3.1.3.76];K10144//RING finger and CHY zinc finger domain-containing protein 1 [EC:2.3.2.27]	gi|2764806|emb|CAA55294.1|//epoxide hydrolase [Glycine max];gi|351723567|ref|NP_001238563.1|//epoxide hydrolase [Glycine max]
548085	*	Up	*	*	LOC548085	NA	GO:0030247//polysaccharide binding	GO:0006952//defense response	K20547//null	gi|947047350|gb|KRG96979.1|//hypothetical protein GLYMA_19G245400 [Glycine max]
548086	*	Up	*	*	2013-01-01	GO:0043234//protein complex	GO:0019787//ubiquitin-like protein transferase activity	GO:0032446//protein modification by small protein conjugation	K10260//F-box and WD-40 domain protein 7;K04733//interleukin-1 receptor-associated kinase 4 [EC:2.7.11.1];K08332//vacuolar protein 8	gi|351724463|ref|NP_001238594.1|//syringolide-induced protein 13-1-1 [Glycine max]
548090	Up	*	Up	Up	CIM1	NA	NA	GO:0000003//reproduction	K20628//null	gi|351726379|ref|NP_001238660.1|//cytokinin induced message [Glycine max]
548091	Up	Up	*	Up	LOC548091	NA	GO:0004869//cysteine-type endopeptidase inhibitor activity;GO:0030414//peptidase inhibitor activity	GO:0010951//negative regulation of endopeptidase activity	K13899//cystatin-C	gi|955362673|ref|XP_014622135.1|//PREDICTED: multicystatin [Glycine max];gi|255625593|gb|ACU13141.1|//unknown [Glycine max]
548094	*	Up	*	*	MCCA	NA	NA	NA	K01968//3-methylcrotonyl-CoA carboxylase alpha subunit [EC:6.4.1.4]	gi|356500176|ref|XP_003518909.1|//PREDICTED: methylcrotonoyl-CoA carboxylase subunit alpha, mitochondrial [Glycine max]
548096	*	*	Down	*	PM29	NA	NA	NA	NA	gi|351722450|ref|NP_001234942.1|//seed maturation protein [Glycine max]
606548	*	*	Down	*	CYP71D10	NA	GO:0005506//iron ion binding;GO:0016491//oxidoreductase activity	GO:0008152//metabolic process	K07418//null;K00512//steroid 17alpha-monooxygenase / 17alpha-hydroxyprogesterone aldolase [EC:1.14.14.19 4.1.2.30]	gi|351720812|ref|NP_001236165.1|//cytochrome P450 71D10 [Glycine max]
606549	*	*	Down	*	CYP82C1	NA	GO:0016709//oxidoreductase activity, acting on paired donors, with incorporation or reduction of molecular oxygen, NAD(P)H as one donor, and incorporation of one atom of oxygen;GO:0005506//iron ion binding	GO:0008152//metabolic process	K00512//steroid 17alpha-monooxygenase / 17alpha-hydroxyprogesterone aldolase [EC:1.14.14.19 4.1.2.30]	gi|351721241|ref|NP_001236179.1|//cytochrome P450 CYP82C1 [Glycine max]
606704	*	Up	*	*	CYP83D1	NA	GO:0046872//metal ion binding	NA	K11818//cytochrome P450, family 83, subfamily B, polypeptide 1 [EC:1.14.-.-];K20617//null	gi|356564341|ref|XP_003550413.1|//PREDICTED: cytochrome P450 71A1 [Glycine max]
606705	*	Up	*	*	IFS2	GO:0031224//intrinsic component of membrane;GO:0043231//intracellular membrane-bounded organelle;GO:0031090//organelle membrane	GO:0016709//oxidoreductase activity, acting on paired donors, with incorporation or reduction of molecular oxygen, NAD(P)H as one donor, and incorporation of one atom of oxygen;GO:0005506//iron ion binding	GO:0009699//phenylpropanoid biosynthetic process	K13257//2-hydroxyisoflavanone synthase [EC:1.14.13.136];K07408//cytochrome P450, family 1, subfamily A, polypeptide 1 [EC:1.14.14.1]	gi|351722191|ref|NP_001238515.1|//2-hydroxyisoflavanone synthase precursor [Glycine max]
732541	*	Up	*	*	SGR2	NA	NA	NA	K18213//proteinaceous RNase P [EC:3.1.26.5]	gi|351721214|ref|NP_001236690.1|//senescence-inducible chloroplast stay-green protein 2 [Glycine max]
732545	*	Up	*	*	CHI1B1	NA	GO:0016872//intramolecular lyase activity	GO:0009699//phenylpropanoid biosynthetic process;GO:0006575//cellular modified amino acid metabolic process	K01859//chalcone isomerase [EC:5.5.1.6]	gi|351723101|ref|NP_001236755.1|//chalcone--flavonone isomerase 1B-1 [Glycine max]
732546	*	Up	Up	Up	CHI2-A	NA	GO:0016872//intramolecular lyase activity	GO:0009699//phenylpropanoid biosynthetic process;GO:0006575//cellular modified amino acid metabolic process	K01859//chalcone isomerase [EC:5.5.1.6]	gi|351723469|ref|NP_001236768.1|//chalcone--flavonone isomerase 2-A [Glycine max]
732547	*	Up	*	*	LOC732547	NA	GO:0016872//intramolecular lyase activity	GO:0009699//phenylpropanoid biosynthetic process;GO:0006575//cellular modified amino acid metabolic process	K01859//chalcone isomerase [EC:5.5.1.6]	gi|351723871|ref|NP_001236782.1|//chalcone isomerase 4-like [Glycine max]
732552	Down	*	Down	*	NAC1	GO:0005634//nucleus	GO:0003677//DNA binding;GO:0003676//nucleic acid binding	GO:0006355//regulation of transcription, DNA-templated	K12581//CCR4-NOT transcription complex subunit 7/8;K02437//glycine cleavage system H protein;K03094//S-phase kinase-associated protein 1;K13126//polyadenylate-binding protein;K05941//glutathione gamma-glutamylcysteinyltransferase [EC:2.3.2.15];K01054//acylglycerol lipase [EC:3.1.1.23]	gi|351725980|ref|NP_001236855.1|//NAC domain protein NAC1 [Glycine max];gi|734313156|gb|KHN01256.1|//NAC domain-containing protein 29 [Glycine soja]
732553	*	Up	*	*	NAC2	NA	GO:0003676//nucleic acid binding	NA	K12581//CCR4-NOT transcription complex subunit 7/8;K03094//S-phase kinase-associated protein 1;K13126//polyadenylate-binding protein;K05941//glutathione gamma-glutamylcysteinyltransferase [EC:2.3.2.15];K01054//acylglycerol lipase [EC:3.1.1.23]	gi|351726451|ref|NP_001236871.1|//NAC domain protein NAC2 [Glycine max]
732564	*	Up	*	*	TDF-5	NA	NA	NA	NA	gi|351723667|ref|NP_001237031.1|//uncharacterized protein LOC732564 [Glycine max]
732575	*	Up	*	Up	LOC732575	NA	GO:0016210//naringenin-chalcone synthase activity;GO:0016747//transferase activity, transferring acyl groups other than amino-acyl groups	GO:0009699//phenylpropanoid biosynthetic process;GO:0009813//flavonoid biosynthetic process	K00660//chalcone synthase [EC:2.3.1.74]	gi|356525221|ref|XP_003531225.1|//PREDICTED: chalcone synthase 1 [Glycine max];gi|955335176|ref|XP_014634356.1|//PREDICTED: chalcone synthase 5 [Glycine max]
732576	Up	Up	Up	Up	LOC732576	NA	GO:0048029//monosaccharide binding	NA	K04733//interleukin-1 receptor-associated kinase 4 [EC:2.7.11.1]	gi|947123378|gb|KRH71584.1|//hypothetical protein GLYMA_02G156800 [Glycine max]
732578	Up	*	*	*	GT4	NA	GO:0016757//transferase activity, transferring glycosyl groups	NA	K13496//UDP-glucosyl transferase 73C [EC:2.4.1.-];K14595//abscisate beta-glucosyltransferase [EC:2.4.1.263];K00699//glucuronosyltransferase [EC:2.4.1.17]	gi|351722383|ref|NP_001237242.1|//glucosyltransferase [Glycine max]
732579	*	Up	*	*	LOC732579	GO:0043231//intracellular membrane-bounded organelle;GO:0005634//nucleus	GO:0003677//DNA binding;GO:0003700//transcription factor activity, sequence-specific DNA binding;GO:0001071//nucleic acid binding transcription factor activity;GO:0003676//nucleic acid binding	GO:0006355//regulation of transcription, DNA-templated;GO:0006351//transcription, DNA-templated	K09286//EREBP-like factor	gi|351722729|ref|NP_001237254.1|//dehydration-responsive element binding protein 2 [Glycine max];gi|955323113|ref|XP_014631673.1|//PREDICTED: dehydration-responsive element binding protein 2 isoform X1 [Glycine max]
732583	*	Up	*	*	LOC732583	NA	GO:0003677//DNA binding;GO:0001071//nucleic acid binding transcription factor activity	GO:0010467//gene expression	K18835//WRKY transcription factor 2;K13424//WRKY transcription factor 33	gi|351724423|ref|NP_001237313.1|//WRKY6 [Glycine max]
732586	*	Up	*	*	LOC732586	NA	GO:0003677//DNA binding;GO:0001071//nucleic acid binding transcription factor activity	GO:0010467//gene expression	K18835//WRKY transcription factor 2	gi|351725685|ref|NP_001237357.1|//WRKY53 [Glycine max]
732590	*	Up	Up	Up	LOC732590	NA	GO:0003677//DNA binding;GO:0001071//nucleic acid binding transcription factor activity	GO:0010467//gene expression	K18835//WRKY transcription factor 2	gi|955310301|ref|XP_014628870.1|//PREDICTED: WRKY86 isoform X1 [Glycine max];gi|351727595|ref|NP_001237422.1|//WRKY86 [Glycine max]
732591	Down	*	*	*	LOC732591	NA	GO:0043565//sequence-specific DNA binding;GO:0003700//transcription factor activity, sequence-specific DNA binding	GO:0006355//regulation of transcription, DNA-templated	K18835//WRKY transcription factor 2;K08819//cyclin-dependent kinase 12/13 [EC:2.7.11.22 2.7.11.23];K13424//WRKY transcription factor 33;K18834//WRKY transcription factor 1	gi|351728066|ref|NP_001237438.1|//WRKY54 [Glycine max];gi|734362557|gb|KHN16205.1|//Putative WRKY transcription factor 23 [Glycine soja]
732592	*	Up	*	*	LOC732592	NA	GO:0003824//catalytic activity;GO:0050662//coenzyme binding	GO:0008152//metabolic process	NA	gi|351721160|ref|NP_001237456.1|//FAD-linked oxidoreductase 1 precursor [Glycine max]
732596	*	*	*	Up	PG11	NA	GO:0004553//hydrolase activity, hydrolyzing O-glycosyl compounds	GO:0044238//primary metabolic process;GO:0045229//external encapsulating structure organization	K01184//polygalacturonase [EC:3.2.1.15];K01213//galacturan 1,4-alpha-galacturonidase [EC:3.2.1.67]	gi|351723133|ref|NP_001237524.1|//polygalacturonase precursor [Glycine max]
732601	Down	*	*	*	LOC732601	GO:0043231//intracellular membrane-bounded organelle	GO:0001071//nucleic acid binding transcription factor activity;GO:0003676//nucleic acid binding	GO:0006351//transcription, DNA-templated	K09287//RAV-like factor	gi|351725319|ref|NP_001237600.1|//RAV-like DNA-binding protein [Glycine max]
732604	Down	*	*	*	LOC732604	GO:0031224//intrinsic component of membrane	NA	GO:0006810//transport	K09872//aquaporin PIP	gi|356543456|ref|XP_003540176.1|//PREDICTED: aquaporin PIP2-7 [Glycine max]
732607	*	Up	*	Up	PDR12	GO:0044464//cell part	GO:0032559//adenyl ribonucleotide binding;GO:0017111//nucleoside-triphosphatase activity	GO:0009207//purine ribonucleoside triphosphate catabolic process	K05681//ATP-binding cassette, subfamily G (WHITE), member 2	gi|351720701|ref|NP_001237697.1|//PDR-like ABC-transporter [Glycine max];gi|571443643|ref|XP_006576269.1|//PREDICTED: PDR-like ABC-transporter isoform X1 [Glycine max]
732609	*	Down	*	*	ZFP1	GO:0044464//cell part	GO:0046914//transition metal ion binding	NA	NA	gi|255629956|gb|ACU15330.1|//unknown [Glycine max]
732628	Up	Up	Up	Up	LOC732628	GO:0005777//peroxisome	GO:0046912//transferase activity, transferring acyl groups, acyl groups converted into alkyl on transfer	GO:0044262//cellular carbohydrate metabolic process;GO:0009060//aerobic respiration	K01638//malate synthase [EC:2.3.3.9]	gi|571536103|ref|XP_006600799.1|//PREDICTED: malate synthase, glyoxysomal [Glycine max]
732639	*	Up	*	*	NAC3	NA	GO:0003676//nucleic acid binding	NA	K12581//CCR4-NOT transcription complex subunit 7/8;K13126//polyadenylate-binding protein;K05941//glutathione gamma-glutamylcysteinyltransferase [EC:2.3.2.15];K01054//acylglycerol lipase [EC:3.1.1.23]	gi|351721476|ref|NP_001238234.1|//NAC domain protein NAC3 [Glycine max]
732648	*	Down	*	*	HPT1	GO:0031224//intrinsic component of membrane;GO:0016021//integral component of membrane	GO:0016765//transferase activity, transferring alkyl or aryl (other than methyl) groups;GO:0004659//prenyltransferase activity	NA	K09833//homogentisate phytyltransferase / homogentisate geranylgeranyltransferase [EC:2.5.1.115 2.5.1.116]	gi|947053393|gb|KRH02846.1|//hypothetical protein GLYMA_17G061900 [Glycine max];gi|351725439|ref|NP_001238372.1|//homogentisate phytylprenyltransferase [Glycine max]
732651	*	Up	Up	*	NAC4	NA	GO:0003676//nucleic acid binding	NA	K12581//CCR4-NOT transcription complex subunit 7/8;K13126//polyadenylate-binding protein;K05941//glutathione gamma-glutamylcysteinyltransferase [EC:2.3.2.15];K01054//acylglycerol lipase [EC:3.1.1.23]	gi|351726966|ref|NP_001238424.1|//NAC domain protein NAC4 [Glycine max]
778029	Down	Up	Down	*	LOC778029	NA	GO:0043167//ion binding;GO:0016798//hydrolase activity, acting on glycosyl bonds	GO:0044238//primary metabolic process	K19355//mannan endo-1,4-beta-mannosidase [EC:3.2.1.78]	gi|351726944|ref|NP_001235608.1|//endo-1,4-beta-mannanase precursor [Glycine max]
778040	*	Up	*	*	MYB76	GO:0043231//intracellular membrane-bounded organelle	GO:0003676//nucleic acid binding	NA	K09422//myb proto-oncogene protein, plant	gi|351723951|ref|NP_001235761.1|//MYB transcription factor MYB76 [Glycine max]
778042	*	Up	Up	Up	MYB84	GO:0043231//intracellular membrane-bounded organelle	GO:0003676//nucleic acid binding	NA	K09422//myb proto-oncogene protein, plant	gi|351724763|ref|NP_001235789.1|//MYB transcription factor MYB84 [Glycine max]
778045	*	Up	*	Up	MYB184	GO:0043231//intracellular membrane-bounded organelle	GO:0003676//nucleic acid binding	NA	K09422//myb proto-oncogene protein, plant	gi|734363509|gb|KHN16570.1|//Transcription factor MYB21 [Glycine soja];gi|571469201|ref|XP_006584643.1|//PREDICTED: MYB transcription factor MYB184 isoform X1 [Glycine max]
778055	Down	*	*	*	MYB139	GO:0043231//intracellular membrane-bounded organelle	GO:0003677//DNA binding;GO:0003676//nucleic acid binding	NA	K09422//myb proto-oncogene protein, plant	gi|571496025|ref|XP_006593490.1|//PREDICTED: MYB transcription factor MYB139 isoform X2 [Glycine max];gi|947074129|gb|KRH23020.1|//hypothetical protein GLYMA_13G333200 [Glycine max];gi|955356052|ref|XP_014620711.1|//PREDICTED: MYB transcription factor MYB139 isoform X1 [Glycine max];gi|351722983|ref|NP_001235983.1|//MYB transcription factor MYB139 [Glycine max]
778061	*	Down	*	*	MYB142	NA	GO:0003676//nucleic acid binding	NA	NA	gi|734357456|gb|KHN14528.1|//hypothetical protein glysoja_027137, partial [Glycine soja]
778079	*	*	*	Up	LOC778079	NA	NA	NA	K09422//myb proto-oncogene protein, plant	gi|356518150|ref|XP_003527745.1|//PREDICTED: transcription factor RAX3 [Glycine max]
778080	*	*	Up	*	MYB60	GO:0043231//intracellular membrane-bounded organelle	GO:0003677//DNA binding;GO:0003676//nucleic acid binding	NA	K09422//myb proto-oncogene protein, plant	gi|358248538|ref|NP_001240154.1|//MYB transcription factor MYB60 [Glycine max]
778084	*	Up	Up	Up	LOC778084	GO:0043231//intracellular membrane-bounded organelle	GO:0003676//nucleic acid binding	NA	K09422//myb proto-oncogene protein, plant	gi|571558555|ref|XP_006604580.1|//PREDICTED: transcription factor RAX2 [Glycine max]
778093	*	*	Down	*	LOC778093	GO:0043231//intracellular membrane-bounded organelle	GO:0046914//transition metal ion binding;GO:0003676//nucleic acid binding	NA	K01179//endoglucanase [EC:3.2.1.4];K08869//aarF domain-containing kinase;K17613//calcineurin-binding protein cabin-1	gi|356513215|ref|XP_003525309.1|//PREDICTED: transcription factor MYB1R1 [Glycine max]
778099	*	Up	*	*	LOC778099	NA	NA	NA	K16222//Dof zinc finger protein DOF5.5	gi|356559454|ref|XP_003548014.1|//PREDICTED: dof zinc finger protein DOF3.4 [Glycine max]
778107	*	Down	*	*	LOC778107	NA	GO:0005488//binding	NA	K16222//Dof zinc finger protein DOF5.5	gi|356508677|ref|XP_003523081.1|//PREDICTED: dof zinc finger protein DOF5.6 [Glycine max]
778139	*	Up	*	*	BZIP110	GO:0043231//intracellular membrane-bounded organelle	GO:0003677//DNA binding;GO:0005515//protein binding;GO:0001071//nucleic acid binding transcription factor activity	GO:0006351//transcription, DNA-templated	K09060//plant G-box-binding factor	gi|947094263|gb|KRH42848.1|//hypothetical protein GLYMA_08G115300 [Glycine max]
778141	*	*	Up	*	BZIP123	GO:0043231//intracellular membrane-bounded organelle	GO:0003677//DNA binding;GO:0005515//protein binding;GO:0001071//nucleic acid binding transcription factor activity	GO:0006351//transcription, DNA-templated	K09060//plant G-box-binding factor	gi|947109633|gb|KRH57959.1|//hypothetical protein GLYMA_05G096000 [Glycine max]
778157	Up	*	*	*	FLS1	NA	GO:0003824//catalytic activity	GO:0008152//metabolic process	K05278//flavonol synthase [EC:1.14.11.23]	gi|351727509|ref|NP_001237419.1|//flavonol synthase [Glycine max]
778174	*	Up	*	*	MYB70	GO:0043231//intracellular membrane-bounded organelle	NA	NA	K09422//myb proto-oncogene protein, plant	gi|947056168|gb|KRH05621.1|//hypothetical protein GLYMA_17G237900 [Glycine max]
778183	*	Up	Up	*	LOC778183	GO:0043231//intracellular membrane-bounded organelle	GO:0003676//nucleic acid binding	NA	K09422//myb proto-oncogene protein, plant	gi|356565345|ref|XP_003550902.1|//PREDICTED: transcription factor MYB108 [Glycine max]
780539	*	Up	*	*	LOC780539	NA	NA	NA	K12133//MYB-related transcription factor LHY	gi|356569746|ref|XP_003553057.1|//PREDICTED: protein REVEILLE 1 [Glycine max]
100037459	Up	Up	*	*	CYP93E1	NA	GO:0005506//iron ion binding;GO:0016491//oxidoreductase activity	GO:0008152//metabolic process	K15814//beta-amyrin 24-hydroxylase [EC:1.14.99.43];K07408//cytochrome P450, family 1, subfamily A, polypeptide 1 [EC:1.14.14.1]	gi|351727937|ref|NP_001236154.1|//beta-amyrin 24-hydroxylase [Glycine max]
100037479	Up	Up	Up	Up	OLPa	NA	NA	NA	K04733//interleukin-1 receptor-associated kinase 4 [EC:2.7.11.1]	gi|351727791|ref|NP_001236405.1|//osmotin-like protein, acidic precursor [Glycine max]
100037481	*	*	Up	*	AOS1	NA	GO:0016705//oxidoreductase activity, acting on paired donors, with incorporation or reduction of molecular oxygen;GO:0020037//heme binding;GO:0016836//hydro-lyase activity;GO:0005506//iron ion binding;GO:0016491//oxidoreductase activity	GO:0055114//oxidation-reduction process	K01723//hydroperoxide dehydratase [EC:4.2.1.92]	gi|965667228|dbj|BAT82716.1|//hypothetical protein VIGAN_03277200 [Vigna angularis var. angularis];gi|351721152|ref|NP_001236432.1|//allene oxide synthase [Glycine max]
100101836	*	Up	*	*	MYB14	NA	NA	NA	K09422//myb proto-oncogene protein, plant	gi|571521743|ref|XP_006598214.1|//PREDICTED: LOW QUALITY PROTEIN: myb-related protein Zm1 [Glycine max]
100101837	*	Up	*	*	MYB29	GO:0043231//intracellular membrane-bounded organelle	GO:0003676//nucleic acid binding	NA	K09422//myb proto-oncogene protein, plant	gi|359807202|ref|NP_001241360.1|//MYB29 protein [Glycine max]
100101844	*	Up	Up	Up	LOC100101844	GO:0005634//nucleus;GO:0005737//cytoplasm	GO:0010427//abscisic acid binding;GO:0004864//protein phosphatase inhibitor activity;GO:0004872//receptor activity	GO:0080163//regulation of protein serine/threonine phosphatase activity;GO:0009738//abscisic acid-activated signaling pathway;GO:0006952//defense response;GO:0006950//response to stress;GO:0009607//response to biotic stimulus	NA	gi|351724557|ref|NP_001236038.1|//stress-induced protein SAM22 [Glycine max];gi|351723821|ref|NP_001238060.1|//PR10-like protein [Glycine max]
100101857	*	Up	*	*	MYB92	GO:0043231//intracellular membrane-bounded organelle	GO:0003676//nucleic acid binding	NA	K09422//myb proto-oncogene protein, plant	gi|351722536|ref|NP_001238271.1|//MYB transcription factor MYB92 [Glycine max]
100101867	*	*	Down	*	OAS-TL6	GO:0005737//cytoplasm	GO:0004124//cysteine synthase activity;GO:0048037//cofactor binding;GO:0016740//transferase activity;GO:0016835//carbon-oxygen lyase activity;GO:0030170//pyridoxal phosphate binding	GO:0008652//cellular amino acid biosynthetic process;GO:0000097//sulfur amino acid biosynthetic process;GO:0006535//cysteine biosynthetic process from serine;GO:0006563//L-serine metabolic process	K01738//cysteine synthase A [EC:2.5.1.47]	gi|955343111|ref|XP_014617982.1|//PREDICTED: cysteine synthase isoform X2 [Glycine max];gi|571480636|ref|XP_006588355.1|//PREDICTED: cysteine synthase isoform X3 [Glycine max];gi|351727024|ref|NP_001238426.1|//cysteine synthase [Glycine max];gi|593688331|ref|XP_007144800.1|//hypothetical protein PHAVU_007G185100g [Phaseolus vulgaris];gi|571480632|ref|XP_006588353.1|//PREDICTED: cysteine synthase …
100101873	*	Down	*	*	LOC100101873	GO:0043231//intracellular membrane-bounded organelle	GO:0003677//DNA binding;GO:0005515//protein binding;GO:0001071//nucleic acid binding transcription factor activity	GO:0006351//transcription, DNA-templated	K20557//null;K04374//cyclic AMP-dependent transcription factor ATF-4	gi|356543012|ref|XP_003539957.1|//PREDICTED: basic leucine zipper 61 [Glycine max]
100101890	Up	*	*	*	BZIP10	NA	GO:0005488//binding	NA	K14432//ABA responsive element binding factor	gi|351723399|ref|NP_001234974.1|//transcription factor bZIP10 [Glycine max];gi|955332749|ref|XP_014633786.1|//PREDICTED: transcription factor bZIP10 isoform X1 [Glycine max]
100101893	Up	Up	Up	Up	EN2	NA	GO:0005488//binding;GO:0004518//nuclease activity	GO:0006259//DNA metabolic process	NA	gi|351724843|ref|NP_001235024.1|//endonuclease precursor [Glycine max]
100127361	Down	*	*	*	LOC100127361	NA	NA	NA	K10523//speckle-type POZ protein	gi|356500956|ref|XP_003519296.1|//PREDICTED: root phototropism protein 2 [Glycine max]
100127365	*	Up	*	*	AT133	NA	GO:0016746//transferase activity, transferring acyl groups	NA	K14329//agmatine coumaroyltransferase [EC:2.3.1.64 2.3.1.-];K13264//isoflavone 7-O-glucoside-6''-O-malonyltransferase [EC:2.3.1.115]	gi|351724935|ref|NP_001236819.1|//malonyl-CoA:isoflavone 7-O-glucoside-6''-O-malonyltransferase [Glycine max]
100127376	*	Up	Up	Up	LOC100127376	NA	NA	NA	K13424//WRKY transcription factor 33;K01892//histidyl-tRNA synthetase [EC:6.1.1.21]	gi|356532095|ref|XP_003534609.1|//PREDICTED: probable WRKY transcription factor 31 [Glycine max]
100127382	*	Up	Up	*	LOC100127382	NA	NA	NA	K18835//WRKY transcription factor 2;K01892//histidyl-tRNA synthetase [EC:6.1.1.21]	gi|571467949|ref|XP_003528693.2|//PREDICTED: WRKY transcription factor 6 [Glycine max]
100127394	*	Up	*	*	LOC100127394	NA	NA	NA	K13425//WRKY transcription factor 22	gi|151934217|gb|ABS18446.1|//WRKY50 [Glycine max]
100127396	Down	*	*	*	LOC100127396	NA	NA	NA	K18835//WRKY transcription factor 2	gi|356516303|ref|XP_003526835.1|//PREDICTED: probable WRKY transcription factor 51 [Glycine max]
100127398	*	*	*	Up	LOC100127398	NA	NA	NA	K18835//WRKY transcription factor 2	gi|151934229|gb|ABS18452.1|//WRKY64 [Glycine max]
100127400	*	*	Up	*	LOX10	GO:0044424//intracellular part	GO:0016702//oxidoreductase activity, acting on single donors with incorporation of molecular oxygen, incorporation of two atoms of oxygen;GO:0046914//transition metal ion binding	GO:0006633//fatty acid biosynthetic process	K15718//linoleate 9S-lipoxygenase [EC:1.13.11.58]	gi|351725145|ref|NP_001237338.1|//lipoxygenase-10 [Glycine max]
100127407	*	Up	*	*	IPK2	NA	GO:0051766//inositol trisphosphate kinase activity	GO:0006796//phosphate-containing compound metabolic process	K00915//inositol-polyphosphate multikinase [EC:2.7.1.140 2.7.1.151]	gi|351721005|ref|NP_001237451.1|//inositol polyphosphate 6-/3-/5-kinase [Glycine max]
100127426	*	*	Up	Up	IF7MaT	NA	GO:0016746//transferase activity, transferring acyl groups	NA	K14329//agmatine coumaroyltransferase [EC:2.3.1.64 2.3.1.-];K13264//isoflavone 7-O-glucoside-6''-O-malonyltransferase [EC:2.3.1.115]	gi|351722557|ref|NP_001237760.1|//malonyl-CoA:isoflavone 7-O-glucoside-6''-O-malonyltransferase [Glycine max]
100137078	Up	Up	*	*	LOC100137078	NA	NA	NA	NA	gi|951071197|ref|XP_014491109.1|//PREDICTED: protein SRC1-like [Vigna radiata var. radiata]
100170650	*	Down	*	*	SABATH2	NA	GO:0016741//transferase activity, transferring one-carbon groups	GO:0006730//one-carbon metabolic process	K08241//jasmonate O-methyltransferase [EC:2.1.1.141]	gi|351726307|ref|NP_001237122.1|//salicylic acid methyl transferase-like protein [Glycine max]
100170678	*	Up	*	*	WRKY56	NA	GO:0003677//DNA binding;GO:0001071//nucleic acid binding transcription factor activity	GO:0010467//gene expression	K18835//WRKY transcription factor 2;K13424//WRKY transcription factor 33;K18834//WRKY transcription factor 1	gi|351724109|ref|NP_001237558.1|//transcription factor [Glycine max];gi|571468821|ref|XP_006584456.1|//PREDICTED: transcription factor isoform X1 [Glycine max]
100170682	Down	*	*	*	WRKY57	NA	GO:0003677//DNA binding;GO:0001071//nucleic acid binding transcription factor activity	GO:0010467//gene expression	K13425//WRKY transcription factor 22;K13459//disease resistance protein RPS2;K16225//probable WRKY transcription factor 52	gi|351725863|ref|NP_001237619.1|//transcription factor [Glycine max]
100170683	Down	*	*	*	WRKY58	NA	GO:0003677//DNA binding;GO:0001071//nucleic acid binding transcription factor activity	GO:0010467//gene expression	K13425//WRKY transcription factor 22;K13459//disease resistance protein RPS2;K16225//probable WRKY transcription factor 52	gi|351726427|ref|NP_001237638.1|//transcription factor [Glycine max]
100170690	Up	*	*	*	LOC100170690	NA	GO:0061135//endopeptidase regulator activity;GO:0016787//hydrolase activity	GO:0010466//negative regulation of peptidase activity	NA	gi|351722301|ref|NP_001237751.1|//Kunitz trypsin protease inhibitor-like precursor [Glycine max]
100170691	Up	Up	Up	Up	LOC100170691	NA	GO:0016787//hydrolase activity;GO:0004866//endopeptidase inhibitor activity	GO:0051346//negative regulation of hydrolase activity	NA	gi|351722763|ref|NP_001237767.1|//Bowman-Birk type protease inhibitor-like precursor [Glycine max]
100170701	*	Up	Up	*	LOC100170701	NA	GO:0016747//transferase activity, transferring acyl groups other than amino-acyl groups	GO:0009699//phenylpropanoid biosynthetic process	K00660//chalcone synthase [EC:2.3.1.74]	gi|734409024|gb|KHN35131.1|//Chalcone synthase [Glycine soja]
100170708	Down	*	*	*	NAC12	GO:0005634//nucleus	GO:0003677//DNA binding;GO:0003676//nucleic acid binding	GO:0006355//regulation of transcription, DNA-templated	K12581//CCR4-NOT transcription complex subunit 7/8;K13126//polyadenylate-binding protein;K05941//glutathione gamma-glutamylcysteinyltransferase [EC:2.3.2.15];K01054//acylglycerol lipase [EC:3.1.1.23]	gi|351723853|ref|NP_001238061.1|//NAC domain protein [Glycine max];gi|734433544|gb|KHN46799.1|//NAC domain-containing protein 29 [Glycine soja]
100170709	*	*	Up	Up	NAC14	NA	GO:0003676//nucleic acid binding	NA	K12581//CCR4-NOT transcription complex subunit 7/8;K13126//polyadenylate-binding protein;K05941//glutathione gamma-glutamylcysteinyltransferase [EC:2.3.2.15];K01054//acylglycerol lipase [EC:3.1.1.23]	gi|351724343|ref|NP_001238078.1|//NAC domain protein [Glycine max]
100170710	*	*	Down	*	LOC100170710	NA	NA	NA	K12581//CCR4-NOT transcription complex subunit 7/8;K03094//S-phase kinase-associated protein 1;K13126//polyadenylate-binding protein;K05941//glutathione gamma-glutamylcysteinyltransferase [EC:2.3.2.15];K01054//acylglycerol lipase [EC:3.1.1.23]	gi|356549757|ref|XP_003543257.1|//PREDICTED: NAC transcription factor 56 [Glycine max]
100170713	*	Up	*	*	NAC19	NA	GO:0001071//nucleic acid binding transcription factor activity;GO:0003676//nucleic acid binding	GO:0009738//abscisic acid-activated signaling pathway;GO:0006950//response to stress	K12581//CCR4-NOT transcription complex subunit 7/8;K03094//S-phase kinase-associated protein 1;K13126//polyadenylate-binding protein;K05941//glutathione gamma-glutamylcysteinyltransferase [EC:2.3.2.15];K01054//acylglycerol lipase [EC:3.1.1.23]	gi|363814561|ref|NP_001242756.1|//NAC domain protein [Glycine max]
100170717	Down	*	*	*	NAC26	NA	GO:0003676//nucleic acid binding	NA	K12581//CCR4-NOT transcription complex subunit 7/8;K03094//S-phase kinase-associated protein 1;K13126//polyadenylate-binding protein;K05941//glutathione gamma-glutamylcysteinyltransferase [EC:2.3.2.15];K01054//acylglycerol lipase [EC:3.1.1.23]	gi|351728011|ref|NP_001238204.1|//NAC domain protein [Glycine max]
100170718	*	Up	Up	*	NAC27	NA	GO:0003676//nucleic acid binding	NA	K12581//CCR4-NOT transcription complex subunit 7/8;K13126//polyadenylate-binding protein;K05941//glutathione gamma-glutamylcysteinyltransferase [EC:2.3.2.15];K01054//acylglycerol lipase [EC:3.1.1.23]	gi|351721073|ref|NP_001238221.1|//NAC domain protein [Glycine max]
100170724	Up	Up	Up	*	LOC100170724	NA	NA	NA	K06699//proteasome activator subunit 4;K12472//epidermal growth factor receptor substrate 15	gi|351723823|ref|NP_001238316.1|//BURP domain-containing protein precursor [Glycine max]
100170733	*	*	Down	*	LOC100170733	NA	NA	NA	K00827//alanine-glyoxylate transaminase / (R)-3-amino-2-methylpropionate-pyruvate transaminase [EC:2.6.1.44 2.6.1.40]	gi|356496283|ref|XP_003516998.1|//PREDICTED: alanine--glyoxylate aminotransferase 2 homolog 2, mitochondrial [Glycine max]
100170736	*	Up	Up	Up	LOC100170736	NA	GO:0000166//nucleotide binding;GO:0010181//FMN binding;GO:0003824//catalytic activity;GO:0016491//oxidoreductase activity	GO:0008152//metabolic process;GO:0055114//oxidation-reduction process	K11517//(S)-2-hydroxy-acid oxidase [EC:1.1.3.15]	gi|955334928|ref|XP_014634285.1|//PREDICTED: peroxisomal (S)-2-hydroxy-acid oxidase GLO1 [Glycine max]
100170738	*	Down	*	*	LOC100170738	NA	NA	NA	K00827//alanine-glyoxylate transaminase / (R)-3-amino-2-methylpropionate-pyruvate transaminase [EC:2.6.1.44 2.6.1.40]	gi|356506738|ref|XP_003522133.1|//PREDICTED: alanine--glyoxylate aminotransferase 2 homolog 3, mitochondrial [Glycine max]
100170745	*	Up	*	*	SIK1	NA	GO:0032559//adenyl ribonucleotide binding;GO:0004672//protein kinase activity;GO:0004871//signal transducer activity	GO:0006464//cellular protein modification process	K04733//interleukin-1 receptor-associated kinase 4 [EC:2.7.11.1]	gi|351725961|ref|NP_001238646.1|//stress-induced receptor-like kinase precursor [Glycine max]
100170746	*	Up	*	*	WRKY37	NA	GO:0003677//DNA binding;GO:0001071//nucleic acid binding transcription factor activity	GO:0010467//gene expression	K13425//WRKY transcription factor 22	gi|351726405|ref|NP_001238661.1|//transcription factor [Glycine max]
100170748	Up	Up	Up	Up	LOC100170748	NA	GO:0016787//hydrolase activity;GO:0004866//endopeptidase inhibitor activity	GO:0006950//response to stress	NA	gi|351727373|ref|NP_001238694.1|//protease inhibitor-like [Glycine max]
100170751	*	Up	*	*	LOC100170751	NA	GO:0003676//nucleic acid binding	NA	K12581//CCR4-NOT transcription complex subunit 7/8;K03094//S-phase kinase-associated protein 1;K13126//polyadenylate-binding protein;K05941//glutathione gamma-glutamylcysteinyltransferase [EC:2.3.2.15];K01054//acylglycerol lipase [EC:3.1.1.23]	gi|959092818|ref|NP_001304649.1|//NAC domain-containing protein 2 [Glycine max]
100170755	Up	Up	Up	*	BADH1	NA	GO:0016620//oxidoreductase activity, acting on the aldehyde or oxo group of donors, NAD or NADP as acceptor;GO:0005488//binding	GO:0008152//metabolic process	K00130//betaine-aldehyde dehydrogenase [EC:1.2.1.8]	gi|351723857|ref|NP_001234990.1|//peroxisomal betaine-aldehyde dehydrogenase [Glycine max]
100194416	*	Up	*	*	LOC100194416	NA	GO:0048037//cofactor binding	GO:0008152//metabolic process	K13265//vestitone reductase [EC:1.1.1.348]	gi|734420066|gb|KHN40572.1|//Bifunctional dihydroflavonol 4-reductase/flavanone 4-reductase [Glycine soja]
100217334	*	Down	*	*	ICE3	GO:0043231//intracellular membrane-bounded organelle	NA	NA	K16190//glucuronokinase [EC:2.7.1.43];K13422//transcription factor MYC2	gi|351724377|ref|NP_001238591.1|//inducer of CBF expression 3 [Glycine max];gi|571453047|ref|XP_006579339.1|//PREDICTED: inducer of CBF expression 3 isoform X1 [Glycine max]
100240704	Down	Up	*	*	OLPb	NA	NA	NA	K04733//interleukin-1 receptor-associated kinase 4 [EC:2.7.11.1]	gi|351727321|ref|NP_001235877.1|//PR-5b protein precursor [Glycine max]
100272200	*	Down	*	*	WNK2	NA	GO:0032559//adenyl ribonucleotide binding;GO:0004672//protein kinase activity	GO:0006464//cellular protein modification process	K08867//WNK lysine deficient protein kinase [EC:2.7.11.1]	gi|351723121|ref|NP_001235988.1|//with no lysine kinase 2 [Glycine max];gi|571480656|ref|XP_006588365.1|//PREDICTED: with no lysine kinase 2 isoform X1 [Glycine max]
100272209	Up	Up	Up	*	BURP2	NA	NA	NA	K06699//proteasome activator subunit 4;K12472//epidermal growth factor receptor substrate 15	gi|351727124|ref|NP_001236126.1|//BURP domain protein 2 precursor [Glycine max]
100301876	*	Up	*	*	LOC100301876	GO:0043231//intracellular membrane-bounded organelle	GO:0003676//nucleic acid binding	NA	K09422//myb proto-oncogene protein, plant	gi|571446231|ref|XP_006577035.1|//PREDICTED: transcription factor RAX2 [Glycine max]
100301882	*	Up	*	*	LOC100301882	NA	NA	NA	K04733//interleukin-1 receptor-associated kinase 4 [EC:2.7.11.1]	gi|356513419|ref|XP_003525411.1|//PREDICTED: protein P21-like [Glycine max]
100301886	Down	*	*	*	COL2c	GO:0044464//cell part	GO:0046914//transition metal ion binding	NA	K12135//zinc finger protein CONSTANS	gi|351726327|ref|NP_001235843.1|//zinc finger protein CONSTANS-LIKE 2 [Glycine max]
100301890	Down	*	*	*	NAC35	NA	GO:0003676//nucleic acid binding	NA	K12581//CCR4-NOT transcription complex subunit 7/8;K13126//polyadenylate-binding protein;K05941//glutathione gamma-glutamylcysteinyltransferase [EC:2.3.2.15];K01054//acylglycerol lipase [EC:3.1.1.23]	gi|351728023|ref|NP_001235901.1|//transcriptional factor NAC35 [Glycine max]
100301893	*	Up	*	*	LOC100301893	NA	NA	NA	K06699//proteasome activator subunit 4;K12472//epidermal growth factor receptor substrate 15	gi|255642419|gb|ACU21473.1|//unknown [Glycine max];gi|955322837|ref|XP_014631602.1|//PREDICTED: BURP domain protein isoform X1 [Glycine max];gi|351722000|ref|NP_001235949.1|//BURP domain protein precursor [Glycine max]
100301901	*	*	Down	*	DXS1	NA	GO:0016744//transferase activity, transferring aldehyde or ketonic groups;GO:0016903//oxidoreductase activity, acting on the aldehyde or oxo group of donors	GO:0006721//terpenoid metabolic process;GO:0006772//thiamine metabolic process	K01662//1-deoxy-D-xylulose-5-phosphate synthase [EC:2.2.1.7]	gi|351725475|ref|NP_001236070.1|//1-deoxy-D-xylulose 5-phosphate synthase 1 [Glycine max]
100301906	Down	*	*	*	NAC11	NA	GO:0003676//nucleic acid binding	NA	K12581//CCR4-NOT transcription complex subunit 7/8;K13126//polyadenylate-binding protein;K05941//glutathione gamma-glutamylcysteinyltransferase [EC:2.3.2.15];K01054//acylglycerol lipase [EC:3.1.1.23]	gi|351727585|ref|NP_001236142.1|//transcriptional factor NAC11 [Glycine max]
100305352	Up	Up	Up	Up	LOC100305352	NA	GO:0061135//endopeptidase regulator activity	GO:0010466//negative regulation of peptidase activity	NA	gi|351725349|ref|NP_001237857.1|//uncharacterized protein LOC100305352 precursor [Glycine max]
100305359	*	Up	*	*	LOC100305359	NA	NA	NA	K10406//kinesin family member C2/C3	gi|947065557|gb|KRH14700.1|//hypothetical protein GLYMA_14G043000, partial [Glycine max]
100305370	*	Down	*	*	LOC100305370	GO:0016021//integral component of membrane	GO:0005524//ATP binding;GO:0032559//adenyl ribonucleotide binding;GO:0004672//protein kinase activity;GO:0046914//transition metal ion binding;GO:0004871//signal transducer activity	GO:0006464//cellular protein modification process;GO:0006468//protein phosphorylation	K04733//interleukin-1 receptor-associated kinase 4 [EC:2.7.11.1];K13420//LRR receptor-like serine/threonine-protein kinase FLS2 [EC:2.7.11.1]	gi|351726698|ref|NP_001238159.1|//receptor-like serine/threonine kinase [Glycine max];gi|955355565|ref|XP_014620583.1|//PREDICTED: probable LRR receptor-like serine/threonine-protein kinase At1g53430 isoform X1 [Glycine max]
100305372	*	Up	*	*	LOC100305372	NA	GO:0032559//adenyl ribonucleotide binding;GO:0004672//protein kinase activity	GO:0006464//cellular protein modification process;GO:0023052//signaling	K12761//carbon catabolite-derepressing protein kinase [EC:2.7.11.1]	gi|351727631|ref|NP_001238191.1|//protein kinase [Glycine max]
100305374	*	*	Up	*	LOC100305374	NA	GO:0016746//transferase activity, transferring acyl groups	NA	K13065//shikimate O-hydroxycinnamoyltransferase [EC:2.3.1.133]	gi|571523828|ref|XP_006598680.1|//PREDICTED: uncharacterized protein LOC100305374 isoform X1 [Glycine max];gi|351721226|ref|NP_001238226.1|//uncharacterized protein LOC100305374 [Glycine max]
100305387	*	*	Down	*	LOC100305387	GO:0016021//integral component of membrane	GO:0004674//protein serine/threonine kinase activity;GO:0005524//ATP binding;GO:0032559//adenyl ribonucleotide binding;GO:0004672//protein kinase activity;GO:0004871//signal transducer activity	GO:0006464//cellular protein modification process;GO:0006468//protein phosphorylation	K04733//interleukin-1 receptor-associated kinase 4 [EC:2.7.11.1];K04730//interleukin-1 receptor-associated kinase 1 [EC:2.7.11.1]	gi|351727166|ref|NP_001238431.1|//FERONIA receptor-like kinase precursor [Glycine max]
100305390	*	Up	*	*	LOC100305390	NA	GO:0032559//adenyl ribonucleotide binding;GO:0004672//protein kinase activity	GO:0006464//cellular protein modification process	K00924//null	gi|351721075|ref|NP_001238477.1|//NAK-type protein kinase [Glycine max]
100305403	*	Up	*	*	LOC100305403	NA	GO:0032559//adenyl ribonucleotide binding;GO:0004672//protein kinase activity	GO:0006464//cellular protein modification process	K00924//null	gi|351726998|ref|NP_001238681.1|//NAK-type protein kinase [Glycine max]
100305408	Down	*	*	*	LOC100305408	NA	GO:0000166//nucleotide binding;GO:0032559//adenyl ribonucleotide binding;GO:0004672//protein kinase activity;GO:0004871//signal transducer activity	GO:0006464//cellular protein modification process	K04733//interleukin-1 receptor-associated kinase 4 [EC:2.7.11.1]	gi|571480662|ref|XP_006588368.1|//PREDICTED: receptor-like protein kinase isoform X2 [Glycine max];gi|571480660|ref|XP_006588367.1|//PREDICTED: receptor-like protein kinase isoform X1 [Glycine max];gi|955343136|ref|XP_014617990.1|//PREDICTED: receptor-like protein kinase isoform X3 [Glycine max];gi|351722625|ref|NP_001234947.1|//receptor-like protein kinase precursor [Glycine max]
100305427	Down	*	*	*	LOC100305427	GO:0016021//integral component of membrane	GO:0030246//carbohydrate binding;GO:0004674//protein serine/threonine kinase activity;GO:0005524//ATP binding;GO:0032559//adenyl ribonucleotide binding;GO:0004672//protein kinase activity;GO:0004871//signal transducer activity	GO:0006464//cellular protein modification process;GO:0006468//protein phosphorylation	K04733//interleukin-1 receptor-associated kinase 4 [EC:2.7.11.1];K04730//interleukin-1 receptor-associated kinase 1 [EC:2.7.11.1]	gi|351723683|ref|NP_001235240.1|//lectin-like receptor kinase [Glycine max];gi|947055935|gb|KRH05388.1|//hypothetical protein GLYMA_17G224300 [Glycine max]
100305430	Down	Down	*	*	LOC100305430	NA	GO:0032559//adenyl ribonucleotide binding;GO:0004672//protein kinase activity;GO:0004871//signal transducer activity	GO:0006464//cellular protein modification process	K04733//interleukin-1 receptor-associated kinase 4 [EC:2.7.11.1]	gi|955355766|ref|XP_014620622.1|//PREDICTED: receptor-like protein kinase isoform X1 [Glycine max]
100305440	*	*	Down	*	LOC100305440	NA	GO:0032559//adenyl ribonucleotide binding;GO:0004672//protein kinase activity	GO:0006464//cellular protein modification process	K04733//interleukin-1 receptor-associated kinase 4 [EC:2.7.11.1]	gi|571541272|ref|XP_006601720.1|//PREDICTED: protein kinase isoform X1 [Glycine max]
100305446	Down	*	*	*	LOC100305446	NA	NA	NA	K13466//EIX receptor 1/2;K10406//kinesin family member C2/C3;K13420//LRR receptor-like serine/threonine-protein kinase FLS2 [EC:2.7.11.1]	gi|955381648|ref|XP_014625673.1|//PREDICTED: disease resistance protein isoform X2 [Glycine max];gi|955381653|ref|XP_014625675.1|//PREDICTED: disease resistance protein isoform X5 [Glycine max];gi|571541280|ref|XP_006601722.1|//PREDICTED: disease resistance protein isoform X6 [Glycine max];gi|955381646|ref|XP_014625672.1|//PREDICTED: disease resistance protein isoform X1 [Glycine max];gi|57154127…
100305447	Up	Up	Up	Up	LOC100305447	NA	GO:0016491//oxidoreductase activity	GO:0008152//metabolic process	K13420//LRR receptor-like serine/threonine-protein kinase FLS2 [EC:2.7.11.1]	gi|351724553|ref|NP_001235526.1|//disease resistance protein/LRR protein-related protein precursor [Glycine max]
100305452	Down	*	*	Down	LOC100305452	NA	GO:0032559//adenyl ribonucleotide binding;GO:0004672//protein kinase activity;GO:0004871//signal transducer activity	GO:0006464//cellular protein modification process	K04733//interleukin-1 receptor-associated kinase 4 [EC:2.7.11.1]	gi|571486251|ref|XP_006590249.1|//PREDICTED: receptor-like protein kinase isoform X1 [Glycine max];gi|734387207|gb|KHN25160.1|//Cysteine-rich receptor-like protein kinase 2 [Glycine soja]
100305462	*	*	Up	*	LOC100305462	GO:0030529//intracellular ribonucleoprotein complex	NA	GO:0022613//ribonucleoprotein complex biogenesis	K14815//mRNA turnover protein 4	gi|571468853|ref|XP_006584472.1|//PREDICTED: uncharacterized protein LOC100305462 isoform X1 [Glycine max]
100305467	Down	*	*	*	LOC100305467	NA	GO:0000166//nucleotide binding;GO:0005488//binding;GO:0003676//nucleic acid binding	NA	K13195//cold-inducible RNA-binding protein;K13098//RNA-binding protein FUS	gi|734418868|gb|KHN39785.1|//Glycine-rich RNA-binding protein GRP1A [Glycine soja];gi|971554252|ref|XP_015165126.1|//PREDICTED: RNA-binding protein FUS-like [Solanum tuberosum]
100305474	*	*	Up	*	LOC100305474	NA	GO:0030234//enzyme regulator activity	NA	K01051//pectinesterase [EC:3.1.1.11]	gi|351720687|ref|NP_001235905.1|//uncharacterized protein LOC100305474 precursor [Glycine max]
100305480	*	*	Up	*	LOC100305480	NA	NA	NA	K03860//phosphatidylinositol glycan, class Q;K20887//null	gi|351723291|ref|NP_001235994.1|//uncharacterized protein LOC100305480 precursor [Glycine max]
100305482	*	Up	Up	Up	LOC100305482	GO:0016020//membrane;GO:0009532//plastid stroma;GO:0042579//microbody	GO:0016646//oxidoreductase activity, acting on the CH-NH group of donors, NAD or NADP as acceptor;GO:0046914//transition metal ion binding	GO:0006970//response to osmotic stress;GO:0006952//defense response	K13436//pto-interacting protein 1 [EC:2.7.11.1]	gi|351724265|ref|NP_001236028.1|//uncharacterized protein LOC100305482 [Glycine max]
100305487	*	Down	*	*	LOC100305487	GO:0009521//photosystem;GO:0009523//photosystem II;GO:0016021//integral component of membrane	NA	GO:0044237//cellular metabolic process;GO:0015979//photosynthesis	K02259//cytochrome c oxidase assembly protein subunit 15	gi|351726415|ref|NP_001236102.1|//uncharacterized protein LOC100305487 [Glycine max];gi|947113268|gb|KRH61570.1|//hypothetical protein GLYMA_04G055300 [Glycine max]
100305493	*	*	Down	*	LOC100305493	NA	GO:0046914//transition metal ion binding;GO:0003824//catalytic activity	NA	K12951//cation-transporting P-type ATPase D [EC:3.6.3.-];K11991//tRNA(adenine34) deaminase [EC:3.5.4.33]	gi|351721430|ref|NP_001236185.1|//uncharacterized protein LOC100305493 [Glycine max]
100305515	*	*	Up	*	LOC100305515	GO:0031981//nuclear lumen;GO:0032991//macromolecular complex	GO:0003676//nucleic acid binding	NA	K11129//H/ACA ribonucleoprotein complex subunit 2	gi|351721974|ref|NP_001236460.1|//uncharacterized protein LOC100305515 [Glycine max]
100305535	*	Down	*	*	LOC100305535	GO:0043231//intracellular membrane-bounded organelle	GO:0005515//protein binding	GO:0009755//hormone-mediated signaling pathway	K14484//auxin-responsive protein IAA	gi|351722464|ref|NP_001236733.1|//uncharacterized protein LOC100305535 [Glycine max]
100305548	Down	*	*	*	LOC100305548	NA	NA	NA	NA	gi|351727883|ref|NP_001236920.1|//uncharacterized protein LOC100305548 [Glycine max]
100305554	*	Up	*	*	LOC100305554	GO:0044464//cell part	GO:0032561//guanyl ribonucleotide binding	GO:0035556//intracellular signal transduction	K07977//Arf/Sar family, other	gi|571433202|ref|XP_006572792.1|//PREDICTED: uncharacterized protein LOC100305554 isoform X1 [Glycine max]
100305564	Up	*	*	Up	LOC100305564	NA	GO:0046914//transition metal ion binding	NA	K03006//DNA-directed RNA polymerase II subunit RPB1 [EC:2.7.7.6]	gi|734331648|gb|KHN07162.1|//Lamin-like protein [Glycine soja]
100305586	*	Up	*	*	LOC100305586	NA	NA	NA	K11254//histone H4	gi|470116831|ref|XP_004294578.1|//PREDICTED: histone H4-like [Fragaria vesca subsp. vesca]
100305594	Down	*	Down	*	LOC100305594	NA	NA	GO:0050896//response to stimulus	K06674//structural maintenance of chromosome 2	gi|351726044|ref|NP_001237625.1|//uncharacterized protein LOC100305594 [Glycine max]
100305602	Up	*	*	*	LOC100305602	NA	NA	NA	K03860//phosphatidylinositol glycan, class Q;K20887//null	gi|351722324|ref|NP_001236984.1|//uncharacterized protein LOC100500113 [Glycine max]
100305611	*	Down	*	*	LOC100305611	GO:0043231//intracellular membrane-bounded organelle	NA	NA	NA	gi|351726902|ref|NP_001237910.1|//uncharacterized LOC100305611 [Glycine max]
100305614	Down	*	*	*	LOC100305614	NA	NA	NA	NA	gi|351720857|ref|NP_001237958.1|//uncharacterized protein LOC100305614 [Glycine max]
100305635	Up	Up	Up	*	LOC100305635	NA	NA	GO:0010876//lipid localization	NA	gi|351723453|ref|NP_001238303.1|//uncharacterized protein LOC100305635 precursor [Glycine max]
100305637	*	Up	*	*	LOC100305637	GO:0005737//cytoplasm	GO:0046872//metal ion binding;GO:0004198//calcium-dependent cysteine-type endopeptidase activity;GO:0005509//calcium ion binding	GO:0006508//proteolysis	K13448//calcium-binding protein CML	gi|351724399|ref|NP_001238336.1|//uncharacterized protein LOC100305637 [Glycine max];gi|947073780|gb|KRH22671.1|//hypothetical protein GLYMA_13G316100 [Glycine max]
100305644	Up	Up	Up	Up	LOC100305644	NA	GO:0016892//endoribonuclease activity, producing 3'-phosphomonoesters;GO:0003676//nucleic acid binding	NA	K01166//ribonuclease T2 [EC:3.1.27.1]	gi|351727689|ref|NP_001238449.1|//uncharacterized protein LOC100305644 precursor [Glycine max]
100305653	*	*	Up	*	LOC100305653	NA	NA	NA	NA	gi|351724115|ref|NP_001238582.1|//uncharacterized protein LOC100305653 precursor [Glycine max]
100305657	*	Down	*	*	LOC100305657	NA	NA	NA	NA	gi|351726112|ref|NP_001238651.1|//uncharacterized protein LOC100305657 [Glycine max]
100305673	Down	Down	*	*	LOC100305673	NA	NA	NA	NA	gi|351726674|ref|NP_001235087.1|//uncharacterized protein LOC100305673 [Glycine max]
100305684	Up	Up	Up	Up	LOC100305684	NA	NA	NA	NA	gi|351724663|ref|NP_001238089.1|//uncharacterized protein LOC100527317 [Glycine max]
100305686	*	*	Up	*	LOC100305686	NA	NA	GO:0010876//lipid localization	K02605//origin recognition complex subunit 3	gi|947100741|gb|KRH49233.1|//hypothetical protein GLYMA_07G141500 [Glycine max]
100305688	*	Up	*	*	LOC100305688	NA	NA	NA	K17469//sulfate transporter 2, low-affinity;K06700//proteasome inhibitor subunit 1 (PI31)	gi|356520964|ref|XP_003529129.1|//PREDICTED: uncharacterized protein LOC100305688 [Glycine max]
100305699	*	Up	*	*	LOC100305699	NA	NA	NA	NA	gi|351722979|ref|NP_001235471.1|//uncharacterized protein LOC100305699 precursor [Glycine max]
100305704	Up	*	*	*	LOC100305704	NA	GO:0022892//substrate-specific transporter activity;GO:0005488//binding	GO:0006631//fatty acid metabolic process	K03955//NADH dehydrogenase (ubiquinone) 1 alpha/beta subcomplex 1	gi|571475406|ref|XP_006586611.1|//PREDICTED: uncharacterized protein LOC100305704 isoform X1 [Glycine max];gi|571475408|ref|XP_006586612.1|//PREDICTED: uncharacterized protein LOC100305704 isoform X2 [Glycine max];gi|351724929|ref|NP_001235539.1|//uncharacterized protein LOC100305704 [Glycine max];gi|947087936|gb|KRH36601.1|//hypothetical protein GLYMA_09G014000 [Glycine max]
100305715	*	Up	Up	*	LOC100305715	NA	NA	NA	NA	gi|351721771|ref|NP_001235685.1|//uncharacterized protein LOC100305715 [Glycine max]
100305722	*	Up	Up	*	LOC100305722	GO:0043231//intracellular membrane-bounded organelle	NA	NA	K04733//interleukin-1 receptor-associated kinase 4 [EC:2.7.11.1];K12126//phytochrome-interacting factor 3	gi|947082378|gb|KRH31167.1|//hypothetical protein GLYMA_11G231300 [Glycine max]
100305726	Down	*	Down	*	LOC100305726	GO:0043231//intracellular membrane-bounded organelle	GO:0001071//nucleic acid binding transcription factor activity;GO:0003676//nucleic acid binding	GO:0006351//transcription, DNA-templated	K00850//6-phosphofructokinase 1 [EC:2.7.1.11];K09286//EREBP-like factor	gi|734402184|gb|KHN31934.1|//Ethylene-responsive transcription factor ERF106, partial [Glycine soja]
100305728	*	Up	Up	Up	LOC100305728	NA	NA	NA	NA	gi|351727262|ref|NP_001235875.1|//uncharacterized protein LOC100305728 [Glycine max]
100305731	*	Up	*	*	LOC100305731	GO:0043231//intracellular membrane-bounded organelle;GO:0000785//chromatin	GO:0003676//nucleic acid binding	GO:0034728//nucleosome organization	K11252//histone H2B	gi|734415789|gb|KHN37876.1|//Histone H2B.3 [Glycine soja]
100305735	Down	*	*	*	LOC100305735	NA	GO:0003824//catalytic activity	GO:0019538//protein metabolic process	K01304//pyroglutamyl-peptidase [EC:3.4.19.3]	gi|351722897|ref|NP_001235980.1|//uncharacterized protein LOC100305735 [Glycine max]
100305746	*	Down	*	*	LOC100305746	GO:0016021//integral component of membrane	NA	NA	K14332//photosystem I subunit PsaO	gi|351734544|ref|NP_001236146.1|//uncharacterized protein LOC100305746 [Glycine max];gi|947081596|gb|KRH30385.1|//hypothetical protein GLYMA_11G181100 [Glycine max]
100305754	*	Up	Up	Up	LOC100305754	NA	GO:0061135//endopeptidase regulator activity	GO:0010466//negative regulation of peptidase activity	NA	gi|351723039|ref|NP_001236241.1|//uncharacterized protein LOC100305754 precursor [Glycine max]
100305766	*	*	Down	*	LOC100305766	NA	NA	NA	NA	gi|951020278|ref|XP_014512351.1|//PREDICTED: uncharacterized protein LOC106770997 [Vigna radiata var. radiata]
100305770	*	Up	*	*	LOC100305770	NA	GO:0003824//catalytic activity	NA	K14611//solute carrier family 23 (nucleobase transporter), member 1/2;K08234//glyoxylase I family protein	gi|571495720|ref|XP_006593342.1|//PREDICTED: uncharacterized protein LOC100305770 isoform X1 [Glycine max];gi|351721659|ref|NP_001236449.1|//uncharacterized protein LOC100305770 [Glycine max]
100305771	*	*	Down	*	LOC100305771	NA	NA	NA	NA	gi|356549962|ref|XP_003543359.1|//PREDICTED: uncharacterized protein LOC100305771 [Glycine max]
100305773	*	Down	*	*	LOC100305773	GO:0005829//cytosol;GO:0005886//plasma membrane	GO:0015036//disulfide oxidoreductase activity;GO:0015035//protein disulfide oxidoreductase activity;GO:0016671//oxidoreductase activity, acting on a sulfur group of donors, disulfide as acceptor	GO:0000103//sulfate assimilation;GO:0006457//protein folding;GO:0055114//oxidation-reduction process;GO:0045454//cell redox homeostasis;GO:0006662//glycerol ether metabolic process;GO:0018904//ether metabolic process;GO:0019725//cellular homeostasis;GO:0034599//cellular response to oxidative stress	K03671//thioredoxin 1	gi|351722575|ref|NP_001236481.1|//uncharacterized protein LOC100305773 [Glycine max];gi|955381667|ref|XP_014625678.1|//PREDICTED: uncharacterized protein LOC100305773 isoform X2 [Glycine max];gi|955381669|ref|XP_014625679.1|//PREDICTED: uncharacterized protein LOC100305773 isoform X3 [Glycine max];gi|955381665|ref|XP_014625677.1|//PREDICTED: uncharacterized protein LOC100305773 isoform X1 [Glycin…
100305807	Down	Up	Down	*	LOC100305807	NA	GO:0005515//protein binding	GO:0044267//cellular protein metabolic process	K03686//molecular chaperone DnaJ	gi|351721634|ref|NP_001236960.1|//uncharacterized protein LOC100305807 [Glycine max]
100305812	*	*	Up	*	LOC100305812	NA	NA	NA	NA	gi|351723933|ref|NP_001237040.1|//uncharacterized protein LOC100305812 [Glycine max]
100305841	*	*	Up	*	LOC100305841	NA	NA	NA	K14611//solute carrier family 23 (nucleobase transporter), member 1/2;K08234//glyoxylase I family protein	gi|351721870|ref|NP_001237480.1|//uncharacterized protein LOC100305841 [Glycine max]
100305844	Down	Down	*	*	LOC100305844	NA	NA	NA	NA	gi|356556018|ref|XP_003546324.1|//PREDICTED: probable serine/threonine-protein kinase clkA [Glycine max]
100305860	*	Up	*	*	LOC100305860	NA	NA	NA	NA	gi|947116094|gb|KRH64396.1|//hypothetical protein GLYMA_04G233800 [Glycine max]
100305865	*	Down	*	Down	LOC100305865	NA	GO:0046914//transition metal ion binding	NA	K03006//DNA-directed RNA polymerase II subunit RPB1 [EC:2.7.7.6];K04733//interleukin-1 receptor-associated kinase 4 [EC:2.7.11.1]	gi|351725837|ref|NP_001237874.1|//uncharacterized protein LOC100305865 precursor [Glycine max]
100305867	*	Up	Up	*	LOC100305867	NA	GO:0003824//catalytic activity	GO:0006950//response to stress	NA	gi|351726932|ref|NP_001237911.1|//uncharacterized protein LOC100305867 [Glycine max]
100305876	Down	Down	*	*	LOC100305876	NA	GO:0015036//disulfide oxidoreductase activity	GO:0019725//cellular homeostasis	K03676//glutaredoxin 3	gi|593687795|ref|XP_007144557.1|//hypothetical protein PHAVU_007G165800g [Phaseolus vulgaris]
100305879	Up	*	*	*	LOC100305879	NA	NA	NA	K01870//isoleucyl-tRNA synthetase [EC:6.1.1.5];K19027//zinc finger FYVE domain-containing protein 26	gi|296051287|gb|ADG86640.1|//disease resistance response protein 1 [Glycine max]
100305884	*	Up	*	*	LOC100305884	NA	NA	GO:0000003//reproduction	K20628//null	gi|571486259|ref|XP_006590253.1|//PREDICTED: uncharacterized protein LOC100305884 isoform X1 [Glycine max]
100305886	*	Up	*	*	LOC100305886	NA	GO:0043169//cation binding;GO:0051536//iron-sulfur cluster binding	GO:0006091//generation of precursor metabolites and energy	K02639//ferredoxin	gi|351721286|ref|NP_001238228.1|//uncharacterized protein LOC100305886 [Glycine max]
100305892	Down	*	*	*	LOC100305892	NA	GO:0004871//signal transducer activity	NA	K08341//GABA(A) receptor-associated protein	gi|571531904|ref|XP_006600120.1|//PREDICTED: uncharacterized protein LOC100305892 isoform X1 [Glycine max]
100305899	Up	*	Up	*	LOC100305899	NA	NA	NA	NA	gi|356541805|ref|XP_003539363.1|//PREDICTED: protein RALF-like 34 [Glycine max]
100305900	Up	*	*	*	LOC100305900	NA	GO:0030234//enzyme regulator activity	NA	K01051//pectinesterase [EC:3.1.1.11]	gi|351727717|ref|NP_001238450.1|//uncharacterized protein LOC100305900 precursor [Glycine max]
100305911	Down	*	*	*	LOC100305911	NA	NA	NA	NA	gi|734394709|gb|KHN28695.1|//CLAVATA3/ESR (CLE)-related protein 25 [Glycine soja];gi|351725155|ref|NP_001238618.1|//uncharacterized protein LOC100305911 precursor [Glycine max]
100305916	*	Down	*	*	LOC100305916	NA	NA	GO:0006950//response to stress	NA	gi|351727549|ref|NP_001238700.1|//uncharacterized protein LOC100305916 [Glycine max]
100305921	*	Down	*	*	LOC100305921	NA	NA	NA	NA	gi|351723087|ref|NP_001234963.1|//uncharacterized protein LOC100305921 [Glycine max]
100305924	Down	*	*	*	LOC100305924	NA	NA	NA	NA	gi|351724521|ref|NP_001235013.1|//uncharacterized protein LOC100305924 [Glycine max]
100305931	Up	Up	Up	*	LOC100305931	NA	NA	NA	NA	gi|351727695|ref|NP_001235122.1|//uncharacterized protein LOC100305931 [Glycine max]
100305934	Down	*	*	*	LOC100305934	NA	NA	NA	NA	gi|351721565|ref|NP_001235166.1|//uncharacterized protein LOC100305934 [Glycine max]
100305939	*	*	Up	*	LOC100305939	NA	GO:0046914//transition metal ion binding	NA	K03006//DNA-directed RNA polymerase II subunit RPB1 [EC:2.7.7.6];K04733//interleukin-1 receptor-associated kinase 4 [EC:2.7.11.1]	gi|351723741|ref|NP_001235242.1|//uncharacterized protein LOC100305939 precursor [Glycine max]
100305943	*	*	Down	*	LOC100305943	NA	NA	NA	NA	gi|356539771|ref|XP_003538367.1|//PREDICTED: uncharacterized protein LOC100305943 [Glycine max]
100305951	Down	*	*	*	LOC100305951	NA	NA	NA	K09874//aquaporin NIP	gi|351721422|ref|NP_001235417.1|//uncharacterized protein LOC100305951 [Glycine max];gi|571433224|ref|XP_006572803.1|//PREDICTED: uncharacterized protein LOC100305951 isoform X1 [Glycine max]
100305960	Down	*	Down	*	LOC100305960	NA	NA	NA	K12198//charged multivesicular body protein 5	gi|351724955|ref|NP_001235540.1|//uncharacterized protein LOC100305960 [Glycine max]
100305963	*	Up	*	*	LOC100305963	NA	NA	NA	NA	gi|351726148|ref|NP_001235581.1|//uncharacterized protein LOC100305963 [Glycine max]
100305983	Up	Up	Up	*	LOC100305983	NA	NA	NA	K13436//pto-interacting protein 1 [EC:2.7.11.1]	gi|351734526|ref|NP_001235863.1|//uncharacterized protein LOC100305983 [Glycine max]
100305984	*	Down	*	*	LOC100305984	NA	GO:0015036//disulfide oxidoreductase activity	GO:0019725//cellular homeostasis	K03676//glutaredoxin 3	gi|351727290|ref|NP_001235876.1|//uncharacterized protein LOC100305984 [Glycine max]
100306036	*	Down	*	*	LOC100306036	GO:0009521//photosystem;GO:0009522//photosystem I	GO:0005515//protein binding	GO:0044237//cellular metabolic process;GO:0015979//photosynthesis	K02701//photosystem I subunit PsaN	gi|351725111|ref|NP_001236569.1|//uncharacterized protein LOC100306036 [Glycine max]
100306044	*	*	Up	Up	LOC100306044	NA	NA	NA	K08059//interferon, gamma-inducible protein 30	gi|955381678|ref|XP_014625683.1|//PREDICTED: uncharacterized protein LOC100306044 isoform X2 [Glycine max];gi|955381676|ref|XP_014625682.1|//PREDICTED: uncharacterized protein LOC100306044 isoform X1 [Glycine max];gi|351721061|ref|NP_001236685.1|//uncharacterized protein LOC100306044 precursor [Glycine max]
100306091	*	Up	*	*	LOC100306091	NA	NA	NA	K15920//beta-D-xylosidase 4 [EC:3.2.1.37]	gi|351726512|ref|NP_001237385.1|//uncharacterized protein LOC100306091 [Glycine max]
100306097	*	Up	Up	*	LOC100306097	GO:0031224//intrinsic component of membrane	NA	NA	NA	gi|351721899|ref|NP_001237481.1|//CASP-like protein 1D1 [Glycine max]
100306100	*	Up	*	*	LOC100306100	NA	GO:0003824//catalytic activity	NA	K14611//solute carrier family 23 (nucleobase transporter), member 1/2;K08234//glyoxylase I family protein	gi|351723359|ref|NP_001237532.1|//uncharacterized protein LOC100306100 [Glycine max]
100306101	*	*	Up	*	LOC100306101	GO:0044424//intracellular part	GO:0046872//metal ion binding;GO:0016462//pyrophosphatase activity	GO:0006793//phosphorus metabolic process	K01507//inorganic pyrophosphatase [EC:3.6.1.1]	gi|571480687|ref|XP_006588379.1|//PREDICTED: uncharacterized protein LOC100306101 isoform X1 [Glycine max];gi|351723935|ref|NP_001237552.1|//uncharacterized protein LOC100306101 [Glycine max]
100306110	Up	*	*	*	LOC100306110	NA	NA	NA	K03860//phosphatidylinositol glycan, class Q;K20887//null	gi|356514449|ref|XP_003525918.1|//PREDICTED: peamaclein [Glycine max]
100306114	*	Up	*	*	LOC100306114	NA	NA	NA	NA	gi|351722472|ref|NP_001237757.1|//uncharacterized protein LOC100306114 [Glycine max]
100306121	*	Up	*	*	LOC100306121	GO:0031224//intrinsic component of membrane;GO:0009535//chloroplast thylakoid membrane;GO:0042720//mitochondrial inner membrane peptidase complex;GO:0016021//integral component of membrane	GO:0004252//serine-type endopeptidase activity;GO:0070011//peptidase activity, acting on L-amino acid peptides	GO:0006627//protein processing involved in protein targeting to mitochondrion;GO:0019538//protein metabolic process;GO:0033108//mitochondrial respiratory chain complex assembly;GO:0010027//thylakoid membrane organization;GO:0006465//signal peptide processing	K03100//signal peptidase I [EC:3.4.21.89]	gi|571457869|ref|XP_006580925.1|//PREDICTED: uncharacterized protein LOC100306121 isoform X1 [Glycine max];gi|734433797|gb|KHN46996.1|//Chloroplast processing peptidase [Glycine soja];gi|351725865|ref|NP_001237875.1|//uncharacterized protein LOC100306121 [Glycine max]
100306126	Up	*	*	*	LOC100306126	NA	NA	GO:0050896//response to stimulus	K13993//HSP20 family protein	gi|351720919|ref|NP_001237960.1|//uncharacterized protein LOC100306126 [Glycine max]
100306134	Up	Up	Up	Up	LOC100306134	NA	GO:0061135//endopeptidase regulator activity	GO:0010466//negative regulation of peptidase activity	NA	gi|351734484|ref|NP_001238098.1|//uncharacterized protein LOC100306134 precursor [Glycine max]
100306151	Up	Up	Up	Up	LOC100306151	NA	GO:0005488//binding	GO:0010876//lipid localization;GO:0051234//establishment of localization	K14684//solute carrier family 25 (mitochondrial phosphate transporter), member 23/24/25/41	gi|351734500|ref|NP_001238368.1|//uncharacterized protein LOC100306151 precursor [Glycine max]
100306152	*	*	Up	*	LOC100306152	NA	GO:0004871//signal transducer activity	GO:0007165//signal transduction;GO:0006351//transcription, DNA-templated	K14492//two-component response regulator ARR-A family	gi|351725781|ref|NP_001238384.1|//uncharacterized protein LOC100306152 [Glycine max];gi|571448266|ref|XP_006577761.1|//PREDICTED: uncharacterized protein LOC100306152 isoform X1 [Glycine max]
100306157	*	Up	*	*	LOC100306157	GO:0009524//phragmoplast;GO:0033597//mitotic checkpoint complex;GO:0000776//kinetochore;GO:1990298//bub1-bub3 complex	GO:0008135//translation factor activity, RNA binding;GO:0043130//ubiquitin binding;GO:0043021//ribonucleoprotein complex binding	GO:0018205//peptidyl-lysine modification;GO:0006449//regulation of translational termination;GO:0006448//regulation of translational elongation;GO:0007094//mitotic spindle assembly checkpoint	K02180//cell cycle arrest protein BUB3;K03263//translation initiation factor 5A	gi|947127102|gb|KRH74956.1|//hypothetical protein GLYMA_01G054100 [Glycine max];gi|955305202|ref|XP_014618303.1|//PREDICTED: uncharacterized LOC100306157 isoform X1 [Glycine max]
100306161	*	Up	*	*	LOC100306161	NA	NA	NA	NA	gi|351722478|ref|NP_001238525.1|//uncharacterized protein LOC100306161 [Glycine max]
100306165	Up	Up	Up	Up	LOC100306165	NA	GO:0061135//endopeptidase regulator activity	GO:0010466//negative regulation of peptidase activity	NA	gi|351724171|ref|NP_001238584.1|//uncharacterized protein LOC100306165 precursor [Glycine max]
100306166	*	*	Up	*	LOC100306166	NA	NA	GO:0010876//lipid localization	NA	gi|351724697|ref|NP_001238602.1|//uncharacterized protein LOC100306166 precursor [Glycine max]
100306170	*	Up	*	*	LOC100306170	GO:0005737//cytoplasm	GO:0046914//transition metal ion binding	GO:0030001//metal ion transport;GO:0046916//cellular transition metal ion homeostasis	K12823//ATP-dependent RNA helicase DDX5/DBP2 [EC:3.6.4.13];K10572//inositol-pentakisphosphate 2-kinase [EC:2.7.1.158];K19307//25S rRNA (uracil2634-N3)-methyltransferase [EC:2.1.1.313]	gi|351726612|ref|NP_001238668.1|//uncharacterized protein LOC100306170 [Glycine max]
100306181	*	Up	*	*	LOC100306181	NA	NA	NA	K04733//interleukin-1 receptor-associated kinase 4 [EC:2.7.11.1]	gi|351725039|ref|NP_001235031.1|//uncharacterized protein LOC100306181 precursor [Glycine max]
100306189	Up	Up	Up	Up	LOC100306189	NA	NA	NA	K03860//phosphatidylinositol glycan, class Q;K20887//null	gi|351721233|ref|NP_001235155.1|//uncharacterized protein LOC100306189 precursor [Glycine max]
100306197	*	Up	*	*	LOC100306197	NA	NA	NA	K10740//replication factor A3	gi|351724701|ref|NP_001235275.1|//uncharacterized protein LOC100306197 [Glycine max]
100306201	*	*	*	Up	LOC100306201	NA	NA	GO:0006950//response to stress	NA	gi|351726383|ref|NP_001235333.1|//uncharacterized protein LOC100306201 [Glycine max]
100306211	Down	*	*	*	LOC100306211	NA	GO:0051213//dioxygenase activity	GO:0055114//oxidation-reduction process	K10767//alkylated DNA repair protein alkB homolog 5 [EC:1.14.11.-]	gi|356525956|ref|XP_003531587.1|//PREDICTED: uncharacterized protein LOC100306211 isoform X1 [Glycine max];gi|955336252|ref|XP_014634579.1|//PREDICTED: uncharacterized protein LOC100306211 isoform X5 [Glycine max];gi|571472054|ref|XP_006585483.1|//PREDICTED: uncharacterized protein LOC100306211 isoform X2 [Glycine max];gi|955336250|ref|XP_014634578.1|//PREDICTED: uncharacterized protein LOC100306…
100306223	*	Down	*	*	LOC100306223	GO:0009521//photosystem;GO:0009536//plastid	NA	NA	K02721//photosystem II PsbW protein	gi|351727755|ref|NP_001235636.1|//uncharacterized protein LOC100306223 [Glycine max]
100306230	*	*	Down	*	LOC100306230	NA	NA	NA	NA	gi|947084820|gb|KRH33541.1|//hypothetical protein GLYMA_10G130200 [Glycine max]
100306237	*	Up	*	Up	LOC100306237	NA	NA	NA	NA	gi|356525796|ref|XP_003531509.1|//PREDICTED: cysteine-rich and transmembrane domain-containing protein A [Glycine max]
100306250	Down	*	*	*	LOC100306250	NA	NA	NA	NA	gi|351724327|ref|NP_001236030.1|//uncharacterized protein LOC100306250 [Glycine max]
100306254	*	*	*	Down	LOC100306254	NA	GO:0043169//cation binding	GO:0006812//cation transport	K04733//interleukin-1 receptor-associated kinase 4 [EC:2.7.11.1];K10572//inositol-pentakisphosphate 2-kinase [EC:2.7.1.158];K12823//ATP-dependent RNA helicase DDX5/DBP2 [EC:3.6.4.13];K19307//25S rRNA (uracil2634-N3)-methyltransferase [EC:2.1.1.313]	gi|351726122|ref|NP_001236092.1|//uncharacterized protein LOC100306254 [Glycine max]
100306267	*	Up	*	*	LOC100306267	NA	NA	NA	K01870//isoleucyl-tRNA synthetase [EC:6.1.1.5];K19027//zinc finger FYVE domain-containing protein 26	gi|351723409|ref|NP_001236254.1|//uncharacterized protein LOC100306267 precursor [Glycine max]
100306276	*	*	Up	*	LOC100306276	GO:0005634//nucleus	GO:0003677//DNA binding;GO:0003700//transcription factor activity, sequence-specific DNA binding	GO:0006355//regulation of transcription, DNA-templated	K13434//pathogenesis-related genes transcriptional activator PTI6	gi|571484931|ref|XP_003536685.2|//PREDICTED: ethylene-responsive transcription factor ERF118 [Glycine max]
100306281	Up	Up	Up	*	LOC100306281	NA	NA	NA	NA	gi|955394183|ref|XP_003555775.3|//PREDICTED: hydrophobic protein RCI2B [Glycine max]
100306320	*	Up	*	Up	LOC100306320	NA	NA	NA	NA	gi|351722094|ref|NP_001236976.1|//uncharacterized protein LOC100306320 precursor [Glycine max]
100306323	*	Up	*	*	LOC100306323	GO:0043231//intracellular membrane-bounded organelle;GO:0000785//chromatin;GO:0000790//nuclear chromatin;GO:0000786//nucleosome	GO:0003677//DNA binding;GO:0046982//protein heterodimerization activity;GO:0003676//nucleic acid binding	GO:0034728//nucleosome organization;GO:0006342//chromatin silencing	K11251//histone H2A	gi|351734436|ref|NP_001237025.1|//uncharacterized protein LOC100306323 [Glycine max]
100306333	Up	Up	*	Up	LOC100306333	NA	NA	NA	K03860//phosphatidylinositol glycan, class Q;K20887//null	gi|351727857|ref|NP_001237175.1|//uncharacterized protein LOC100306333 precursor [Glycine max]
100306337	*	Down	*	*	LOC100306337	NA	GO:0046914//transition metal ion binding	NA	K03006//DNA-directed RNA polymerase II subunit RPB1 [EC:2.7.7.6];K04733//interleukin-1 receptor-associated kinase 4 [EC:2.7.11.1]	gi|351722208|ref|NP_001237236.1|//uncharacterized protein LOC100306337 precursor [Glycine max]
100306338	*	*	Down	*	LOC100306338	NA	NA	NA	K06700//proteasome inhibitor subunit 1 (PI31)	gi|571443407|ref|XP_006576153.1|//PREDICTED: uncharacterized protein LOC100306338 isoform X1 [Glycine max];gi|571443409|ref|XP_006576154.1|//PREDICTED: uncharacterized protein LOC100306338 isoform X2 [Glycine max];gi|947117716|gb|KRH65965.1|//hypothetical protein GLYMA_03G073400 [Glycine max]
100306340	*	Up	Down	*	LOC100306340	NA	NA	NA	NA	gi|351735278|ref|NP_001237279.1|//uncharacterized protein LOC100306340 [Glycine max]
100306349	*	Up	*	*	LOC100306349	NA	NA	NA	NA	gi|351734542|ref|NP_001237416.1|//uncharacterized protein LOC100306349 [Glycine max]
100306351	*	Up	*	*	LOC100306351	NA	NA	NA	NA	gi|351720942|ref|NP_001237449.1|//uncharacterized protein LOC100306351 [Glycine max]
100306356	Down	Down	*	*	LOC100306356	NA	NA	NA	K12191//charged multivesicular body protein 2A	gi|351723389|ref|NP_001237533.1|//uncharacterized protein LOC100306356 [Glycine max]
100306363	*	Up	*	*	LOC100306363	NA	NA	GO:0006950//response to stress	K14496//abscisic acid receptor PYR/PYL family	gi|351726694|ref|NP_001237647.1|//uncharacterized protein LOC100306363 [Glycine max]
100306373	*	*	Down	*	LOC100306373	NA	NA	NA	NA	gi|351724055|ref|NP_001237812.1|//uncharacterized protein LOC100306373 [Glycine max]
100306381	Up	Up	Up	*	LOC100306381	NA	NA	GO:0006950//response to stress	NA	gi|351727951|ref|NP_001237946.1|//uncharacterized protein LOC100306381 [Glycine max];gi|571475428|ref|XP_006586622.1|//PREDICTED: uncharacterized protein LOC100306381 isoform X1 [Glycine max]
100306389	*	*	Up	*	LOC100306389	GO:0005576//extracellular region	GO:0046914//transition metal ion binding	NA	K00384//thioredoxin reductase (NADPH) [EC:1.8.1.9];K11426//SET and MYND domain-containing protein	gi|351724543|ref|NP_001238085.1|//uncharacterized protein LOC100306389 precursor [Glycine max]
100306396	*	*	*	Down	LOC100306396	NA	GO:0046872//metal ion binding	NA	K16465//centrin-1;K10840//centrin-2	gi|351727745|ref|NP_001238195.1|//uncharacterized protein LOC100306396 [Glycine max]
100306397	Up	Up	*	*	LOC100306397	NA	NA	NA	K14006//protein transport protein SEC23	gi|351720828|ref|NP_001238213.1|//uncharacterized protein LOC100306397 [Glycine max];gi|947101386|gb|KRH49878.1|//hypothetical protein GLYMA_07G185200 [Glycine max]
100306416	*	Up	*	Up	LOC100306416	GO:0043231//intracellular membrane-bounded organelle;GO:0000785//chromatin	GO:0003676//nucleic acid binding	GO:0034728//nucleosome organization	K11253//histone H3	gi|629084870|gb|KCW51227.1|//hypothetical protein EUGRSUZ_J00806, partial [Eucalyptus grandis]
100306421	Down	*	*	*	LOC100306421	NA	NA	NA	NA	gi|351724201|ref|NP_001238585.1|//uncharacterized protein LOC100306421 [Glycine max]
100306423	*	Up	Up	*	LOC100306423	NA	NA	NA	NA	gi|571463883|ref|XP_006582842.1|//PREDICTED: uncharacterized protein LOC100306423 isoform X1 [Glycine max];gi|351725213|ref|NP_001238620.1|//uncharacterized protein LOC100306423 [Glycine max]
100306430	*	Up	Up	Up	LOC100306430	NA	NA	GO:0050896//response to stimulus	NA	gi|351720952|ref|NP_001238729.1|//uncharacterized protein LOC100306430 [Glycine max]
100306432	*	Up	*	*	LOC100306432	NA	NA	NA	NA	gi|351722741|ref|NP_001234951.1|//uncharacterized protein LOC100306432 precursor [Glycine max]
100306444	Down	*	*	*	LOC100306444	NA	GO:0046872//metal ion binding	GO:0030001//metal ion transport	K10572//inositol-pentakisphosphate 2-kinase [EC:2.7.1.158];K12823//ATP-dependent RNA helicase DDX5/DBP2 [EC:3.6.4.13];K19307//25S rRNA (uracil2634-N3)-methyltransferase [EC:2.1.1.313]	gi|351720773|ref|NP_001235140.1|//uncharacterized protein LOC100306444 [Glycine max];gi|734423876|gb|KHN42457.1|//hypothetical protein glysoja_033925 [Glycine soja]
100306454	Down	Down	*	*	LOC100306454	NA	GO:0015036//disulfide oxidoreductase activity	GO:0019725//cellular homeostasis;GO:0018904//ether metabolic process	K03671//thioredoxin 1	gi|351725159|ref|NP_001235291.1|//uncharacterized protein LOC100306454 [Glycine max]
100306482	Up	Up	Up	Up	LOC100306482	NA	NA	NA	NA	gi|351721456|ref|NP_001235674.1|//uncharacterized protein LOC100306482 [Glycine max]
100306487	*	Down	*	*	LOC100306487	NA	NA	NA	NA	gi|351723547|ref|NP_001235747.1|//uncharacterized protein LOC100306487 [Glycine max]
100306500	*	Up	Up	Up	LOC100306500	NA	NA	NA	NA	gi|571494173|ref|XP_003540256.2|//PREDICTED: uncharacterized protein LOC100815215 [Glycine max]
100306504	*	Up	*	*	LOC100306504	NA	NA	NA	NA	gi|351723407|ref|NP_001235998.1|//uncharacterized protein LOC100306504 [Glycine max]
100306507	*	Up	Up	*	LOC100306507	GO:0043231//intracellular membrane-bounded organelle;GO:0000785//chromatin	GO:0003676//nucleic acid binding	GO:0034728//nucleosome organization	K11252//histone H2B	gi|351724823|ref|NP_001236047.1|//uncharacterized protein LOC100306507 [Glycine max]
100306510	Up	*	*	*	LOC100306510	NA	GO:0008289//lipid binding;GO:0005488//binding	GO:0010876//lipid localization;GO:0006869//lipid transport;GO:0051234//establishment of localization	NA	gi|947128263|gb|KRH76117.1|//hypothetical protein GLYMA_01G132500 [Glycine max];gi|351726152|ref|NP_001236093.1|//uncharacterized protein LOC100306510 [Glycine max]
100306522	*	*	Up	*	LOC100306522	GO:0016021//integral component of membrane;GO:0046658//anchored component of plasma membrane	GO:0009055//electron carrier activity;GO:0046914//transition metal ion binding	GO:0006091//generation of precursor metabolites and energy;GO:0051234//establishment of localization	K03006//DNA-directed RNA polymerase II subunit RPB1 [EC:2.7.7.6];K04733//interleukin-1 receptor-associated kinase 4 [EC:2.7.11.1]	gi|351723123|ref|NP_001236244.1|//uncharacterized protein LOC100306522 precursor [Glycine max]
100306533	Down	Down	*	*	LOC100306533	NA	GO:0046872//metal ion binding	NA	NA	gi|571505376|ref|XP_006595497.1|//PREDICTED: uncharacterized protein LOC100306533 isoform X1 [Glycine max];gi|351727236|ref|NP_001236386.1|//uncharacterized protein LOC100306533 [Glycine max]
100306535	*	*	Down	*	LOC100306535	NA	NA	GO:0050896//response to stimulus	NA	gi|351727997|ref|NP_001236412.1|//uncharacterized protein LOC100306535 [Glycine max]
100306553	*	Up	*	*	LOC100306553	NA	NA	NA	NA	NA
100306558	*	Up	*	*	LOC100306558	NA	NA	NA	K11296//high mobility group protein B3	gi|734381226|gb|KHN23128.1|//High mobility group B protein 7 [Glycine soja]
100306563	Up	Up	Up	*	LOC100306563	NA	NA	GO:0009628//response to abiotic stimulus	NA	gi|351723341|ref|NP_001234972.1|//dehydrin-like protein [Glycine max]
100306576	*	Up	*	*	LOC100306576	NA	NA	NA	NA	gi|356540056|ref|XP_003538507.1|//PREDICTED: uncharacterized protein LOC100306576 [Glycine max]
100306578	*	Up	*	*	LOC100306578	NA	NA	NA	K03363//cell division cycle 20, cofactor of APC complex	gi|351723045|ref|NP_001237009.1|//uncharacterized protein LOC100306578 precursor [Glycine max]
100306588	Up	Up	Up	*	LOC100306588	NA	GO:0005488//binding	GO:0010876//lipid localization;GO:0051234//establishment of localization	NA	gi|351727447|ref|NP_001237161.1|//uncharacterized protein LOC100306588 precursor [Glycine max]
100306593	*	Up	*	*	LOC100306593	NA	NA	NA	NA	gi|351722239|ref|NP_001237237.1|//uncharacterized protein LOC100306593 [Glycine max]
100306600	Up	*	*	*	LOC100306600	NA	NA	NA	NA	gi|734365155|gb|KHN17534.1|//hypothetical protein glysoja_005731 [Glycine soja]
100306602	*	Up	*	*	PRP3	NA	NA	NA	NA	gi|553111|gb|AAA33969.1|//hydroproline-rich protein, partial [Glycine max]
100306604	Down	*	*	*	LOC100306604	NA	NA	NA	NA	gi|351727044|ref|NP_001237403.1|//uncharacterized protein LOC100306604 [Glycine max]
100306609	Up	*	*	*	LOC100306609	NA	NA	NA	NA	gi|351721956|ref|NP_001237483.1|//uncharacterized protein LOC100306609 precursor [Glycine max]
100306610	*	*	Down	*	LOC100306610	NA	NA	NA	K06700//proteasome inhibitor subunit 1 (PI31)	gi|351722410|ref|NP_001237499.1|//uncharacterized protein LOC100306610 [Glycine max];gi|571463887|ref|XP_006582844.1|//PREDICTED: uncharacterized protein LOC100306610 isoform X1 [Glycine max]
100306624	*	*	Up	*	LOC100306624	GO:0030529//intracellular ribonucleoprotein complex	GO:0005198//structural molecule activity	GO:0010467//gene expression	K02918//large subunit ribosomal protein L35e	gi|351721555|ref|NP_001237725.1|//uncharacterized protein LOC100306624 [Glycine max]
100306640	Up	Up	*	*	LOC100306640	NA	NA	NA	NA	gi|351722045|ref|NP_001237998.1|//uncharacterized protein LOC100306640 [Glycine max]
100306647	Up	*	*	*	LOC100306647	NA	NA	NA	K01870//isoleucyl-tRNA synthetase [EC:6.1.1.5];K19027//zinc finger FYVE domain-containing protein 26;K14440//SWI/SNF-related matrix-associated actin-dependent regulator of chromatin subfamily A-like protein 1 [EC:3.6.4.12]	gi|947081183|gb|KRH29972.1|//hypothetical protein GLYMA_11G150300 [Glycine max]
100306661	Up	Up	Up	*	LOC100306661	NA	NA	NA	NA	NA
100306662	*	Up	Up	Up	LOC100306662	NA	GO:0061135//endopeptidase regulator activity;GO:0030414//peptidase inhibitor activity	GO:0010466//negative regulation of peptidase activity	NA	gi|351724869|ref|NP_001238352.1|//uncharacterized protein LOC100306662 precursor [Glycine max];gi|955332827|ref|XP_014633815.1|//PREDICTED: uncharacterized protein LOC100306662 isoform X1 [Glycine max]
100306670	Up	*	*	*	LOC100306670	NA	NA	NA	K13899//cystatin-C	gi|356522053|ref|XP_003529664.1|//PREDICTED: cysteine proteinase inhibitor 5 [Glycine max]
100306678	Down	*	*	*	LOC100306678	GO:0005737//cytoplasm	GO:0043169//cation binding;GO:0046914//transition metal ion binding	GO:0006812//cation transport;GO:0030001//metal ion transport;GO:0046916//cellular transition metal ion homeostasis	K04733//interleukin-1 receptor-associated kinase 4 [EC:2.7.11.1];K13566//omega-amidase [EC:3.5.1.3];K12823//ATP-dependent RNA helicase DDX5/DBP2 [EC:3.6.4.13]	gi|351724755|ref|NP_001238604.1|//uncharacterized protein LOC100306678 [Glycine max]
100306719	Down	Up	*	*	LOC100306719	NA	GO:0030234//enzyme regulator activity	NA	K21232//null	gi|351721510|ref|NP_001235420.1|//uncharacterized protein LOC100306719 precursor [Glycine max]
100499627	Down	*	*	*	LOC100499627	GO:0016021//integral component of membrane	GO:0005524//ATP binding;GO:0032559//adenyl ribonucleotide binding;GO:0016301//kinase activity;GO:0004672//protein kinase activity;GO:0004871//signal transducer activity	GO:0006464//cellular protein modification process;GO:0006468//protein phosphorylation	K04733//interleukin-1 receptor-associated kinase 4 [EC:2.7.11.1];K04730//interleukin-1 receptor-associated kinase 1 [EC:2.7.11.1];K05747//Wiskott-Aldrich syndrome protein;K02184//formin 2	gi|947076669|gb|KRH25509.1|//hypothetical protein GLYMA_12G108400 [Glycine max];gi|700195035|gb|KGN50212.1|//hypothetical protein Csa_5G160150 [Cucumis sativus];gi|593223832|ref|XP_007132645.1|//hypothetical protein PHAVU_011G112700g [Phaseolus vulgaris]
100499651	*	Up	*	*	LOC100499651	GO:0044425//membrane part	GO:0004872//receptor activity	GO:0006952//defense response;GO:0023052//signaling	K04733//interleukin-1 receptor-associated kinase 4 [EC:2.7.11.1];K07466//replication factor A1;K13414//mitogen-activated protein kinase kinase kinase 1, plant [EC:2.7.11.25];K19613//leucine-rich repeat protein SHOC2;K00695//sucrose synthase [EC:2.4.1.13]	gi|351722793|ref|NP_001237768.1|//TIR-NBS-LRR type disease resistance protein [Glycine max]
100499658	Up	Up	*	*	LOC100499658	NA	NA	NA	K13993//HSP20 family protein	gi|351726196|ref|NP_001237886.1|//uncharacterized protein LOC100499658 [Glycine max]
100499677	Up	*	*	*	LOC100499677	NA	NA	NA	NA	gi|351728041|ref|NP_001238205.1|//uncharacterized protein LOC100499677 precursor [Glycine max]
100499686	Up	*	Up	*	LOC100499686	NA	NA	NA	K19519//transforming growth factor-beta-induced protein	gi|734433660|gb|KHN46901.1|//Fasciclin-like arabinogalactan protein 7 [Glycine soja]
100499688	*	*	Up	*	LOC100499688	NA	NA	NA	K14611//solute carrier family 23 (nucleobase transporter), member 1/2;K08234//glyoxylase I family protein	gi|351725609|ref|NP_001238378.1|//uncharacterized protein LOC100499688 [Glycine max]
100499693	*	Down	Up	*	PRP	NA	NA	NA	K02883//large subunit ribosomal protein L18e;K11855//ubiquitin carboxyl-terminal hydrolase 36/42 [EC:3.4.19.12]	gi|351728043|ref|NP_001238461.1|//uncharacterized protein LOC100499693 precursor [Glycine max]
100499700	*	*	Down	*	LOC100499700	NA	NA	NA	NA	gi|351723623|ref|NP_001238565.1|//uncharacterized protein LOC100499700 [Glycine max]
100499706	*	Up	*	*	LOC100499706	GO:0031224//intrinsic component of membrane	NA	NA	NA	gi|351726435|ref|NP_001238662.1|//CASP-like protein 1D2 [Glycine max]
100499711	*	Up	*	*	LOC100499711	NA	GO:0009055//electron carrier activity;GO:0043169//cation binding;GO:0051537//2 iron, 2 sulfur cluster binding;GO:0046872//metal ion binding;GO:0051536//iron-sulfur cluster binding	GO:0022900//electron transport chain;GO:0006091//generation of precursor metabolites and energy	K02639//ferredoxin	gi|351721230|ref|NP_001238738.1|//uncharacterized protein LOC100499711 [Glycine max]
100499725	Up	*	Up	*	LOC100499725	NA	NA	NA	NA	gi|351721048|ref|NP_001235149.1|//uncharacterized protein LOC100499725 precursor [Glycine max]
100499727	Up	*	*	*	HSP18.5-C	GO:0044424//intracellular part;GO:0005737//cytoplasm	NA	GO:0050896//response to stimulus	K13993//HSP20 family protein	gi|351721881|ref|NP_001235177.1|//18.5 kDa class I heat shock protein [Glycine max];gi|351726974|ref|NP_001235609.1|//uncharacterized protein LOC100526893 [Glycine max]
100499733	*	*	Down	*	LOC100499733	NA	NA	NA	NA	gi|351724497|ref|NP_001235268.1|//uncharacterized protein LOC100499733 [Glycine max]
100499739	*	Up	*	*	LOC100499739	GO:0015630//microtubule cytoskeleton	NA	GO:0009987//cellular process	K10418//dynein light chain LC8-type	gi|351727058|ref|NP_001235356.1|//uncharacterized protein LOC100499739 [Glycine max]
100499748	*	Down	*	*	LOC100499748	NA	GO:0015036//disulfide oxidoreductase activity	GO:0019725//cellular homeostasis	K03676//glutaredoxin 3	gi|351723175|ref|NP_001235478.1|//uncharacterized protein LOC100499748 [Glycine max]
100499762	Up	Up	*	*	LOC100499762	NA	NA	NA	NA	gi|947117730|gb|KRH65979.1|//hypothetical protein GLYMA_03G074600 [Glycine max]
100499767	Up	*	*	*	LOC100499767	GO:0044424//intracellular part	NA	GO:0044267//cellular protein metabolic process	K04078//chaperonin GroES	gi|351723347|ref|NP_001235740.1|//uncharacterized protein LOC100499767 [Glycine max]
100499775	Down	*	*	*	LOC100499775	NA	GO:0016879//ligase activity, forming carbon-nitrogen bonds;GO:0032559//adenyl ribonucleotide binding	GO:0006464//cellular protein modification process	K10573//ubiquitin-conjugating enzyme E2 A [EC:2.3.2.23]	gi|351726738|ref|NP_001235857.1|//uncharacterized protein LOC100499775 [Glycine max]
100499779	Up	*	*	*	LOC100499779	NA	NA	NA	K16911//ATP-dependent RNA helicase DDX21 [EC:3.6.4.13]	gi|351721024|ref|NP_001235916.1|//uncharacterized protein LOC100499779 precursor [Glycine max];gi|356559905|ref|XP_003548236.1|//PREDICTED: uncharacterized protein LOC100781972 [Glycine max]
100499831	*	*	Down	*	LOC100499831	NA	NA	NA	K15692//E3 ubiquitin-protein ligase RNF13 [EC:2.3.2.27]	gi|351726216|ref|NP_001236607.1|//uncharacterized LOC100499831 [Glycine max];gi|214011484|gb|ACJ61492.1|//senescence-associated protein [Glycine max]
100499835	Down	*	*	*	LOC100499835	NA	NA	NA	K08341//GABA(A) receptor-associated protein	gi|947054658|gb|KRH04111.1|//hypothetical protein GLYMA_17G140700 [Glycine max]
100499858	*	*	*	Up	LOC100499858	NA	GO:0015036//disulfide oxidoreductase activity	GO:0019725//cellular homeostasis;GO:0018904//ether metabolic process	K03671//thioredoxin 1	gi|351722817|ref|NP_001237001.1|//uncharacterized protein LOC100499858 [Glycine max]
100499868	Up	*	*	*	LOC100499868	GO:0044424//intracellular part	NA	GO:0050896//response to stimulus	K13993//HSP20 family protein	gi|351727214|ref|NP_001237153.1|//uncharacterized protein LOC100499868 [Glycine max]
100499869	*	*	Up	*	LOC100499869	NA	GO:0046914//transition metal ion binding	NA	K03006//DNA-directed RNA polymerase II subunit RPB1 [EC:2.7.7.6];K04733//interleukin-1 receptor-associated kinase 4 [EC:2.7.11.1]	gi|351727707|ref|NP_001237170.1|//uncharacterized protein LOC100499869 precursor [Glycine max]
100499895	Down	*	*	*	LOC100499895	NA	NA	NA	NA	gi|351724599|ref|NP_001237575.1|//uncharacterized protein LOC100499895 [Glycine max]
100499905	*	Up	*	*	LOC100499905	GO:0030312//external encapsulating structure;GO:0005576//extracellular region	GO:0016758//transferase activity, transferring hexosyl groups;GO:0016798//hydrolase activity, acting on glycosyl bonds	GO:0044042//glucan metabolic process	K08235//xyloglucan:xyloglucosyl transferase [EC:2.4.1.207]	gi|356568833|ref|XP_003552612.1|//PREDICTED: xyloglucan endotransglucosylase/hydrolase 2 [Glycine max]
100499926	*	Up	*	*	LOC100499926	GO:0043231//intracellular membrane-bounded organelle	GO:0003677//DNA binding;GO:0001071//nucleic acid binding transcription factor activity	GO:0006351//transcription, DNA-templated	K09338//homeobox-leucine zipper protein	gi|571448302|ref|XP_006577778.1|//PREDICTED: uncharacterized protein LOC100499926 isoform X1 [Glycine max]
100499938	*	Up	*	*	LOC100499938	GO:0044425//membrane part	GO:0032559//adenyl ribonucleotide binding;GO:0016462//pyrophosphatase activity;GO:0004872//receptor activity	GO:0012501//programmed cell death;GO:0006952//defense response;GO:0023052//signaling	K04733//interleukin-1 receptor-associated kinase 4 [EC:2.7.11.1]	gi|351723055|ref|NP_001238289.1|//uncharacterized protein LOC100499938 precursor [Glycine max]
100500033	*	*	Up	*	LOC100500033	NA	NA	NA	K02883//large subunit ribosomal protein L18e;K11855//ubiquitin carboxyl-terminal hydrolase 36/42 [EC:3.4.19.12]	gi|947054653|gb|KRH04106.1|//hypothetical protein GLYMA_17G140300 [Glycine max]
100500036	Up	Up	Up	*	LOC100500036	NA	GO:0004601//peroxidase activity	GO:0008152//metabolic process;GO:0006950//response to stress	K00432//glutathione peroxidase [EC:1.11.1.9]	gi|947079142|gb|KRH27931.1|//hypothetical protein GLYMA_11G024100 [Glycine max]
100500041	Up	*	*	*	LOC100500041	GO:0016020//membrane	NA	NA	NA	gi|351723717|ref|NP_001236009.1|//CASP-like protein 1E2 [Glycine max]
100500048	*	Up	Up	Up	LOC100500048	NA	NA	NA	K01870//isoleucyl-tRNA synthetase [EC:6.1.1.5];K19027//zinc finger FYVE domain-containing protein 26	gi|351726830|ref|NP_001236116.1|//uncharacterized protein LOC100500048 precursor [Glycine max]
100500052	Up	*	*	*	LOC100500052	NA	GO:0016765//transferase activity, transferring alkyl or aryl (other than methyl) groups	NA	K00799//glutathione S-transferase [EC:2.5.1.18]	gi|351720934|ref|NP_001236169.1|//uncharacterized LOC100500052 [Glycine max]
100500076	*	Up	*	*	LOC100500076	GO:0016020//membrane	NA	NA	K19476//vacuolar protein sorting-associated protein IST1;K14209//solute carrier family 36 (proton-coupled amino acid transporter);K15015//solute carrier family 32 (vesicular inhibitory amino acid transporter)	gi|356496587|ref|XP_003517148.1|//PREDICTED: lysine histidine transporter-like 8 [Glycine max]
100500077	Up	Up	Up	Up	LOC100500077	NA	NA	NA	NA	gi|351722522|ref|NP_001236479.1|//uncharacterized protein LOC100500077 [Glycine max]
100500080	*	*	Up	*	LOC100500080	NA	NA	NA	NA	gi|351723495|ref|NP_001236513.1|//uncharacterized protein LOC100500080 [Glycine max]
100500098	*	Down	*	*	LOC100500098	GO:0043231//intracellular membrane-bounded organelle;GO:0009522//photosystem I	NA	GO:0044237//cellular metabolic process	K02693//photosystem I subunit IV	gi|947083556|gb|KRH32277.1|//hypothetical protein GLYMA_10G042000 [Glycine max]
100500113	*	Up	Up	*	LOC100500113	NA	NA	NA	K03860//phosphatidylinositol glycan, class Q;K20887//null	gi|351722324|ref|NP_001236984.1|//uncharacterized protein LOC100500113 [Glycine max]
100500115	*	Up	*	*	LOC100500115	NA	NA	NA	K03860//phosphatidylinositol glycan, class Q;K20887//null	gi|351723327|ref|NP_001237019.1|//uncharacterized protein LOC100500115 precursor [Glycine max]
100500140	*	*	Down	*	LOC100500140	NA	NA	NA	NA	gi|351726870|ref|NP_001237397.1|//uncharacterized protein LOC100500140 [Glycine max]
100500158	*	Down	*	*	LOC100500158	NA	NA	NA	NA	gi|571453103|ref|XP_006579366.1|//PREDICTED: uncharacterized protein LOC100500158 isoform X2 [Glycine max];gi|571453097|ref|XP_006579363.1|//PREDICTED: uncharacterized protein LOC100500158 isoform X1 [Glycine max]
100500181	*	Up	Up	Up	LOC100500181	NA	NA	NA	NA	gi|351724429|ref|NP_001238081.1|//uncharacterized protein LOC100500181 precursor [Glycine max]
100500204	Up	Up	Up	Up	LOC100500204	GO:0044464//cell part;GO:0016021//integral component of membrane	GO:0015291//secondary active transmembrane transporter activity;GO:0015238//drug transmembrane transporter activity;GO:0015297//antiporter activity	GO:0015893//drug transport;GO:0006855//drug transmembrane transport	K03327//multidrug resistance protein, MATE family	gi|593268227|ref|XP_007136291.1|//hypothetical protein PHAVU_009G034100g [Phaseolus vulgaris];gi|955315890|ref|XP_006578309.2|//PREDICTED: protein DETOXIFICATION 27 [Glycine max]
100500207	Up	*	Up	*	LOC100500207	NA	NA	GO:0010876//lipid localization	NA	gi|351721478|ref|NP_001238490.1|//uncharacterized protein LOC100500207 precursor [Glycine max]
100500220	Up	*	*	*	LOC100500220	GO:0044424//intracellular part	NA	GO:0050896//response to stimulus	K13993//HSP20 family protein	gi|351727459|ref|NP_001238697.1|//uncharacterized protein LOC100500220 [Glycine max]
100500229	*	*	Up	*	LOC100500229	NA	NA	NA	K02883//large subunit ribosomal protein L18e;K11855//ubiquitin carboxyl-terminal hydrolase 36/42 [EC:3.4.19.12]	gi|351724923|ref|NP_001235027.1|//uncharacterized protein LOC100500229 precursor [Glycine max]
100500248	Down	Up	*	*	LOC100500248	NA	GO:0003677//DNA binding;GO:0043565//sequence-specific DNA binding;GO:0003700//transcription factor activity, sequence-specific DNA binding;GO:0001071//nucleic acid binding transcription factor activity	GO:0010467//gene expression;GO:0006355//regulation of transcription, DNA-templated	K18835//WRKY transcription factor 2;K10268//F-box and leucine-rich repeat protein 2/20;K13424//WRKY transcription factor 33	gi|351725787|ref|NP_001235313.1|//uncharacterized protein LOC100500248 [Glycine max];gi|734416351|gb|KHN38230.1|//Putative WRKY transcription factor 51 [Glycine soja]
100500253	Down	Down	*	*	LOC100500253	NA	NA	NA	NA	gi|351727931|ref|NP_001235386.1|//uncharacterized protein LOC100500253 [Glycine max]
100500254	*	Up	*	*	LOC100500254	GO:0044425//membrane part	GO:0004872//receptor activity	GO:0006952//defense response;GO:0023052//signaling	K04733//interleukin-1 receptor-associated kinase 4 [EC:2.7.11.1];K07466//replication factor A1;K08852//serine/threonine-protein kinase/endoribonuclease IRE1 [EC:2.7.11.1 3.1.26.-];K13414//mitogen-activated protein kinase kinase kinase 1, plant [EC:2.7.11.25]	gi|358248004|ref|NP_001239789.1|//uncharacterized protein LOC100500254 [Glycine max]
100500265	*	Down	*	*	LOC100500265	NA	NA	NA	K14488//SAUR family protein	gi|351725307|ref|NP_001235552.1|//uncharacterized protein LOC100500265 [Glycine max]
100500289	Up	Up	Up	Up	LOC100500289	NA	GO:0005488//binding	GO:0010876//lipid localization;GO:0051234//establishment of localization	NA	gi|351727671|ref|NP_001235889.1|//uncharacterized protein LOC100500289 precursor [Glycine max]
100500299	*	Down	*	*	LOC100500299	NA	GO:0046914//transition metal ion binding	NA	K19041//E3 ubiquitin-protein ligase RNF38/44 [EC:2.3.2.27]	gi|955322879|ref|XP_006580943.2|//PREDICTED: uncharacterized protein LOC100500299 isoform X1 [Glycine max]
100500303	*	Up	Up	Up	LOC100500303	NA	NA	NA	K09286//EREBP-like factor	gi|525507415|ref|NP_001267497.1|//uncharacterized protein LOC100500303 [Glycine max]
100500311	*	Up	*	*	LOC100500311	NA	NA	NA	NA	gi|351722002|ref|NP_001236205.1|//uncharacterized protein LOC100500311 [Glycine max]
100500316	*	Up	*	*	LOC100500316	NA	NA	NA	NA	gi|351723719|ref|NP_001236265.1|//uncharacterized protein LOC100500316 [Glycine max]
100500322	Up	Up	*	*	LOC100500322	GO:0044464//cell part	GO:0046914//transition metal ion binding	NA	K12135//zinc finger protein CONSTANS	gi|351725974|ref|NP_001236343.1|//uncharacterized protein LOC100500322 [Glycine max]
100500325	*	*	Up	*	LOC100500325	NA	NA	GO:0006950//response to stress	NA	gi|351727066|ref|NP_001236380.1|//uncharacterized protein LOC100500325 [Glycine max]
100500344	*	Up	Up	*	LOC100500344	NA	NA	NA	NA	gi|356567336|ref|XP_003551877.1|//PREDICTED: uncharacterized protein LOC100500344 [Glycine max]
100500360	Down	*	*	*	LOC100500360	NA	NA	NA	K04733//interleukin-1 receptor-associated kinase 4 [EC:2.7.11.1]	gi|351726158|ref|NP_001236861.1|//uncharacterized protein LOC100500360 [Glycine max]
100500371	Up	Up	Up	Up	LOC100500371	GO:0044464//cell part	GO:0046914//transition metal ion binding	NA	K14841//ribosome biogenesis protein NSA1;K05747//Wiskott-Aldrich syndrome protein	gi|351723355|ref|NP_001237020.1|//uncharacterized protein LOC100500371 [Glycine max]
100500374	*	Up	*	*	LOC100500374	NA	NA	NA	NA	gi|351724715|ref|NP_001237067.1|//uncharacterized protein LOC100500374 [Glycine max]
100500375	*	Up	*	*	LOC100500375	NA	GO:0046914//transition metal ion binding	NA	K19038//E3 ubiquitin-protein ligase ATL41 [EC:2.3.2.27];K10664//E3 ubiquitin-protein ligase ATL6/9/15/31/42/55 [EC:2.3.2.27]	gi|351725055|ref|NP_001237079.1|//uncharacterized protein LOC100500375 [Glycine max]
100500381	*	*	Up	*	LOC100500381	NA	NA	NA	NA	gi|351727737|ref|NP_001237171.1|//uncharacterized protein LOC100500381 [Glycine max]
100500384	*	Up	Up	*	LOC100500384	NA	GO:0046914//transition metal ion binding	NA	NA	gi|351721581|ref|NP_001237214.1|//uncharacterized protein LOC100500384 [Glycine max]
100500396	Down	*	*	*	LOC100500396	NA	NA	GO:0006950//response to stress	NA	gi|351726900|ref|NP_001237398.1|//uncharacterized protein LOC100500396 [Glycine max]
100500411	*	Up	*	*	LOC100500411	NA	NA	GO:0050896//response to stimulus	NA	gi|351726544|ref|NP_001237642.1|//uncharacterized protein LOC100500411 [Glycine max]
100500423	*	Up	*	*	LOC100500423	NA	NA	NA	K20772//null	gi|356531953|ref|XP_003534540.1|//PREDICTED: 1-aminocyclopropane-1-carboxylate synthase 1 [Glycine max]
100500427	Up	*	*	*	LOC100500427	NA	NA	NA	K07019//uncharacterized protein	gi|734362361|gb|KHN16045.1|//hypothetical protein glysoja_012021 [Glycine soja]
100500455	*	Up	Up	Up	LOC100500455	NA	NA	NA	NA	gi|351725211|ref|NP_001238364.1|//uncharacterized protein LOC100500455 precursor [Glycine max]
100500477	*	Up	*	*	LOC100500477	NA	GO:0016765//transferase activity, transferring alkyl or aryl (other than methyl) groups	NA	K00799//glutathione S-transferase [EC:2.5.1.18]	gi|351727897|ref|NP_001238712.1|//uncharacterized LOC100500477 [Glycine max];gi|955332849|ref|XP_014633819.1|//PREDICTED: uncharacterized protein LOC100500477 isoform X1 [Glycine max]
100500480	Down	*	Down	Down	LOC100500480	NA	NA	NA	NA	gi|351722593|ref|NP_001234946.1|//uncharacterized protein LOC100500480 [Glycine max]
100500484	*	Up	*	*	LOC100500484	NA	NA	NA	K01870//isoleucyl-tRNA synthetase [EC:6.1.1.5];K19027//zinc finger FYVE domain-containing protein 26	gi|351724435|ref|NP_001235010.1|//uncharacterized protein LOC100500484 precursor [Glycine max]
100500487	*	Up	Up	Up	LOC100500487	NA	NA	NA	NA	gi|356532880|ref|XP_003534997.1|//PREDICTED: uncharacterized protein LOC100500487 [Glycine max]
100500502	Down	*	Down	*	LOC100500502	GO:0043231//intracellular membrane-bounded organelle	GO:0001071//nucleic acid binding transcription factor activity;GO:0003676//nucleic acid binding	GO:0006351//transcription, DNA-templated	K00850//6-phosphofructokinase 1 [EC:2.7.1.11];K09286//EREBP-like factor	gi|351725013|ref|NP_001235286.1|//uncharacterized protein LOC100500502 [Glycine max]
100500506	*	Up	*	*	LOC100500506	NA	NA	GO:0006950//response to stress	NA	gi|351726706|ref|NP_001235344.1|//uncharacterized protein LOC100500506 [Glycine max]
100500507	*	Up	*	*	LOC100500507	NA	NA	NA	NA	gi|734312058|gb|KHN00297.1|//hypothetical protein glysoja_022901, partial [Glycine soja]
100500512	Down	*	*	*	LOC100500512	NA	NA	NA	K14488//SAUR family protein	gi|351721769|ref|NP_001235429.1|//uncharacterized protein LOC100500512 [Glycine max]
100500517	*	Up	*	*	LOC100500517	GO:0031224//intrinsic component of membrane	NA	NA	NA	gi|351723685|ref|NP_001235496.1|//CASP-like protein 4D1 [Glycine max]
100500518	*	Up	Up	*	LOC100500518	NA	NA	NA	K02883//large subunit ribosomal protein L18e;K11855//ubiquitin carboxyl-terminal hydrolase 36/42 [EC:3.4.19.12]	gi|351724121|ref|NP_001235511.1|//uncharacterized protein LOC100500518 precursor [Glycine max]
100500525	*	Up	*	*	LOC100500525	NA	NA	GO:0006950//response to stress	NA	gi|351726796|ref|NP_001235603.1|//uncharacterized protein LOC100500525 [Glycine max]
100500531	Up	Up	Up	Up	LOC100500531	NA	NA	NA	K09286//EREBP-like factor	gi|571473146|ref|XP_003530479.2|//PREDICTED: ethylene-responsive transcription factor ERF113-like [Glycine max];gi|920693473|gb|KOM36698.1|//hypothetical protein LR48_Vigan03g007900 [Vigna angularis]
100500539	Up	*	Up	Up	LOC100500539	NA	NA	NA	NA	gi|351725073|ref|NP_001235800.1|//uncharacterized protein LOC100500539 precursor [Glycine max]
100500550	*	Up	*	*	LOC100500550	NA	GO:0046872//metal ion binding	NA	K13448//calcium-binding protein CML	gi|351722400|ref|NP_001235963.1|//uncharacterized protein LOC100500550 [Glycine max]
100500577	Up	*	*	*	LOC100500577	NA	NA	NA	NA	gi|947051803|gb|KRH01332.1|//hypothetical protein GLYMA_18G269800 [Glycine max]
100500579	Up	Up	*	*	LOC100500579	NA	GO:0061135//endopeptidase regulator activity	GO:0010466//negative regulation of peptidase activity	NA	gi|351726331|ref|NP_001236355.1|//uncharacterized protein LOC100500579 precursor [Glycine max]
100500583	*	Up	*	*	LOC100500583	NA	GO:0043169//cation binding;GO:0051536//iron-sulfur cluster binding	GO:0006091//generation of precursor metabolites and energy	K02639//ferredoxin	gi|351727909|ref|NP_001236409.1|//uncharacterized protein LOC100500583 [Glycine max]
100500593	*	Down	*	*	LOC100500593	NA	NA	NA	NA	gi|955365551|ref|XP_014622812.1|//PREDICTED: uncharacterized protein LOC100500593 isoform X1 [Glycine max];gi|351723809|ref|NP_001236524.1|//uncharacterized protein LOC100500593 [Glycine max]
100500599	*	Up	*	*	LOC100500599	NA	NA	NA	NA	gi|356527268|ref|XP_003532234.1|//PREDICTED: kunitz-type trypsin inhibitor KTI1-like [Glycine max]
100500607	*	Up	Up	*	LOC100500607	GO:0044464//cell part	GO:0046914//transition metal ion binding	NA	K14841//ribosome biogenesis protein NSA1	gi|351722434|ref|NP_001236732.1|//uncharacterized protein LOC100500607 [Glycine max]
100500611	*	Up	Up	*	LOC100500611	GO:0031224//intrinsic component of membrane;GO:0043231//intracellular membrane-bounded organelle;GO:0031090//organelle membrane	GO:0008940//nitrate reductase activity;GO:0005506//iron ion binding	GO:0006091//generation of precursor metabolites and energy;GO:0051234//establishment of localization	K10534//nitrate reductase (NAD(P)H) [EC:1.7.1.1 1.7.1.2 1.7.1.3]	gi|571541431|ref|XP_006601762.1|//PREDICTED: uncharacterized protein LOC100500611 isoform X1 [Glycine max]
100500621	*	Up	*	*	LOC100500621	NA	NA	NA	K01870//isoleucyl-tRNA synthetase [EC:6.1.1.5];K19027//zinc finger FYVE domain-containing protein 26	gi|351720849|ref|NP_001236934.1|//uncharacterized protein LOC100500621 precursor [Glycine max]
100500633	Down	*	*	*	LOC100500633	NA	NA	NA	NA	gi|356562177|ref|XP_003549348.1|//PREDICTED: uncharacterized protein LOC100500633 [Glycine max]
100500636	*	Up	*	*	LOC100500636	NA	GO:0046872//metal ion binding	NA	K13448//calcium-binding protein CML	gi|947112204|gb|KRH60530.1|//hypothetical protein GLYMA_05G245600 [Glycine max]
100500640	Down	*	*	*	LOC100500640	NA	GO:0030234//enzyme regulator activity	NA	K21232//null	gi|351721611|ref|NP_001237215.1|//uncharacterized protein LOC100500640 precursor [Glycine max]
100500644	*	Down	*	*	LOC100500644	NA	GO:0022892//substrate-specific transporter activity;GO:0019842//vitamin binding	GO:0006631//fatty acid metabolic process	K03955//NADH dehydrogenase (ubiquinone) 1 alpha/beta subcomplex 1;K00850//6-phosphofructokinase 1 [EC:2.7.1.11]	gi|955321642|ref|XP_014631300.1|//PREDICTED: acyl carrier protein 4, chloroplastic isoform X1 [Glycine max];gi|356513457|ref|XP_003525430.1|//PREDICTED: acyl carrier protein 1, chloroplastic isoform X2 [Glycine max]
100500648	*	Up	Up	*	LOC100500648	NA	GO:0061135//endopeptidase regulator activity	GO:0010466//negative regulation of peptidase activity	NA	gi|351724997|ref|NP_001237333.1|//uncharacterized protein LOC100500648 precursor [Glycine max]
100500653	*	Up	*	*	LOC100500653	NA	NA	NA	NA	gi|955314438|ref|XP_014629819.1|//PREDICTED: uncharacterized protein LOC100500653 isoform X1 [Glycine max];gi|351727333|ref|NP_001237413.1|//uncharacterized protein LOC100500653 [Glycine max]
100500655	Down	Up	*	*	LOC100500655	NA	NA	NA	NA	gi|351720822|ref|NP_001237445.1|//uncharacterized protein LOC100500655 [Glycine max]
100500657	*	Up	*	*	LOC100500657	NA	GO:0008168//methyltransferase activity	NA	K00588//caffeoyl-CoA O-methyltransferase [EC:2.1.1.104]	gi|351721814|ref|NP_001237478.1|//uncharacterized protein LOC100500657 [Glycine max]
100500674	Up	*	Up	*	LOC100500674	GO:0005634//nucleus	GO:0003677//DNA binding	GO:0006351//transcription, DNA-templated	K18490//homeobox protein OTX2;K09326//null	gi|356552220|ref|XP_003544467.1|//PREDICTED: WUSCHEL-related homeobox 4 [Glycine max]
100500675	*	Down	*	*	LOC100500675	NA	GO:0004175//endopeptidase activity	GO:0019538//protein metabolic process	K00924//null;K02882//large subunit ribosomal protein L18Ae;K06002//pepsin A [EC:3.4.23.1]	gi|947121527|gb|KRH69733.1|//hypothetical protein GLYMA_02G045100 [Glycine max]
100500680	Up	Up	Up	Up	LOC100500680	NA	GO:0016765//transferase activity, transferring alkyl or aryl (other than methyl) groups	GO:0050896//response to stimulus	K00799//glutathione S-transferase [EC:2.5.1.18]	gi|351725321|ref|NP_001237856.1|//uncharacterized LOC100500680 [Glycine max]
100500690	*	Up	*	*	LOC100500690	NA	NA	NA	NA	gi|351723053|ref|NP_001238033.1|//uncharacterized protein LOC100500690 precursor [Glycine max]
100526849	*	*	Down	*	LOC100526849	NA	GO:0060089//molecular transducer activity;GO:0016628//oxidoreductase activity, acting on the CH-CH group of donors, NAD or NADP as acceptor	GO:0007165//signal transduction;GO:0008152//metabolic process	K14490//histidine-containing phosphotransfer peotein	gi|351723223|ref|NP_001234968.1|//uncharacterized protein LOC100526849 [Glycine max]
100526874	*	Up	Up	Up	LOC100526874	GO:0044464//cell part	GO:0046914//transition metal ion binding	NA	K14841//ribosome biogenesis protein NSA1	gi|351726914|ref|NP_001235351.1|//uncharacterized protein LOC100526874 [Glycine max]
100526876	Down	*	*	*	LOC100526876	NA	NA	NA	NA	gi|571437851|ref|XP_006574354.1|//PREDICTED: uncharacterized protein LOC100526876 isoform X1 [Glycine max];gi|955305239|ref|XP_014618530.1|//PREDICTED: uncharacterized protein LOC100526876 isoform X2 [Glycine max]
100526897	*	Up	*	*	LOC100526897	GO:0044464//cell part	GO:0046914//transition metal ion binding	NA	K14841//ribosome biogenesis protein NSA1	gi|351721114|ref|NP_001235663.1|//uncharacterized protein LOC100526897 [Glycine max]
100526905	*	*	Up	*	LOC100526905	NA	NA	NA	K14558//periodic tryptophan protein 2	gi|356530525|ref|XP_003533831.1|//PREDICTED: periodic tryptophan protein 2 homolog [Glycine max]
100526906	*	Up	*	*	LOC100526906	NA	NA	NA	NA	gi|351724793|ref|NP_001235790.1|//uncharacterized protein LOC100526906 [Glycine max]
100526910	*	Down	*	*	LOC100526910	GO:0016021//integral component of membrane	NA	GO:0007165//signal transduction	K15502//serine/threonine-protein phosphatase 6 regulatory ankyrin repeat subunit A;K06694//26S proteasome non-ATPase regulatory subunit 10	gi|351726560|ref|NP_001235851.1|//uncharacterized protein LOC100526910 [Glycine max];gi|947062968|gb|KRH12229.1|//hypothetical protein GLYMA_15G160700 [Glycine max];gi|947062971|gb|KRH12232.1|//hypothetical protein GLYMA_15G160700 [Glycine max]
100526916	*	Up	*	Up	LOC100526916	NA	NA	GO:0006952//defense response	NA	gi|351721773|ref|NP_001235941.1|//uncharacterized protein LOC100526916 precursor [Glycine max]
100526937	Down	*	*	*	LOC100526937	NA	GO:0016671//oxidoreductase activity, acting on a sulfur group of donors, disulfide as acceptor	GO:0008152//metabolic process	NA	gi|351722811|ref|NP_001236233.1|//uncharacterized protein LOC100526937 [Glycine max]
100526941	Up	*	*	*	LOC100526941	NA	NA	GO:0010876//lipid localization	K02883//large subunit ribosomal protein L18e;K11855//ubiquitin carboxyl-terminal hydrolase 36/42 [EC:3.4.19.12]	gi|351724269|ref|NP_001236284.1|//uncharacterized protein LOC100526941 precursor [Glycine max]
100526951	*	Up	*	*	LOC100526951	NA	NA	NA	NA	gi|351728027|ref|NP_001236413.1|//uncharacterized protein LOC100526951 precursor [Glycine max]
100526959	*	Up	Down	*	LOC100526959	NA	NA	NA	NA	gi|571486296|ref|XP_006590271.1|//PREDICTED: uncharacterized protein LOC100526959 isoform X3 [Glycine max];gi|571486290|ref|XP_006590268.1|//PREDICTED: uncharacterized protein LOC100526959 isoform X1 [Glycine max];gi|351723351|ref|NP_001236508.1|//uncharacterized protein LOC100526959 [Glycine max];gi|571486294|ref|XP_006590270.1|//PREDICTED: uncharacterized protein LOC100526959 isoform X2 [Glycin…
100526972	Up	Up	Up	Up	LOC100526972	NA	NA	NA	K13436//pto-interacting protein 1 [EC:2.7.11.1]	gi|351721090|ref|NP_001236686.1|//uncharacterized protein LOC100526972 [Glycine max]
100526973	*	Down	*	*	LOC100526973	NA	NA	NA	NA	gi|351721632|ref|NP_001236704.1|//uncharacterized protein LOC100526973 [Glycine max]
100526978	Up	*	*	*	LOC100526978	NA	NA	NA	NA	gi|734400259|gb|KHN31333.1|//hypothetical protein glysoja_022987 [Glycine soja]
100526982	*	Up	*	*	LOC100526982	GO:0044464//cell part	GO:0008092//cytoskeletal protein binding	NA	K05765//cofilin	gi|351725399|ref|NP_001236835.1|//uncharacterized protein LOC100526982 [Glycine max]
100526983	*	Up	*	*	LOC100526983	NA	NA	GO:0010876//lipid localization	K02605//origin recognition complex subunit 3	gi|351725857|ref|NP_001236851.1|//uncharacterized protein LOC100526983 precursor [Glycine max]
100526987	*	Up	*	*	LOC100526987	NA	GO:0046872//metal ion binding	NA	K13448//calcium-binding protein CML	gi|351727589|ref|NP_001236910.1|//uncharacterized protein LOC100526987 [Glycine max]
100527005	*	Up	*	*	LOC100527005	NA	GO:0046872//metal ion binding;GO:0016628//oxidoreductase activity, acting on the CH-CH group of donors, NAD or NADP as acceptor	GO:0008152//metabolic process	K13448//calcium-binding protein CML;K02183//calmodulin	gi|351727945|ref|NP_001237178.1|//uncharacterized protein LOC100527005 [Glycine max]
100527007	*	*	Up	*	LOC100527007	GO:0030529//intracellular ribonucleoprotein complex	GO:0005198//structural molecule activity	GO:0010467//gene expression	K02882//large subunit ribosomal protein L18Ae	gi|955305246|ref|XP_014618556.1|//PREDICTED: uncharacterized protein LOC100527007 isoform X1 [Glycine max]
100527013	Down	*	*	*	LOC100527013	NA	NA	NA	NA	gi|351723961|ref|NP_001237297.1|//uncharacterized protein LOC100527013 [Glycine max]
100527019	*	Up	*	*	LOC100527019	NA	NA	NA	K03860//phosphatidylinositol glycan, class Q;K20887//null	gi|947043767|gb|KRG93396.1|//hypothetical protein GLYMA_19G013000 [Glycine max]
100527024	*	Down	*	*	LOC100527024	GO:0031224//intrinsic component of membrane	GO:0016215//acyl-CoA desaturase activity	GO:0006631//fatty acid metabolic process	K20416//palmitoyl-[glycerolipid] 7-desaturase [EC:1.14.19.42]	gi|571468954|ref|XP_006584522.1|//PREDICTED: uncharacterized protein LOC100527024 isoform X1 [Glycine max]
100527044	Down	*	*	*	LOC100527044	NA	NA	NA	NA	gi|351723617|ref|NP_001237797.1|//uncharacterized protein LOC100527044 [Glycine max]
100527059	*	*	Up	Up	LOC100527059	GO:0044464//cell part	NA	NA	K20628//null	gi|947039858|gb|KRG89582.1|//hypothetical protein GLYMA_20G033900 [Glycine max]
100527063	*	*	Up	*	LOC100527063	NA	NA	NA	NA	gi|351725491|ref|NP_001238118.1|//uncharacterized protein LOC100527063 precursor [Glycine max]
100527067	Down	*	*	*	LOC100527067	NA	GO:0046914//transition metal ion binding;GO:0003824//catalytic activity	NA	K12951//cation-transporting P-type ATPase D [EC:3.6.3.-];K11991//tRNA(adenine34) deaminase [EC:3.5.4.33]	gi|571475486|ref|XP_006586651.1|//PREDICTED: uncharacterized protein LOC100527067 isoform X1 [Glycine max];gi|351727310|ref|NP_001238180.1|//uncharacterized protein LOC100527067 [Glycine max]
100527073	*	Up	*	*	LOC100527073	NA	NA	GO:0006950//response to stress	NA	gi|351722797|ref|NP_001238280.1|//uncharacterized LOC100527073 [Glycine max]
100527086	Down	*	*	*	LOC100527086	NA	NA	NA	NA	gi|351721228|ref|NP_001238482.1|//uncharacterized protein LOC100527086 [Glycine max]
100527091	*	Up	Up	*	LOC100527091	NA	GO:0004553//hydrolase activity, hydrolyzing O-glycosyl compounds	GO:0006026//aminoglycan catabolic process	K01183//chitinase [EC:3.2.1.14]	gi|351723339|ref|NP_001238555.1|//uncharacterized protein LOC100527091 [Glycine max]
100527097	*	Up	Up	*	LOC100527097	NA	NA	GO:0006950//response to stress	NA	gi|351726232|ref|NP_001238655.1|//uncharacterized protein LOC100527097 [Glycine max]
100527120	*	Up	Up	*	LOC100527120	NA	NA	GO:0010876//lipid localization	NA	gi|351722510|ref|NP_001235199.1|//uncharacterized protein LOC100527120 precursor [Glycine max]
100527127	Down	*	*	*	LOC100527127	NA	GO:0003824//catalytic activity	NA	K07766//diphosphoinositol-polyphosphate diphosphatase [EC:3.6.1.52]	gi|356531134|ref|XP_003534133.1|//PREDICTED: nudix hydrolase 18, mitochondrial [Glycine max]
100527132	*	Up	*	*	LOC100527132	NA	GO:0016757//transferase activity, transferring glycosyl groups	NA	K13496//UDP-glucosyl transferase 73C [EC:2.4.1.-]	gi|734316807|gb|KHN02289.1|//UDP-glycosyltransferase 73C2 [Glycine soja]
100527138	*	*	*	Up	LOC100527138	NA	NA	NA	NA	gi|351722687|ref|NP_001235461.1|//uncharacterized protein LOC100527138 precursor [Glycine max]
100527140	*	Up	*	*	LOC100527140	NA	NA	NA	NA	gi|351723433|ref|NP_001235487.1|//uncharacterized protein LOC100527140 [Glycine max]
100527144	*	Up	*	*	LOC100527144	NA	NA	NA	NA	gi|351725043|ref|NP_001235543.1|//uncharacterized protein LOC100527144 [Glycine max]
100527149	*	Down	*	*	LOC100527149	NA	NA	NA	K13161//heterogeneous nuclear ribonucleoprotein R;K20642//null	gi|356542023|ref|XP_003539471.1|//PREDICTED: protein FANTASTIC FOUR 3 [Glycine max]
100527150	Up	*	*	*	LOC100527150	NA	NA	NA	K10703//very-long-chain (3R)-3-hydroxyacyl-CoA dehydratase [EC:4.2.1.134]	gi|351727435|ref|NP_001235625.1|//uncharacterized protein LOC100527150 [Glycine max]
100527155	Up	Up	Up	*	LOC100527155	NA	NA	NA	K04733//interleukin-1 receptor-associated kinase 4 [EC:2.7.11.1]	gi|356549998|ref|XP_003543377.1|//PREDICTED: cysteine-rich repeat secretory protein 38 [Glycine max]
100527176	*	Down	*	*	LOC100527176	NA	GO:0061135//endopeptidase regulator activity;GO:0030414//peptidase inhibitor activity	GO:0010466//negative regulation of peptidase activity	NA	gi|351723491|ref|NP_001236001.1|//uncharacterized protein LOC100527176 precursor [Glycine max]
100527181	*	Down	*	*	LOC100527181	GO:0015630//microtubule cytoskeleton	NA	GO:0009987//cellular process	K10418//dynein light chain LC8-type	gi|351725823|ref|NP_001236082.1|//uncharacterized protein LOC100527181 [Glycine max]
100527189	*	Up	*	*	LOC100527189	NA	NA	NA	K19327//anoctamin-10	gi|351721573|ref|NP_001236190.1|//uncharacterized protein LOC100527189 [Glycine max]
100527191	Down	*	*	*	LOC100527191	NA	NA	NA	NA	gi|571505482|ref|XP_006595530.1|//PREDICTED: uncharacterized protein LOC100527191 isoform X1 [Glycine max];gi|351722175|ref|NP_001236211.1|//uncharacterized protein LOC100527191 [Glycine max]
100527195	*	*	Down	*	LOC100527195	GO:0009536//plastid	GO:0016651//oxidoreductase activity, acting on NAD(P)H	GO:0008152//metabolic process	NA	gi|351723493|ref|NP_001236257.1|//uncharacterized protein LOC100527195 [Glycine max]
100527202	Up	*	Up	*	LOC100527202	NA	NA	NA	K16911//ATP-dependent RNA helicase DDX21 [EC:3.6.4.13]	gi|351726094|ref|NP_001236347.1|//uncharacterized protein LOC100527202 precursor [Glycine max]
100527205	Up	*	*	*	LOC100527205	NA	NA	NA	NA	gi|351727294|ref|NP_001236388.1|//uncharacterized protein LOC100527205 [Glycine max]
100527213	Down	*	*	Down	LOC100527213	NA	NA	NA	NA	gi|351722665|ref|NP_001236484.1|//uncharacterized protein LOC100527213 precursor [Glycine max]
100527215	Up	Up	Up	Up	LOC100527215	NA	GO:0016787//hydrolase activity;GO:0004866//endopeptidase inhibitor activity	GO:0006950//response to stress	NA	gi|356576499|ref|XP_003556368.1|//PREDICTED: glu S.griseus protease inhibitor [Glycine max]
100527221	Up	Up	Up	Up	LOC100527221	NA	GO:0016740//transferase activity	NA	K00799//glutathione S-transferase [EC:2.5.1.18]	gi|351725623|ref|NP_001236587.1|//uncharacterized LOC100527221 [Glycine max]
100527230	*	Up	*	*	LOC100527230	NA	GO:0046872//metal ion binding	NA	K02183//calmodulin	gi|351722150|ref|NP_001236722.1|//uncharacterized protein LOC100527230 [Glycine max]
100527260	*	Up	*	*	LOC100527260	NA	NA	NA	NA	gi|947123394|gb|KRH71600.1|//hypothetical protein GLYMA_02G157900 [Glycine max]
100527269	*	Down	*	*	LOC100527269	NA	NA	NA	NA	gi|351723991|ref|NP_001237298.1|//uncharacterized protein LOC100527269 [Glycine max]
100527285	*	*	Up	*	LOC100527285	GO:0043231//intracellular membrane-bounded organelle	GO:0003676//nucleic acid binding	GO:0042254//ribosome biogenesis	K07565//60S ribosome subunit biogenesis protein NIP7	gi|351723993|ref|NP_001237554.1|//uncharacterized protein LOC100527285 [Glycine max]
100527293	*	*	Up	*	LOC100527293	GO:0030529//intracellular ribonucleoprotein complex	GO:0005198//structural molecule activity	GO:0010467//gene expression	K02900//large subunit ribosomal protein L27Ae	gi|351727711|ref|NP_001237682.1|//uncharacterized protein LOC100527293 [Glycine max]
100527307	*	Up	*	*	LOC100527307	NA	NA	GO:0006950//response to stress	NA	gi|351727078|ref|NP_001237916.1|//uncharacterized protein LOC100527307 [Glycine max]
100527308	*	*	Up	*	LOC100527308	NA	NA	GO:0050896//response to stimulus	NA	gi|351727513|ref|NP_001237931.1|//uncharacterized protein LOC100527308 [Glycine max]
100527317	Up	Up	Up	Up	LOC100527317	NA	NA	NA	NA	gi|351724663|ref|NP_001238089.1|//uncharacterized protein LOC100527317 [Glycine max]
100527326	Down	*	*	*	LOC100527326	NA	NA	NA	NA	gi|734374811|gb|KHN20730.1|//hypothetical protein glysoja_019047 [Glycine soja]
100527333	Down	*	*	*	LOC100527333	GO:0031224//intrinsic component of membrane	NA	GO:0006810//transport	K09873//aquaporin TIP	gi|351724459|ref|NP_001238338.1|//uncharacterized protein LOC100527333 [Glycine max]
100527346	*	*	Up	*	LOC100527346	NA	NA	NA	K17782//mitochondrial intermembrane space import and assembly protein 40	gi|351722945|ref|NP_001238541.1|//uncharacterized protein LOC100527346 [Glycine max]
100527355	*	Up	*	*	LOC100527355	NA	GO:0016859//cis-trans isomerase activity	GO:0044267//cellular protein metabolic process	K01802//peptidylprolyl isomerase [EC:5.2.1.8]	gi|351727196|ref|NP_001238688.1|//uncharacterized protein LOC100527355 [Glycine max]
100527363	Down	*	*	*	LOC100527363	GO:0044464//cell part	GO:0016758//transferase activity, transferring hexosyl groups	GO:0006464//cellular protein modification process	NA	gi|351724227|ref|NP_001235003.1|//uncharacterized protein LOC100527363 precursor [Glycine max]
100527368	Up	*	*	*	LOC100527368	NA	NA	NA	NA	gi|351726381|ref|NP_001235077.1|//uncharacterized protein LOC100527368 precursor [Glycine max]
100527381	*	Up	*	*	GSTU4	NA	GO:0016765//transferase activity, transferring alkyl or aryl (other than methyl) groups	NA	K00799//glutathione S-transferase [EC:2.5.1.18]	gi|351724819|ref|NP_001235279.1|//uncharacterized protein LOC100527381 [Glycine max]
100527399	*	*	Down	*	LOC100527399	NA	NA	NA	NA	gi|351724703|ref|NP_001235531.1|//uncharacterized protein LOC100527399 [Glycine max]
100527404	*	*	Down	*	LOC100527404	NA	NA	GO:0009755//hormone-mediated signaling pathway	K14488//SAUR family protein	gi|955326046|ref|XP_014632267.1|//PREDICTED: auxin-induced protein X10A-like [Glycine max]
100527422	Down	Up	*	*	LOC100527422	GO:0016020//membrane;GO:0005887//integral component of plasma membrane	GO:0005249//voltage-gated potassium channel activity;GO:0005216//ion channel activity	GO:0051707//response to other organism;GO:0071805//potassium ion transmembrane transport;GO:0042391//regulation of membrane potential	K05391//cyclic nucleotide gated channel, other eukaryote	gi|947047547|gb|KRG97176.1|//hypothetical protein GLYMA_19G255500 [Glycine max]
100527474	*	*	Down	*	LOC100527474	NA	NA	NA	K17808//mitochondrial protein import protein ZIM17	gi|571480773|ref|XP_006588420.1|//PREDICTED: uncharacterized protein LOC100527474 isoform X1 [Glycine max];gi|571480775|ref|XP_006588421.1|//PREDICTED: uncharacterized protein LOC100527474 isoform X3 [Glycine max];gi|955343233|ref|XP_014618017.1|//PREDICTED: uncharacterized protein LOC100527474 isoform X2 [Glycine max];gi|351724477|ref|NP_001236547.1|//uncharacterized protein LOC100527474 [Glycin…
100527511	*	Up	*	*	LOC100527511	NA	NA	NA	NA	gi|351725289|ref|NP_001237087.1|//uncharacterized protein LOC100527511 [Glycine max]
100527517	*	Down	*	*	LOC100527517	NA	GO:0046914//transition metal ion binding	NA	K04733//interleukin-1 receptor-associated kinase 4 [EC:2.7.11.1];K03006//DNA-directed RNA polymerase II subunit RPB1 [EC:2.7.7.6]	gi|734324222|gb|KHN04997.1|//Early nodulin-like protein 1 [Glycine soja]
100527519	*	*	Up	*	LOC100527519	NA	NA	NA	NA	gi|571554288|ref|XP_006603960.1|//PREDICTED: uncharacterized protein LOC100527519 [Glycine max]
100527525	*	Up	*	*	LOC100527525	NA	NA	NA	NA	gi|351724021|ref|NP_001237299.1|//uncharacterized protein LOC100527525 [Glycine max]
100527541	*	Up	Up	Up	LOC100527541	NA	NA	NA	NA	gi|356540179|ref|XP_003538567.1|//PREDICTED: uncharacterized protein LOC100527541 [Glycine max]
100527575	*	Up	*	*	LOC100527575	NA	GO:0046914//transition metal ion binding	NA	NA	gi|351725547|ref|NP_001238120.1|//uncharacterized protein LOC100527575 precursor [Glycine max]
100527578	*	*	Down	*	LOC100527578	NA	NA	NA	NA	gi|255632673|gb|ACU16688.1|//unknown [Glycine max]
100527582	*	*	Down	*	LOC100527582	NA	NA	NA	NA	gi|571532019|ref|XP_006600153.1|//PREDICTED: uncharacterized protein LOC100527582 isoform X1 [Glycine max]
100527596	*	Up	*	*	LOC100527596	NA	NA	NA	NA	gi|356542553|ref|XP_003539731.1|//PREDICTED: uncharacterized protein LOC100527596 [Glycine max]
100527613	Down	*	*	*	LOC100527613	NA	NA	NA	NA	gi|351728107|ref|NP_001238719.1|//uncharacterized protein LOC100527613 [Glycine max]
100527654	*	*	Up	*	LOC100527654	NA	NA	NA	K12355//coniferyl-aldehyde dehydrogenase [EC:1.2.1.68]	gi|571453143|ref|XP_006579386.1|//PREDICTED: uncharacterized protein LOC100527654 isoform X1 [Glycine max];gi|734377069|gb|KHN21546.1|//Aldehyde dehydrogenase family 2 member C4 [Glycine soja]
100527660	*	*	*	Up	LOC100527660	GO:0043231//intracellular membrane-bounded organelle	NA	NA	K16189//phytochrome-interacting factor 4;K05765//cofilin	gi|351726618|ref|NP_001235597.1|//uncharacterized LOC100527660 [Glycine max];gi|571437893|ref|XP_006574374.1|//PREDICTED: uncharacterized protein LOC100527660 isoform X1 [Glycine max]
100527669	Down	*	*	*	LOC100527669	NA	GO:0043169//cation binding	GO:0006812//cation transport	K04733//interleukin-1 receptor-associated kinase 4 [EC:2.7.11.1];K12823//ATP-dependent RNA helicase DDX5/DBP2 [EC:3.6.4.13]	gi|351722719|ref|NP_001235718.1|//uncharacterized protein LOC100527669 [Glycine max]
100527686	*	*	*	Down	LOC100527686	NA	NA	NA	K14317//nuclear pore complex protein Nup214	gi|351722603|ref|NP_001235970.1|//uncharacterized protein LOC100527686 [Glycine max]
100527731	*	Up	*	*	LOC100527731	NA	NA	GO:0006950//response to stress	NA	gi|351724911|ref|NP_001236562.1|//uncharacterized protein LOC100527731 [Glycine max]
100527734	*	Up	*	Up	LOC100527734	NA	NA	NA	NA	gi|947078883|gb|KRH27672.1|//hypothetical protein GLYMA_11G007900 [Glycine max]
100527742	Up	*	*	Up	LOC100527742	NA	GO:0061135//endopeptidase regulator activity	GO:0010466//negative regulation of peptidase activity	NA	gi|351722206|ref|NP_001236724.1|//uncharacterized LOC100527742 precursor [Glycine max]
100527755	*	Up	*	*	LOC100527755	GO:0044464//cell part	GO:0016790//thiolester hydrolase activity	GO:0019941//modification-dependent protein catabolic process	K05609//ubiquitin carboxyl-terminal hydrolase L3 [EC:3.4.19.12]	gi|947129465|gb|KRH77319.1|//hypothetical protein GLYMA_01G206200 [Glycine max]
100527768	*	Up	*	Up	LOC100527768	GO:0043231//intracellular membrane-bounded organelle;GO:0000785//chromatin	GO:0003676//nucleic acid binding	GO:0034728//nucleosome organization	K11251//histone H2A	gi|255633148|gb|ACU16929.1|//unknown [Glycine max]
100527778	*	Down	*	*	LOC100527778	NA	NA	NA	K13449//pathogenesis-related protein 1	gi|351722699|ref|NP_001237253.1|//uncharacterized protein LOC100527778 precursor [Glycine max]
100527787	*	Down	*	*	LOC100527787	NA	NA	NA	NA	gi|351726692|ref|NP_001237391.1|//uncharacterized protein LOC100527787 [Glycine max]
100527797	*	Up	*	*	LOC100527797	NA	NA	NA	NA	gi|351724023|ref|NP_001237555.1|//uncharacterized protein LOC100527797 [Glycine max]
100527808	Down	*	*	*	LOC100527808	GO:0044424//intracellular part	GO:0008289//lipid binding;GO:0005319//lipid transporter activity	GO:0006869//lipid transport	K07300//Ca2+:H+ antiporter	gi|351721728|ref|NP_001237731.1|//uncharacterized protein LOC100527808 [Glycine max]
100527824	Down	*	*	*	LOC100527824	NA	NA	NA	NA	gi|351722187|ref|NP_001238003.1|//uncharacterized protein LOC100527824 [Glycine max]
100527851	Up	Up	Up	Up	HSP26-A	NA	GO:0016765//transferase activity, transferring alkyl or aryl (other than methyl) groups	GO:0050896//response to stimulus	K00799//glutathione S-transferase [EC:2.5.1.18]	gi|351727399|ref|NP_001238439.1|//probable glutathione S-transferase [Glycine max]
100527864	*	Up	*	*	LOC100527864	NA	GO:0016879//ligase activity, forming carbon-nitrogen bonds	GO:0006464//cellular protein modification process	K06688//ubiquitin-conjugating enzyme E2 C [EC:2.3.2.23]	gi|351725813|ref|NP_001238641.1|//uncharacterized protein LOC100527864 [Glycine max]
100527886	Up	*	*	*	LOC100527886	GO:0005774//vacuolar membrane;GO:0005768//endosome;GO:0016021//integral component of membrane;GO:0005802//trans-Golgi network	GO:0008757//S-adenosylmethionine-dependent methyltransferase activity	GO:0032259//methylation	K16302//metal transporter CNNM;K15449//tRNA wybutosine-synthesizing protein 1 [EC:4.1.3.44]	gi|571536758|ref|XP_006600888.1|//PREDICTED: probable methyltransferase PMT14 [Glycine max]
100527887	Up	Up	Up	Up	LOC100527887	NA	NA	NA	K07019//uncharacterized protein	gi|351722137|ref|NP_001235186.1|//uncharacterized protein LOC100527887 [Glycine max]
100527891	*	Up	*	*	LOC100527891	GO:0030312//external encapsulating structure;GO:0005576//extracellular region	GO:0016758//transferase activity, transferring hexosyl groups;GO:0016798//hydrolase activity, acting on glycosyl bonds	GO:0044042//glucan metabolic process	K08235//xyloglucan:xyloglucosyl transferase [EC:2.4.1.207]	gi|356543758|ref|XP_003540327.1|//PREDICTED: xyloglucan endotransglucosylase/hydrolase protein 9 [Glycine max]
100527920	Up	*	*	*	LOC100527920	GO:0005634//nucleus	NA	GO:0007067//mitotic nuclear division	K13104//zinc finger protein 830	gi|571441574|ref|XP_006575483.1|//PREDICTED: uncharacterized protein LOC100527920 isoform X3 [Glycine max];gi|571441570|ref|XP_006575481.1|//PREDICTED: uncharacterized protein LOC100527920 isoform X1 [Glycine max];gi|571441572|ref|XP_006575482.1|//PREDICTED: uncharacterized protein LOC100527920 isoform X2 [Glycine max]
100527923	*	*	Down	*	LOC100527923	NA	GO:0016810//hydrolase activity, acting on carbon-nitrogen (but not peptide) bonds	NA	K01455//formamidase [EC:3.5.1.49]	gi|571532037|ref|XP_006600158.1|//PREDICTED: uncharacterized protein LOC100527923 isoform X1 [Glycine max];gi|947054996|gb|KRH04449.1|//hypothetical protein GLYMA_17G161900 [Glycine max]
100527929	*	Down	*	*	LOC100527929	NA	NA	NA	K12624//U6 snRNA-associated Sm-like protein LSm5	gi|356512167|ref|XP_003524792.1|//PREDICTED: sm-like protein LSM5 [Glycine max]
100775179	*	*	Up	*	LOC100775179	NA	NA	NA	K16302//metal transporter CNNM;K15449//tRNA wybutosine-synthesizing protein 1 [EC:4.1.3.44]	gi|734363888|gb|KHN16949.1|//Putative methyltransferase PMT26 [Glycine soja]
100775184	*	Up	*	*	LOC100775184	NA	NA	NA	K04733//interleukin-1 receptor-associated kinase 4 [EC:2.7.11.1]	gi|955302902|ref|XP_014630427.1|//PREDICTED: non-specific lipid-transfer protein 1-like isoform X1 [Glycine max];gi|571435153|ref|XP_006573392.1|//PREDICTED: non-specific lipid-transfer protein 1-like isoform X2 [Glycine max]
100775199	Down	*	Down	*	LOC100775199	NA	NA	NA	K08999//uncharacterized protein	gi|255635435|gb|ACU18070.1|//unknown [Glycine max]
100775207	*	Down	*	*	LOC100775207	NA	NA	GO:0005991//trehalose metabolic process	K01087//trehalose 6-phosphate phosphatase [EC:3.1.3.12]	gi|356531696|ref|XP_003534412.1|//PREDICTED: trehalose-phosphate phosphatase A-like [Glycine max]
100775235	*	Up	Up	*	LOC100775235	NA	NA	NA	NA	gi|356534973|ref|XP_003536025.1|//PREDICTED: hydrophobic protein RCI2B [Glycine max]
100775242	Down	*	*	*	LOC100775242	NA	NA	NA	NA	gi|356536332|ref|XP_003536693.1|//PREDICTED: uncharacterized protein LOC100775242 [Glycine max]
100775292	Down	Up	*	*	LOC100775292	NA	GO:0043167//ion binding;GO:0016798//hydrolase activity, acting on glycosyl bonds	GO:0044238//primary metabolic process	K19891//glucan endo-1,3-beta-glucosidase 1/2/3 [EC:3.2.1.39]	gi|356543803|ref|XP_003540349.1|//PREDICTED: glucan endo-1,3-beta-glucosidase [Glycine max]
100775306	Down	*	*	*	LOC100775306	NA	GO:0004553//hydrolase activity, hydrolyzing O-glycosyl compounds	GO:0006026//aminoglycan catabolic process	K01183//chitinase [EC:3.2.1.14]	gi|947080783|gb|KRH29572.1|//hypothetical protein GLYMA_11G124500 [Glycine max]
100775318	Up	*	Up	*	LOC100775318	NA	NA	NA	K04733//interleukin-1 receptor-associated kinase 4 [EC:2.7.11.1]	gi|571503357|ref|XP_006595098.1|//PREDICTED: receptor-like serine/threonine-protein kinase ALE2 isoform X1 [Glycine max];gi|571503364|ref|XP_006595099.1|//PREDICTED: receptor-like serine/threonine-protein kinase ALE2 isoform X3 [Glycine max];gi|356547351|ref|XP_003542077.1|//PREDICTED: receptor-like serine/threonine-protein kinase ALE2 isoform X2 [Glycine max]
100775320	*	*	Up	*	LOC100775320	NA	NA	NA	NA	gi|356514629|ref|XP_003526008.1|//PREDICTED: uncharacterized protein LOC100775320 [Glycine max]
100775336	*	Up	*	*	LOC100775336	NA	NA	NA	K13448//calcium-binding protein CML	gi|356519072|ref|XP_003528198.1|//PREDICTED: probable calcium-binding protein CML41 [Glycine max]
100775370	*	*	Up	*	LOC100775370	NA	NA	NA	NA	gi|955335156|ref|XP_014634352.1|//PREDICTED: uncharacterized protein LOC100775370 isoform X2 [Glycine max];gi|571470874|ref|XP_006585143.1|//PREDICTED: uncharacterized protein LOC100775370 isoform X4 [Glycine max];gi|955335162|ref|XP_014634354.1|//PREDICTED: uncharacterized protein LOC100775370 isoform X6 [Glycine max];gi|571470872|ref|XP_006585142.1|//PREDICTED: uncharacterized protein LOC100775…
100775399	Down	*	Down	*	LOC100775399	NA	NA	NA	NA	gi|356499153|ref|XP_003518407.1|//PREDICTED: uncharacterized protein LOC100775399 isoform X1 [Glycine max]
100775403	*	*	Up	*	LOC100775403	NA	NA	NA	K10406//kinesin family member C2/C3	gi|356565682|ref|XP_003551067.1|//PREDICTED: uncharacterized protein LOC100775403 [Glycine max]
100775419	*	Down	*	*	LOC100775419	NA	NA	NA	K01191//alpha-mannosidase [EC:3.2.1.24]	gi|356502776|ref|XP_003520192.1|//PREDICTED: alpha-mannosidase [Glycine max]
100775421	*	Up	Up	*	LOC100775421	NA	NA	NA	K00799//glutathione S-transferase [EC:2.5.1.18]	gi|734352595|gb|KHN13181.1|//Glutathione S-transferase F9 [Glycine soja]
100775424	Up	Up	Up	Up	LOC100775424	NA	GO:0030246//carbohydrate binding;GO:0004674//protein serine/threonine kinase activity;GO:0032559//adenyl ribonucleotide binding	GO:0006464//cellular protein modification process;GO:0008037//cell recognition	K04733//interleukin-1 receptor-associated kinase 4 [EC:2.7.11.1]	gi|356535826|ref|XP_003536444.1|//PREDICTED: G-type lectin S-receptor-like serine/threonine-protein kinase At5g24080 isoform X1 [Glycine max]
100775426	*	*	Up	Up	LOC100775426	NA	NA	NA	NA	gi|356535993|ref|XP_003536525.1|//PREDICTED: beta-conglycinin, beta chain-like [Glycine max]
100775428	Down	*	*	*	LOC100775428	GO:0009506//plasmodesma;GO:0016021//integral component of membrane;GO:0005886//plasma membrane	GO:0004674//protein serine/threonine kinase activity;GO:0005524//ATP binding	GO:0006468//protein phosphorylation;GO:0042742//defense response to bacterium	K04733//interleukin-1 receptor-associated kinase 4 [EC:2.7.11.1];K04730//interleukin-1 receptor-associated kinase 1 [EC:2.7.11.1]	gi|955386136|ref|XP_014626734.1|//PREDICTED: putative receptor-like protein kinase At4g00960 [Glycine max]
100775448	*	Up	*	Up	LOC100775448	NA	NA	NA	K21278//null	gi|955351747|ref|XP_014619754.1|//PREDICTED: protein-tyrosine-phosphatase MKP1-like isoform X1 [Glycine max];gi|571490426|ref|XP_006591486.1|//PREDICTED: protein-tyrosine-phosphatase MKP1-like isoform X2 [Glycine max];gi|356540229|ref|XP_003538592.1|//PREDICTED: protein-tyrosine-phosphatase MKP1-like isoform X3 [Glycine max]
100775492	*	Down	*	*	LOC100775492	NA	NA	NA	K00799//glutathione S-transferase [EC:2.5.1.18]	gi|959092550|ref|NP_001304423.1|//glutathione S-transferase L3-like [Glycine max]
100775497	*	Up	*	*	LOC100775497	NA	NA	NA	NA	gi|356516221|ref|XP_003526794.1|//PREDICTED: uncharacterized protein LOC100775497 [Glycine max]
100775513	Down	*	*	*	LOC100775513	GO:0030687//preribosome, large subunit precursor	NA	GO:0000470//maturation of LSU-rRNA;GO:0000460//maturation of 5.8S rRNA;GO:0006325//chromatin organization;GO:0000478//endonucleolytic cleavage involved in rRNA processing	K16912//ribosomal biogenesis protein LAS1	gi|356553649|ref|XP_003545166.1|//PREDICTED: uncharacterized protein LOC100775513 [Glycine max];gi|947065455|gb|KRH14598.1|//hypothetical protein GLYMA_14G036100 [Glycine max]
100775516	*	Up	Down	*	LOC100775516	NA	NA	NA	NA	gi|358248390|ref|NP_001240129.1|//uncharacterized protein LOC100775516 [Glycine max]
100775518	Down	*	*	*	LOC100775518	NA	GO:0000166//nucleotide binding;GO:0004672//protein kinase activity	GO:0009987//cellular process	K04733//interleukin-1 receptor-associated kinase 4 [EC:2.7.11.1]	gi|356521169|ref|XP_003529230.1|//PREDICTED: G-type lectin S-receptor-like serine/threonine-protein kinase At1g34300 [Glycine max]
100775521	Up	Up	Up	*	LOC100775521	NA	GO:0016682//oxidoreductase activity, acting on diphenols and related substances as donors, oxygen as acceptor;GO:0046914//transition metal ion binding	GO:0008152//metabolic process	K19791//iron transport multicopper oxidase	gi|356522001|ref|XP_003529638.1|//PREDICTED: L-ascorbate oxidase homolog [Glycine max]
100775529	Up	Up	*	*	LOC100775529	GO:0005737//cytoplasm	GO:0016765//transferase activity, transferring alkyl or aryl (other than methyl) groups;GO:0004364//glutathione transferase activity;GO:0016846//carbon-sulfur lyase activity	GO:0006749//glutathione metabolic process;GO:0009407//toxin catabolic process	K00799//glutathione S-transferase [EC:2.5.1.18]	gi|959092627|ref|NP_001304474.1|//probable glutathione S-transferase parC [Glycine max]
100775546	*	Down	*	*	LOC100775546	NA	GO:0016747//transferase activity, transferring acyl groups other than amino-acyl groups	NA	K15400//omega-hydroxypalmitate O-feruloyl transferase [EC:2.3.1.188]	gi|356527815|ref|XP_003532502.1|//PREDICTED: omega-hydroxypalmitate O-feruloyl transferase [Glycine max]
100775549	*	Up	Up	*	LOC100775549	NA	GO:0016740//transferase activity	NA	K13065//shikimate O-hydroxycinnamoyltransferase [EC:2.3.1.133]	gi|356560897|ref|XP_003548723.1|//PREDICTED: spermidine hydroxycinnamoyl transferase-like [Glycine max]
100775571	*	Up	*	*	LOC100775571	NA	NA	NA	NA	gi|571539463|ref|XP_006601303.1|//PREDICTED: uncharacterized protein LOC100775571 [Glycine max]
100775641	Up	*	Up	*	LOC100775641	NA	NA	NA	K12450//UDP-glucose 4,6-dehydratase [EC:4.2.1.76]	gi|356544142|ref|XP_003540514.1|//PREDICTED: trifunctional UDP-glucose 4,6-dehydratase/UDP-4-keto-6-deoxy-D-glucose 3,5-epimerase/UDP-4-keto-L-rhamnose-reductase RHM1 [Glycine max]
100775665	*	Up	*	*	LOC100775665	NA	NA	NA	K14494//DELLA protein	gi|356514974|ref|XP_003526176.1|//PREDICTED: scarecrow-like protein 21 [Glycine max]
100775672	Up	*	Up	Up	LOC100775672	NA	NA	NA	K14407//cleavage stimulation factor subunit 2	gi|574584479|ref|NP_001276313.1|//probable inactive purple acid phosphatase 27-like precursor [Glycine max]
100775694	*	*	Up	*	LOC100775694	NA	NA	NA	K05309//microsomal prostaglandin-E synthase 2 [EC:5.3.99.3]	gi|356520663|ref|XP_003528980.1|//PREDICTED: prostaglandin E synthase 2 [Glycine max]
100775704	Up	Up	*	*	LOC100775704	NA	NA	NA	K18823//soyasaponin III rhamnosyltransferase [EC:2.4.1.273]	gi|955330133|ref|XP_014633288.1|//PREDICTED: putative UDP-rhamnose:rhamnosyltransferase 1 [Glycine max]
100775711	*	Up	*	*	LOC100775711	NA	NA	NA	K19613//leucine-rich repeat protein SHOC2	gi|356556262|ref|XP_003546445.1|//PREDICTED: plant intracellular Ras-group-related LRR protein 6-like [Glycine max]
100775730	Up	*	*	*	LOC100775730	NA	NA	NA	K12938//anthocyanidin 5,3-O-glucosyltransferase [EC:2.4.1.-];K13263//isoflavone 7-O-glucosyltransferase [EC:2.4.1.170];K08237//hydroquinone glucosyltransferase [EC:2.4.1.218]	gi|636742883|ref|NP_001279020.1|//isoflavone 7-O-glucosyltransferase 1-like [Glycine max]
100775732	*	Up	*	*	LOC100775732	NA	GO:0016757//transferase activity, transferring glycosyl groups	NA	K08237//hydroquinone glucosyltransferase [EC:2.4.1.218]	gi|947097928|gb|KRH46513.1|//hypothetical protein GLYMA_08G338900, partial [Glycine max]
100775733	*	Up	Up	Up	LOC100775733	NA	NA	NA	K06700//proteasome inhibitor subunit 1 (PI31)	gi|356494879|ref|XP_003516310.1|//PREDICTED: uncharacterized protein LOC100775733 isoform X2 [Glycine max];gi|571434881|ref|XP_006573322.1|//PREDICTED: uncharacterized protein LOC100775733 isoform X1 [Glycine max]
100775780	Down	*	*	*	LOC100775780	GO:0031224//intrinsic component of membrane	NA	NA	K17345//tetraspanin-5;K17294//null	gi|356535656|ref|XP_003536360.1|//PREDICTED: tetraspanin-6 [Glycine max]
100775792	Up	Up	Up	Up	LOC100775792	NA	NA	NA	K13899//cystatin-C	gi|734383697|gb|KHN24041.1|//Cysteine proteinase inhibitor 2, partial [Glycine soja]
100775798	*	*	Up	*	LOC100775798	NA	NA	NA	NA	gi|356537589|ref|XP_003537309.1|//PREDICTED: protein G1-like7 [Glycine max]
100775810	*	Up	*	*	LOC100775810	NA	GO:0004683//calmodulin-dependent protein kinase activity	NA	K14556//U3 small nucleolar RNA-associated protein 12	gi|356572490|ref|XP_003554401.1|//PREDICTED: WD repeat-containing protein 3-like [Glycine max]
100775834	*	Up	*	*	LOC100775834	NA	NA	NA	K09422//myb proto-oncogene protein, plant	gi|734347549|gb|KHN11407.1|//Transcription factor MYB21 [Glycine soja]
100775849	Down	*	*	*	LOC100775849	NA	NA	NA	K06276//3-phosphoinositide dependent protein kinase-1 [EC:2.7.11.1];K18643//katanin p80 WD40 repeat-containing subunit B1	gi|955320822|ref|XP_006580844.2|//PREDICTED: uncharacterized protein LOC100775849 [Glycine max]
100775898	Down	*	*	*	LOC100775898	NA	NA	NA	K01051//pectinesterase [EC:3.1.1.11]	gi|356524342|ref|XP_003530788.1|//PREDICTED: pectinesterase-like [Glycine max]
100775900	Down	Down	Down	*	LOC100775900	GO:0043231//intracellular membrane-bounded organelle	GO:0003676//nucleic acid binding	NA	K09422//myb proto-oncogene protein, plant	gi|947061037|gb|KRH10298.1|//hypothetical protein GLYMA_15G041100 [Glycine max]
100775936	*	Down	*	*	LOC100775936	NA	NA	NA	NA	gi|571535504|ref|XP_003550802.2|//PREDICTED: uncharacterized protein LOC100775936 [Glycine max]
100775980	*	Down	*	*	LOC100775980	NA	NA	NA	NA	gi|356506044|ref|XP_003521798.1|//PREDICTED: arabinogalactan peptide 22 [Glycine max]
100776011	*	*	Up	*	LOC100776011	NA	NA	NA	K00423//L-ascorbate oxidase [EC:1.10.3.3]	gi|955393942|ref|XP_003555658.2|//PREDICTED: L-ascorbate oxidase-like [Glycine max]
100776019	*	*	Up	*	LOC100776019	NA	NA	NA	K00430//peroxidase [EC:1.11.1.7]	gi|356576583|ref|XP_003556410.1|//PREDICTED: peroxidase 47 [Glycine max]
100776038	*	Up	*	*	SCTF-1	NA	NA	NA	NA	gi|356514469|ref|XP_003525928.1|//PREDICTED: zinc finger protein ZAT10 [Glycine max]
100776060	*	*	Up	*	LOC100776060	GO:0043231//intracellular membrane-bounded organelle	GO:0003677//DNA binding;GO:0001071//nucleic acid binding transcription factor activity	GO:0006351//transcription, DNA-templated	K09419//heat shock transcription factor, other eukaryote	gi|356553651|ref|XP_003545167.1|//PREDICTED: heat stress transcription factor B-4b-like [Glycine max]
100776066	*	*	Up	*	LOC100776066	GO:0044464//cell part	NA	NA	K20628//null	gi|356521670|ref|XP_003529476.1|//PREDICTED: expansin-A15 [Glycine max]
100776077	*	Up	Up	*	LOC100776077	NA	NA	NA	NA	gi|356557100|ref|XP_003546856.1|//PREDICTED: uncharacterized protein LOC100776077 [Glycine max]
100776081	*	Down	*	*	LOC100776081	NA	NA	NA	K04733//interleukin-1 receptor-associated kinase 4 [EC:2.7.11.1]	gi|955369108|ref|XP_014623058.1|//PREDICTED: receptor-like cytosolic serine/threonine-protein kinase RBK2 [Glycine max]
100776104	Up	*	*	*	LOC100776104	GO:0030312//external encapsulating structure	GO:0004175//endopeptidase activity;GO:0005515//protein binding	GO:0044092//negative regulation of molecular function;GO:0019538//protein metabolic process	K04733//interleukin-1 receptor-associated kinase 4 [EC:2.7.11.1];K13199//plasminogen activator inhibitor 1 RNA-binding protein;K09338//homeobox-leucine zipper protein;K01183//chitinase [EC:3.2.1.14]	gi|356562099|ref|XP_003549311.1|//PREDICTED: subtilisin-like protease SBT2.5 [Glycine max]
100776117	Down	*	*	*	LOC100776117	NA	NA	NA	K15078//structure-specific endonuclease subunit SLX1 [EC:3.6.1.-]	gi|356564213|ref|XP_003550350.1|//PREDICTED: probable disease resistance protein At4g33300 [Glycine max]
100776122	*	Up	*	*	LOC100776122	NA	NA	NA	K05658//ATP-binding cassette, subfamily B (MDR/TAP), member 1 [EC:3.6.3.44]	gi|955380338|ref|XP_014625441.1|//PREDICTED: ABC transporter B family member 11-like [Glycine max]
100776133	*	Up	*	*	LOC100776133	GO:0043231//intracellular membrane-bounded organelle;GO:0000785//chromatin	GO:0003676//nucleic acid binding	GO:0034728//nucleosome organization	K11254//histone H4	gi|955382964|ref|XP_014625942.1|//PREDICTED: histone H4-like, partial [Glycine max]
100776165	Up	Up	Up	*	LOC100776165	GO:0030312//external encapsulating structure;GO:0005576//extracellular region	GO:0016758//transferase activity, transferring hexosyl groups;GO:0016798//hydrolase activity, acting on glycosyl bonds	GO:0044042//glucan metabolic process	K08235//xyloglucan:xyloglucosyl transferase [EC:2.4.1.207]	gi|359806416|ref|NP_001241497.1|//uncharacterized protein LOC100776165 precursor [Glycine max]
100776171	Down	*	Down	*	LOC100776171	NA	NA	NA	NA	gi|356540710|ref|XP_003538828.1|//PREDICTED: uncharacterized protein LOC100776171 [Glycine max]
100776174	*	Up	*	*	LOC100776174	NA	NA	NA	K01188//beta-glucosidase [EC:3.2.1.21]	gi|356541163|ref|XP_003539050.1|//PREDICTED: cyanogenic beta-glucosidase-like [Glycine max]
100776196	*	Up	*	*	LOC100776196	NA	NA	NA	K08237//hydroquinone glucosyltransferase [EC:2.4.1.218]	gi|356577660|ref|XP_003556942.1|//PREDICTED: hydroquinone glucosyltransferase-like [Glycine max]
100776204	*	*	Up	*	LOC100776204	NA	GO:0003824//catalytic activity	NA	K04733//interleukin-1 receptor-associated kinase 4 [EC:2.7.11.1]	gi|356514266|ref|XP_003525827.1|//PREDICTED: probable LRR receptor-like serine/threonine-protein kinase At4g37250 [Glycine max]
100776230	*	Down	*	*	LOC100776230	NA	NA	NA	K06617//raffinose synthase [EC:2.4.1.82]	gi|571506285|ref|XP_006595683.1|//PREDICTED: oligopeptide transporter 1-like [Glycine max]
100776274	*	Up	Up	Up	LOC100776274	NA	NA	NA	K08237//hydroquinone glucosyltransferase [EC:2.4.1.218]	gi|356527181|ref|XP_003532191.1|//PREDICTED: hydroquinone glucosyltransferase-like [Glycine max]
100776279	Up	Up	*	*	LOC100776279	GO:0044464//cell part	GO:0032559//adenyl ribonucleotide binding;GO:0017111//nucleoside-triphosphatase activity	GO:0009207//purine ribonucleoside triphosphate catabolic process	K05681//ATP-binding cassette, subfamily G (WHITE), member 2	gi|356560991|ref|XP_003548769.1|//PREDICTED: ABC transporter G family member 14-like [Glycine max]
100776295	*	Up	*	Up	LOC100776295	NA	NA	NA	K19613//leucine-rich repeat protein SHOC2	gi|356530354|ref|XP_003533747.1|//PREDICTED: plant intracellular Ras-group-related LRR protein 6-like [Glycine max]
100776310	*	Up	*	*	LOC100776310	NA	NA	NA	K04733//interleukin-1 receptor-associated kinase 4 [EC:2.7.11.1]	gi|955338917|ref|XP_014617101.1|//PREDICTED: uncharacterized protein LOC100776310 [Glycine max]
100776313	*	*	Up	*	LOC100776313	NA	NA	NA	K02367//glucuronyl/N-acetylglucosaminyl transferase EXT2 [EC:2.4.1.224 2.4.1.225]	gi|356501135|ref|XP_003519384.1|//PREDICTED: glycosyltransferase family 64 protein C4-like [Glycine max]
100776330	*	Up	Up	*	LOC100776330	GO:0044424//intracellular part	GO:0008135//translation factor activity, RNA binding;GO:0032561//guanyl ribonucleotide binding;GO:0017111//nucleoside-triphosphatase activity	GO:0006412//translation;GO:0009207//purine ribonucleoside triphosphate catabolic process	K03231//elongation factor 1-alpha	gi|356535660|ref|XP_003536362.1|//PREDICTED: elongation factor 1-alpha-like isoform X1 [Glycine max]
100776339	Down	*	*	*	LOC100776339	GO:0044464//cell part	GO:0015075//ion transmembrane transporter activity	GO:0006811//ion transport	K05658//ATP-binding cassette, subfamily B (MDR/TAP), member 1 [EC:3.6.3.44]	gi|955385283|ref|XP_014626568.1|//PREDICTED: metal tolerance protein 11 isoform X2 [Glycine max];gi|356568951|ref|XP_003552671.1|//PREDICTED: metal tolerance protein 11 isoform X1 [Glycine max]
100776347	Down	*	*	*	LOC100776347	GO:0005576//extracellular region	GO:0008061//chitin binding;GO:0004568//chitinase activity	GO:0006032//chitin catabolic process;GO:0005975//carbohydrate metabolic process	NA	gi|356505863|ref|XP_003521709.1|//PREDICTED: ruBisCO-associated protein-like [Glycine max]
100776356	*	Up	*	*	LOC100776356	NA	NA	NA	K14497//protein phosphatase 2C [EC:3.1.3.16]	gi|356539889|ref|XP_003538425.1|//PREDICTED: protein phosphatase 2C 37 [Glycine max]
100776361	*	*	Up	*	LOC100776361	NA	NA	NA	K13065//shikimate O-hydroxycinnamoyltransferase [EC:2.3.1.133]	gi|356540559|ref|XP_003538755.1|//PREDICTED: uncharacterized protein LOC100776361 [Glycine max]
100776372	*	*	*	Up	LOC100776372	NA	GO:0000166//nucleotide binding;GO:0017111//nucleoside-triphosphatase activity	NA	K05681//ATP-binding cassette, subfamily G (WHITE), member 2	gi|356542316|ref|XP_003539614.1|//PREDICTED: ABC transporter G family member 10-like [Glycine max]
100776373	*	*	Down	*	LOC100776373	NA	NA	NA	K15407//queuine tRNA-ribosyltransferase subunit QTRTD1 [EC:2.4.2.29]	gi|356509896|ref|XP_003523678.1|//PREDICTED: uncharacterized protein LOC100776373 [Glycine max]
100776419	*	Up	*	*	LOC100776419	NA	NA	NA	K00600//glycine hydroxymethyltransferase [EC:2.1.2.1]	gi|356518509|ref|XP_003527921.1|//PREDICTED: serine hydroxymethyltransferase 7-like [Glycine max]
100776472	Up	*	*	*	LOC100776472	NA	NA	NA	K14638//solute carrier family 15 (peptide/histidine transporter), member 3/4	gi|955301976|ref|XP_014628550.1|//PREDICTED: protein NRT1/ PTR FAMILY 2.13-like [Glycine max]
100776478	*	Up	Up	*	LOC100776478	NA	GO:0016787//hydrolase activity	NA	K19882//O-palmitoleoyl-L-serine hydrolase [EC:3.1.1.98]	gi|571478737|ref|XP_006587655.1|//PREDICTED: pectin acetylesterase 8-like isoform X1 [Glycine max];gi|947128568|gb|KRH76422.1|//hypothetical protein GLYMA_01G151600 [Glycine max];gi|571478743|ref|XP_006587656.1|//PREDICTED: pectin acetylesterase 8-like isoform X2 [Glycine max]
100776514	*	Down	*	*	LOC100776514	GO:0005829//cytosol	NA	GO:0009904//chloroplast accumulation movement;GO:0009903//chloroplast avoidance movement	NA	gi|571542408|ref|XP_006601944.1|//PREDICTED: WEB family protein At2g40480-like [Glycine max]
100776515	*	Down	*	*	LOC100776515	NA	NA	NA	K20929//null	gi|356504346|ref|XP_003520957.1|//PREDICTED: galactose oxidase-like [Glycine max]
100776561	*	Up	*	*	LOC100776561	NA	NA	NA	K19891//glucan endo-1,3-beta-glucosidase 1/2/3 [EC:3.2.1.39]	gi|356577066|ref|XP_003556650.1|//PREDICTED: PLASMODESMATA CALLOSE-BINDING PROTEIN 3-like [Glycine max]
100776572	Down	*	*	*	LOC100776572	NA	NA	NA	K11804//WD repeat-containing protein 42A	gi|947074059|gb|KRH22950.1|//hypothetical protein GLYMA_13G329300 [Glycine max];gi|955360179|ref|XP_014621553.1|//PREDICTED: DDB1- and CUL4-associated factor 8-like isoform X2 [Glycine max];gi|955360177|ref|XP_014621552.1|//PREDICTED: DDB1- and CUL4-associated factor 8-like isoform X1 [Glycine max]
100776582	*	Up	*	Up	LOC100776582	NA	NA	NA	K01183//chitinase [EC:3.2.1.14]	gi|356550406|ref|XP_003543578.1|//PREDICTED: endochitinase PR4-like [Glycine max]
100776599	*	*	Up	*	LOC100776599	GO:0044464//cell part;GO:0016021//integral component of membrane;GO:0005622//intracellular	GO:0000155//phosphorelay sensor kinase activity;GO:0032559//adenyl ribonucleotide binding;GO:0004871//signal transducer activity;GO:0004673//protein histidine kinase activity	GO:0023014//signal transduction by protein phosphorylation;GO:0007165//signal transduction;GO:0000160//phosphorelay signal transduction system;GO:0006468//protein phosphorylation;GO:0006351//transcription, DNA-templated	K14489//arabidopsis histidine kinase 2/3/4 (cytokinin receptor) [EC:2.7.13.3]	gi|356521173|ref|XP_003529232.1|//PREDICTED: histidine kinase 4-like [Glycine max]
100776607	*	Up	Up	*	LOC100776607	GO:0031224//intrinsic component of membrane	NA	GO:0071702//organic substance transport	K15382//solute carrier family 50 (sugar transporter)	gi|359807170|ref|NP_001241100.1|//uncharacterized protein LOC100776607 [Glycine max]
100776610	*	*	Up	*	LOC100776610	NA	NA	NA	K12951//cation-transporting P-type ATPase D [EC:3.6.3.-];K15889//prenylcysteine alpha-carboxyl methylesterase [EC:3.1.1.-]	gi|356523659|ref|XP_003530454.1|//PREDICTED: U1 small nuclear ribonucleoprotein C-like [Glycine max]
100776616	*	Up	*	Up	LOC100776616	NA	NA	NA	K13963//serpin B	gi|356557853|ref|XP_003547225.1|//PREDICTED: uncharacterized protein LOC100776616 [Glycine max]
100776621	*	Up	*	*	LOC100776621	NA	GO:0008171//O-methyltransferase activity;GO:0005515//protein binding	GO:0006730//one-carbon metabolic process	K13262//isoflavone-7-O-methyltransferase [EC:2.1.1.150]	gi|734355971|gb|KHN14033.1|//Isoflavone 7-O-methyltransferase [Glycine soja]
100776636	*	Up	*	*	LOC100776636	NA	NA	NA	K01051//pectinesterase [EC:3.1.1.11]	gi|356497163|ref|XP_003517432.1|//PREDICTED: 21 kDa protein [Glycine max]
100776650	*	*	Down	*	LOC100776650	GO:0005634//nucleus	GO:0003677//DNA binding	GO:0006355//regulation of transcription, DNA-templated	K12741//heterogeneous nuclear ribonucleoprotein A1/A3;K06236//collagen, type I, alpha;K14491//two-component response regulator ARR-B family;K03155//timeless;K14317//nuclear pore complex protein Nup214	gi|571440665|ref|XP_006575226.1|//PREDICTED: protein PHR1-LIKE 1-like isoform X1 [Glycine max];gi|571440669|ref|XP_006575228.1|//PREDICTED: transcription repressor KAN1-like isoform X2 [Glycine max]
100776656	*	*	Up	*	LOC100776656	NA	NA	NA	NA	gi|356565291|ref|XP_003550875.1|//PREDICTED: protein IQ-DOMAIN 14-like [Glycine max]
100776685	*	Down	*	*	LOC100776685	NA	NA	NA	K03006//DNA-directed RNA polymerase II subunit RPB1 [EC:2.7.7.6]	gi|356505021|ref|XP_003521291.1|//PREDICTED: uncharacterized protein LOC100776685 [Glycine max]
100776717	*	*	Up	*	LOC100776717	NA	NA	NA	K09286//EREBP-like factor	gi|571567568|ref|XP_006606090.1|//PREDICTED: ethylene-responsive transcription factor ERF027-like [Glycine max]
100776723	*	*	Down	*	LOC100776723	NA	NA	NA	NA	gi|356543982|ref|XP_003540435.1|//PREDICTED: uncharacterized protein LOC100776723 [Glycine max]
100776726	*	Up	*	Up	LOC100776726	NA	GO:0061135//endopeptidase regulator activity	GO:0010466//negative regulation of peptidase activity	NA	gi|356544146|ref|XP_003540516.1|//PREDICTED: miraculin-like [Glycine max]
100776745	*	Down	Down	*	LOC100776745	NA	NA	NA	K04628//2-hydroxyacylsphingosine 1-beta-galactosyltransferase [EC:2.4.1.45];K00699//glucuronosyltransferase [EC:2.4.1.17];K13030//cyanohydrin beta-glucosyltransferase [EC:2.4.1.85]	gi|955356262|ref|XP_014620757.1|//PREDICTED: 7-deoxyloganetin glucosyltransferase-like [Glycine max]
100776749	*	Down	*	*	LOC100776749	GO:0043231//intracellular membrane-bounded organelle;GO:0005634//nucleus	GO:0003677//DNA binding;GO:0003700//transcription factor activity, sequence-specific DNA binding;GO:0001071//nucleic acid binding transcription factor activity;GO:0046983//protein dimerization activity	GO:0006355//regulation of transcription, DNA-templated;GO:0006351//transcription, DNA-templated	K09260//MADS-box transcription enhancer factor 2A	gi|358248380|ref|NP_001239872.1|//MADS-box protein SVP-like [Glycine max];gi|947104548|gb|KRH52931.1|//hypothetical protein GLYMA_06G095700 [Glycine max];gi|955322942|ref|XP_014631626.1|//PREDICTED: uncharacterized protein LOC100776749 isoform X1 [Glycine max];gi|955322946|ref|XP_014631628.1|//PREDICTED: uncharacterized protein LOC100776749 isoform X2 [Glycine max]
100776754	*	Down	*	*	LOC100776754	NA	NA	NA	K07200//5'-AMP-activated protein kinase, regulatory gamma subunit	gi|571461001|ref|XP_003526962.2|//PREDICTED: SNF1-related protein kinase regulatory subunit gamma-1-like isoform X1 [Glycine max];gi|356516559|ref|XP_003526961.1|//PREDICTED: SNF1-related protein kinase regulatory subunit gamma-1-like isoform X2 [Glycine max]
100776755	*	*	Up	*	LOC100776755	NA	GO:0016701//oxidoreductase activity, acting on single donors with incorporation of molecular oxygen	GO:0008152//metabolic process	K04124//gibberellin 3-beta-dioxygenase [EC:1.14.11.15]	gi|356550578|ref|XP_003543662.1|//PREDICTED: gibberellin 3-beta-dioxygenase 1-like [Glycine max]
100776768	Down	*	*	*	LOC100776768	NA	NA	NA	K10523//speckle-type POZ protein	gi|571511821|ref|XP_003544940.2|//PREDICTED: root phototropism protein 2 [Glycine max]
100776770	*	Up	*	*	LOC100776770	NA	NA	NA	K00512//steroid 17alpha-monooxygenase / 17alpha-hydroxyprogesterone aldolase [EC:1.14.14.19 4.1.2.30]	gi|356553515|ref|XP_003545101.1|//PREDICTED: cytochrome P450 71D10-like [Glycine max]
100776783	Up	Up	Up	*	LOC100776783	NA	NA	NA	NA	gi|358248070|ref|NP_001240061.1|//uncharacterized protein LOC100776783 precursor [Glycine max]
100776791	Up	Up	Up	Up	LOC100776791	NA	GO:0004558//alpha-1,4-glucosidase activity	GO:0044238//primary metabolic process	K01193//beta-fructofuranosidase [EC:3.2.1.26]	gi|356556769|ref|XP_003546695.1|//PREDICTED: beta-fructofuranosidase, cell wall isozyme-like [Glycine max]
100776827	Up	*	Up	*	LOC100776827	GO:0005576//extracellular region	GO:0004650//polygalacturonase activity	GO:0005975//carbohydrate metabolic process;GO:0071555//cell wall organization	K01184//polygalacturonase [EC:3.2.1.15];K01213//galacturan 1,4-alpha-galacturonidase [EC:3.2.1.67]	gi|356530050|ref|XP_003533597.1|//PREDICTED: probable polygalacturonase [Glycine max]
100776837	*	Up	*	*	LOC100776837	NA	NA	NA	K13424//WRKY transcription factor 33	gi|955343005|ref|XP_003534668.2|//PREDICTED: probable WRKY transcription factor 33 [Glycine max]
100776840	*	Up	*	*	LOC100776840	NA	NA	NA	NA	gi|947125345|gb|KRH73551.1|//hypothetical protein GLYMA_02G280100 [Glycine max]
100776859	*	*	Up	*	LOC100776859	GO:0016020//membrane;GO:0044426//cell wall part	GO:0016301//kinase activity	GO:0009856//pollination;GO:0007275//multicellular organism development;GO:0006952//defense response;GO:0006468//protein phosphorylation	K04733//interleukin-1 receptor-associated kinase 4 [EC:2.7.11.1]	gi|571439797|ref|XP_003520131.2|//PREDICTED: receptor-like protein kinase FERONIA [Glycine max]
100776862	*	Up	*	*	LOC100776862	NA	NA	NA	NA	gi|356535317|ref|XP_003536193.1|//PREDICTED: AT-hook motif nuclear-localized protein 6-like [Glycine max]
100776865	*	Up	*	*	LOC100776865	NA	NA	GO:0006810//transport	K14794//ribosomal RNA-processing protein 12	gi|356536338|ref|XP_003536696.1|//PREDICTED: uncharacterized protein LOC100776865 [Glycine max]
100776877	Down	*	*	*	LOC100776877	NA	GO:0004721//phosphoprotein phosphatase activity	GO:0006464//cellular protein modification process;GO:0006796//phosphate-containing compound metabolic process	K14819//dual specificity phosphatase 12 [EC:3.1.3.16 3.1.3.48]	gi|356504682|ref|XP_003521124.1|//PREDICTED: dual specificity protein phosphatase 12-like [Glycine max]
100776878	Up	Up	Up	Up	CYP93A1	GO:0031224//intrinsic component of membrane	GO:0005506//iron ion binding;GO:0016491//oxidoreductase activity	GO:0008152//metabolic process	K00512//steroid 17alpha-monooxygenase / 17alpha-hydroxyprogesterone aldolase [EC:1.14.14.19 4.1.2.30];K13261//3,9-dihydroxypterocarpan 6a-monooxygenase [EC:1.14.13.28];K07408//cytochrome P450, family 1, subfamily A, polypeptide 1 [EC:1.14.14.1]	gi|359806094|ref|NP_001241186.1|//3,9-dihydroxypterocarpan 6A-monooxygenase [Glycine max]
100776891	*	*	Up	*	LOC100776891	GO:0044464//cell part	GO:0008135//translation factor activity, RNA binding;GO:0032561//guanyl ribonucleotide binding;GO:0017111//nucleoside-triphosphatase activity;GO:0016772//transferase activity, transferring phosphorus-containing groups	GO:0006412//translation;GO:0009207//purine ribonucleoside triphosphate catabolic process	K02358//elongation factor Tu	gi|574584722|ref|NP_001276267.1|//elongation factor Tu, mitochondrial-like [Glycine max];gi|356572160|ref|XP_003554238.1|//PREDICTED: elongation factor Tu, mitochondrial-like isoform X1 [Glycine max]
100776906	*	Up	*	*	LOC100776906	NA	NA	NA	K13425//WRKY transcription factor 22;K13459//disease resistance protein RPS2;K16225//probable WRKY transcription factor 52	gi|356509299|ref|XP_003523388.1|//PREDICTED: probable WRKY transcription factor 30 [Glycine max]
100776931	*	Down	*	*	LOC100776931	GO:0005951//carbamoyl-phosphate synthase complex	GO:0016879//ligase activity, forming carbon-nitrogen bonds;GO:0004088//carbamoyl-phosphate synthase (glutamine-hydrolyzing) activity	GO:0009064//glutamine family amino acid metabolic process;GO:0006541//glutamine metabolic process;GO:0006526//arginine biosynthetic process;GO:0006207//'de novo' pyrimidine nucleobase biosynthetic process;GO:0000050//urea cycle	K01956//carbamoyl-phosphate synthase small subunit [EC:6.3.5.5]	gi|571456219|ref|XP_006580325.1|//PREDICTED: carbamoyl-phosphate synthase small chain, chloroplastic-like isoform X2 [Glycine max];gi|356512801|ref|XP_003525104.1|//PREDICTED: carbamoyl-phosphate synthase small chain, chloroplastic-like isoform X1 [Glycine max]
100776967	*	*	Up	*	LOC100776967	NA	NA	NA	K07213//copper chaperone	gi|356555759|ref|XP_003546197.1|//PREDICTED: translation initiation factor IF-2-like [Glycine max]
100776987	Down	*	*	*	LOC100776987	GO:0005634//nucleus	GO:0003677//DNA binding;GO:0003700//transcription factor activity, sequence-specific DNA binding	GO:0006355//regulation of transcription, DNA-templated	K09287//RAV-like factor	gi|356495986|ref|XP_003516851.1|//PREDICTED: AP2/ERF and B3 domain-containing transcription repressor TEM1-like [Glycine max]
100776993	*	Up	*	*	LOC100776993	NA	NA	NA	K17822//DCN1-like protein 1/2	gi|356561925|ref|XP_003549227.1|//PREDICTED: IQ domain-containing protein IQM1 [Glycine max]
100777032	*	Down	*	*	LOC100777032	NA	NA	NA	K08150//MFS transporter, SP family, solute carrier family 2 (myo-inositol transporter), member 13	gi|955347031|ref|XP_014618833.1|//PREDICTED: SPX domain-containing membrane protein At4g22990-like [Glycine max]
100777045	Down	*	*	*	LOC100777045	GO:0044464//cell part	NA	NA	K20628//null	gi|363808132|ref|NP_001242222.1|//uncharacterized protein LOC100777045 precursor [Glycine max]
100777050	*	Down	*	*	LOC100777050	NA	NA	NA	K07874//Ras-related protein Rab-1A;K00801//farnesyl-diphosphate farnesyltransferase [EC:2.5.1.21]	gi|356570708|ref|XP_003553527.1|//PREDICTED: WAT1-related protein At2g37460-like [Glycine max]
100777055	Up	Up	Up	Up	LOC100777055	NA	GO:0003824//catalytic activity	GO:0008152//metabolic process	K13070//momilactone-A synthase [EC:1.1.1.295];K09841//xanthoxin dehydrogenase [EC:1.1.1.288]	gi|734338542|gb|KHN08820.1|//Momilactone A synthase [Glycine soja]
100777091	Up	Up	*	*	LOC100777091	NA	NA	NA	K07466//replication factor A1	gi|356511809|ref|XP_003524615.1|//PREDICTED: replication protein A 70 kDa DNA-binding subunit B-like [Glycine max]
100777109	*	*	Down	*	LOC100777109	NA	NA	NA	NA	gi|359806743|ref|NP_001241042.1|//uncharacterized protein LOC100777109 precursor [Glycine max]
100777122	*	Up	*	*	LOC100777122	NA	NA	NA	K16815//calcium-independent phospholipase A2-gamma	gi|356552190|ref|XP_003544452.1|//PREDICTED: patatin-like protein 2 [Glycine max]
100777157	Up	*	*	*	LOC100777157	NA	NA	NA	K13065//shikimate O-hydroxycinnamoyltransferase [EC:2.3.1.133]	gi|356527016|ref|XP_003532110.1|//PREDICTED: spermidine hydroxycinnamoyl transferase-like [Glycine max]
100777170	*	Up	*	*	LOC100777170	GO:0016021//integral component of membrane	GO:0005247//voltage-gated chloride channel activity	GO:0006821//chloride transport;GO:1903959//regulation of anion transmembrane transport	K05016//chloride channel 7	gi|593704169|ref|XP_007152471.1|//hypothetical protein PHAVU_004G133400g [Phaseolus vulgaris];gi|571477877|ref|XP_006587397.1|//PREDICTED: chloride channel protein CLC-c-like isoform X2 [Glycine max];gi|571477875|ref|XP_003533268.2|//PREDICTED: chloride channel protein CLC-c-like isoform X1 [Glycine max];gi|734310089|gb|KHM99790.1|//Chloride channel protein CLC-c [Glycine soja]
100777191	*	Up	*	*	LOC100777191	NA	NA	NA	K00430//peroxidase [EC:1.11.1.7]	gi|955308478|ref|XP_014624819.1|//PREDICTED: cationic peroxidase 1-like [Glycine max]
100777208	Down	Up	*	*	LOC100777208	NA	NA	NA	K08900//mitochondrial chaperone BCS1	gi|571549028|ref|XP_006602893.1|//PREDICTED: probable mitochondrial chaperone BCS1-B [Glycine max]
100777228	Up	Up	Up	Up	LOC100777228	NA	NA	NA	K20254//perilipin-4	gi|358248810|ref|NP_001239688.1|//uncharacterized protein LOC100777228 precursor [Glycine max];gi|955347951|ref|XP_014618975.1|//PREDICTED: uncharacterized protein LOC100777228 isoform X1 [Glycine max]
100777250	Up	*	*	*	LOC100777250	NA	GO:0016757//transferase activity, transferring glycosyl groups	NA	K18822//soyasapogenol B glucuronide galactosyltransferase [EC:2.4.1.272]	gi|214011460|gb|ACJ61480.1|//flavonoid glycosyltransferase [Glycine max]
100777281	*	*	Up	*	LOC100777281	NA	NA	NA	K15382//solute carrier family 50 (sugar transporter)	gi|356546761|ref|XP_003541791.1|//PREDICTED: bidirectional sugar transporter SWEET1 [Glycine max]
100777295	*	Up	*	*	LOC100777295	NA	NA	NA	K05681//ATP-binding cassette, subfamily G (WHITE), member 2	gi|356550580|ref|XP_003543663.1|//PREDICTED: pleiotropic drug resistance protein 1-like isoform X2 [Glycine max];gi|955360618|ref|XP_014621622.1|//PREDICTED: pleiotropic drug resistance protein 1-like isoform X1 [Glycine max]
100777359	*	Up	Up	*	LOC100777359	NA	NA	NA	K11254//histone H4	gi|944070377|gb|KQK05861.1|//hypothetical protein BRADI_2g23003 [Brachypodium distachyon]
100777373	*	Down	Down	*	LOC100777373	NA	NA	NA	K01528//dynamin GTPase [EC:3.6.5.5];K03136//transcription initiation factor TFIIE subunit alpha;K03549//KUP system potassium uptake protein;K19613//leucine-rich repeat protein SHOC2;K07739//elongator complex protein 3 [EC:2.3.1.48]	gi|571443209|ref|XP_006576063.1|//PREDICTED: protein SABRE-like [Glycine max]
100777400	*	Down	*	*	LOC100777400	NA	GO:0003824//catalytic activity	NA	K07025//putative hydrolase of the HAD superfamily	gi|955386218|ref|XP_014626752.1|//PREDICTED: uncharacterized protein LOC100777400 [Glycine max]
100777419	Up	Up	Up	Up	LOC100777419	GO:0031224//intrinsic component of membrane	NA	GO:0006810//transport	K09873//aquaporin TIP	gi|363807926|ref|NP_001242707.1|//uncharacterized protein LOC100777419 [Glycine max]
100777469	*	Down	*	*	LOC100777469	GO:0005886//plasma membrane	GO:0016740//transferase activity	GO:0009245//lipid A biosynthetic process	K02527//3-deoxy-D-manno-octulosonic-acid transferase [EC:2.4.99.12 2.4.99.13 2.4.99.14 2.4.99.15]	gi|955357710|ref|XP_014621043.1|//PREDICTED: probable 3-deoxy-D-manno-octulosonic acid transferase, mitochondrial isoform X13 [Glycine max];gi|955357708|ref|XP_014621042.1|//PREDICTED: probable 3-deoxy-D-manno-octulosonic acid transferase, mitochondrial isoform X12 [Glycine max];gi|734436592|gb|KHN48198.1|//hypothetical protein glysoja_007867 [Glycine soja];gi|955357674|ref|XP_014621027.1|//PREDI…
100777473	*	Up	*	Up	LOC100777473	NA	GO:0003824//catalytic activity	NA	K13420//LRR receptor-like serine/threonine-protein kinase FLS2 [EC:2.7.11.1]	gi|955327045|ref|XP_006582813.2|//PREDICTED: LRR receptor-like serine/threonine-protein kinase FLS2 [Glycine max]
100777479	*	*	Up	*	LOC100777479	NA	NA	GO:0009755//hormone-mediated signaling pathway	K14488//SAUR family protein	gi|351726588|ref|NP_001235596.1|//uncharacterized protein LOC100527404 [Glycine max]
100777498	Up	*	*	*	LOC100777498	NA	GO:0005488//binding;GO:0016798//hydrolase activity, acting on glycosyl bonds	GO:0044238//primary metabolic process	K01187//alpha-glucosidase [EC:3.2.1.20]	gi|947062578|gb|KRH11839.1|//hypothetical protein GLYMA_15G133700 [Glycine max]
100777507	*	Up	*	*	LOC100777507	NA	NA	NA	K01610//phosphoenolpyruvate carboxykinase (ATP) [EC:4.1.1.49]	gi|356494814|ref|XP_003516278.1|//PREDICTED: phosphoenolpyruvate carboxykinase [ATP]-like [Glycine max]
100777517	*	Up	*	Up	LOC100777517	GO:0031224//intrinsic component of membrane;GO:0016021//integral component of membrane	GO:0016765//transferase activity, transferring alkyl or aryl (other than methyl) groups;GO:0004659//prenyltransferase activity	NA	K09833//homogentisate phytyltransferase / homogentisate geranylgeranyltransferase [EC:2.5.1.115 2.5.1.116]	gi|363806928|ref|NP_001242050.1|//uncharacterized protein LOC100777517 [Glycine max];gi|947128291|gb|KRH76145.1|//hypothetical protein GLYMA_01G134600 [Glycine max];gi|571433309|ref|XP_006572844.1|//PREDICTED: uncharacterized protein LOC100777517 isoform X1 [Glycine max]
100777527	Down	*	*	*	LOC100777527	NA	NA	NA	NA	gi|955337304|ref|XP_014634767.1|//PREDICTED: uncharacterized protein LOC100784644 [Glycine max]
100777530	Down	Down	*	*	LOC100777530	GO:0016021//integral component of membrane	NA	GO:0006810//transport;GO:0055085//transmembrane transport	NA	gi|571479448|ref|XP_006587863.1|//PREDICTED: SPX domain-containing membrane protein At4g22990-like isoform X2 [Glycine max];gi|356532044|ref|XP_003534584.1|//PREDICTED: SPX domain-containing membrane protein At4g22990-like isoform X1 [Glycine max];gi|571479450|ref|XP_006587864.1|//PREDICTED: SPX domain-containing membrane protein At4g22990-like isoform X3 [Glycine max];gi|955342790|ref|XP_0146179…
100777559	*	Down	*	*	LOC100777559	NA	GO:0008168//methyltransferase activity	GO:0032259//methylation	K08241//jasmonate O-methyltransferase [EC:2.1.1.141]	gi|571548605|ref|XP_006602826.1|//PREDICTED: 7-methylxanthosine synthase 1-like [Glycine max];gi|734419939|gb|KHN40445.1|//7-methylxanthosine synthase 1 [Glycine soja]
100777580	*	Up	Up	*	LOC100777580	NA	NA	NA	NA	gi|356573173|ref|XP_003554738.1|//PREDICTED: uncharacterized protein LOC100777580 [Glycine max]
100777582	Up	*	*	*	LOC100777582	NA	GO:0004619//phosphoglycerate mutase activity	GO:0006007//glucose catabolic process	K01834//2,3-bisphosphoglycerate-dependent phosphoglycerate mutase [EC:5.4.2.11]	gi|571450074|ref|XP_006578328.1|//PREDICTED: 2,3-bisphosphoglycerate-dependent phosphoglycerate mutase-like isoform X2 [Glycine max];gi|955315956|ref|XP_014630077.1|//PREDICTED: 2,3-bisphosphoglycerate-dependent phosphoglycerate mutase-like isoform X1 [Glycine max]
100777631	*	Up	*	*	LOC100777631	GO:0031224//intrinsic component of membrane	GO:0015291//secondary active transmembrane transporter activity;GO:0016628//oxidoreductase activity, acting on the CH-CH group of donors, NAD or NADP as acceptor	GO:0071702//organic substance transport;GO:0008152//metabolic process	K16055//trehalose 6-phosphate synthase/phosphatase [EC:2.4.1.15 3.1.3.12];K08150//MFS transporter, SP family, solute carrier family 2 (myo-inositol transporter), member 13	gi|356517750|ref|XP_003527549.1|//PREDICTED: hexose carrier protein HEX6-like isoform X1 [Glycine max]
100777641	Down	*	Down	*	LOC100777641	NA	NA	NA	K00801//farnesyl-diphosphate farnesyltransferase [EC:2.5.1.21]	gi|356552691|ref|XP_003544696.1|//PREDICTED: WAT1-related protein At4g08290-like [Glycine max]
100777646	*	*	Up	*	LOC100777646	GO:0044424//intracellular part;GO:0030312//external encapsulating structure;GO:0005576//extracellular region	GO:0030234//enzyme regulator activity	GO:0071555//cell wall organization;GO:0051707//response to other organism	K01051//pectinesterase [EC:3.1.1.11]	gi|356520174|ref|XP_003528739.1|//PREDICTED: pectinesterase-like [Glycine max]
100777649	Up	Up	Up	*	LOC100777649	GO:0044424//intracellular part	GO:0016701//oxidoreductase activity, acting on single donors with incorporation of molecular oxygen;GO:0046914//transition metal ion binding;GO:0016491//oxidoreductase activity	GO:0008152//metabolic process;GO:0006020//inositol metabolic process	K00469//inositol oxygenase [EC:1.13.99.1]	gi|356520838|ref|XP_003529067.1|//PREDICTED: inositol oxygenase 2-like isoform X1 [Glycine max];gi|571466109|ref|XP_006583567.1|//PREDICTED: inositol oxygenase 2-like isoform X2 [Glycine max]
100777652	*	Up	*	*	LOC100777652	GO:0044464//cell part	GO:0015604//organic phosphonate transmembrane transporter activity;GO:0032559//adenyl ribonucleotide binding;GO:0017111//nucleoside-triphosphatase activity	GO:0009207//purine ribonucleoside triphosphate catabolic process	K05681//ATP-binding cassette, subfamily G (WHITE), member 2	gi|955332183|ref|XP_003529479.2|//PREDICTED: ABC transporter G family member 23-like [Glycine max]
100777655	Up	*	*	*	PGYRP7	NA	NA	NA	NA	gi|571516352|ref|XP_003545750.2|//PREDICTED: uncharacterized protein PGYRP7 [Glycine max]
100777663	Up	Up	Up	Up	LOC100777663	NA	NA	NA	K01183//chitinase [EC:3.2.1.14]	gi|356556606|ref|XP_003546615.1|//PREDICTED: chitotriosidase-1-like [Glycine max]
100777673	*	*	Up	*	LOC100777673	NA	NA	NA	K14830//protein MAK11	gi|571520016|ref|XP_006597932.1|//PREDICTED: p21-activated protein kinase-interacting protein 1-like isoform X3 [Glycine max];gi|571520013|ref|XP_006597931.1|//PREDICTED: p21-activated protein kinase-interacting protein 1-like isoform X2 [Glycine max];gi|571520009|ref|XP_006597930.1|//PREDICTED: p21-activated protein kinase-interacting protein 1-like isoform X1 [Glycine max]
100777676	*	Down	*	*	LOC100777676	NA	NA	GO:0050896//response to stimulus	K10523//speckle-type POZ protein	gi|356526175|ref|XP_003531695.1|//PREDICTED: coleoptile phototropism protein 1 [Glycine max]
100777692	*	*	Up	*	LOC100777692	GO:0044464//cell part	GO:0016836//hydro-lyase activity;GO:0048037//cofactor binding	GO:0006013//mannose metabolic process	K01711//GDPmannose 4,6-dehydratase [EC:4.2.1.47]	gi|356496661|ref|XP_003517184.1|//PREDICTED: GDP-mannose 4,6 dehydratase 1 [Glycine max]
100777724	*	Up	*	*	LOC100777724	GO:0031224//intrinsic component of membrane;GO:0016021//integral component of membrane	GO:0005215//transporter activity	GO:0006857//oligopeptide transport;GO:0015833//peptide transport	K14638//solute carrier family 15 (peptide/histidine transporter), member 3/4	gi|356566147|ref|XP_003551296.1|//PREDICTED: protein NRT1/ PTR FAMILY 8.1 [Glycine max]
100777773	*	Up	*	*	LOC100777773	NA	NA	NA	K01188//beta-glucosidase [EC:3.2.1.21]	gi|356541169|ref|XP_003539053.1|//PREDICTED: cyanogenic beta-glucosidase-like [Glycine max]
100777800	Up	Up	Up	*	LOC100777800	NA	NA	NA	K04733//interleukin-1 receptor-associated kinase 4 [EC:2.7.11.1];K12173//BRCA1-A complex subunit BRE	gi|356512976|ref|XP_003525190.1|//PREDICTED: thaumatin-like protein [Glycine max]
100777818	*	Up	*	*	LOC100777818	NA	GO:0046872//metal ion binding	NA	K06268//serine/threonine-protein phosphatase 2B regulatory subunit	gi|356516057|ref|XP_003526713.1|//PREDICTED: calcineurin B-like protein 4 isoform X2 [Glycine max];gi|356516059|ref|XP_003526714.1|//PREDICTED: calcineurin B-like protein 7 isoform X1 [Glycine max]
100777820	Up	*	*	*	LOC100777820	NA	GO:0060089//molecular transducer activity	GO:0009314//response to radiation;GO:0023052//signaling	K10523//speckle-type POZ protein	gi|947074637|gb|KRH23528.1|//hypothetical protein GLYMA_13G362200 [Glycine max]
100777856	*	Up	*	*	LOC100777856	NA	NA	NA	K04733//interleukin-1 receptor-associated kinase 4 [EC:2.7.11.1]	gi|955333375|ref|XP_014634018.1|//PREDICTED: uncharacterized protein LOC100777856 [Glycine max]
100777869	Up	Up	Up	Up	LOC100777869	NA	GO:0016639//oxidoreductase activity, acting on the CH-NH2 group of donors, NAD or NADP as acceptor	GO:0019752//carboxylic acid metabolic process	K00261//glutamate dehydrogenase (NAD(P)+) [EC:1.4.1.3]	gi|356559551|ref|XP_003548062.1|//PREDICTED: glutamate dehydrogenase 1 [Glycine max]
100777900	Down	Down	*	*	LOC100777900	NA	NA	NA	NA	gi|571476244|ref|XP_006586903.1|//PREDICTED: uncharacterized protein LOC100777900 isoform X1 [Glycine max];gi|356532533|ref|XP_003534826.1|//PREDICTED: uncharacterized protein LOC100777900 isoform X2 [Glycine max]
100777915	Up	Up	Up	Up	LOC100777915	NA	NA	NA	K09286//EREBP-like factor	gi|571484206|ref|XP_006589489.1|//PREDICTED: ethylene-responsive transcription factor ERF110-like [Glycine max]
100777933	Up	*	Up	*	LOC100777933	GO:0030529//intracellular ribonucleoprotein complex	GO:0005198//structural molecule activity;GO:0003676//nucleic acid binding	GO:0010467//gene expression	K02893//large subunit ribosomal protein L23Ae	gi|356568957|ref|XP_003552674.1|//PREDICTED: 60S ribosomal protein L23a-like [Glycine max]
100777974	Down	*	*	*	LOC100777974	NA	NA	NA	NA	gi|571569295|ref|XP_006606370.1|//PREDICTED: uncharacterized protein LOC100777974 [Glycine max]
100778012	*	Up	*	*	LOC100778012	GO:0043234//protein complex	GO:0019787//ubiquitin-like protein transferase activity	GO:0032446//protein modification by small protein conjugation	K10260//F-box and WD-40 domain protein 7;K04733//interleukin-1 receptor-associated kinase 4 [EC:2.7.11.1];K08332//vacuolar protein 8	gi|947073742|gb|KRH22633.1|//hypothetical protein GLYMA_13G312700 [Glycine max]
100778017	*	Down	Down	*	LOC100778017	NA	NA	NA	K14985//26-hydroxylase [EC:1.14.-.-];K07408//cytochrome P450, family 1, subfamily A, polypeptide 1 [EC:1.14.14.1]	gi|356518064|ref|XP_003527704.1|//PREDICTED: cytochrome P450 CYP82D47-like [Glycine max]
100778051	*	Up	*	*	LOC100778051	NA	GO:0016787//hydrolase activity	GO:0046856//phosphatidylinositol dephosphorylation	K00430//peroxidase [EC:1.11.1.7]	gi|571487238|ref|XP_006590604.1|//PREDICTED: type I inositol polyphosphate 5-phosphatase 2-like [Glycine max];gi|955303780|ref|XP_014631953.1|//PREDICTED: peroxidase 20-like [Glycine max]
100778086	*	Up	*	*	LOC100778086	NA	GO:0016758//transferase activity, transferring hexosyl groups	NA	K14595//abscisate beta-glucosyltransferase [EC:2.4.1.263]	gi|356502519|ref|XP_003520066.1|//PREDICTED: abscisate beta-glucosyltransferase-like [Glycine max]
100778102	*	*	Down	*	LOC100778102	NA	GO:0004672//protein kinase activity	NA	K08867//WNK lysine deficient protein kinase [EC:2.7.11.1]	gi|955385472|ref|XP_014626604.1|//PREDICTED: probable serine/threonine-protein kinase WNK4 isoform X2 [Glycine max];gi|356570080|ref|XP_003553219.1|//PREDICTED: probable serine/threonine-protein kinase WNK4 isoform X1 [Glycine max]
100778146	*	*	Up	*	LOC100778146	NA	NA	NA	K01114//phospholipase C [EC:3.1.4.3]	gi|356577337|ref|XP_003556783.1|//PREDICTED: non-specific phospholipase C2 [Glycine max]
100778149	*	Up	*	*	LOC100778149	NA	NA	NA	K13081//leucoanthocyanidin reductase [EC:1.17.1.3]	gi|356577969|ref|XP_003557093.1|//PREDICTED: isoflavone reductase-like [Glycine max]
100778160	Down	*	*	*	LOC100778160	NA	NA	NA	K17609//nucleoredoxin [EC:1.8.1.8]	gi|734366798|gb|KHN18231.1|//Putative nucleoredoxin 3 [Glycine soja]
100778177	*	Up	*	*	LOC100778177	NA	NA	NA	K00826//branched-chain amino acid aminotransferase [EC:2.6.1.42]	gi|356519497|ref|XP_003528409.1|//PREDICTED: putative branched-chain-amino-acid aminotransferase 7 [Glycine max]
100778191	*	Up	*	*	LOC100778191	NA	NA	NA	K04733//interleukin-1 receptor-associated kinase 4 [EC:2.7.11.1];K03252//translation initiation factor 3 subunit C;K19995//secretory carrier-associated membrane protein	gi|571516588|ref|XP_006597402.1|//PREDICTED: uncharacterized protein LOC100778191 isoform X1 [Glycine max];gi|955372128|ref|XP_014623542.1|//PREDICTED: uncharacterized protein LOC100778191 isoform X2 [Glycine max];gi|955372130|ref|XP_014623543.1|//PREDICTED: uncharacterized protein LOC100778191 isoform X3 [Glycine max]
100778201	Up	*	Up	*	LOC100778201	NA	NA	NA	K09286//EREBP-like factor	gi|356523902|ref|XP_003530573.1|//PREDICTED: ethylene-responsive transcription factor TINY-like [Glycine max]
100778208	*	*	Down	*	LOC100778208	NA	NA	NA	K17756//long-chain-alcohol oxidase [EC:1.1.3.20]	gi|571526567|ref|XP_003547733.2|//PREDICTED: long-chain-alcohol oxidase FAO4A-like [Glycine max]
100778213	*	*	Down	*	LOC100778213	NA	NA	NA	K20784//null	gi|571530333|ref|XP_006599720.1|//PREDICTED: uncharacterized protein At4g15970-like isoform X2 [Glycine max];gi|356560053|ref|XP_003548310.1|//PREDICTED: uncharacterized protein At4g15970-like isoform X1 [Glycine max];gi|571530339|ref|XP_006599722.1|//PREDICTED: uncharacterized protein At4g15970-like isoform X3 [Glycine max]
100778237	Down	*	*	*	LOC100778237	GO:0030312//external encapsulating structure;GO:0005576//extracellular region	GO:0016758//transferase activity, transferring hexosyl groups;GO:0016798//hydrolase activity, acting on glycosyl bonds	GO:0044042//glucan metabolic process	K08235//xyloglucan:xyloglucosyl transferase [EC:2.4.1.207]	gi|356530360|ref|XP_003533750.1|//PREDICTED: xyloglucan endotransglucosylase/hydrolase 2 [Glycine max]
100778264	Up	Up	Up	Up	LOC100778264	NA	NA	NA	NA	gi|356534201|ref|XP_003535646.1|//PREDICTED: non-specific lipid-transfer protein-like protein At2g13820 [Glycine max]
100778273	*	Up	*	*	LOC100778273	GO:0009536//plastid	GO:0005506//iron ion binding;GO:0016724//oxidoreductase activity, oxidizing metal ions, oxygen as acceptor	GO:0000041//transition metal ion transport;GO:0006875//cellular metal ion homeostasis;GO:0008152//metabolic process	K00522//ferritin heavy chain [EC:1.16.3.2]	gi|356503052|ref|XP_003520326.1|//PREDICTED: ferritin-2, chloroplastic [Glycine max]
100778317	*	Up	Up	*	LOC100778317	NA	NA	NA	K11254//histone H4	gi|734382032|gb|KHN23497.1|//Histone H4 [Glycine soja]
100778342	Down	*	*	*	LOC100778342	NA	NA	NA	K16297//serine carboxypeptidase-like clade II [EC:3.4.16.-]	gi|571497420|ref|XP_003542323.2|//PREDICTED: serine carboxypeptidase-like 40 [Glycine max]
100778347	Down	*	*	*	LOC100778347	NA	NA	NA	K09597//signal peptide peptidase-like 2B [EC:3.4.23.-]	gi|955358837|ref|XP_003542998.2|//PREDICTED: ABC transporter H family member 4-like [Glycine max]
100778363	Up	*	*	*	LOC100778363	GO:0044424//intracellular part	GO:0016832//aldehyde-lyase activity	GO:0006007//glucose catabolic process	K01623//fructose-bisphosphate aldolase, class I [EC:4.1.2.13]	gi|363807310|ref|NP_001242367.1|//uncharacterized protein LOC100778363 [Glycine max]
100778379	Up	Up	Up	*	LOC100778379	NA	GO:0016791//phosphatase activity	NA	K20728//null	gi|955329368|ref|XP_003530059.2|//PREDICTED: stem 28 kDa glycoprotein [Glycine max]
100778380	Down	*	*	*	LOC100778380	GO:0016021//integral component of membrane;GO:0000148//1,3-beta-D-glucan synthase complex	GO:0003843//1,3-beta-D-glucan synthase activity	GO:0006075//(1->3)-beta-D-glucan biosynthetic process	K11000//callose synthase [EC:2.4.1.-]	gi|571471641|ref|XP_006585363.1|//PREDICTED: callose synthase 2 isoform X1 [Glycine max];gi|950974531|ref|XP_014500928.1|//PREDICTED: callose synthase 2-like isoform X1 [Vigna radiata var. radiata];gi|955371606|ref|XP_014623425.1|//PREDICTED: callose synthase 1-like isoform X3 [Glycine max];gi|356555272|ref|XP_003545958.1|//PREDICTED: callose synthase 2-like isoform X1 [Glycine max]
100778404	*	Up	*	*	LOC100778404	NA	NA	NA	K01184//polygalacturonase [EC:3.2.1.15]	gi|571525292|ref|XP_003548644.2|//PREDICTED: probable polygalacturonase isoform X1 [Glycine max];gi|571525296|ref|XP_006598941.1|//PREDICTED: probable polygalacturonase isoform X2 [Glycine max]
100778428	*	Up	Up	*	LOC100778428	NA	NA	NA	NA	gi|356531708|ref|XP_003534418.1|//PREDICTED: protein EXORDIUM-like 3 [Glycine max]
100778430	Up	Up	Up	*	LOC100778430	NA	GO:0016765//transferase activity, transferring alkyl or aryl (other than methyl) groups;GO:0032559//adenyl ribonucleotide binding	GO:0006399//tRNA metabolic process	K10760//adenylate isopentenyltransferase (cytokinin synthase)	gi|356564536|ref|XP_003550509.1|//PREDICTED: adenylate isopentenyltransferase 5, chloroplastic [Glycine max]
100778444	*	*	Up	*	LOC100778444	GO:0016021//integral component of membrane	GO:0004674//protein serine/threonine kinase activity;GO:0005524//ATP binding	GO:0006468//protein phosphorylation	K04733//interleukin-1 receptor-associated kinase 4 [EC:2.7.11.1];K04730//interleukin-1 receptor-associated kinase 1 [EC:2.7.11.1]	gi|965665282|dbj|BAT80770.1|//hypothetical protein VIGAN_03036900 [Vigna angularis var. angularis];gi|571442171|ref|XP_006575654.1|//PREDICTED: probable receptor-like protein kinase At2g42960 isoform X1 [Glycine max];gi|920710535|gb|KOM51784.1|//hypothetical protein LR48_Vigan09g044300 [Vigna angularis];gi|734416445|gb|KHN38324.1|//Putative receptor-like protein kinase [Glycine soja]
100778463	Down	*	*	*	LOC100778463	GO:0031224//intrinsic component of membrane	NA	NA	K13946//auxin influx carrier (AUX1 LAX family)	gi|356504042|ref|XP_003520808.1|//PREDICTED: auxin transporter-like protein 2 [Glycine max]
100778467	Up	Up	Up	*	LOC100778467	GO:0044464//cell part	GO:0046914//transition metal ion binding	NA	NA	gi|356537375|ref|XP_003537203.1|//PREDICTED: zinc finger protein ZAT11-like [Glycine max]
100778503	*	Up	*	*	LOC100778503	NA	NA	NA	K08900//mitochondrial chaperone BCS1	gi|571494749|ref|XP_006592932.1|//PREDICTED: mitochondrial chaperone BCS1-like [Glycine max]
100778506	Up	Up	*	Up	LOC100778506	NA	GO:0003994//aconitate hydratase activity;GO:0051539//4 iron, 4 sulfur cluster binding	GO:0008152//metabolic process	K01681//aconitate hydratase [EC:4.2.1.3]	gi|502183208|ref|XP_004517086.1|//PREDICTED: aconitate hydratase, cytoplasmic [Cicer arietinum];gi|356542824|ref|XP_003539865.1|//PREDICTED: aconitate hydratase, cytoplasmic isoform X1 [Glycine max];gi|593214492|ref|XP_007132546.1|//hypothetical protein PHAVU_011G1037001g, partial [Phaseolus vulgaris];gi|571492860|ref|XP_006592372.1|//PREDICTED: aconitate hydratase, cytoplasmic isoform X2 [Glycin…
100778524	*	*	Up	*	LOC100778524	NA	NA	NA	K14494//DELLA protein	gi|356511967|ref|XP_003524693.1|//PREDICTED: protein SHORT-ROOT-like [Glycine max]
100778530	Down	*	*	*	LOC100778530	NA	GO:0032559//adenyl ribonucleotide binding;GO:0004672//protein kinase activity	GO:0006464//cellular protein modification process	K14510//serine/threonine-protein kinase CTR1 [EC:2.7.11.1];K17535//serine/threonine-protein kinase TNNI3K [EC:2.7.11.1];K04365//B-Raf proto-oncogene serine/threonine-protein kinase [EC:2.7.11.1]	gi|571453628|ref|XP_006579565.1|//PREDICTED: serine/threonine-protein kinase HT1 [Glycine max]
100778547	*	Up	Up	*	LOC100778547	GO:0043234//protein complex	GO:0019787//ubiquitin-like protein transferase activity	GO:0032446//protein modification by small protein conjugation	K10260//F-box and WD-40 domain protein 7;K04733//interleukin-1 receptor-associated kinase 4 [EC:2.7.11.1];K08332//vacuolar protein 8	gi|947073743|gb|KRH22634.1|//hypothetical protein GLYMA_13G312800 [Glycine max]
100778566	*	*	Up	*	LOC100778566	NA	NA	NA	K20641//null;K13415//protein brassinosteroid insensitive 1 [EC:2.7.10.1 2.7.11.1]	gi|356523076|ref|XP_003530168.1|//PREDICTED: squamosa promoter-binding-like protein 8 [Glycine max]
100778568	*	Up	*	Up	LOC100778568	NA	NA	NA	NA	gi|356555938|ref|XP_003546286.1|//PREDICTED: reticuline oxidase-like protein [Glycine max]
100778576	*	Down	*	*	LOC100778576	NA	NA	NA	NA	gi|356559390|ref|XP_003547982.1|//PREDICTED: protein RADIALIS-like 1 [Glycine max]
100778626	Up	*	*	*	LOC100778626	NA	NA	NA	K13065//shikimate O-hydroxycinnamoyltransferase [EC:2.3.1.133]	gi|947049471|gb|KRG98999.1|//hypothetical protein GLYMA_18G113100 [Glycine max]
100778637	Down	*	Up	*	LOC100778637	NA	NA	NA	NA	gi|947048137|gb|KRG97665.1|//hypothetical protein GLYMA_18G022700 [Glycine max]
100778641	Down	*	*	*	LOC100778641	NA	NA	NA	NA	gi|571545354|ref|XP_003553220.2|//PREDICTED: UPF0392 protein RCOM_0530710-like [Glycine max]
100778648	*	Up	*	*	LOC100778648	NA	NA	NA	NA	gi|356539231|ref|XP_003538103.1|//PREDICTED: probable F-box protein At1g60180 [Glycine max]
100778697	*	Down	*	*	LOC100778697	GO:0005634//nucleus	GO:0001228//transcriptional activator activity, RNA polymerase II transcription regulatory region sequence-specific binding;GO:0001046//core promoter sequence-specific DNA binding;GO:0046983//protein dimerization activity	GO:0045944//positive regulation of transcription from RNA polymerase II promoter	K16189//phytochrome-interacting factor 4;K05765//cofilin	gi|571501428|ref|XP_006594799.1|//PREDICTED: transcription factor bHLH123-like isoform X2 [Glycine max];gi|571501431|ref|XP_006594800.1|//PREDICTED: transcription factor bHLH123-like isoform X3 [Glycine max];gi|356546916|ref|XP_003541866.1|//PREDICTED: transcription factor bHLH123-like isoform X1 [Glycine max]
100778727	Down	*	*	*	LOC100778727	NA	NA	NA	K12842//U2-associated protein SR140	gi|356520340|ref|XP_003528821.1|//PREDICTED: uncharacterized protein LOC100778727 [Glycine max]
100778760	*	Up	*	*	LOC100778760	NA	NA	NA	NA	gi|356528136|ref|XP_003532661.1|//PREDICTED: uncharacterized protein LOC100778760 [Glycine max]
100778761	*	Up	*	*	LOC100778761	NA	NA	NA	NA	gi|571525509|ref|XP_003548726.2|//PREDICTED: myb-like protein X isoform X1 [Glycine max];gi|571525513|ref|XP_006598974.1|//PREDICTED: myb-like protein X isoform X2 [Glycine max]
100778782	*	Up	*	Up	LOC100778782	NA	NA	NA	NA	gi|571477607|ref|XP_006587314.1|//PREDICTED: uncharacterized protein LOC100778782 [Glycine max]
100778798	Up	Up	Up	Up	LOC100778798	NA	NA	NA	NA	gi|358248408|ref|NP_001239877.1|//uncharacterized protein LOC100778798 [Glycine max]
100778800	*	Down	*	*	LOC100778800	NA	NA	NA	NA	gi|356501144|ref|XP_003519388.1|//PREDICTED: probable zinc metalloprotease EGY2, chloroplastic [Glycine max]
100778818	*	*	Up	*	LOC100778818	NA	NA	NA	K10727//chromatin licensing and DNA replication factor 1	gi|356536825|ref|XP_003536934.1|//PREDICTED: CDT1-like protein a, chloroplastic [Glycine max]
100778821	*	*	Up	*	LOC100778821	GO:0016020//membrane	NA	GO:0006810//transport	K07300//Ca2+:H+ antiporter	gi|734329374|gb|KHN06234.1|//Vacuolar cation/proton exchanger 1 [Glycine soja]
100778859	*	Down	*	*	LOC100778859	GO:0015630//microtubule cytoskeleton	NA	GO:0009987//cellular process	K10418//dynein light chain LC8-type	gi|955355437|ref|XP_014620568.1|//PREDICTED: dynein light chain 2, cytoplasmic [Glycine max]
100778860	Up	*	*	*	LOC100778860	NA	GO:0003677//DNA binding	GO:0006351//transcription, DNA-templated	K09264//MADS-box transcription factor, plant	gi|955391505|ref|XP_014627840.1|//PREDICTED: truncated transcription factor CAULIFLOWER A-like isoform X1 [Glycine max];gi|356575916|ref|XP_003556082.1|//PREDICTED: truncated transcription factor CAULIFLOWER A-like isoform X2 [Glycine max]
100778885	*	Up	*	*	LOC100778885	NA	GO:0016160//amylase activity;GO:0043167//ion binding	GO:0005976//polysaccharide metabolic process	K01177//beta-amylase [EC:3.2.1.2]	gi|356549058|ref|XP_003542915.1|//PREDICTED: inactive beta-amylase 9 [Glycine max]
100778890	*	Up	Up	*	LOC100778890	NA	GO:0016614//oxidoreductase activity, acting on CH-OH group of donors;GO:0048037//cofactor binding	GO:0044238//primary metabolic process	NA	gi|955324965|ref|XP_014632042.1|//PREDICTED: HIPL1 protein-like isoform X1 [Glycine max];gi|356516736|ref|XP_003527049.1|//PREDICTED: HIPL1 protein-like isoform X2 [Glycine max]
100778935	*	*	Up	*	LOC100778935	GO:0044424//intracellular part	GO:0005515//protein binding;GO:0032559//adenyl ribonucleotide binding	GO:0006457//protein folding	K04077//chaperonin GroEL	gi|356526013|ref|XP_003531614.1|//PREDICTED: chaperonin CPN60-like 2, mitochondrial [Glycine max]
100778963	*	Up	*	*	LOC100778963	NA	NA	NA	K20628//null	gi|356563389|ref|XP_003549946.1|//PREDICTED: expansin-like B1 [Glycine max]
100778968	Up	*	*	*	LOC100778968	GO:0031224//intrinsic component of membrane	NA	GO:0006810//transport	K15277//solute carrier family 35 (adenosine 3'-phospho 5'-phosphosulfate transporter), member B3	gi|356532050|ref|XP_003534587.1|//PREDICTED: UDP-galactose/UDP-glucose transporter 2-like [Glycine max]
100778993	*	Up	*	*	LOC100778993	NA	NA	NA	K08235//xyloglucan:xyloglucosyl transferase [EC:2.4.1.207]	gi|571545566|ref|XP_003552017.2|//PREDICTED: probable xyloglucan endotransglucosylase/hydrolase protein 33 [Glycine max]
100778997	*	Down	*	*	LOC100778997	GO:0031224//intrinsic component of membrane	NA	NA	K14209//solute carrier family 36 (proton-coupled amino acid transporter);K15015//solute carrier family 32 (vesicular inhibitory amino acid transporter)	gi|356568794|ref|XP_003552593.1|//PREDICTED: proline transporter 2 isoform X1 [Glycine max]
100779012	*	*	Up	*	LOC100779012	NA	NA	NA	K15398//fatty acid omega-hydroxylase [EC:1.14.-.-]	gi|356506210|ref|XP_003521880.1|//PREDICTED: cytochrome P450 86A8-like [Glycine max]
100779018	Down	*	*	*	LOC100779018	NA	NA	NA	NA	gi|358248744|ref|NP_001239677.1|//uncharacterized protein LOC100779018 [Glycine max]
100779041	*	Up	*	*	LOC100779041	GO:0044464//cell part	GO:0008194//UDP-glycosyltransferase activity	NA	NA	gi|356575572|ref|XP_003555913.1|//PREDICTED: uncharacterized protein LOC100779041 [Glycine max]
100779059	*	Up	Up	Up	LOC100779059	NA	NA	NA	K11253//histone H3	gi|571457752|ref|XP_006580873.1|//PREDICTED: histone H3-like centromeric protein CSE4 [Glycine max]
100779104	*	Down	*	*	LOC100779104	NA	NA	NA	K18810//cyclin D1/2/4, plant	gi|571473452|ref|XP_006585931.1|//PREDICTED: cyclin-D4-1-like [Glycine max]
100779122	*	*	Down	*	LOC100779122	GO:0030312//external encapsulating structure;GO:0005576//extracellular region	GO:0016758//transferase activity, transferring hexosyl groups;GO:0016798//hydrolase activity, acting on glycosyl bonds	GO:0045229//external encapsulating structure organization;GO:0044042//glucan metabolic process	K08235//xyloglucan:xyloglucosyl transferase [EC:2.4.1.207]	gi|358249086|ref|NP_001240246.1|//uncharacterized protein LOC100779122 precursor [Glycine max]
100779229	*	*	Up	*	LOC100779229	NA	NA	NA	NA	gi|571501436|ref|XP_006594801.1|//PREDICTED: uncharacterized protein LOC100779229 [Glycine max]
100779239	*	Up	*	Up	LOC100779239	NA	NA	GO:0006952//defense response;GO:0001906//cell killing	NA	gi|356549735|ref|XP_003543246.1|//PREDICTED: defensin-like protein [Glycine max]
100779288	*	Down	*	*	LOC100779288	NA	NA	NA	K06636//structural maintenance of chromosome 1	gi|571471925|ref|XP_006585445.1|//PREDICTED: metacaspase-3-like [Glycine max]
100779306	*	Up	*	*	LOC100779306	NA	GO:0016405//CoA-ligase activity	NA	K12261//2-hydroxyacyl-CoA lyase 1 [EC:4.1.-.-];K01904//4-coumarate--CoA ligase [EC:6.2.1.12];K10526//OPC-8:0 CoA ligase 1 [EC:6.2.1.-]	gi|356530866|ref|XP_003534000.1|//PREDICTED: oxalate--CoA ligase [Glycine max]
100779307	*	*	Up	*	LOC100779307	NA	NA	NA	K14487//auxin responsive GH3 gene family	gi|356563554|ref|XP_003550026.1|//PREDICTED: indole-3-acetic acid-amido synthetase GH3.3-like [Glycine max]
100779318	*	Up	*	*	LOC100779318	NA	NA	NA	K09286//EREBP-like factor	gi|356565301|ref|XP_003550880.1|//PREDICTED: dehydration-responsive element-binding protein 1E-like [Glycine max]
100779366	*	Up	Up	*	LOC100779366	GO:0044464//cell part	GO:0005506//iron ion binding;GO:0016491//oxidoreductase activity	GO:0008152//metabolic process	K00512//steroid 17alpha-monooxygenase / 17alpha-hydroxyprogesterone aldolase [EC:1.14.14.19 4.1.2.30];K07408//cytochrome P450, family 1, subfamily A, polypeptide 1 [EC:1.14.14.1]	gi|356571829|ref|XP_003554074.1|//PREDICTED: cytochrome P450 82A3-like [Glycine max]
100779387	*	Down	*	*	LOC100779387	GO:0010287//plastoglobule;GO:0009535//chloroplast thylakoid membrane;GO:0016021//integral component of membrane;GO:0009536//plastid;GO:0009941//chloroplast envelope;GO:0009522//photosystem I	GO:0031409//pigment binding;GO:0046872//metal ion binding;GO:0016168//chlorophyll binding	GO:0009768//photosynthesis, light harvesting in photosystem I;GO:0006091//generation of precursor metabolites and energy;GO:0009416//response to light stimulus;GO:0018298//protein-chromophore linkage	K08914//light-harvesting complex II chlorophyll a/b binding protein 3	gi|359807444|ref|NP_001240880.1|//uncharacterized protein LOC100779387 [Glycine max]
100779390	Up	Up	Up	Up	LOC100779390	NA	NA	NA	NA	gi|356544155|ref|XP_003540520.1|//PREDICTED: late embryogenesis abundant protein-like [Glycine max]
100779393	*	Down	*	*	LOC100779393	NA	NA	NA	K12603//CCR4-NOT transcription complex subunit 6 [EC:3.1.13.4];K18729//protein angel	gi|734377078|gb|KHN21555.1|//Carbon catabolite repressor protein 4 like 3 [Glycine soja];gi|356511339|ref|XP_003524384.1|//PREDICTED: carbon catabolite repressor protein 4 homolog 3-like [Glycine max]
100779395	*	Up	*	*	LOC100779395	NA	NA	NA	NA	gi|955320644|ref|XP_003524775.2|//PREDICTED: tetrahydrocannabinolic acid synthase-like [Glycine max]
100779410	Down	*	*	*	LOC100779410	NA	NA	NA	K10280//F-box and leucine-rich repeat protein 14	gi|571498585|ref|XP_006594261.1|//PREDICTED: F-box/LRR-repeat protein 13-like isoform X2 [Glycine max];gi|955357904|ref|XP_014621074.1|//PREDICTED: F-box/LRR-repeat protein 13-like isoform X1 [Glycine max]
100779411	Down	*	*	*	LOC100779411	NA	NA	NA	NA	gi|356548715|ref|XP_003542745.1|//PREDICTED: uncharacterized protein LOC100779411 [Glycine max]
100779440	*	Up	*	*	LOC100779440	GO:0016020//membrane	NA	GO:0006810//transport	K07300//Ca2+:H+ antiporter	gi|356521008|ref|XP_003529150.1|//PREDICTED: vacuolar cation/proton exchanger 3 [Glycine max]
100779474	*	Up	Up	*	LOC100779474	NA	NA	NA	K04733//interleukin-1 receptor-associated kinase 4 [EC:2.7.11.1]	gi|955336438|ref|XP_006586418.2|//PREDICTED: probable LRR receptor-like serine/threonine-protein kinase At1g05700 [Glycine max]
100779483	Up	*	*	Up	LOC100779483	NA	NA	NA	K02209//DNA replication licensing factor MCM5 [EC:3.6.4.12]	gi|356562886|ref|XP_003549699.1|//PREDICTED: DNA replication licensing factor MCM5-like [Glycine max]
100779492	*	Up	*	Up	LOC100779492	NA	GO:0005515//protein binding;GO:0008168//methyltransferase activity	GO:0006730//one-carbon metabolic process	K13066//caffeic acid 3-O-methyltransferase [EC:2.1.1.68]	gi|363814304|ref|NP_001242792.1|//uncharacterized protein LOC100779492 [Glycine max]
100779512	Down	*	*	*	LOC100779512	GO:0044464//cell part	NA	GO:0015833//peptide transport	K14638//solute carrier family 15 (peptide/histidine transporter), member 3/4	gi|571485267|ref|XP_006589794.1|//PREDICTED: protein NRT1/ PTR FAMILY 7.1-like isoform X1 [Glycine max]
100779518	*	*	Up	*	LOC100779518	NA	NA	NA	K06699//proteasome activator subunit 4;K12472//epidermal growth factor receptor substrate 15	gi|356567626|ref|XP_003552018.1|//PREDICTED: probable polygalacturonase non-catalytic subunit JP650 [Glycine max]
100779519	*	Up	*	*	LOC100779519	NA	NA	NA	K13944//null;K13945//null	gi|734364127|gb|KHN17110.1|//LOB domain-containing protein 1 [Glycine soja]
100779546	*	Down	*	*	LOC100779546	NA	NA	NA	NA	gi|955351740|ref|XP_014619752.1|//PREDICTED: GATA zinc finger domain-containing protein 14-like [Glycine max]
100779569	*	Up	Up	*	LOC100779569	NA	NA	NA	NA	gi|356543154|ref|XP_003540028.1|//PREDICTED: uncharacterized protein LOC100779569 [Glycine max]
100779588	*	Up	*	*	LOC100779588	NA	GO:0005506//iron ion binding;GO:0016491//oxidoreductase activity	NA	K05280//flavonoid 3'-monooxygenase [EC:1.14.13.21]	gi|356513497|ref|XP_003525450.1|//PREDICTED: flavonoid 3'-monooxygenase-like [Glycine max]
100779619	*	Up	*	*	LOC100779619	NA	GO:0004175//endopeptidase activity;GO:0004190//aspartic-type endopeptidase activity	GO:0006508//proteolysis;GO:0019538//protein metabolic process;GO:0030163//protein catabolic process;GO:0006629//lipid metabolic process	K08245//phytepsin [EC:3.4.23.40]	gi|223929912|gb|ACN24614.1|//aspartic acid protease [Phaseolus vulgaris];gi|356522015|ref|XP_003529645.1|//PREDICTED: aspartic proteinase-like [Glycine max]
100779620	Up	Up	Up	Up	LOC100779620	NA	NA	NA	NA	gi|947061333|gb|KRH10594.1|//hypothetical protein GLYMA_15G057300 [Glycine max]
100779642	*	Up	*	*	LOC100779642	NA	GO:0016798//hydrolase activity, acting on glycosyl bonds	GO:0044238//primary metabolic process	K05349//beta-glucosidase [EC:3.2.1.21]	gi|571525488|ref|XP_006598970.1|//PREDICTED: beta-glucosidase BoGH3B-like [Glycine max]
100779649	*	Up	*	*	LOC100779649	NA	GO:0016747//transferase activity, transferring acyl groups other than amino-acyl groups	GO:0009699//phenylpropanoid biosynthetic process	K00660//chalcone synthase [EC:2.3.1.74]	gi|955335199|ref|XP_003531226.2|//PREDICTED: chalcone synthase 5-like [Glycine max]
100779692	*	Down	*	*	LOC100779692	NA	NA	NA	K13411//null	gi|571484322|ref|XP_003536451.2|//PREDICTED: ferric reduction oxidase 2-like [Glycine max]
100779759	*	*	Down	*	LOC100779759	NA	NA	NA	NA	gi|356546920|ref|XP_003541868.1|//PREDICTED: uncharacterized protein LOC100779759 [Glycine max]
100779770	*	Up	*	Up	NAC018	NA	GO:0003676//nucleic acid binding	NA	K12581//CCR4-NOT transcription complex subunit 7/8;K03094//S-phase kinase-associated protein 1;K13126//polyadenylate-binding protein;K05941//glutathione gamma-glutamylcysteinyltransferase [EC:2.3.2.15];K01054//acylglycerol lipase [EC:3.1.1.23]	gi|363814485|ref|NP_001242877.1|//uncharacterized protein LOC100779770 [Glycine max]
100779789	*	Up	*	*	LOC100779789	NA	GO:0005506//iron ion binding;GO:0016491//oxidoreductase activity	GO:0008152//metabolic process	K20513//ferruginol synthase [EC:1.14.13.190];K20556//null	gi|356520509|ref|XP_003528904.1|//PREDICTED: geraniol 8-hydroxylase-like [Glycine max]
100779795	*	Up	*	*	LOC100779795	NA	NA	NA	K10278//null	gi|571464214|ref|XP_003529565.2|//PREDICTED: FBD-associated F-box protein At1g66320-like [Glycine max]
100779807	*	Up	*	*	LOC100779807	NA	GO:0005488//binding	NA	K04733//interleukin-1 receptor-associated kinase 4 [EC:2.7.11.1]	gi|356524214|ref|XP_003530726.1|//PREDICTED: G-type lectin S-receptor-like serine/threonine-protein kinase RLK1 [Glycine max]
100779813	*	Up	*	*	LOC100779813	NA	NA	NA	K14493//gibberellin receptor GID1 [EC:3.-.-.-]	gi|356559897|ref|XP_003548232.1|//PREDICTED: carboxylesterase 1-like [Glycine max]
100779818	*	Up	*	*	LOC100779818	NA	NA	NA	NA	gi|356527522|ref|XP_003532358.1|//PREDICTED: F-box protein At5g39450-like [Glycine max]
100779835	Down	*	*	*	LOC100779835	NA	NA	NA	NA	gi|356530207|ref|XP_003533675.1|//PREDICTED: wound-induced protein 1-like [Glycine max]
100779857	Down	*	*	*	LOC100779857	NA	GO:0016405//CoA-ligase activity	NA	K00666//fatty-acyl-CoA synthase [EC:6.2.1.-];K01904//4-coumarate--CoA ligase [EC:6.2.1.12]	gi|356500978|ref|XP_003519307.1|//PREDICTED: probable acyl-activating enzyme 5, peroxisomal [Glycine max]
100779862	*	Down	*	*	LOC100779862	GO:0016021//integral component of membrane	NA	NA	NA	gi|571483526|ref|XP_006589261.1|//PREDICTED: putative ion channel POLLUX-like 2 isoform X3 [Glycine max];gi|571483532|ref|XP_006589264.1|//PREDICTED: putative ion channel POLLUX-like 2 isoform X6 [Glycine max];gi|955346408|ref|XP_014618735.1|//PREDICTED: putative ion channel POLLUX-like 2 isoform X1 [Glycine max];gi|571483524|ref|XP_006589260.1|//PREDICTED: putative ion channel POLLUX-like 2 isof…
100779874	*	Up	*	*	LOC100779874	NA	NA	NA	NA	gi|571445116|ref|XP_006576706.1|//PREDICTED: uncharacterized protein LOC100779874 [Glycine max]
100779884	*	Up	*	*	LOC100779884	GO:0030529//intracellular ribonucleoprotein complex	GO:0005198//structural molecule activity	GO:0010467//gene expression	K02866//large subunit ribosomal protein L10e	gi|571543244|ref|XP_003553186.2|//PREDICTED: 60S ribosomal protein L10 [Glycine max]
100779905	*	*	Up	*	LOC100779905	NA	NA	NA	K13434//pathogenesis-related genes transcriptional activator PTI6	gi|356540410|ref|XP_003538682.1|//PREDICTED: ethylene-responsive transcription factor CRF1-like [Glycine max]
100779907	*	Up	*	*	LOC100779907	NA	GO:0004672//protein kinase activity;GO:0004871//signal transducer activity	NA	K04733//interleukin-1 receptor-associated kinase 4 [EC:2.7.11.1]	gi|571487511|ref|XP_003538835.2|//PREDICTED: lysM domain receptor-like kinase 4 [Glycine max]
100779919	*	Up	*	Up	LOC100779919	GO:0043231//intracellular membrane-bounded organelle	GO:0003677//DNA binding;GO:0003676//nucleic acid binding	NA	K09422//myb proto-oncogene protein, plant	gi|947076249|gb|KRH25089.1|//hypothetical protein GLYMA_12G079800 [Glycine max];gi|363807984|ref|NP_001242459.1|//uncharacterized protein LOC100779919 [Glycine max]
100779946	*	Up	*	*	LOC100779946	GO:0016021//integral component of membrane	NA	NA	NA	gi|356547785|ref|XP_003542289.1|//PREDICTED: uncharacterized protein LOC100779946 [Glycine max]
100779954	*	*	Up	*	LOC100779954	NA	NA	NA	K14496//abscisic acid receptor PYR/PYL family	gi|356549232|ref|XP_003543001.1|//PREDICTED: abscisic acid receptor PYL12-like [Glycine max]
100779956	*	*	Up	*	LOC100779956	GO:0005622//intracellular	NA	NA	K02898//large subunit ribosomal protein L26e	gi|734337640|gb|KHN08577.1|//60S ribosomal protein L26-1 [Glycine soja]
100779966	*	Up	Up	*	LOC100779966	GO:0044464//cell part	NA	NA	K17080//prohibitin 1	gi|356517760|ref|XP_003527554.1|//PREDICTED: prohibitin-3, mitochondrial-like [Glycine max]
100779974	Down	*	*	*	LOC100779974	NA	GO:0043169//cation binding	GO:0006812//cation transport	NA	gi|359806956|ref|NP_001241327.1|//uncharacterized protein LOC100779974 [Glycine max];gi|955361791|ref|XP_014621965.1|//PREDICTED: uncharacterized protein LOC100779974 isoform X1 [Glycine max]
100779977	*	*	Up	*	LOC100779977	NA	NA	NA	K14494//DELLA protein	gi|955364571|ref|XP_006595703.2|//PREDICTED: scarecrow-like protein 21 [Glycine max]
100779986	*	*	Up	*	LOC100779986	NA	NA	NA	K15398//fatty acid omega-hydroxylase [EC:1.14.-.-]	gi|571465209|ref|XP_006583288.1|//PREDICTED: cytochrome P450 86A8-like [Glycine max]
100780089	*	Up	*	*	LOC100780089	NA	NA	NA	NA	gi|571559245|ref|XP_003554492.2|//PREDICTED: uncharacterized protein LOC100780089 [Glycine max]
100780112	*	Down	*	*	EXPB8	NA	NA	GO:0000003//reproduction	K20628//null	gi|387528019|ref|NP_001248360.1|//expansin-B3-like precursor [Glycine max]
100780114	Up	Up	Up	Up	LOC100780114	NA	NA	NA	NA	gi|571455233|ref|XP_003524099.2|//PREDICTED: cannabidiolic acid synthase-like 2 [Glycine max]
100780137	Down	*	*	*	LOC100780137	NA	NA	NA	K03676//glutaredoxin 3	gi|356514638|ref|XP_003526012.1|//PREDICTED: glutaredoxin-C6 [Glycine max]
100780217	Up	Up	*	Up	LOC100780217	NA	NA	NA	K04733//interleukin-1 receptor-associated kinase 4 [EC:2.7.11.1]	gi|571481916|ref|XP_003535214.2|//PREDICTED: thaumatin-like protein 1b [Glycine max]
100780227	*	*	Up	*	LOC100780227	NA	GO:0046872//metal ion binding	NA	K13448//calcium-binding protein CML;K02183//calmodulin	gi|356535165|ref|XP_003536119.1|//PREDICTED: calmodulin-like protein 8 [Glycine max]
100780243	Down	*	*	*	LOC100780243	NA	NA	NA	K20495//null	gi|356505542|ref|XP_003521549.1|//PREDICTED: cytochrome P450 704C1 [Glycine max]
100780246	*	Up	Up	*	LOC100780246	NA	NA	NA	K13081//leucoanthocyanidin reductase [EC:1.17.1.3]	gi|357483525|ref|XP_003612049.1|//phenylcoumaran benzylic ether reductase-like protein Fi1 [Medicago truncatula];gi|955349619|ref|XP_014619369.1|//PREDICTED: isoflavone reductase-like protein [Glycine max]
100780254	Up	Up	Up	*	LOC100780254	NA	GO:0016846//carbon-sulfur lyase activity;GO:0048037//cofactor binding;GO:0016740//transferase activity	GO:0008652//cellular amino acid biosynthetic process	K15849//bifunctional aspartate aminotransferase and glutamate/aspartate-prephenate aminotransferase [EC:2.6.1.1 2.6.1.78 2.6.1.79]	gi|955347964|ref|XP_014618978.1|//PREDICTED: uncharacterized protein LOC100780254 isoform X1 [Glycine max]
100780284	*	Down	*	*	LOC100780284	NA	GO:0016701//oxidoreductase activity, acting on single donors with incorporation of molecular oxygen	NA	K09840//9-cis-epoxycarotenoid dioxygenase [EC:1.13.11.51]	gi|947110316|gb|KRH58642.1|//hypothetical protein GLYMA_05G140900 [Glycine max]
100780312	*	Up	*	*	LOC100780312	NA	NA	NA	K14007//protein transport protein SEC24;K01230//mannosyl-oligosaccharide alpha-1,2-mannosidase [EC:3.2.1.113];K05658//ATP-binding cassette, subfamily B (MDR/TAP), member 1 [EC:3.6.3.44];K20182//vacuolar protein sorting-associated protein 33;K00026//malate dehydrogenase [EC:1.1.1.37]	gi|571504288|ref|XP_003543854.2|//PREDICTED: uncharacterized protein LOC100780312 [Glycine max]
100780321	Down	*	*	*	LOC100780321	NA	NA	NA	NA	gi|571467845|ref|XP_006584057.1|//PREDICTED: uncharacterized protein LOC100780321 [Glycine max]
100780331	*	Down	*	*	LOC100780331	NA	NA	NA	K17471//sulfate transporter 3	gi|356522172|ref|XP_003529722.1|//PREDICTED: probable sulfate transporter 3.4 isoform X1 [Glycine max]
100780343	Down	*	*	*	LOC100780343	GO:0005634//nucleus	GO:0043565//sequence-specific DNA binding;GO:0003700//transcription factor activity, sequence-specific DNA binding	GO:0006355//regulation of transcription, DNA-templated	K14494//DELLA protein	gi|955373806|ref|XP_003547015.2|//PREDICTED: scarecrow-like protein 14 isoform X1 [Glycine max]
100780391	Up	*	*	*	LOC100780391	NA	GO:0019206//nucleoside kinase activity	GO:0043101//purine-containing compound salvage;GO:0006796//phosphate-containing compound metabolic process	K00856//adenosine kinase [EC:2.7.1.20]	gi|358248748|ref|NP_001240189.1|//uncharacterized protein LOC100780391 [Glycine max]
100780393	*	Down	*	*	LOC100780393	GO:0005634//nucleus	GO:0003677//DNA binding	GO:0006355//regulation of transcription, DNA-templated;GO:0009734//auxin-activated signaling pathway	K14486//auxin response factor	gi|955308559|ref|XP_014624943.1|//PREDICTED: auxin response factor 8-like isoform X1 [Glycine max];gi|955308562|ref|XP_014624944.1|//PREDICTED: auxin response factor 8-like isoform X3 [Glycine max];gi|571441516|ref|XP_006575466.1|//PREDICTED: auxin response factor 8-like isoform X2 [Glycine max]
100780407	Up	*	*	*	LOC100780407	NA	NA	NA	K19519//transforming growth factor-beta-induced protein	gi|356568292|ref|XP_003552347.1|//PREDICTED: fasciclin-like arabinogalactan protein 10 [Glycine max]
100780425	*	Down	*	*	LOC100780425	NA	NA	NA	K09422//myb proto-oncogene protein, plant;K18010//7-hydroxymethyl chlorophyll a reductase [EC:1.17.7.2]	gi|955313776|ref|XP_014629610.1|//PREDICTED: rhodanese-like domain-containing protein 10 [Glycine max]
100780431	*	Up	*	*	LOC100780431	NA	NA	NA	K02183//calmodulin	gi|356571833|ref|XP_003554076.1|//PREDICTED: dihydrofolate reductase-like [Glycine max]
100780470	*	Down	*	*	LOC100780470	NA	NA	NA	NA	gi|356546770|ref|XP_003541795.1|//PREDICTED: uncharacterized protein LOC100780470 [Glycine max]
100780504	Up	Up	*	*	LOC100780504	NA	NA	NA	K19613//leucine-rich repeat protein SHOC2;K10406//kinesin family member C2/C3	gi|947066572|gb|KRH15715.1|//hypothetical protein GLYMA_14G106400 [Glycine max]
100780526	*	Up	*	*	LOC100780526	GO:0005774//vacuolar membrane;GO:0005739//mitochondrion	GO:0016769//transferase activity, transferring nitrogenous groups;GO:0008453//alanine-glyoxylate transaminase activity;GO:0008270//zinc ion binding;GO:0048037//cofactor binding;GO:0030170//pyridoxal phosphate binding	GO:0019544//arginine catabolic process to glutamate	K00827//alanine-glyoxylate transaminase / (R)-3-amino-2-methylpropionate-pyruvate transaminase [EC:2.6.1.44 2.6.1.40]	gi|356525521|ref|XP_003531373.1|//PREDICTED: alanine--glyoxylate aminotransferase 2 homolog 1, mitochondrial isoform X2 [Glycine max];gi|357519613|ref|XP_003630095.1|//alanine-glyoxylate aminotransferase-like protein [Medicago truncatula];gi|571471405|ref|XP_006585303.1|//PREDICTED: alanine--glyoxylate aminotransferase 2 homolog 1, mitochondrial isoform X1 [Glycine max]
100780553	*	Up	*	*	LOC100780553	NA	NA	NA	NA	gi|358248696|ref|NP_001239669.1|//uncharacterized protein LOC100780553 [Glycine max]
100780568	*	Up	*	*	LOC100780568	NA	NA	NA	K01051//pectinesterase [EC:3.1.1.11]	gi|356500319|ref|XP_003518980.1|//PREDICTED: probable pectinesterase/pectinesterase inhibitor 41 [Glycine max]
100780574	Up	*	Up	Up	LOC100780574	NA	NA	NA	K02684//DNA primase small subunit [EC:2.7.7.-]	gi|356501475|ref|XP_003519550.1|//PREDICTED: DNA primase small subunit [Glycine max]
100780588	Up	*	*	*	LOC100780588	NA	NA	NA	K05278//flavonol synthase [EC:1.14.11.23];K05277//leucoanthocyanidin dioxygenase [EC:1.14.11.19]	gi|734323174|gb|KHN04712.1|//S-norcoclaurine synthase 1 [Glycine soja]
100780597	Down	*	*	*	LOC100780597	NA	GO:0004738//pyruvate dehydrogenase activity	GO:0008152//metabolic process	K00167//2-oxoisovalerate dehydrogenase E1 component beta subunit [EC:1.2.4.4]	gi|356504362|ref|XP_003520965.1|//PREDICTED: 2-oxoisovalerate dehydrogenase subunit beta 1, mitochondrial [Glycine max]
100780605	*	Up	*	*	LOC100780605	NA	GO:0005506//iron ion binding;GO:0016491//oxidoreductase activity	GO:0008152//metabolic process	K00512//steroid 17alpha-monooxygenase / 17alpha-hydroxyprogesterone aldolase [EC:1.14.14.19 4.1.2.30];K15472//premnaspirodiene oxygenase [EC:1.14.13.121]	gi|734423104|gb|KHN42025.1|//Cytochrome P450 71D8 [Glycine soja]
100780626	Up	*	Up	*	LOC100780626	NA	NA	NA	NA	gi|356507967|ref|XP_003522734.1|//PREDICTED: uncharacterized protein LOC100780626 [Glycine max]
100780631	*	Up	*	*	LOC100780631	NA	NA	NA	NA	gi|356573966|ref|XP_003555125.1|//PREDICTED: uncharacterized protein LOC100780631 [Glycine max]
100780640	*	Down	*	*	LOC100780640	NA	NA	NA	K03768//peptidyl-prolyl cis-trans isomerase B (cyclophilin B) [EC:5.2.1.8]	gi|356543158|ref|XP_003540030.1|//PREDICTED: protein CDI-like [Glycine max]
100780646	Up	*	*	*	LOC100780646	NA	NA	NA	K02605//origin recognition complex subunit 3	gi|571491652|ref|XP_006592003.1|//PREDICTED: origin of replication complex subunit 3 [Glycine max]
100780688	*	Up	Up	*	LOC100780688	NA	NA	NA	K15920//beta-D-xylosidase 4 [EC:3.2.1.37]	gi|356552866|ref|XP_003544783.1|//PREDICTED: probable beta-D-xylosidase 7 [Glycine max]
100780694	Up	Up	Up	Up	LOC100780694	NA	NA	NA	NA	gi|351724663|ref|NP_001238089.1|//uncharacterized protein LOC100527317 [Glycine max]
100780697	Down	*	Down	*	LOC100780697	NA	NA	NA	K13783//MFS transporter, OPA family, solute carrier family 37 (glycerol-3-phosphate transporter), member 1/2	gi|359806902|ref|NP_001241065.1|//uncharacterized protein LOC100780697 [Glycine max]
100780706	*	*	Up	*	LOC100780706	NA	GO:0016866//intramolecular transferase activity;GO:0003676//nucleic acid binding	GO:0010467//gene expression;GO:0009451//RNA modification	K11131//H/ACA ribonucleoprotein complex subunit 4 [EC:5.4.99.-]	gi|571471907|ref|XP_003531534.2|//PREDICTED: H/ACA ribonucleoprotein complex subunit 4-like [Glycine max]
100780707	*	Up	Up	Up	LOC100780707	NA	NA	NA	K19882//O-palmitoleoyl-L-serine hydrolase [EC:3.1.1.98]	gi|356559065|ref|XP_003547822.1|//PREDICTED: pectin acetylesterase 8-like [Glycine max]
100780737	*	Up	*	*	CYP707A16	NA	GO:0005506//iron ion binding;GO:0016491//oxidoreductase activity	GO:0008152//metabolic process	K09843//(+)-abscisic acid 8'-hydroxylase [EC:1.14.13.93]	gi|356531551|ref|XP_003534341.1|//PREDICTED: abscisic acid 8'-hydroxylase 1 [Glycine max]
100780747	*	Down	*	*	LOC100780747	NA	NA	NA	K20495//null;K10756//replication factor C subunit 3/5	gi|571537442|ref|XP_006600997.1|//PREDICTED: uncharacterized protein LOC100780747 isoform X2 [Glycine max];gi|571537434|ref|XP_006600995.1|//PREDICTED: uncharacterized protein LOC100780747 isoform X1 [Glycine max]
100780759	*	Up	*	*	LOC100780759	NA	NA	NA	K09422//myb proto-oncogene protein, plant	gi|356534359|ref|XP_003535723.1|//PREDICTED: myb-related protein 340-like [Glycine max]
100780795	*	Up	*	*	LOC100780795	NA	GO:0016746//transferase activity, transferring acyl groups	NA	K14329//agmatine coumaroyltransferase [EC:2.3.1.64 2.3.1.-];K13264//isoflavone 7-O-glucoside-6''-O-malonyltransferase [EC:2.3.1.115]	gi|947044023|gb|KRG93652.1|//hypothetical protein GLYMA_19G030700 [Glycine max]
100780800	Up	*	*	*	LOC100780800	NA	NA	NA	K18183//cytochrome c oxidase assembly protein subunit 19;K15601//lysine-specific demethylase 3 [EC:1.14.11.-]	gi|571554387|ref|XP_006603971.1|//PREDICTED: uncharacterized protein LOC100780800 isoform X1 [Glycine max];gi|955389932|ref|XP_014627579.1|//PREDICTED: uncharacterized protein LOC100780800 isoform X2 [Glycine max]
100780806	*	Up	*	*	LOC100780806	NA	GO:0003824//catalytic activity	GO:0008152//metabolic process	K08081//tropinone reductase I [EC:1.1.1.206]	gi|356542175|ref|XP_003539545.1|//PREDICTED: tropinone reductase [Glycine max]
100780812	*	Down	*	*	LOC100780812	NA	NA	NA	K07466//replication factor A1	gi|356575074|ref|XP_003555667.1|//PREDICTED: uncharacterized protein LOC100780812 isoform X1 [Glycine max];gi|571564694|ref|XP_006605658.1|//PREDICTED: uncharacterized protein LOC100780812 isoform X2 [Glycine max]
100780817	*	*	Up	Up	LOC100780817	NA	NA	NA	K10999//cellulose synthase A [EC:2.4.1.12]	gi|356543654|ref|XP_003540275.1|//PREDICTED: cellulose synthase-like protein H1 isoform X1 [Glycine max];gi|571494282|ref|XP_006592807.1|//PREDICTED: cellulose synthase-like protein B5 isoform X2 [Glycine max]
100780820	*	*	Up	Up	LOC100780820	NA	NA	NA	NA	gi|356576601|ref|XP_003556419.1|//PREDICTED: protein YLS9 [Glycine max]
100780834	Up	*	*	*	LOC100780834	NA	NA	NA	K03517//quinolinate synthase [EC:2.5.1.72]	gi|356513644|ref|XP_003525521.1|//PREDICTED: quinolinate synthase, chloroplastic [Glycine max]
100780897	*	*	Up	*	LOC100780897	NA	NA	NA	K12309//beta-galactosidase [EC:3.2.1.23]	gi|356561185|ref|XP_003548865.1|//PREDICTED: beta-galactosidase 3-like [Glycine max]
100780901	*	Down	*	*	LOC100780901	NA	NA	NA	K14833//nucleolar complex protein 2;K09250//cellular nucleic acid-binding protein	gi|947089797|gb|KRH38462.1|//hypothetical protein GLYMA_09G137000 [Glycine max];gi|571477586|ref|XP_003533182.2|//PREDICTED: protein NLP6-like [Glycine max]
100780915	*	*	Up	*	LOC100780915	NA	GO:0016787//hydrolase activity	GO:0044238//primary metabolic process	K10396//kinesin family member 5;K01206//alpha-L-fucosidase [EC:3.2.1.51]	gi|947055054|gb|KRH04507.1|//hypothetical protein GLYMA_17G166100 [Glycine max]
100780959	*	Up	*	*	LOC100780959	NA	NA	NA	NA	gi|359807179|ref|NP_001241101.1|//uncharacterized protein LOC100780959 [Glycine max]
100780971	*	*	*	Up	LOC100780971	NA	GO:0016747//transferase activity, transferring acyl groups other than amino-acyl groups	NA	K15400//omega-hydroxypalmitate O-feruloyl transferase [EC:2.3.1.188]	gi|734432657|gb|KHN46377.1|//Omega-hydroxypalmitate O-feruloyl transferase [Glycine soja]
100780972	*	Down	*	*	LOC100780972	NA	NA	NA	K10418//dynein light chain LC8-type;K20826//null	gi|356539905|ref|XP_003538433.1|//PREDICTED: rop guanine nucleotide exchange factor 5-like [Glycine max]
100781004	*	Up	*	*	LOC100781004	NA	NA	NA	NA	gi|356512139|ref|XP_003524778.1|//PREDICTED: tetrahydrocannabinolic acid synthase-like [Glycine max]
100781010	Up	*	*	*	LOC100781010	NA	NA	NA	K05666//ATP-binding cassette, subfamily C (CFTR/MRP), member 2	gi|356545904|ref|XP_003541373.1|//PREDICTED: ABC transporter C family member 5-like [Glycine max]
100781016	*	Up	*	*	LOC100781016	NA	GO:0016765//transferase activity, transferring alkyl or aryl (other than methyl) groups;GO:0048037//cofactor binding	GO:0019752//carboxylic acid metabolic process	K01761//methionine-gamma-lyase [EC:4.4.1.11]	gi|356547511|ref|XP_003542155.1|//PREDICTED: methionine gamma-lyase-like [Glycine max]
100781020	*	Up	*	*	LOC100781020	GO:0043231//intracellular membrane-bounded organelle;GO:0044425//membrane part	GO:0005506//iron ion binding;GO:0016491//oxidoreductase activity	GO:0008152//metabolic process	K20768//null	gi|356548041|ref|XP_003542412.1|//PREDICTED: cytochrome P450 94A2-like [Glycine max]
100781044	*	Up	Up	*	LOC100781044	NA	GO:0046872//metal ion binding	NA	K10638//E3 ubiquitin-protein ligase UHRF1 [EC:2.3.2.27]	gi|356553528|ref|XP_003545107.1|//PREDICTED: E3 ubiquitin-protein ligase ORTHRUS 2-like [Glycine max]
100781048	*	Up	*	*	LOC100781048	NA	GO:0016787//hydrolase activity	GO:0044238//primary metabolic process	NA	gi|571466408|ref|XP_006583655.1|//PREDICTED: GDSL esterase/lipase CPRD49-like [Glycine max]
100781056	*	Up	*	*	LOC100781056	NA	NA	NA	K04733//interleukin-1 receptor-associated kinase 4 [EC:2.7.11.1];K14497//protein phosphatase 2C [EC:3.1.3.16];K03553//recombination protein RecA	gi|356555775|ref|XP_003546205.1|//PREDICTED: U-box domain-containing protein 54-like [Glycine max]
100781074	Down	*	Down	*	LOC100781074	NA	GO:0030246//carbohydrate binding;GO:0015925//galactosidase activity;GO:0043167//ion binding	GO:0044238//primary metabolic process	K12309//beta-galactosidase [EC:3.2.1.23]	gi|356526021|ref|XP_003531618.1|//PREDICTED: beta-galactosidase 1-like [Glycine max]
100781078	*	Up	*	*	LOC100781078	NA	GO:0003824//catalytic activity	GO:0008152//metabolic process	K06892//feruloyl-CoA ortho-hydroxylase [EC:1.14.11.-];K13229//2,4-dihydroxy-1,4-benzoxazin-3-one-glucoside dioxygenase [EC:1.14.20.2]	gi|947098119|gb|KRH46704.1|//hypothetical protein GLYMA_08G351900 [Glycine max]
100781093	*	*	Up	*	LOC100781093	GO:0032991//macromolecular complex;GO:0043231//intracellular membrane-bounded organelle;GO:0005730//nucleolus;GO:0030529//intracellular ribonucleoprotein complex	NA	GO:0042254//ribosome biogenesis	K14559//U3 small nucleolar RNA-associated protein MPP10	gi|502152331|ref|XP_004508876.1|//PREDICTED: U3 small nucleolar ribonucleoprotein protein MPP10 isoform X1 [Cicer arietinum];gi|947053821|gb|KRH03274.1|//hypothetical protein GLYMA_17G088200 [Glycine max]
100781094	*	Up	*	*	LOC100781094	NA	NA	NA	NA	gi|356530372|ref|XP_003533756.1|//PREDICTED: uncharacterized protein LOC100781094 [Glycine max]
100781099	Down	*	*	*	LOC100781099	NA	GO:0032559//adenyl ribonucleotide binding;GO:0004672//protein kinase activity;GO:0004871//signal transducer activity	GO:0006464//cellular protein modification process	K04733//interleukin-1 receptor-associated kinase 4 [EC:2.7.11.1];K04730//interleukin-1 receptor-associated kinase 1 [EC:2.7.11.1]	gi|571538528|ref|XP_006601165.1|//PREDICTED: probable receptor-like protein kinase At5g39020 isoform X3 [Glycine max];gi|571538525|ref|XP_006601164.1|//PREDICTED: probable receptor-like protein kinase At5g39020 isoform X2 [Glycine max];gi|571538522|ref|XP_006601163.1|//PREDICTED: probable receptor-like protein kinase At5g39020 isoform X1 [Glycine max];gi|955380519|ref|XP_014625473.1|//PREDICTED: …
100781101	*	*	Up	*	LOC100781101	NA	NA	NA	NA	gi|356498572|ref|XP_003518124.1|//PREDICTED: uncharacterized protein LOC100781101 [Glycine max]
100781134	*	Up	Up	*	LOC100781134	GO:0044464//cell part	GO:0046914//transition metal ion binding	NA	K14841//ribosome biogenesis protein NSA1;K05747//Wiskott-Aldrich syndrome protein	gi|356568969|ref|XP_003552680.1|//PREDICTED: zinc finger protein ZAT11-like [Glycine max]
100781137	*	Up	*	*	LOC100781137	NA	GO:0003824//catalytic activity	GO:0008152//metabolic process	K00011//aldehyde reductase [EC:1.1.1.21]	gi|358248130|ref|NP_001240076.1|//uncharacterized protein LOC100781137 [Glycine max];gi|955310227|ref|XP_014628854.1|//PREDICTED: uncharacterized protein LOC100781137 isoform X1 [Glycine max]
100781164	Down	*	*	*	LOC100781164	NA	NA	NA	K15402//fatty acid omega-hydroxylase [EC:1.14.-.-]	gi|947043578|gb|KRG93207.1|//hypothetical protein GLYMA_19G003500 [Glycine max]
100781181	Up	Up	Up	Up	LOC100781181	NA	NA	NA	NA	gi|356510348|ref|XP_003523901.1|//PREDICTED: uncharacterized protein LOC100781181 [Glycine max]
100781196	*	Up	Up	*	LOC100781196	NA	NA	NA	K04733//interleukin-1 receptor-associated kinase 4 [EC:2.7.11.1];K08332//vacuolar protein 8	gi|356512817|ref|XP_003525112.1|//PREDICTED: U-box domain-containing protein 27-like [Glycine max]
100781197	*	Up	Up	Up	LOC100781197	NA	GO:0016616//oxidoreductase activity, acting on the CH-OH group of donors, NAD or NADP as acceptor;GO:0000166//nucleotide binding;GO:0003979//UDP-glucose 6-dehydrogenase activity;GO:0051287//NAD binding	GO:0008152//metabolic process;GO:0055114//oxidation-reduction process	K00012//UDPglucose 6-dehydrogenase [EC:1.1.1.22]	gi|356513503|ref|XP_003525453.1|//PREDICTED: UDP-glucose 6-dehydrogenase 1-like [Glycine max];gi|734437724|gb|KHN48728.1|//UDP-glucose 6-dehydrogenase [Glycine soja]
100781249	*	Down	*	*	LOC100781249	NA	NA	NA	K04733//interleukin-1 receptor-associated kinase 4 [EC:2.7.11.1];K13199//plasminogen activator inhibitor 1 RNA-binding protein;K01183//chitinase [EC:3.2.1.14]	gi|356559732|ref|XP_003548151.1|//PREDICTED: subtilisin-like protease SBT1.7 [Glycine max]
100781297	Up	*	*	*	LOC100781297	NA	GO:0016616//oxidoreductase activity, acting on the CH-OH group of donors, NAD or NADP as acceptor;GO:0015075//ion transmembrane transporter activity	GO:0008152//metabolic process;GO:0030001//metal ion transport	K17744//L-galactose dehydrogenase [EC:1.1.1.316]	gi|356534836|ref|XP_003535957.1|//PREDICTED: probable voltage-gated potassium channel subunit beta [Glycine max]
100781299	*	Up	*	*	LOC100781299	NA	NA	NA	K12126//phytochrome-interacting factor 3	gi|356535169|ref|XP_003536121.1|//PREDICTED: transcription factor UNE12-like isoform X2 [Glycine max];gi|571483264|ref|XP_006589181.1|//PREDICTED: transcription factor UNE12-like isoform X3 [Glycine max];gi|571483266|ref|XP_006589182.1|//PREDICTED: transcription factor UNE12-like isoform X4 [Glycine max];gi|571483261|ref|XP_006589180.1|//PREDICTED: transcription factor UNE12-like isoform X1 [Glyc…
100781316	*	Up	Up	*	LOC100781316	NA	NA	NA	K13081//leucoanthocyanidin reductase [EC:1.17.1.3]	gi|574584353|ref|NP_001276127.1|//isoflavone reductase-like [Glycine max]
100781319	*	Up	*	Up	LOC100781319	NA	NA	NA	K05681//ATP-binding cassette, subfamily G (WHITE), member 2	gi|356570720|ref|XP_003553533.1|//PREDICTED: ABC transporter G family member 20-like [Glycine max]
100781323	*	*	Up	*	LOC100781323	NA	NA	NA	NA	gi|356539410|ref|XP_003538191.1|//PREDICTED: uncharacterized protein LOC100781323 [Glycine max]
100781327	Down	*	*	*	LOC100781327	NA	NA	NA	K17469//sulfate transporter 2, low-affinity	gi|356540077|ref|XP_003538517.1|//PREDICTED: sulfate transporter 2.1-like [Glycine max]
100781330	*	Up	*	*	LOC100781330	GO:0043232//intracellular non-membrane-bounded organelle	GO:0032559//adenyl ribonucleotide binding	GO:0006996//organelle organization	K06675//structural maintenance of chromosome 4	gi|356573489|ref|XP_003554891.1|//PREDICTED: structural maintenance of chromosomes protein 4-like isoform X1 [Glycine max];gi|955389118|ref|XP_014627422.1|//PREDICTED: structural maintenance of chromosomes protein 4-like isoform X2 [Glycine max]
100781341	Up	Up	Up	Up	LOC100781341	NA	GO:0005524//ATP binding;GO:0004797//thymidine kinase activity	GO:0009157//deoxyribonucleoside monophosphate biosynthetic process;GO:0016310//phosphorylation;GO:0071897//DNA biosynthetic process;GO:0046104//thymidine metabolic process	K00857//thymidine kinase [EC:2.7.1.21]	gi|356575076|ref|XP_003555668.1|//PREDICTED: thymidine kinase-like [Glycine max]
100781345	*	Up	*	*	LOC100781345	NA	NA	NA	NA	gi|356510580|ref|XP_003524015.1|//PREDICTED: uncharacterized protein LOC100781345 [Glycine max]
100781400	Up	Up	Up	Up	LOC100781400	NA	NA	NA	NA	gi|571463979|ref|XP_006582890.1|//PREDICTED: uncharacterized protein LOC100781400 isoform X1 [Glycine max];gi|363808222|ref|NP_001242233.1|//uncharacterized protein LOC100781400 [Glycine max]
100781420	*	*	Up	Up	LOC100781420	GO:0043231//intracellular membrane-bounded organelle;GO:0000785//chromatin	GO:0003676//nucleic acid binding	GO:0034728//nucleosome organization	K11253//histone H3	gi|937921359|dbj|BAS96276.1|//Os06g0160100, partial [Oryza sativa Japonica Group]
100781455	Up	*	*	*	LOC100781455	GO:0016020//membrane	NA	NA	K04733//interleukin-1 receptor-associated kinase 4 [EC:2.7.11.1];K13941//2-amino-4-hydroxy-6-hydroxymethyldihydropteridine diphosphokinase / dihydropteroate synthase [EC:2.7.6.3 2.5.1.15];K04730//interleukin-1 receptor-associated kinase 1 [EC:2.7.11.1]	gi|571475751|ref|XP_006586762.1|//PREDICTED: protein STRUBBELIG-RECEPTOR FAMILY 8-like [Glycine max]
100781471	*	Up	*	*	LOC100781471	NA	GO:0070011//peptidase activity, acting on L-amino acid peptides;GO:0046872//metal ion binding	GO:0008152//metabolic process	K07761//gelatinase A [EC:3.4.24.24]	gi|356501971|ref|XP_003519796.1|//PREDICTED: metalloendoproteinase 3-MMP-like [Glycine max]
100781515	*	Up	*	*	LOC100781515	NA	NA	NA	NA	gi|356540416|ref|XP_003538685.1|//PREDICTED: cation/H(+) antiporter 18-like [Glycine max]
100781517	*	Up	*	*	LOC100781517	NA	GO:0016758//transferase activity, transferring hexosyl groups	NA	K13496//UDP-glucosyl transferase 73C [EC:2.4.1.-]	gi|356540730|ref|XP_003538838.1|//PREDICTED: scopoletin glucosyltransferase-like [Glycine max]
100781528	Up	*	*	*	LOC100781528	GO:0030312//external encapsulating structure;GO:0005576//extracellular region	GO:0016758//transferase activity, transferring hexosyl groups;GO:0016798//hydrolase activity, acting on glycosyl bonds	GO:0044042//glucan metabolic process	K08235//xyloglucan:xyloglucosyl transferase [EC:2.4.1.207]	gi|356542666|ref|XP_003539787.1|//PREDICTED: xyloglucan endotransglucosylase/hydrolase protein 31-like [Glycine max]
100781542	Up	Up	Up	Up	LOC100781542	NA	NA	GO:0009699//phenylpropanoid biosynthetic process;GO:0006950//response to stress	K01870//isoleucyl-tRNA synthetase [EC:6.1.1.5];K19027//zinc finger FYVE domain-containing protein 26;K14440//SWI/SNF-related matrix-associated actin-dependent regulator of chromatin subfamily A-like protein 1 [EC:3.6.4.12]	gi|571491868|ref|XP_003540811.2|//PREDICTED: dirigent protein 23-like [Glycine max]
100781567	*	*	Up	*	LOC100781567	NA	NA	NA	NA	gi|359807405|ref|NP_001241642.1|//uncharacterized protein LOC100781567 precursor [Glycine max]
100781617	Up	Up	Up	Up	LOC100781617	NA	NA	NA	K20562//null	gi|356525525|ref|XP_003531375.1|//PREDICTED: cytochrome P450 CYP736A12-like isoform X1 [Glycine max];gi|571471413|ref|XP_006585306.1|//PREDICTED: cytochrome P450 CYP736A12-like isoform X2 [Glycine max]
100781642	*	Up	*	Up	LOC100781642	GO:0031224//intrinsic component of membrane	GO:0005267//potassium channel activity	GO:0030001//metal ion transport	K05391//cyclic nucleotide gated channel, other eukaryote;K04908//potassium voltage-gated channel Eag-related subfamily H member 5	gi|947054292|gb|KRH03745.1|//hypothetical protein GLYMA_17G118300 [Glycine max]
100781673	*	Up	*	*	LOC100781673	NA	NA	NA	K19891//glucan endo-1,3-beta-glucosidase 1/2/3 [EC:3.2.1.39]	gi|571546298|ref|XP_003552101.2|//PREDICTED: probable glucan endo-1,3-beta-glucosidase A6 [Glycine max]
100781679	*	*	Up	*	LOC100781679	NA	NA	NA	K17964//leucine-rich PPR motif-containing protein, mitochondrial;K17710//pentatricopeptide repeat domain-containing protein 1	gi|955344390|ref|XP_014618366.1|//PREDICTED: pentatricopeptide repeat-containing protein At1g02370, mitochondrial-like [Glycine max]
100781700	*	Up	*	*	LOC100781700	NA	NA	NA	NA	gi|359806128|ref|NP_001240936.1|//uncharacterized protein LOC100781700 [Glycine max]
100781706	*	Up	*	*	LOC100781706	NA	NA	NA	K10664//E3 ubiquitin-protein ligase ATL6/9/15/31/42/55 [EC:2.3.2.27]	gi|356573020|ref|XP_003554663.1|//PREDICTED: E3 ubiquitin-protein ligase ATL6-like [Glycine max]
100781707	*	*	*	Up	LOC100781707	NA	NA	NA	K09422//myb proto-oncogene protein, plant	gi|571488161|ref|XP_003538990.2|//PREDICTED: transcription factor MYB39-like [Glycine max]
100781718	Up	*	Up	*	LOC100781718	GO:0016020//membrane;GO:0044464//cell part	NA	NA	K07874//Ras-related protein Rab-1A;K00801//farnesyl-diphosphate farnesyltransferase [EC:2.5.1.21]	gi|734427517|gb|KHN44250.1|//hypothetical protein glysoja_024470, partial [Glycine soja];gi|356509316|ref|XP_003523396.1|//PREDICTED: WAT1-related protein At5g40210-like [Glycine max]
100781727	*	Up	*	*	LOC100781727	GO:0043231//intracellular membrane-bounded organelle	GO:0003676//nucleic acid binding	NA	K09422//myb proto-oncogene protein, plant	gi|571448991|ref|XP_006578007.1|//PREDICTED: transcription factor MYB44-like [Glycine max]
100781766	Down	*	Down	*	LOC100781766	NA	NA	NA	NA	gi|571507543|ref|XP_003544112.2|//PREDICTED: uncharacterized protein LOC100781766 isoform X1 [Glycine max];gi|955363892|ref|XP_014622489.1|//PREDICTED: uncharacterized protein LOC100781766 isoform X2 [Glycine max]
100781769	*	Up	Up	*	LOC100781769	GO:0016021//integral component of membrane	GO:0004674//protein serine/threonine kinase activity;GO:0005524//ATP binding	GO:0006468//protein phosphorylation	K04730//interleukin-1 receptor-associated kinase 1 [EC:2.7.11.1];K13415//protein brassinosteroid insensitive 1 [EC:2.7.10.1 2.7.11.1]	gi|571461392|ref|XP_006581980.1|//PREDICTED: probable LRR receptor-like serine/threonine-protein kinase At1g74360 [Glycine max]
100781791	Up	Up	*	Up	LOC100781791	NA	GO:0016831//carboxy-lyase activity;GO:0048037//cofactor binding	GO:0009064//glutamine family amino acid metabolic process	K01580//glutamate decarboxylase [EC:4.1.1.15]	gi|356525014|ref|XP_003531122.1|//PREDICTED: glutamate decarboxylase 1-like [Glycine max]
100781793	Up	Up	Up	*	LOC100781793	NA	NA	NA	NA	NA
100781845	*	*	Up	Up	LOC100781845	NA	NA	NA	K01728//pectate lyase [EC:4.2.2.2]	gi|356534838|ref|XP_003535958.1|//PREDICTED: probable pectate lyase 8 [Glycine max]
100781863	*	Up	*	*	LOC100781863	NA	NA	NA	K13081//leucoanthocyanidin reductase [EC:1.17.1.3]	gi|356538212|ref|XP_003537598.1|//PREDICTED: isoflavone reductase-like [Glycine max]
100781880	Up	*	*	*	LOC100781880	NA	NA	NA	K12951//cation-transporting P-type ATPase D [EC:3.6.3.-];K15889//prenylcysteine alpha-carboxyl methylesterase [EC:3.1.1.-]	gi|734396487|gb|KHN29763.1|//Major cell-surface adhesin PAc [Glycine soja]
100781925	Up	*	*	*	LOC100781925	NA	NA	NA	NA	gi|356516245|ref|XP_003526806.1|//PREDICTED: mini-chromosome maintenance complex-binding protein-like [Glycine max]
100781942	Down	*	*	*	LOC100781942	NA	NA	NA	K19613//leucine-rich repeat protein SHOC2;K10406//kinesin family member C2/C3	gi|955363483|ref|XP_014622412.1|//PREDICTED: receptor-like protein 12 [Glycine max]
100781977	*	Up	*	*	LOC100781977	NA	NA	NA	K04733//interleukin-1 receptor-associated kinase 4 [EC:2.7.11.1]	gi|571469918|ref|XP_006584868.1|//PREDICTED: probable receptor-like protein kinase At1g67000 [Glycine max]
100782016	Down	*	*	*	LOC100782016	NA	NA	NA	NA	gi|955308567|ref|XP_014624948.1|//PREDICTED: uncharacterized protein LOC100782016 [Glycine max]
100782019	*	Up	Up	*	LOC100782019	NA	NA	NA	K00128//aldehyde dehydrogenase (NAD+) [EC:1.2.1.3]	gi|356501653|ref|XP_003519638.1|//PREDICTED: aldehyde dehydrogenase family 2 member B7, mitochondrial [Glycine max]
100782027	Up	*	*	*	LOC100782027	NA	NA	NA	K15397//3-ketoacyl-CoA synthase [EC:2.3.1.199]	gi|356535335|ref|XP_003536202.1|//PREDICTED: 3-ketoacyl-CoA synthase 11 [Glycine max]
100782039	*	Down	*	*	LOC100782039	NA	NA	NA	K08867//WNK lysine deficient protein kinase [EC:2.7.11.1]	gi|571544082|ref|XP_003553016.2|//PREDICTED: probable serine/threonine-protein kinase WNK11 [Glycine max]
100782096	*	Up	*	*	LOC100782096	NA	NA	NA	K00029//malate dehydrogenase (oxaloacetate-decarboxylating)(NADP+) [EC:1.1.1.40]	gi|571456778|ref|XP_006580482.1|//PREDICTED: NADP-dependent malic enzyme isoform X2 [Glycine max];gi|356513167|ref|XP_003525285.1|//PREDICTED: NADP-dependent malic enzyme isoform X1 [Glycine max]
100782104	Up	Up	*	*	LOC100782104	GO:0030312//external encapsulating structure;GO:0005576//extracellular region	GO:0016758//transferase activity, transferring hexosyl groups;GO:0016798//hydrolase activity, acting on glycosyl bonds	GO:0044042//glucan metabolic process	K08235//xyloglucan:xyloglucosyl transferase [EC:2.4.1.207]	gi|734380107|gb|KHN22712.1|//Putative xyloglucan endotransglucosylase/hydrolase protein 23 [Glycine soja]
100782111	Down	*	*	*	LOC100782111	NA	NA	GO:0044238//primary metabolic process	K16818//phospholipase A1 [EC:3.1.1.32];K14304//nuclear pore complex protein Nup85	gi|356549069|ref|XP_003542920.1|//PREDICTED: lipase-like isoform X1 [Glycine max];gi|955358663|ref|XP_014621243.1|//PREDICTED: lipase-like isoform X2 [Glycine max]
100782113	Up	*	*	*	LOC100782113	NA	NA	NA	K13065//shikimate O-hydroxycinnamoyltransferase [EC:2.3.1.133]	gi|356515732|ref|XP_003526552.1|//PREDICTED: protein ECERIFERUM 1-like [Glycine max]
100782126	*	*	Up	*	LOC100782126	NA	GO:0004170//dUTP diphosphatase activity	GO:0046080//dUTP metabolic process	K01520//dUTP pyrophosphatase [EC:3.6.1.23]	gi|571511873|ref|XP_003544950.2|//PREDICTED: deoxyuridine 5'-triphosphate nucleotidohydrolase-like [Glycine max]
100782148	Down	*	*	*	LOC100782148	NA	NA	NA	NA	gi|356558417|ref|XP_003547503.1|//PREDICTED: uncharacterized protein LOC100782148 [Glycine max]
100782155	Up	*	Up	Up	LOC100782155	GO:0031224//intrinsic component of membrane	NA	GO:0006810//transport	K09872//aquaporin PIP	gi|358249348|ref|NP_001240039.1|//uncharacterized protein LOC100782155 [Glycine max]
100782169	*	Up	*	*	LOC100782169	NA	NA	NA	K10406//kinesin family member C2/C3;K13420//LRR receptor-like serine/threonine-protein kinase FLS2 [EC:2.7.11.1]	gi|571477717|ref|XP_006587354.1|//PREDICTED: receptor-like protein 12 isoform X2 [Glycine max];gi|571477715|ref|XP_006587353.1|//PREDICTED: receptor-like protein 12 isoform X1 [Glycine max]
100782172	*	Up	*	*	NLP2	NA	NA	NA	K12581//CCR4-NOT transcription complex subunit 7/8;K13126//polyadenylate-binding protein;K05941//glutathione gamma-glutamylcysteinyltransferase [EC:2.3.2.15];K01054//acylglycerol lipase [EC:3.1.1.23]	gi|356529918|ref|XP_003533533.1|//PREDICTED: NAC domain-containing protein 100-like isoform X1 [Glycine max];gi|574584792|ref|NP_001276193.1|//NAC domain-containing protein 100-like [Glycine max]
100782177	*	Up	*	*	LOC100782177	NA	NA	NA	K16903//L-tryptophan---pyruvate aminotransferase [EC:2.6.1.99]	gi|356530375|ref|XP_003533757.1|//PREDICTED: tryptophan aminotransferase-related protein 4 [Glycine max]
100782182	Down	*	*	*	LOC100782182	NA	GO:0032559//adenyl ribonucleotide binding;GO:0004672//protein kinase activity;GO:0004871//signal transducer activity	GO:0006464//cellular protein modification process	K04733//interleukin-1 receptor-associated kinase 4 [EC:2.7.11.1]	gi|571538537|ref|XP_006601168.1|//PREDICTED: probable receptor-like protein kinase At5g39020 isoform X1 [Glycine max]
100782214	Down	*	*	*	LOC100782214	NA	NA	NA	K11426//SET and MYND domain-containing protein	gi|356568803|ref|XP_003552597.1|//PREDICTED: uncharacterized protein LOC100782214 [Glycine max]
100782245	*	*	Up	*	LOC100782245	GO:0044424//intracellular part	GO:0016741//transferase activity, transferring one-carbon groups	GO:0006730//one-carbon metabolic process	K02516//type II protein arginine methyltransferase [EC:2.1.1.320]	gi|571449587|ref|XP_006578190.1|//PREDICTED: protein arginine N-methyltransferase 1.5 [Glycine max]
100782253	*	Down	*	*	LOC100782253	NA	GO:0016706//oxidoreductase activity, acting on paired donors, with incorporation or reduction of molecular oxygen, 2-oxoglutarate as one donor, and incorporation of one atom each of oxygen into both donors	GO:0008152//metabolic process	K00475//naringenin 3-dioxygenase [EC:1.14.11.9];K18054//2'-deoxymugineic-acid 2'-dioxygenase / mugineic-acid 3-dioxygenase [EC:1.14.11.24 1.14.11.25]	gi|571451857|ref|XP_006578869.1|//PREDICTED: 1-aminocyclopropane-1-carboxylate oxidase 5-like [Glycine max]
100782260	*	*	Up	*	LOC100782260	GO:0005634//nucleus	GO:0008289//lipid binding;GO:0043565//sequence-specific DNA binding	GO:0006355//regulation of transcription, DNA-templated	K09338//homeobox-leucine zipper protein	gi|571492885|ref|XP_003539872.2|//PREDICTED: homeobox-leucine zipper protein HDG2-like isoform X1 [Glycine max];gi|571492887|ref|XP_006592380.1|//PREDICTED: homeobox-leucine zipper protein HDG2-like isoform X2 [Glycine max]
100782264	Up	*	*	*	LOC100782264	NA	NA	NA	NA	gi|356543660|ref|XP_003540278.1|//PREDICTED: fasciclin-like arabinogalactan protein 15 [Glycine max]
100782306	Up	*	Up	*	LOC100782306	NA	NA	NA	NA	gi|356552210|ref|XP_003544462.1|//PREDICTED: uncharacterized protein LOC100782306 [Glycine max]
100782320	*	Up	*	*	LOC100782320	NA	NA	NA	K04733//interleukin-1 receptor-associated kinase 4 [EC:2.7.11.1]	gi|571521581|ref|XP_006598182.1|//PREDICTED: putative serine/threonine-protein kinase [Glycine max]
100782327	*	Down	*	*	LOC100782327	NA	NA	NA	K13457//disease resistance protein RPM1	gi|356524360|ref|XP_003530797.1|//PREDICTED: disease resistance protein RPM1-like [Glycine max]
100782332	*	Up	Up	*	LOC100782332	NA	NA	NA	K14652//3,4-dihydroxy 2-butanone 4-phosphate synthase / GTP cyclohydrolase II [EC:4.1.99.12 3.5.4.25]	gi|356525856|ref|XP_003531537.1|//PREDICTED: bifunctional riboflavin biosynthesis protein RIBA 1, chloroplastic [Glycine max]
100782355	*	Up	Up	*	LOC100782355	GO:0009505//plant-type cell wall;GO:0009506//plasmodesma	GO:0016722//oxidoreductase activity, oxidizing metal ions;GO:0005507//copper ion binding	GO:0055114//oxidation-reduction process	K19791//iron transport multicopper oxidase	gi|356496848|ref|XP_003517277.1|//PREDICTED: L-ascorbate oxidase homolog [Glycine max]
100782374	*	Up	*	Up	LOC100782374	GO:0043231//intracellular membrane-bounded organelle;GO:0000785//chromatin	GO:0003676//nucleic acid binding	GO:0034728//nucleosome organization	K11251//histone H2A	gi|351734436|ref|NP_001237025.1|//uncharacterized protein LOC100306323 [Glycine max]
100782377	Down	*	*	*	LOC100782377	GO:0044421//extracellular region part	GO:0004175//endopeptidase activity;GO:0046914//transition metal ion binding	GO:0019538//protein metabolic process	K07761//gelatinase A [EC:3.4.24.24]	gi|356501158|ref|XP_003519395.1|//PREDICTED: metalloendoproteinase 5-MMP-like [Glycine max]
100782383	*	*	Up	*	LOC100782383	NA	GO:0016705//oxidoreductase activity, acting on paired donors, with incorporation or reduction of molecular oxygen;GO:0005506//iron ion binding	GO:0006631//fatty acid metabolic process	K13076//Delta8-fatty-acid desaturase [EC:1.14.19.4]	gi|356502533|ref|XP_003520073.1|//PREDICTED: delta(8)-fatty-acid desaturase 2-like [Glycine max]
100782388	Up	*	Up	*	LOC100782388	NA	GO:0016837//carbon-oxygen lyase activity, acting on polysaccharides	NA	K01728//pectate lyase [EC:4.2.2.2]	gi|356567472|ref|XP_003551943.1|//PREDICTED: probable pectate lyase 5 [Glycine max]
100782392	*	Up	*	*	LOC100782392	NA	NA	NA	NA	gi|571445287|ref|XP_006576762.1|//PREDICTED: calmodulin-binding protein 25-like [Glycine max]
100782393	*	*	*	Up	LOC100782393	NA	NA	NA	K15406//wax-ester synthase / diacylglycerol O-acyltransferase [EC:2.3.1.75 2.3.1.20];K20098//DNA excision repair protein ERCC-6-like 2 [EC:3.6.4.-]	gi|356568638|ref|XP_003552517.1|//PREDICTED: O-acyltransferase WSD1-like [Glycine max]
100782506	*	Up	*	*	LOC100782506	GO:0005887//integral component of plasma membrane	GO:0005249//voltage-gated potassium channel activity	GO:0071805//potassium ion transmembrane transport;GO:0042391//regulation of membrane potential	K05391//cyclic nucleotide gated channel, other eukaryote	gi|356560069|ref|XP_003548318.1|//PREDICTED: probable cyclic nucleotide-gated ion channel 20, chloroplastic isoform X1 [Glycine max]
100782532	Up	*	*	*	LOC100782532	NA	GO:0046914//transition metal ion binding	NA	K10664//E3 ubiquitin-protein ligase ATL6/9/15/31/42/55 [EC:2.3.2.27]	gi|734393922|gb|KHN28401.1|//E3 ubiquitin-protein ligase ATL6 [Glycine soja]
100782566	Up	*	*	*	LOC100782566	NA	NA	NA	NA	gi|571483515|ref|XP_003536203.2|//PREDICTED: protein EXORDIUM-like 5 [Glycine max]
100782586	Up	*	Up	Up	LOC100782586	NA	NA	NA	K02212//DNA replication licensing factor MCM4 [EC:3.6.4.12]	gi|356538731|ref|XP_003537854.1|//PREDICTED: DNA replication licensing factor MCM4-like [Glycine max]
100782590	*	*	Down	*	LOC100782590	NA	NA	NA	NA	gi|571486800|ref|XP_006590469.1|//PREDICTED: uncharacterized protein LOC100782590 isoform X2 [Glycine max];gi|356539078|ref|XP_003538027.1|//PREDICTED: uncharacterized protein LOC100782590 isoform X1 [Glycine max]
100782595	Up	*	*	*	LOC100782595	NA	GO:0016747//transferase activity, transferring acyl groups other than amino-acyl groups;GO:0046912//transferase activity, transferring acyl groups, acyl groups converted into alkyl on transfer	GO:0006720//isoprenoid metabolic process	K01641//hydroxymethylglutaryl-CoA synthase [EC:2.3.3.10]	gi|356539911|ref|XP_003538436.1|//PREDICTED: hydroxymethylglutaryl-CoA synthase [Glycine max]
100782644	*	Up	Up	Up	LOC100782644	NA	GO:0004084//branched-chain-amino-acid transaminase activity;GO:0052654//L-leucine transaminase activity;GO:0052656//L-isoleucine transaminase activity;GO:0052655//L-valine transaminase activity	GO:0006520//cellular amino acid metabolic process;GO:0009081//branched-chain amino acid metabolic process	K00826//branched-chain amino acid aminotransferase [EC:2.6.1.42]	gi|947103776|gb|KRH52159.1|//hypothetical protein GLYMA_06G050100 [Glycine max];gi|947103780|gb|KRH52163.1|//hypothetical protein GLYMA_06G050100 [Glycine max];gi|734429393|gb|KHN45115.1|//Branched-chain-amino-acid aminotransferase 2, chloroplastic [Glycine soja];gi|593269238|ref|XP_007136796.1|//hypothetical protein PHAVU_009G075100g [Phaseolus vulgaris]
100782645	*	Down	*	*	LOC100782645	NA	GO:0016645//oxidoreductase activity, acting on the CH-NH group of donors;GO:0050662//coenzyme binding	GO:0006725//cellular aromatic compound metabolic process	K00279//cytokinin dehydrogenase [EC:1.5.99.12]	gi|955356949|ref|XP_014620896.1|//PREDICTED: cytokinin dehydrogenase 3-like isoform X2 [Glycine max];gi|356547877|ref|XP_003542331.1|//PREDICTED: cytokinin dehydrogenase 3-like isoform X1 [Glycine max]
100782663	*	Up	Up	*	LOC100782663	NA	NA	NA	NA	gi|356553210|ref|XP_003544951.1|//PREDICTED: protein YLS9 [Glycine max]
100782690	Up	Up	Up	*	LOC100782690	GO:0031224//intrinsic component of membrane;GO:0016021//integral component of membrane	GO:0005215//transporter activity	GO:0006810//transport	K09872//aquaporin PIP	gi|356559569|ref|XP_003548071.1|//PREDICTED: aquaporin PIP2-2 [Glycine max];gi|358249348|ref|NP_001240039.1|//uncharacterized protein LOC100782155 [Glycine max]
100782714	*	Up	*	*	LOC100782714	NA	GO:0032559//adenyl ribonucleotide binding;GO:0004672//protein kinase activity	GO:0006464//cellular protein modification process	K14498//serine/threonine-protein kinase SRK2 [EC:2.7.11.1]	gi|574584337|ref|NP_001276219.1|//serine/threonine-protein kinase SAPK3-like [Glycine max];gi|571536617|ref|XP_006600860.1|//PREDICTED: serine/threonine-protein kinase SAPK3-like isoform X1 [Glycine max]
100782787	*	Down	*	*	LOC100782787	NA	GO:0003824//catalytic activity	NA	K06966//uncharacterized protein	gi|356509634|ref|XP_003523551.1|//PREDICTED: probable cytokinin riboside 5'-monophosphate phosphoribohydrolase LOGL10 isoform X2 [Glycine max];gi|955314894|ref|XP_014629913.1|//PREDICTED: probable cytokinin riboside 5'-monophosphate phosphoribohydrolase LOGL10 isoform X1 [Glycine max]
100782793	*	Up	*	*	ICL	GO:0005777//peroxisome	GO:0016833//oxo-acid-lyase activity	GO:0044262//cellular carbohydrate metabolic process;GO:0043436//oxoacid metabolic process;GO:0009060//aerobic respiration	K01637//isocitrate lyase [EC:4.1.3.1]	gi|356542840|ref|XP_003539873.1|//PREDICTED: isocitrate lyase 2 [Glycine max]
100782800	*	*	Down	*	LOC100782800	GO:0009506//plasmodesma;GO:0016021//integral component of membrane;GO:0005886//plasma membrane	GO:0004674//protein serine/threonine kinase activity;GO:0005524//ATP binding	GO:0006468//protein phosphorylation;GO:0042742//defense response to bacterium	K04733//interleukin-1 receptor-associated kinase 4 [EC:2.7.11.1];K04730//interleukin-1 receptor-associated kinase 1 [EC:2.7.11.1]	gi|951024019|ref|XP_014513309.1|//PREDICTED: putative receptor-like protein kinase At4g00960 [Vigna radiata var. radiata];gi|356575759|ref|XP_003556004.1|//PREDICTED: putative receptor-like protein kinase At4g00960 [Glycine max];gi|955392165|ref|XP_006606014.2|//PREDICTED: putative receptor-like protein kinase At4g00960 [Glycine max]
100782806	*	*	Up	*	LOC100782806	NA	NA	NA	K00278//L-aspartate oxidase [EC:1.4.3.16]	gi|356511664|ref|XP_003524543.1|//PREDICTED: L-aspartate oxidase, chloroplastic [Glycine max]
100782813	Down	*	Down	*	LOC100782813	NA	NA	NA	NA	gi|356512487|ref|XP_003524950.1|//PREDICTED: F-box/kelch-repeat protein At1g15670-like [Glycine max]
100782815	*	*	Down	*	LOC100782815	NA	NA	NA	NA	gi|363814268|ref|NP_001242774.1|//uncharacterized protein LOC100782815 [Glycine max];gi|571453179|ref|XP_006579404.1|//PREDICTED: uncharacterized protein LOC100782815 isoform X1 [Glycine max]
100782830	*	*	*	Down	LOC100782830	NA	GO:0048037//cofactor binding	GO:0008152//metabolic process	K08678//UDP-glucuronate decarboxylase [EC:4.1.1.35]	gi|356550259|ref|XP_003543505.1|//PREDICTED: UDP-glucuronic acid decarboxylase 6-like [Glycine max]
100782862	*	*	Up	*	LOC100782862	NA	NA	NA	K14775//ribosome biogenesis protein UTP30	gi|356555162|ref|XP_003545905.1|//PREDICTED: ribosomal L1 domain-containing protein 1 [Glycine max]
100782863	Up	*	Up	*	LOC100782863	GO:0005634//nucleus;GO:0005667//transcription factor complex	GO:0001228//transcriptional activator activity, RNA polymerase II transcription regulatory region sequence-specific binding;GO:0003682//chromatin binding;GO:0000977//RNA polymerase II regulatory region sequence-specific DNA binding;GO:0008270//zinc ion binding;GO:0001085//RNA polymerase II transcription factor binding;GO:0001071//nucleic acid binding transcription factor activity	GO:0010467//gene expression;GO:0009314//response to radiation;GO:0030154//cell differentiation;GO:0045944//positive regulation of transcription from RNA polymerase II promoter	K17895//GATA-binding protein 3	gi|955330718|ref|XP_003530174.3|//PREDICTED: GATA transcription factor 2-like [Glycine max]
100782866	Up	Up	Up	Up	LOC100782866	GO:0044464//cell part	GO:0005506//iron ion binding;GO:0016491//oxidoreductase activity	GO:0008152//metabolic process	K00512//steroid 17alpha-monooxygenase / 17alpha-hydroxyprogesterone aldolase [EC:1.14.14.19 4.1.2.30];K07408//cytochrome P450, family 1, subfamily A, polypeptide 1 [EC:1.14.14.1]	gi|356556625|ref|XP_003546624.1|//PREDICTED: cytochrome P450 82A2-like [Glycine max]
100782878	*	*	Down	*	LOC100782878	GO:0000785//chromatin;GO:0000118//histone deacetylase complex	GO:0004407//histone deacetylase activity;GO:0001106//RNA polymerase II transcription corepressor activity	GO:0000122//negative regulation of transcription from RNA polymerase II promoter;GO:0006355//regulation of transcription, DNA-templated;GO:0016575//histone deacetylation	K11644//paired amphipathic helix protein Sin3a	gi|947097201|gb|KRH45786.1|//hypothetical protein GLYMA_08G293100 [Glycine max];gi|734353677|gb|KHN13459.1|//Paired amphipathic helix protein Sin3-like 3 [Glycine soja];gi|947097194|gb|KRH45779.1|//hypothetical protein GLYMA_08G293100 [Glycine max]
100782892	Up	Up	Up	Up	LOC100782892	NA	NA	NA	K01051//pectinesterase [EC:3.1.1.11]	gi|356496344|ref|XP_003517028.1|//PREDICTED: pectinesterase 2-like [Glycine max]
100782897	*	Up	Up	Up	LOC100782897	NA	GO:0016747//transferase activity, transferring acyl groups other than amino-acyl groups	GO:0009699//phenylpropanoid biosynthetic process	K00660//chalcone synthase [EC:2.3.1.74]	gi|356497361|ref|XP_003517529.1|//PREDICTED: chalcone synthase 7 [Glycine max]
100782902	Up	*	*	Up	LOC100782902	GO:0030529//intracellular ribonucleoprotein complex	GO:0005198//structural molecule activity	GO:0010467//gene expression	K02925//large subunit ribosomal protein L3e	gi|955355698|ref|XP_003540543.2|//PREDICTED: 60S ribosomal protein L3 [Glycine max]
100782921	Down	*	*	*	COL22	NA	NA	NA	K12135//zinc finger protein CONSTANS	gi|635172836|ref|NP_001278940.1|//zinc finger protein CONSTANS-LIKE 16-like [Glycine max]
100782924	*	Up	*	*	LOC100782924	NA	GO:0016620//oxidoreductase activity, acting on the aldehyde or oxo group of donors, NAD or NADP as acceptor;GO:0000166//nucleotide binding	GO:0019318//hexose metabolic process	K00134//glyceraldehyde 3-phosphate dehydrogenase [EC:1.2.1.12]	gi|358248010|ref|NP_001240046.1|//uncharacterized protein LOC100782924 [Glycine max]
100782933	Up	*	*	*	LOC100782933	NA	NA	NA	K14329//agmatine coumaroyltransferase [EC:2.3.1.64 2.3.1.-];K13264//isoflavone 7-O-glucoside-6''-O-malonyltransferase [EC:2.3.1.115]	gi|356568640|ref|XP_003552518.1|//PREDICTED: malonyl-CoA:anthocyanidin 5-O-glucoside-6''-O-malonyltransferase-like [Glycine max]
100782984	Up	Up	Up	*	LOC100782984	NA	NA	NA	NA	gi|571498370|ref|XP_006594199.1|//PREDICTED: uncharacterized protein LOC100782984 [Glycine max]
100782997	Down	*	*	*	LOC100782997	GO:0044464//cell part	NA	NA	K07874//Ras-related protein Rab-1A;K00801//farnesyl-diphosphate farnesyltransferase [EC:2.5.1.21]	gi|571496419|ref|XP_006593604.1|//PREDICTED: WAT1-related protein At4g08290-like isoform X2 [Glycine max];gi|356549415|ref|XP_003543089.1|//PREDICTED: WAT1-related protein At4g08290-like isoform X1 [Glycine max]
100783003	*	Up	*	*	LOC100783003	NA	GO:0004558//alpha-1,4-glucosidase activity	GO:0044238//primary metabolic process	K01193//beta-fructofuranosidase [EC:3.2.1.26]	gi|356550430|ref|XP_003543590.1|//PREDICTED: beta-fructofuranosidase, cell wall isozyme-like [Glycine max]
100783005	Up	*	Up	*	LOC100783005	NA	GO:0016758//transferase activity, transferring hexosyl groups	NA	K17193//anthocyanidin 3-O-glucoside 2'''-O-xylosyltransferase [EC:2.4.2.51]	gi|356517088|ref|XP_003527222.1|//PREDICTED: UDP-glycosyltransferase 79B3-like [Glycine max]
100783033	*	Up	*	*	LOC100783033	NA	NA	NA	K09273//upstream-binding transcription factor	gi|356523471|ref|XP_003530362.1|//PREDICTED: high mobility group B protein 6 [Glycine max]
100783054	*	Up	*	*	LOC100783054	NA	NA	NA	K20893//null	gi|955303513|ref|XP_014631493.1|//PREDICTED: probable galacturonosyltransferase-like 2 [Glycine max]
100783072	*	Down	*	*	LOC100783072	NA	GO:0008270//zinc ion binding	NA	K16276//zinc finger protein-like protein	gi|356530713|ref|XP_003533925.1|//PREDICTED: uncharacterized protein LOC100783072 isoform X2 [Glycine max];gi|571477285|ref|XP_006587225.1|//PREDICTED: uncharacterized protein LOC100783072 isoform X1 [Glycine max]
100783091	Down	*	*	*	LOC100783091	NA	GO:0016641//oxidoreductase activity, acting on the CH-NH2 group of donors, oxygen as acceptor;GO:0046914//transition metal ion binding;GO:0048037//cofactor binding	GO:0006807//nitrogen compound metabolic process	K00276//primary-amine oxidase [EC:1.4.3.21]	gi|356566002|ref|XP_003551224.1|//PREDICTED: copper methylamine oxidase-like [Glycine max]
100783106	*	Up	*	*	LOC100783106	NA	NA	NA	NA	gi|356568300|ref|XP_003552350.1|//PREDICTED: cucumber peeling cupredoxin-like [Glycine max]
100783108	*	Down	*	*	LOC100783108	NA	NA	NA	K18453//ADP-ribose/FAD diphosphatase [EC:3.6.1.13 3.6.1.18]	gi|955312100|ref|XP_014629264.1|//PREDICTED: nudix hydrolase 23, chloroplastic-like isoform X2 [Glycine max];gi|571445628|ref|XP_006576858.1|//PREDICTED: nudix hydrolase 23, chloroplastic-like isoform X3 [Glycine max];gi|571445626|ref|XP_006576857.1|//PREDICTED: nudix hydrolase 23, chloroplastic-like isoform X1 [Glycine max];gi|571445637|ref|XP_006576862.1|//PREDICTED: nudix hydrolase 23, chlorop…
100783115	*	Up	*	*	LOC100783115	NA	GO:0016209//antioxidant activity;GO:0005506//iron ion binding;GO:0003824//catalytic activity	GO:0008152//metabolic process;GO:0006950//response to stress	K00430//peroxidase [EC:1.11.1.7]	gi|947118829|gb|KRH67078.1|//hypothetical protein GLYMA_03G145600 [Glycine max]
100783133	*	Up	*	*	LOC100783133	NA	NA	NA	K13493//cytokinin-N-glucosyltransferase [EC:2.4.1.-];K00699//glucuronosyltransferase [EC:2.4.1.17]	gi|356539913|ref|XP_003538437.1|//PREDICTED: UDP-glycosyltransferase 76F1-like [Glycine max]
100783186	*	*	Up	*	LOC100783186	NA	NA	NA	K04733//interleukin-1 receptor-associated kinase 4 [EC:2.7.11.1];K03006//DNA-directed RNA polymerase II subunit RPB1 [EC:2.7.7.6]	gi|356547517|ref|XP_003542158.1|//PREDICTED: mavicyanin-like [Glycine max]
100783195	*	Up	Up	*	LOC100783195	NA	NA	NA	NA	gi|356549749|ref|XP_003543253.1|//PREDICTED: CBS domain-containing protein CBSX5-like [Glycine max]
100783249	*	*	Up	*	LOC100783249	NA	GO:0005506//iron ion binding;GO:0016491//oxidoreductase activity	GO:0008152//metabolic process	K00517//null	gi|955380586|ref|XP_003549954.3|//PREDICTED: cytochrome P450 77A1-like [Glycine max]
100783281	*	Up	Up	*	LOC100783281	NA	NA	NA	K03320//ammonium transporter, Amt family	gi|356568134|ref|XP_003552268.1|//PREDICTED: ammonium transporter 2-like [Glycine max]
100783298	*	Up	*	*	LOC100783298	NA	GO:0005506//iron ion binding;GO:0016491//oxidoreductase activity	GO:0008152//metabolic process	K00512//steroid 17alpha-monooxygenase / 17alpha-hydroxyprogesterone aldolase [EC:1.14.14.19 4.1.2.30];K15472//premnaspirodiene oxygenase [EC:1.14.13.121]	gi|356537926|ref|XP_003537457.1|//PREDICTED: cytochrome P450 71D8-like [Glycine max]
100783329	*	Up	*	*	LOC100783329	GO:0044421//extracellular region part	GO:0004553//hydrolase activity, hydrolyzing O-glycosyl compounds;GO:0043167//ion binding	GO:0006026//aminoglycan catabolic process	K01183//chitinase [EC:3.2.1.14]	gi|356543331|ref|XP_003540115.1|//PREDICTED: acidic endochitinase-like [Glycine max]
100783342	*	*	Up	*	LOC100783342	NA	NA	NA	K01188//beta-glucosidase [EC:3.2.1.21]	gi|359806721|ref|NP_001241550.1|//uncharacterized protein LOC100783342 [Glycine max]
100783377	Up	Up	Up	*	LOC100783377	GO:0016021//integral component of membrane	GO:0005524//ATP binding;GO:0016887//ATPase activity	GO:0006810//transport	K05681//ATP-binding cassette, subfamily G (WHITE), member 2	gi|955329638|ref|XP_014633170.1|//PREDICTED: pleiotropic drug resistance protein 1-like isoform X2 [Glycine max];gi|356519409|ref|XP_003528365.1|//PREDICTED: pleiotropic drug resistance protein 1-like isoform X1 [Glycine max];gi|593267082|ref|XP_007135719.1|//hypothetical protein PHAVU_010G152500g [Phaseolus vulgaris]
100783384	*	*	Up	*	LOC100783384	NA	GO:0003824//catalytic activity	GO:0008152//metabolic process	K05277//leucoanthocyanidin dioxygenase [EC:1.14.11.19]	gi|356521024|ref|XP_003529158.1|//PREDICTED: leucoanthocyanidin dioxygenase [Glycine max]
100783385	*	Up	Up	Up	LOC100783385	GO:0043231//intracellular membrane-bounded organelle	GO:0008194//UDP-glycosyltransferase activity;GO:0016758//transferase activity, transferring hexosyl groups	GO:0009813//flavonoid biosynthetic process;GO:0052696//flavonoid glucuronidation	K13496//UDP-glucosyl transferase 73C [EC:2.4.1.-]	gi|955365133|ref|XP_014622735.1|//PREDICTED: UDP-glycosyltransferase 92A1-like [Glycine max];gi|356554360|ref|XP_003545515.1|//PREDICTED: UDP-glycosyltransferase 92A1-like [Glycine max]
100783399	Up	Up	Up	Up	LOC100783399	NA	NA	NA	K20718//null;K01188//beta-glucosidase [EC:3.2.1.21]	gi|358248196|ref|NP_001239837.1|//polygalacturonase inhibitor 1-like precursor [Glycine max]
100783430	Up	Up	Up	Up	LOC100783430	NA	GO:0005506//iron ion binding;GO:0016491//oxidoreductase activity	GO:0008152//metabolic process	K09755//ferulate-5-hydroxylase [EC:1.14.-.-]	gi|356496685|ref|XP_003517196.1|//PREDICTED: cytochrome P450 84A1-like [Glycine max]
100783453	*	Down	*	*	LOC100783453	NA	NA	NA	K10696//E3 ubiquitin-protein ligase BRE1 [EC:2.3.2.27];K10406//kinesin family member C2/C3;K18151//ureidoglycolate amidohydrolase [EC:3.5.1.116]	gi|955382256|ref|XP_014625799.1|//PREDICTED: uncharacterized protein LOC100783453 isoform X3 [Glycine max];gi|955382258|ref|XP_014625800.1|//PREDICTED: uncharacterized protein LOC100783453 isoform X4 [Glycine max];gi|571553220|ref|XP_006603792.1|//PREDICTED: protein PLASTID MOVEMENT IMPAIRED 2-like [Glycine max];gi|955382261|ref|XP_014625801.1|//PREDICTED: uncharacterized protein LOC100783453 iso…
100783475	*	*	Up	*	LOC100783475	NA	NA	NA	NA	gi|356504535|ref|XP_003521051.1|//PREDICTED: AT-hook motif nuclear-localized protein 9-like [Glycine max]
100783478	*	Up	*	Up	LOC100783478	NA	NA	NA	K19327//anoctamin-10	gi|356538218|ref|XP_003537601.1|//PREDICTED: uncharacterized protein LOC100783478 [Glycine max]
100783503	Up	Up	Up	Up	FNSII-1	NA	NA	NA	K07408//cytochrome P450, family 1, subfamily A, polypeptide 1 [EC:1.14.14.1]	gi|359806551|ref|NP_001241007.1|//licodione synthase-like [Glycine max]
100783504	*	*	Up	*	LOC100783504	NA	NA	NA	K04733//interleukin-1 receptor-associated kinase 4 [EC:2.7.11.1]	gi|356574639|ref|XP_003555453.1|//PREDICTED: putative leucine-rich repeat receptor-like serine/threonine-protein kinase At2g14440 [Glycine max]
100783575	Up	Up	*	*	LOC100783575	NA	NA	NA	K13448//calcium-binding protein CML	gi|571526039|ref|XP_006599038.1|//PREDICTED: putative calcium-binding protein CML23 [Glycine max]
100783590	*	Up	*	*	LOC100783590	NA	NA	NA	K03686//molecular chaperone DnaJ;K17469//sulfate transporter 2, low-affinity;K09510//DnaJ homolog subfamily B member 4	gi|356528759|ref|XP_003532965.1|//PREDICTED: chaperone protein dnaJ 20, chloroplastic-like [Glycine max]
100783638	Down	*	*	*	LOC100783638	GO:0043234//protein complex	GO:0019787//ubiquitin-like protein transferase activity	GO:0032446//protein modification by small protein conjugation	K08332//vacuolar protein 8	gi|571483518|ref|XP_006589258.1|//PREDICTED: U-box domain-containing protein 44 isoform X1 [Glycine max];gi|571483520|ref|XP_006589259.1|//PREDICTED: U-box domain-containing protein 44 isoform X2 [Glycine max]
100783664	*	Up	Up	*	LOC100783664	NA	NA	NA	K08241//jasmonate O-methyltransferase [EC:2.1.1.141]	gi|734361593|gb|KHN15663.1|//Theobromine synthase 2, partial [Glycine soja]
100783677	*	*	Up	*	LOC100783677	NA	NA	NA	NA	gi|947080918|gb|KRH29707.1|//hypothetical protein GLYMA_11G133000 [Glycine max]
100783705	*	Down	*	*	LOC100783705	NA	GO:0052692//raffinose alpha-galactosidase activity	GO:0005975//carbohydrate metabolic process	K07407//alpha-galactosidase [EC:3.2.1.22]	gi|955321268|ref|XP_014631228.1|//PREDICTED: uncharacterized protein LOC100783705 isoform X2 [Glycine max];gi|356512659|ref|XP_003525035.1|//PREDICTED: uncharacterized protein LOC100783705 isoform X1 [Glycine max]
100783720	*	*	Up	*	LOC100783720	NA	NA	NA	NA	gi|356548051|ref|XP_003542417.1|//PREDICTED: nephrocystin-3-like [Glycine max]
100783726	Up	Up	Up	Up	LOC100783726	NA	NA	NA	K00128//aldehyde dehydrogenase (NAD+) [EC:1.2.1.3]	gi|356515906|ref|XP_003526638.1|//PREDICTED: aldehyde dehydrogenase family 3 member H1-like [Glycine max]
100783727	Down	*	Down	*	LOC100783727	NA	NA	NA	K01953//asparagine synthase (glutamine-hydrolysing) [EC:6.3.5.4];K13783//MFS transporter, OPA family, solute carrier family 37 (glycerol-3-phosphate transporter), member 1/2	gi|356549751|ref|XP_003543254.1|//PREDICTED: stem-specific protein TSJT1 [Glycine max]
100783736	*	Up	Down	*	LOC100783736	NA	GO:0016405//CoA-ligase activity	NA	K00666//fatty-acyl-CoA synthase [EC:6.2.1.-];K01904//4-coumarate--CoA ligase [EC:6.2.1.12]	gi|356553214|ref|XP_003544953.1|//PREDICTED: probable acyl-activating enzyme 6 [Glycine max]
100783759	Up	Up	Up	Up	LOC100783759	NA	GO:0032559//adenyl ribonucleotide binding;GO:0004672//protein kinase activity	GO:0006464//cellular protein modification process	K04733//interleukin-1 receptor-associated kinase 4 [EC:2.7.11.1]	gi|356558419|ref|XP_003547504.1|//PREDICTED: serine/threonine-protein kinase At5g01020-like [Glycine max]
100783763	*	Up	*	*	LOC100783763	NA	NA	NA	NA	gi|356525533|ref|XP_003531379.1|//PREDICTED: stress enhanced protein 2, chloroplastic-like [Glycine max]
100783772	*	*	Up	*	LOC100783772	NA	NA	NA	K13434//pathogenesis-related genes transcriptional activator PTI6	gi|955304119|ref|XP_014632620.1|//PREDICTED: ethylene-responsive transcription factor CRF2-like [Glycine max]
100783774	*	Up	*	*	LOC100783774	NA	GO:0032559//adenyl ribonucleotide binding;GO:0016772//transferase activity, transferring phosphorus-containing groups	GO:0006007//glucose catabolic process;GO:0006796//phosphate-containing compound metabolic process	K00844//hexokinase [EC:2.7.1.1]	gi|356495847|ref|XP_003516783.1|//PREDICTED: hexokinase-1-like [Glycine max]
100783802	*	*	Up	*	LOC100783802	NA	GO:0030580//quinone cofactor methyltransferase activity	GO:0006730//one-carbon metabolic process;GO:0006743//ubiquinone metabolic process	K00591//polyprenyldihydroxybenzoate methyltransferase / 3-demethylubiquinol 3-O-methyltransferase [EC:2.1.1.114 2.1.1.64]	gi|359806495|ref|NP_001241254.1|//uncharacterized protein LOC100783802 [Glycine max]
100783822	Down	*	*	*	LOC100783822	NA	GO:0032559//adenyl ribonucleotide binding	GO:0050896//response to stimulus	K03283//heat shock 70kDa protein 1/8	gi|356568979|ref|XP_003552685.1|//PREDICTED: heat shock cognate 70 kDa protein 2-like [Glycine max]
100783823	*	Up	*	*	LOC100783823	NA	NA	NA	K10664//E3 ubiquitin-protein ligase ATL6/9/15/31/42/55 [EC:2.3.2.27]	gi|356504060|ref|XP_003520817.1|//PREDICTED: E3 ubiquitin-protein ligase ATL6 [Glycine max]
100783832	*	Up	*	*	LOC100783832	GO:0043231//intracellular membrane-bounded organelle	GO:0003677//DNA binding;GO:0001071//nucleic acid binding transcription factor activity	GO:0050896//response to stimulus;GO:0006351//transcription, DNA-templated	K09419//heat shock transcription factor, other eukaryote	gi|356537612|ref|XP_003537320.1|//PREDICTED: heat shock factor protein HSF24-like [Glycine max]
100783837	*	Up	*	*	LOC100783837	NA	NA	NA	K13466//EIX receptor 1/2;K03021//DNA-directed RNA polymerase III subunit RPC2 [EC:2.7.7.6]	gi|571556337|ref|XP_003553344.2|//PREDICTED: probably inactive leucine-rich repeat receptor-like protein kinase At2g25790 [Glycine max]
100783847	Down	Down	*	*	LOC100783847	NA	GO:0005488//binding	NA	K12836//splicing factor U2AF 35 kDa subunit	gi|356572520|ref|XP_003554416.1|//PREDICTED: splicing factor U2af small subunit B [Glycine max]
100783849	*	Down	*	*	LOC100783849	NA	NA	NA	K14493//gibberellin receptor GID1 [EC:3.-.-.-]	gi|356572688|ref|XP_003554498.1|//PREDICTED: probable carboxylesterase 15 [Glycine max]
100783862	*	Down	*	*	LOC100783862	NA	NA	NA	K04733//interleukin-1 receptor-associated kinase 4 [EC:2.7.11.1]	gi|955355567|ref|XP_014620584.1|//PREDICTED: probable LRR receptor-like serine/threonine-protein kinase At1g53440 isoform X2 [Glycine max];gi|955355565|ref|XP_014620583.1|//PREDICTED: probable LRR receptor-like serine/threonine-protein kinase At1g53430 isoform X1 [Glycine max]
100783867	*	Up	*	*	LOC100783867	NA	GO:0000166//nucleotide binding;GO:0003824//catalytic activity	NA	K03809//NAD(P)H dehydrogenase (quinone) [EC:1.6.5.2]	gi|356543333|ref|XP_003540116.1|//PREDICTED: NAD(P)H dehydrogenase (quinone) FQR1-like [Glycine max]
100783873	*	*	Up	*	LOC100783873	NA	NA	NA	K00924//null	gi|356511197|ref|XP_003524315.1|//PREDICTED: aspartic proteinase Asp1-like [Glycine max]
100783883	*	Up	*	*	LOC100783883	GO:0044464//cell part	GO:0015604//organic phosphonate transmembrane transporter activity;GO:0032559//adenyl ribonucleotide binding;GO:0017111//nucleoside-triphosphatase activity	GO:0009207//purine ribonucleoside triphosphate catabolic process	K05681//ATP-binding cassette, subfamily G (WHITE), member 2	gi|356577612|ref|XP_003556918.1|//PREDICTED: ABC transporter G family member 23-like [Glycine max]
100783892	Up	Up	*	*	LOC100783892	NA	NA	NA	NA	gi|356514354|ref|XP_003525871.1|//PREDICTED: ACT domain-containing protein ACR1-like [Glycine max]
100783903	*	Up	Up	*	LOC100783903	GO:0043231//intracellular membrane-bounded organelle;GO:0000785//chromatin;GO:0000790//nuclear chromatin;GO:0000786//nucleosome	GO:0003677//DNA binding;GO:0046982//protein heterodimerization activity;GO:0003676//nucleic acid binding	GO:0034728//nucleosome organization;GO:0006342//chromatin silencing	K11251//histone H2A	gi|356550263|ref|XP_003543507.1|//PREDICTED: histone H2A-like [Glycine max];gi|358248452|ref|NP_001239884.1|//uncharacterized protein LOC100784431 [Glycine max]
100783915	*	Down	*	*	LOC100783915	NA	GO:0046914//transition metal ion binding	NA	K10144//RING finger and CHY zinc finger domain-containing protein 1 [EC:2.3.2.27]	gi|356552549|ref|XP_003544629.1|//PREDICTED: E3 ubiquitin-protein ligase MIEL1 [Glycine max]
100783924	*	Up	Up	Up	LOC100783924	NA	NA	NA	NA	gi|356521198|ref|XP_003529244.1|//PREDICTED: uncharacterized protein LOC100783924 [Glycine max]
100783939	*	Up	*	Up	LOC100783939	NA	NA	NA	NA	gi|356556796|ref|XP_003546708.1|//PREDICTED: uncharacterized protein LOC100783939 [Glycine max]
100783944	*	Up	*	*	LOC100783944	GO:0044464//cell part	GO:0046873//metal ion transmembrane transporter activity	GO:0034220//ion transmembrane transport;GO:0030001//metal ion transport	K03549//KUP system potassium uptake protein	gi|356525022|ref|XP_003531126.1|//PREDICTED: probable potassium transporter 17 [Glycine max]
100783948	*	Up	Up	*	LOC100783948	GO:0044459//plasma membrane part;GO:0030312//external encapsulating structure	GO:0035251//UDP-glucosyltransferase activity	GO:0045229//external encapsulating structure organization;GO:0009250//glucan biosynthetic process	K13379//reversibly glycosylated polypeptide / UDP-arabinopyranose mutase [EC:2.4.1.- 5.4.99.30]	gi|356526536|ref|XP_003531873.1|//PREDICTED: alpha-1,4-glucan-protein synthase [UDP-forming] 1 [Glycine max]
100783984	*	Up	Up	Up	LOC100783984	NA	NA	NA	NA	gi|734333928|gb|KHN07736.1|//hypothetical protein glysoja_033121 [Glycine soja]
100783988	Down	*	*	*	LOC100783988	NA	GO:0004672//protein kinase activity	NA	K18669//dual specificity tyrosine-phosphorylation-regulated kinase 2/3/4 [EC:2.7.12.1];K18670//dual specificity protein kinase YAK1 [EC:2.7.12.1]	gi|955308775|ref|XP_014625376.1|//PREDICTED: dual specificity tyrosine-phosphorylation-regulated kinase 4-like [Glycine max]
100784033	*	*	Up	*	LOC100784033	NA	GO:0032561//guanyl ribonucleotide binding	NA	K06943//nucleolar GTP-binding protein	gi|955352966|ref|XP_014620011.1|//PREDICTED: nucleolar GTP-binding protein 1-like [Glycine max]
100784066	*	Down	*	*	LOC100784066	NA	NA	NA	K04733//interleukin-1 receptor-associated kinase 4 [EC:2.7.11.1]	gi|955362693|ref|XP_014622144.1|//PREDICTED: G-type lectin S-receptor-like serine/threonine-protein kinase At4g27290 [Glycine max]
100784069	Down	*	*	*	LOC100784069	NA	GO:0015036//disulfide oxidoreductase activity	GO:0019725//cellular homeostasis	K03676//glutaredoxin 3	gi|571499529|ref|XP_006594493.1|//PREDICTED: monothiol glutaredoxin-S10-like [Glycine max]
100784078	Down	Down	*	*	LOC100784078	NA	NA	NA	K04733//interleukin-1 receptor-associated kinase 4 [EC:2.7.11.1]	gi|955356116|ref|XP_014620734.1|//PREDICTED: wall-associated receptor kinase 2-like isoform X2 [Glycine max];gi|955356114|ref|XP_014620733.1|//PREDICTED: wall-associated receptor kinase 2-like isoform X1 [Glycine max]
100784085	*	Up	*	*	LOC100784085	NA	NA	NA	K11254//histone H4	gi|828311309|ref|XP_004500223.2|//PREDICTED: uncharacterized protein LOC101512088 [Cicer arietinum]
100784098	*	Up	*	*	LOC100784098	NA	NA	NA	K17822//DCN1-like protein 1/2	gi|356556294|ref|XP_003546461.1|//PREDICTED: IQ domain-containing protein IQM1-like [Glycine max]
100784103	Down	*	*	*	LOC100784103	NA	NA	NA	K03979//GTPase [EC:3.6.5.-]	gi|955373627|ref|XP_006597272.2|//PREDICTED: protein TRM32-like isoform X1 [Glycine max]
100784118	*	*	Down	*	LOC100784118	GO:0016021//integral component of membrane	GO:0016787//hydrolase activity;GO:0004458//D-lactate dehydrogenase (cytochrome) activity;GO:0016884//carbon-nitrogen ligase activity, with glutamine as amido-N-donor;GO:0016491//oxidoreductase activity	GO:0055114//oxidation-reduction process	K02433//aspartyl-tRNA(Asn)/glutamyl-tRNA(Gln) amidotransferase subunit A [EC:6.3.5.6 6.3.5.7]	gi|947092393|gb|KRH40978.1|//hypothetical protein GLYMA_08G003100 [Glycine max];gi|356527536|ref|XP_003532365.1|//PREDICTED: fatty acid amide hydrolase-like isoform X1 [Glycine max];gi|571469260|ref|XP_006584663.1|//PREDICTED: fatty acid amide hydrolase-like isoform X2 [Glycine max]
100784147	*	Up	*	*	LOC100784147	NA	GO:0016787//hydrolase activity	GO:0044238//primary metabolic process	K21026//null;K01188//beta-glucosidase [EC:3.2.1.21];K00679//phospholipid:diacylglycerol acyltransferase [EC:2.3.1.158];K01206//alpha-L-fucosidase [EC:3.2.1.51];K10960//geranylgeranyl reductase [EC:1.3.1.83]	gi|356498499|ref|XP_003518088.1|//PREDICTED: GDSL esterase/lipase At2g23540 [Glycine max]
100784158	*	Up	*	*	LOC100784158	NA	GO:0003677//DNA binding;GO:0001071//nucleic acid binding transcription factor activity	GO:0010467//gene expression	K18835//WRKY transcription factor 2;K13424//WRKY transcription factor 33	gi|363808332|ref|NP_001241994.1|//uncharacterized protein LOC100784158 [Glycine max]
100784180	*	*	Up	*	LOC100784180	NA	NA	NA	K04733//interleukin-1 receptor-associated kinase 4 [EC:2.7.11.1];K13199//plasminogen activator inhibitor 1 RNA-binding protein;K12663//Delta(3,5)-Delta(2,4)-dienoyl-CoA isomerase [EC:5.3.3.-]	gi|356504212|ref|XP_003520892.1|//PREDICTED: subtilisin-like protease SBT1.6 [Glycine max]
100784191	*	Up	*	*	LOC100784191	GO:0030312//external encapsulating structure;GO:0005576//extracellular region	GO:0016758//transferase activity, transferring hexosyl groups;GO:0016798//hydrolase activity, acting on glycosyl bonds	GO:0044042//glucan metabolic process	K08235//xyloglucan:xyloglucosyl transferase [EC:2.4.1.207]	gi|734427791|gb|KHN44468.1|//Brassinosteroid-regulated protein BRU1 [Glycine soja]
100784197	Up	Up	*	Up	LOC100784197	NA	NA	NA	K11254//histone H4	gi|658048037|ref|XP_008359709.1|//PREDICTED: LOW QUALITY PROTEIN: histone H4-like [Malus domestica]
100784203	*	Down	*	*	LOC100784203	GO:0044424//intracellular part;GO:0005737//cytoplasm	GO:0000287//magnesium ion binding;GO:0046872//metal ion binding;GO:0016462//pyrophosphatase activity;GO:0004427//inorganic diphosphatase activity	GO:0006793//phosphorus metabolic process;GO:0006796//phosphate-containing compound metabolic process	K01507//inorganic pyrophosphatase [EC:3.6.1.1]	gi|356572351|ref|XP_003554332.1|//PREDICTED: soluble inorganic pyrophosphatase 4 [Glycine max]
100784217	*	Up	*	*	LOC100784217	NA	NA	NA	NA	gi|356574493|ref|XP_003555381.1|//PREDICTED: uncharacterized protein LOC100784217 [Glycine max]
100784223	*	Up	*	*	LOC100784223	NA	NA	NA	K04733//interleukin-1 receptor-associated kinase 4 [EC:2.7.11.1]	gi|571567093|ref|XP_006606016.1|//PREDICTED: putative receptor-like protein kinase At4g00960 [Glycine max]
100784252	Up	*	*	*	ANNEXIN	NA	GO:0046872//metal ion binding;GO:0005543//phospholipid binding	NA	K17095//annexin A7/11	gi|359807506|ref|NP_001240889.1|//uncharacterized protein LOC100784252 [Glycine max]
100784317	*	Up	*	*	LOC100784317	NA	GO:0003677//DNA binding	GO:0006351//transcription, DNA-templated	K16670//homeobox protein Meis2;K15613//homeobox protein Meis1	gi|571538559|ref|XP_006601172.1|//PREDICTED: homeobox protein knotted-1-like 3 isoform X2 [Glycine max];gi|571538553|ref|XP_006601171.1|//PREDICTED: homeobox protein knotted-1-like 3 isoform X1 [Glycine max]
100784323	*	Up	*	*	LOC100784323	NA	GO:0003676//nucleic acid binding	NA	K12581//CCR4-NOT transcription complex subunit 7/8;K13126//polyadenylate-binding protein;K03094//S-phase kinase-associated protein 1;K01054//acylglycerol lipase [EC:3.1.1.23]	gi|571442146|ref|XP_006575646.1|//PREDICTED: transcription factor JUNGBRUNNEN 1-like isoform X2 [Glycine max];gi|356499340|ref|XP_003518499.1|//PREDICTED: transcription factor JUNGBRUNNEN 1-like isoform X1 [Glycine max]
100784336	*	Down	*	*	LOC100784336	NA	NA	NA	K05666//ATP-binding cassette, subfamily C (CFTR/MRP), member 2	gi|571484256|ref|XP_006589503.1|//PREDICTED: ABC transporter C family member 10-like [Glycine max]
100784362	*	Down	*	*	LOC100784362	GO:0044424//intracellular part;GO:0005737//cytoplasm	GO:0016646//oxidoreductase activity, acting on the CH-NH group of donors, NAD or NADP as acceptor;GO:0004735//pyrroline-5-carboxylate reductase activity	GO:0055129//L-proline biosynthetic process;GO:0055114//oxidation-reduction process;GO:0006560//proline metabolic process	K00286//pyrroline-5-carboxylate reductase [EC:1.5.1.2]	gi|947118547|gb|KRH66796.1|//hypothetical protein GLYMA_03G129200 [Glycine max];gi|356504710|ref|XP_003521138.1|//PREDICTED: pyrroline-5-carboxylate reductase-like [Glycine max]
100784372	*	Up	Up	*	LOC100784372	NA	NA	NA	K12581//CCR4-NOT transcription complex subunit 7/8;K13126//polyadenylate-binding protein;K05941//glutathione gamma-glutamylcysteinyltransferase [EC:2.3.2.15];K01054//acylglycerol lipase [EC:3.1.1.23]	gi|356571678|ref|XP_003554001.1|//PREDICTED: NAC domain-containing protein 100-like [Glycine max]
100784378	*	Up	*	*	LOC100784378	NA	NA	NA	K19761//gamma-glutamylaminecyclotransferase [EC:2.3.2.-]	gi|356541048|ref|XP_003538995.1|//PREDICTED: putative gamma-glutamylcyclotransferase At3g02910 [Glycine max]
100784385	Up	Up	*	*	LOC100784385	NA	GO:0016899//oxidoreductase activity, acting on the CH-OH group of donors, oxygen as acceptor	GO:0008152//metabolic process	K20929//null	gi|356509640|ref|XP_003523554.1|//PREDICTED: galactose oxidase-like [Glycine max]
100784387	Down	*	*	*	LOC100784387	NA	NA	NA	K04733//interleukin-1 receptor-associated kinase 4 [EC:2.7.11.1]	gi|955391270|ref|XP_006605913.2|//PREDICTED: probable receptor-like protein kinase At5g39020 isoform X1 [Glycine max];gi|955391272|ref|XP_006605914.2|//PREDICTED: probable receptor-like protein kinase At5g39020 isoform X2 [Glycine max]
100784391	*	Up	*	Up	LOC100784391	GO:0031224//intrinsic component of membrane	NA	GO:0030001//metal ion transport	K20989//null	gi|356510355|ref|XP_003523904.1|//PREDICTED: urea-proton symporter DUR3 [Glycine max]
100784427	Up	*	*	*	LOC100784427	NA	GO:0003824//catalytic activity	NA	K19891//glucan endo-1,3-beta-glucosidase 1/2/3 [EC:3.2.1.39]	gi|356549590|ref|XP_003543175.1|//PREDICTED: glucan endo-1,3-beta-glucosidase-like [Glycine max]
100784444	Down	*	*	*	LOC100784444	NA	GO:0016701//oxidoreductase activity, acting on single donors with incorporation of molecular oxygen;GO:0046914//transition metal ion binding	GO:0008152//metabolic process	K05282//gibberellin 20-oxidase [EC:1.14.11.12];K05278//flavonol synthase [EC:1.14.11.23];K04125//gibberellin 2-oxidase [EC:1.14.11.13]	gi|356519411|ref|XP_003528366.1|//PREDICTED: probable 2-oxoglutarate-dependent dioxygenase AOP1 [Glycine max]
100784472	*	Down	*	*	LOC100784472	GO:0016021//integral component of membrane	NA	NA	NA	gi|356525698|ref|XP_003531460.1|//PREDICTED: major facilitator superfamily domain-containing protein 12-like isoform X1 [Glycine max]
100784477	*	Up	*	*	LOC100784477	GO:0044424//intracellular part	GO:0005515//protein binding;GO:0032559//adenyl ribonucleotide binding	GO:0044267//cellular protein metabolic process;GO:0050896//response to stimulus	K04079//molecular chaperone HtpG	gi|571529336|ref|XP_006599549.1|//PREDICTED: heat shock protein 83-like [Glycine max]
100784536	*	*	Up	*	LOC100784536	NA	NA	NA	K03695//ATP-dependent Clp protease ATP-binding subunit ClpB	gi|356536367|ref|XP_003536710.1|//PREDICTED: uncharacterized protein LOC100784536 [Glycine max]
100784537	*	Down	*	*	LOC100784537	GO:0043231//intracellular membrane-bounded organelle	NA	NA	NA	gi|359806909|ref|NP_001241066.1|//transcription factor bHLH135-like [Glycine max]
100784561	Up	*	Up	*	LOC100784561	NA	GO:0004175//endopeptidase activity	GO:0019538//protein metabolic process	K00924//null;K02882//large subunit ribosomal protein L18Ae	gi|356508308|ref|XP_003522900.1|//PREDICTED: protein ASPARTIC PROTEASE IN GUARD CELL 2-like [Glycine max]
100784565	Up	*	Up	*	LOC100784565	NA	NA	NA	NA	gi|965614629|dbj|BAU00262.1|//hypothetical protein VIGAN_10183900 [Vigna angularis var. angularis]
100784579	*	*	Up	*	LOC100784579	NA	GO:0004175//endopeptidase activity	NA	K18156//mitochondrial inner membrane protease ATP23 [EC:3.4.24.-]	gi|356510664|ref|XP_003524056.1|//PREDICTED: mitochondrial inner membrane protease ATP23-like [Glycine max]
100784602	*	Up	*	Up	LOC100784602	NA	NA	NA	K08176//MFS transporter, PHS family, inorganic phosphate transporter;K03509//DNA polymerase eta [EC:2.7.7.7];K13675//null	gi|356515254|ref|XP_003526316.1|//PREDICTED: uncharacterized protein LOC100784602 [Glycine max]
100784618	*	Down	*	*	LOC100784618	NA	NA	NA	K05747//Wiskott-Aldrich syndrome protein	gi|356519651|ref|XP_003528484.1|//PREDICTED: protein CHUP1, chloroplastic [Glycine max]
100784629	Up	Up	Up	*	LOC100784629	NA	NA	NA	NA	gi|571521665|ref|XP_003546789.2|//PREDICTED: cysteine-rich and transmembrane domain-containing protein A-like isoform X1 [Glycine max];gi|571521669|ref|XP_006598199.1|//PREDICTED: cysteine-rich and transmembrane domain-containing protein A-like isoform X2 [Glycine max]
100784636	*	*	Up	*	LOC100784636	NA	NA	NA	K04733//interleukin-1 receptor-associated kinase 4 [EC:2.7.11.1];K12173//BRCA1-A complex subunit BRE	gi|571470043|ref|XP_003530957.2|//PREDICTED: thaumatin-like protein [Glycine max]
100784644	Down	*	*	*	LOC100784644	NA	NA	NA	NA	gi|955337304|ref|XP_014634767.1|//PREDICTED: uncharacterized protein LOC100784644 [Glycine max]
100784660	Up	*	*	*	LOC100784660	NA	NA	NA	K08235//xyloglucan:xyloglucosyl transferase [EC:2.4.1.207]	gi|571436136|ref|XP_003517365.2|//PREDICTED: probable xyloglucan endotransglucosylase/hydrolase protein 6 [Glycine max]
100784668	*	Up	*	*	LOC100784668	NA	NA	NA	K13424//WRKY transcription factor 33;K01892//histidyl-tRNA synthetase [EC:6.1.1.21]	gi|356562906|ref|XP_003549709.1|//PREDICTED: WRKY transcription factor 6-like [Glycine max]
100784697	Up	*	*	*	LOC100784697	NA	GO:0035251//UDP-glucosyltransferase activity	NA	K13495//cis-zeatin O-glucosyltransferase [EC:2.4.1.215]	gi|571482448|ref|XP_003535886.2|//PREDICTED: zeatin O-glucosyltransferase [Glycine max]
100784714	*	Up	*	*	LOC100784714	GO:0015630//microtubule cytoskeleton	GO:0032559//adenyl ribonucleotide binding;GO:0003774//motor activity	GO:0007017//microtubule-based process	K10398//kinesin family member 11	gi|356505390|ref|XP_003521474.1|//PREDICTED: 125 kDa kinesin-related protein-like [Glycine max]
100784723	*	Up	*	*	LOC100784723	NA	NA	NA	K01188//beta-glucosidase [EC:3.2.1.21]	gi|356538911|ref|XP_003537944.1|//PREDICTED: cyanogenic beta-glucosidase-like [Glycine max]
100784729	Up	*	*	*	LOC100784729	NA	NA	NA	NA	gi|955386774|ref|XP_014626869.1|//PREDICTED: probable inactive patatin-like protein 9 [Glycine max]
100784744	Up	*	*	*	LOC100784744	NA	NA	NA	K14794//ribosomal RNA-processing protein 12	gi|356508817|ref|XP_003523150.1|//PREDICTED: protein NUCLEAR FUSION DEFECTIVE 4 [Glycine max]
100784765	*	Up	*	*	LOC100784765	NA	NA	NA	K18801//glucuronoxylan 4-O-methyltransferase [EC:2.1.1.112]	gi|356511834|ref|XP_003524627.1|//PREDICTED: protein IRX15-LIKE-like [Glycine max]
100784767	*	Up	Up	Up	LOC100784767	NA	NA	NA	NA	gi|359807586|ref|NP_001240902.1|//uncharacterized protein LOC100784767 precursor [Glycine max]
100784802	*	*	Down	*	LOC100784802	NA	NA	NA	NA	gi|356519331|ref|XP_003528326.1|//PREDICTED: uncharacterized protein LOC100784802 [Glycine max]
100784803	Down	*	*	*	LOC100784803	GO:0005737//cytoplasm	GO:0004364//glutathione transferase activity;GO:0003824//catalytic activity	GO:0006749//glutathione metabolic process	K00799//glutathione S-transferase [EC:2.5.1.18]	gi|955365232|ref|XP_014622762.1|//PREDICTED: glutathione S-transferase TCHQD-like [Glycine max];gi|965666666|dbj|BAT82154.1|//hypothetical protein VIGAN_03211900 [Vigna angularis var. angularis]
100784831	*	Up	*	*	LOC100784831	GO:0016021//integral component of membrane	GO:0005524//ATP binding;GO:0004672//protein kinase activity	GO:0006468//protein phosphorylation	K04733//interleukin-1 receptor-associated kinase 4 [EC:2.7.11.1];K17422//large subunit ribosomal protein L41;K08286//protein-serine/threonine kinase [EC:2.7.11.-]	gi|571526189|ref|XP_006599065.1|//PREDICTED: probable LRR receptor-like serine/threonine-protein kinase At4g08850 isoform X1 [Glycine max];gi|356560534|ref|XP_003548546.1|//PREDICTED: probable LRR receptor-like serine/threonine-protein kinase At4g08850 isoform X2 [Glycine max]
100784833	Up	*	Up	*	LOC100784833	NA	GO:0003824//catalytic activity	NA	K14641//apyrase [EC:3.6.1.5]	gi|356561001|ref|XP_003548774.1|//PREDICTED: nucleoside-triphosphatase-like [Glycine max]
100784879	*	Down	*	*	LOC100784879	GO:0005783//endoplasmic reticulum;GO:0016021//integral component of membrane;GO:0005886//plasma membrane	GO:0010329//auxin efflux transmembrane transporter activity	GO:0010315//auxin efflux;GO:0055085//transmembrane transport;GO:0009926//auxin polar transport;GO:0010252//auxin homeostasis	K13947//auxin efflux carrier family	gi|574584357|ref|NP_001276305.1|//uncharacterized protein LOC100784879 [Glycine max];gi|947051376|gb|KRH00905.1|//hypothetical protein GLYMA_18G241000 [Glycine max]
100784882	Up	*	Up	*	LOC100784882	GO:0044459//plasma membrane part;GO:0030312//external encapsulating structure	GO:0035251//UDP-glucosyltransferase activity	GO:0045229//external encapsulating structure organization;GO:0009250//glucan biosynthetic process	K13379//reversibly glycosylated polypeptide / UDP-arabinopyranose mutase [EC:2.4.1.- 5.4.99.30]	gi|356568813|ref|XP_003552602.1|//PREDICTED: UDP-arabinopyranose mutase 1-like [Glycine max]
100784891	*	Up	*	*	LOC100784891	NA	GO:0016741//transferase activity, transferring one-carbon groups	GO:0006730//one-carbon metabolic process	K08869//aarF domain-containing kinase	gi|959092611|ref|NP_001304646.1|//putative methyltransferase DDB_G0268948 [Glycine max]
100784912	*	Up	Up	Up	LOC100784912	NA	GO:0016160//amylase activity;GO:0043167//ion binding	GO:0005976//polysaccharide metabolic process	K01177//beta-amylase [EC:3.2.1.2]	gi|356541318|ref|XP_003539125.1|//PREDICTED: beta-amylase 3, chloroplastic [Glycine max]
100784972	*	*	Up	*	LOC100784972	NA	GO:0016765//transferase activity, transferring alkyl or aryl (other than methyl) groups	GO:0006596//polyamine biosynthetic process	K18787//thermospermine synthase [EC:2.5.1.79]	gi|356552394|ref|XP_003544553.1|//PREDICTED: thermospermine synthase ACAULIS5-like [Glycine max]
100784977	Up	*	*	*	LOC100784977	NA	NA	NA	NA	gi|356520363|ref|XP_003528832.1|//PREDICTED: uncharacterized protein At1g01500-like [Glycine max]
100785002	Down	*	*	*	LOC100785002	NA	NA	NA	K14299//nucleoporin SEH1	gi|356525866|ref|XP_003531542.1|//PREDICTED: protein EXORDIUM-like 2 [Glycine max]
100785003	*	Down	*	*	LOC100785003	NA	NA	NA	NA	gi|356559081|ref|XP_003547830.1|//PREDICTED: protein BREVIS RADIX-like isoform X1 [Glycine max];gi|571527180|ref|XP_006599208.1|//PREDICTED: protein BREVIS RADIX-like isoform X2 [Glycine max]
100785028	*	Up	*	*	LOC100785028	GO:0031224//intrinsic component of membrane	GO:0022857//transmembrane transporter activity	GO:0006810//transport	K08150//MFS transporter, SP family, solute carrier family 2 (myo-inositol transporter), member 13	gi|356530549|ref|XP_003533843.1|//PREDICTED: probable inositol transporter 2 isoform X1 [Glycine max]
100785037	*	Up	*	*	LOC100785037	NA	NA	NA	K01530//phospholipid-translocating ATPase [EC:3.6.3.1]	gi|571439921|ref|XP_003518822.2|//PREDICTED: putative phospholipid-transporting ATPase 9 [Glycine max]
100785055	*	Up	*	*	LOC100785055	GO:0043231//intracellular membrane-bounded organelle;GO:0000785//chromatin	GO:0003676//nucleic acid binding	GO:0034728//nucleosome organization	K11275//histone H1/5	gi|356535183|ref|XP_003536128.1|//PREDICTED: histone H1-like [Glycine max]
100785139	*	Up	Up	*	LOC100785139	NA	NA	GO:0008152//metabolic process	K01087//trehalose 6-phosphate phosphatase [EC:3.1.3.12]	gi|356551672|ref|XP_003544198.1|//PREDICTED: probable trehalose-phosphate phosphatase H [Glycine max]
100785163	*	*	Up	*	LOC100785163	NA	GO:0048037//cofactor binding;GO:0016830//carbon-carbon lyase activity	GO:0043436//oxoacid metabolic process	K01590//histidine decarboxylase [EC:4.1.1.22]	gi|356558589|ref|XP_003547587.1|//PREDICTED: serine decarboxylase 1 [Glycine max]
100785182	Down	*	*	*	LOC100785182	GO:0031224//intrinsic component of membrane;GO:0016021//integral component of membrane	NA	GO:0006810//transport;GO:0055085//transmembrane transport	K07088//uncharacterized protein	gi|356496519|ref|XP_003517114.1|//PREDICTED: uncharacterized transporter YBR287W [Glycine max]
100785231	Up	Up	*	*	LOC100785231	NA	NA	NA	NA	gi|356502279|ref|XP_003519947.1|//PREDICTED: uncharacterized protein LOC100785231 [Glycine max]
100785240	Up	*	*	*	LOC100785240	NA	NA	NA	K04427//mitogen-activated protein kinase kinase kinase 7 [EC:2.7.11.25];K16573//gamma-tubulin complex component 6	gi|356503489|ref|XP_003520540.1|//PREDICTED: protein trichome birefringence-like [Glycine max]
100785268	*	*	Down	*	LOC100785268	NA	NA	NA	NA	gi|356572355|ref|XP_003554334.1|//PREDICTED: uncharacterized protein LOC100785268 [Glycine max]
100785302	*	*	Down	*	LOC100785302	NA	NA	NA	K12825//splicing factor 3A subunit 1	gi|356513004|ref|XP_003525204.1|//PREDICTED: uncharacterized protein LOC100785302 [Glycine max]
100785313	*	Up	*	*	LOC100785313	GO:0030312//external encapsulating structure;GO:0005576//extracellular region	GO:0016758//transferase activity, transferring hexosyl groups;GO:0016798//hydrolase activity, acting on glycosyl bonds	GO:0044042//glucan metabolic process	K08235//xyloglucan:xyloglucosyl transferase [EC:2.4.1.207]	gi|734380109|gb|KHN22714.1|//Putative xyloglucan endotransglucosylase/hydrolase protein 23 [Glycine soja]
100785348	*	*	Down	*	LOC100785348	NA	NA	NA	NA	gi|356524093|ref|XP_003530667.1|//PREDICTED: UPF0392 protein RCOM_0530710-like [Glycine max]
100785364	*	*	Up	*	LOC100785364	NA	NA	NA	K09286//EREBP-like factor	gi|356495715|ref|XP_003516719.1|//PREDICTED: ethylene-responsive transcription factor ERF061-like [Glycine max]
100785371	*	Up	*	*	LOC100785371	NA	NA	NA	K03189//urease accessory protein	gi|734319486|gb|KHN03526.1|//Auxin-induced in root cultures protein 12 [Glycine soja]
100785380	*	Up	*	*	LOC100785380	NA	NA	NA	K04733//interleukin-1 receptor-associated kinase 4 [EC:2.7.11.1]	gi|356563914|ref|XP_003550202.1|//PREDICTED: probable receptor-like protein kinase At1g80640 [Glycine max]
100785397	*	Up	*	*	LOC100785397	NA	GO:0004553//hydrolase activity, hydrolyzing O-glycosyl compounds	GO:0006026//aminoglycan catabolic process	K20547//null	gi|955305536|ref|XP_014619576.1|//PREDICTED: chitinase 10-like [Glycine max]
100785402	*	*	Up	*	LOC100785402	GO:0030529//intracellular ribonucleoprotein complex;GO:0022627//cytosolic small ribosomal subunit	GO:0005198//structural molecule activity;GO:0003735//structural constituent of ribosome	GO:0000028//ribosomal small subunit assembly;GO:0010467//gene expression;GO:0006412//translation	K02962//small subunit ribosomal protein S17e	gi|356534524|ref|XP_003535803.1|//PREDICTED: 40S ribosomal protein S17-like [Glycine max]
100785409	*	Up	Up	*	LOC100785409	NA	GO:0003824//catalytic activity	NA	K13258//2-hydroxyisoflavanone dehydratase [EC:4.2.1.105]	gi|571480807|ref|XP_006588437.1|//PREDICTED: uncharacterized protein LOC100785409 isoform X1 [Glycine max]
100785443	*	*	Down	*	LOC100785443	GO:0005829//cytosol	NA	GO:0009904//chloroplast accumulation movement;GO:0009903//chloroplast avoidance movement	K10352//myosin heavy chain;K20283//golgin subfamily A member 4;K12472//epidermal growth factor receptor substrate 15;K09291//nucleoprotein TPR	gi|571553220|ref|XP_006603792.1|//PREDICTED: protein PLASTID MOVEMENT IMPAIRED 2-like [Glycine max]
100785449	Up	Up	Up	Up	LOC100785449	NA	GO:0003824//catalytic activity	GO:0008152//metabolic process	K08081//tropinone reductase I [EC:1.1.1.206]	gi|358248262|ref|NP_001239850.1|//uncharacterized protein LOC100785449 [Glycine max]
100785480	*	Down	*	*	LOC100785480	NA	NA	NA	K00454//lipoxygenase [EC:1.13.11.12]	gi|356546648|ref|XP_003541736.1|//PREDICTED: lipoxygenase 3, chloroplastic-like isoform X2 [Glycine max];gi|571500136|ref|XP_006594592.1|//PREDICTED: lipoxygenase 3, chloroplastic-like isoform X1 [Glycine max]
100785485	*	Up	Up	Up	LOC100785485	NA	GO:0016209//antioxidant activity;GO:0005506//iron ion binding;GO:0003824//catalytic activity	GO:0008152//metabolic process;GO:0006950//response to stress	K00430//peroxidase [EC:1.11.1.7]	gi|356548232|ref|XP_003542507.1|//PREDICTED: peroxidase 21 [Glycine max]
100785499	*	*	Down	*	LOC100785499	NA	GO:0008195//phosphatidate phosphatase activity	GO:0016311//dephosphorylation	K15728//phosphatidate phosphatase LPIN [EC:3.1.3.4]	gi|955327814|ref|XP_014632726.1|//PREDICTED: phosphatidate phosphatase PAH2-like isoform X2 [Glycine max];gi|571458832|ref|XP_006581241.1|//PREDICTED: phosphatidate phosphatase PAH2-like isoform X1 [Glycine max]
100785506	Down	*	Down	*	LOC100785506	NA	NA	NA	K06617//raffinose synthase [EC:2.4.1.82]	gi|356552396|ref|XP_003544554.1|//PREDICTED: probable galactinol--sucrose galactosyltransferase 1 [Glycine max]
100785512	Down	*	*	*	LOC100785512	NA	NA	NA	K01052//lysosomal acid lipase/cholesteryl ester hydrolase [EC:3.1.1.13]	gi|951004446|ref|XP_014507866.1|//PREDICTED: lipase 3-like [Vigna radiata var. radiata];gi|356520531|ref|XP_003528915.1|//PREDICTED: uncharacterized protein LOC100785512 [Glycine max]
100785521	Up	*	*	*	LOC100785521	GO:0043231//intracellular membrane-bounded organelle	GO:0080043//quercetin 3-O-glucosyltransferase activity;GO:0080044//quercetin 7-O-glucosyltransferase activity	GO:0009813//flavonoid biosynthetic process;GO:0052696//flavonoid glucuronidation	K00699//glucuronosyltransferase [EC:2.4.1.17];K13030//cyanohydrin beta-glucosyltransferase [EC:2.4.1.85]	gi|356554700|ref|XP_003545681.1|//PREDICTED: 7-deoxyloganetin glucosyltransferase-like [Glycine max]
100785537	*	Up	*	*	LOC100785537	NA	GO:0016703//oxidoreductase activity, acting on single donors with incorporation of molecular oxygen, incorporation of one atom of oxygen (internal monooxygenases or internal mixed function oxidases)	GO:0008152//metabolic process	K00088//IMP dehydrogenase [EC:1.1.1.205]	gi|356525868|ref|XP_003531543.1|//PREDICTED: probable nitronate monooxygenase [Glycine max]
100785552	Down	*	*	*	LOC100785552	NA	NA	NA	K09597//signal peptide peptidase-like 2B [EC:3.4.23.-]	gi|356528324|ref|XP_003532754.1|//PREDICTED: uncharacterized protein LOC100785552 [Glycine max]
100785574	*	Up	*	*	LOC100785574	NA	NA	NA	NA	gi|359807508|ref|NP_001241145.1|//uncharacterized protein LOC100785574 precursor [Glycine max]
100785582	*	*	Down	*	LOC100785582	NA	NA	NA	K06617//raffinose synthase [EC:2.4.1.82]	gi|356501667|ref|XP_003519645.1|//PREDICTED: probable galactinol--sucrose galactosyltransferase 1 [Glycine max]
100785584	Down	Down	*	*	LOC100785584	NA	GO:0003824//catalytic activity	NA	K14493//gibberellin receptor GID1 [EC:3.-.-.-];K13258//2-hydroxyisoflavanone dehydratase [EC:4.2.1.105];K20506//tuliposide A-converting enzyme [EC:4.2.99.22]	gi|955347585|ref|XP_014618909.1|//PREDICTED: LOW QUALITY PROTEIN: probable carboxylesterase 6 [Glycine max]
100785599	*	Up	*	*	LOC100785599	GO:0016021//integral component of membrane	NA	NA	NA	gi|947118203|gb|KRH66452.1|//hypothetical protein GLYMA_03G107900 [Glycine max]
100785644	*	Up	*	*	LOC100785644	NA	NA	NA	K17046//protein DEK	gi|571457184|ref|XP_006580615.1|//PREDICTED: protein DEK-like isoform X1 [Glycine max];gi|571457186|ref|XP_006580616.1|//PREDICTED: protein DEK-like isoform X2 [Glycine max]
100785653	*	*	Down	*	LOC100785653	NA	NA	NA	K08999//uncharacterized protein	gi|947019933|gb|KRG72579.1|//hypothetical protein GLYMA_U007000 [Glycine max]
100785688	*	*	Up	*	LOC100785688	NA	GO:0030246//carbohydrate binding;GO:0015925//galactosidase activity;GO:0043167//ion binding	GO:0044238//primary metabolic process	K12309//beta-galactosidase [EC:3.2.1.23]	gi|356522482|ref|XP_003529875.1|//PREDICTED: beta-galactosidase 1-like [Glycine max]
100785689	*	*	Up	*	LOC100785689	NA	GO:0003824//catalytic activity	GO:0008152//metabolic process	K07200//5'-AMP-activated protein kinase, regulatory gamma subunit	gi|571514525|ref|XP_003545866.2|//PREDICTED: SNF1-related protein kinase regulatory subunit gamma-like PV42a [Glycine max]
100785696	Down	*	*	*	LOC100785696	NA	NA	NA	NA	gi|955365832|ref|XP_014622874.1|//PREDICTED: transcription factor bHLH130 isoform X1 [Glycine max];gi|955365834|ref|XP_006598252.2|//PREDICTED: transcription factor bHLH130 isoform X2 [Glycine max]
100785732	Down	*	*	*	LOC100785732	NA	NA	NA	K04733//interleukin-1 receptor-associated kinase 4 [EC:2.7.11.1];K12173//BRCA1-A complex subunit BRE	gi|356562409|ref|XP_003549464.1|//PREDICTED: thaumatin-like protein 1b [Glycine max]
100785746	Down	*	*	*	LOC100785746	NA	GO:0004721//phosphoprotein phosphatase activity	GO:0006796//phosphate-containing compound metabolic process	K18045//tyrosine-protein phosphatase SIW14 [EC:3.1.3.48]	gi|358248150|ref|NP_001240081.1|//uncharacterized protein LOC100785746 [Glycine max]
100785759	*	Up	*	*	LOC100785759	GO:0016020//membrane;GO:0044464//cell part	NA	NA	NA	gi|955305708|ref|XP_014619839.1|//PREDICTED: hypersensitive-induced response protein 2-like isoform X2 [Glycine max];gi|356500499|ref|XP_003519069.1|//PREDICTED: hypersensitive-induced response protein 2-like isoform X1 [Glycine max]
100785773	*	Up	*	*	LOC100785773	NA	NA	NA	K20714//null	gi|571444909|ref|XP_006576647.1|//PREDICTED: serine/threonine-protein kinase OXI1-like [Glycine max]
100785783	Up	*	Up	*	LOC100785783	GO:0031224//intrinsic component of membrane	NA	GO:0006810//transport	K09872//aquaporin PIP	gi|356505224|ref|XP_003521392.1|//PREDICTED: aquaporin PIP2-7-like [Glycine max]
100785785	Up	Up	*	*	LOC100785785	NA	NA	NA	K05770//benzodiazapine receptor	gi|356505564|ref|XP_003521560.1|//PREDICTED: translocator protein homolog [Glycine max]
100785791	Up	Up	*	*	LOC100785791	NA	NA	NA	K07088//uncharacterized protein	gi|356538399|ref|XP_003537691.1|//PREDICTED: uncharacterized transporter YBR287W-like [Glycine max]
100785797	*	Up	Up	Up	LOC100785797	NA	NA	NA	K01870//isoleucyl-tRNA synthetase [EC:6.1.1.5];K19027//zinc finger FYVE domain-containing protein 26	gi|356506838|ref|XP_003522182.1|//PREDICTED: dirigent protein 22-like [Glycine max]
100785815	Up	*	*	*	LOC100785815	NA	NA	NA	K15402//fatty acid omega-hydroxylase [EC:1.14.-.-];K15405//midchain alkane hydroxylase	gi|356573757|ref|XP_003555023.1|//PREDICTED: alkane hydroxylase MAH1-like [Glycine max]
100785831	*	*	Up	*	LOC100785831	NA	GO:0032559//adenyl ribonucleotide binding;GO:0017111//nucleoside-triphosphatase activity	NA	K14810//ATP-dependent RNA helicase DDX56/DBP9 [EC:3.6.4.13]	gi|574584333|ref|NP_001276246.1|//uncharacterized protein LOC100785831 [Glycine max];gi|955390824|ref|XP_014627718.1|//PREDICTED: uncharacterized protein LOC100785831 isoform X1 [Glycine max]
100785841	*	Down	*	*	LOC100785841	NA	NA	NA	K01184//polygalacturonase [EC:3.2.1.15];K01213//galacturan 1,4-alpha-galacturonidase [EC:3.2.1.67]	gi|571457013|ref|XP_003525377.2|//PREDICTED: probable polygalacturonase isoform X1 [Glycine max]
100785871	*	Up	*	*	LOC100785871	GO:0005634//nucleus	GO:0003677//DNA binding	GO:0006355//regulation of transcription, DNA-templated	K13126//polyadenylate-binding protein	gi|356553960|ref|XP_003545318.1|//PREDICTED: NAC domain-containing protein 30-like [Glycine max]
100785936	*	Up	*	*	LOC100785936	NA	NA	NA	K14516//ethylene-responsive transcription factor 1	gi|356534526|ref|XP_003535804.1|//PREDICTED: ethylene-responsive transcription factor 1B [Glycine max]
100785947	*	*	Down	*	LOC100785947	NA	GO:0016740//transferase activity	NA	K04733//interleukin-1 receptor-associated kinase 4 [EC:2.7.11.1];K04730//interleukin-1 receptor-associated kinase 1 [EC:2.7.11.1]	gi|947119185|gb|KRH67434.1|//hypothetical protein GLYMA_03G165700 [Glycine max]
100785979	*	*	Down	*	LOC100785979	NA	NA	NA	K04733//interleukin-1 receptor-associated kinase 4 [EC:2.7.11.1]	gi|947041145|gb|KRG90869.1|//hypothetical protein GLYMA_20G118700, partial [Glycine max]
100785982	Up	*	*	*	LOC100785982	GO:0030312//external encapsulating structure;GO:0005576//extracellular region	GO:0016758//transferase activity, transferring hexosyl groups;GO:0016798//hydrolase activity, acting on glycosyl bonds	GO:0044042//glucan metabolic process	K08235//xyloglucan:xyloglucosyl transferase [EC:2.4.1.207]	gi|356542852|ref|XP_003539879.1|//PREDICTED: xyloglucan endotransglucosylase/hydrolase protein 9 [Glycine max]
100785983	*	*	Up	*	LOC100785983	NA	NA	NA	K15397//3-ketoacyl-CoA synthase [EC:2.3.1.199]	gi|356574783|ref|XP_003555524.1|//PREDICTED: 3-ketoacyl-CoA synthase 11-like [Glycine max]
100785987	*	Down	*	*	LOC100785987	NA	NA	NA	K16298//serine carboxypeptidase-like clade IV [EC:3.4.16.-]	gi|356543504|ref|XP_003540200.1|//PREDICTED: serine carboxypeptidase-like [Glycine max]
100786017	Down	*	*	*	LOC100786017	NA	GO:0003824//catalytic activity	GO:0008152//metabolic process	K05278//flavonol synthase [EC:1.14.11.23];K06892//feruloyl-CoA ortho-hydroxylase [EC:1.14.11.-]	gi|356549596|ref|XP_003543178.1|//PREDICTED: protein SRG1 [Glycine max]
100786023	*	Up	Up	*	LOC100786023	NA	GO:0004468//lysine N-acetyltransferase activity, acting on acetyl phosphate as donor	NA	K10752//histone-binding protein RBBP4	gi|356550442|ref|XP_003543596.1|//PREDICTED: WD-40 repeat-containing protein MSI4-like [Glycine max]
100786029	*	Down	*	*	LOC100786029	GO:0043231//intracellular membrane-bounded organelle	GO:0003676//nucleic acid binding	NA	NA	gi|356518844|ref|XP_003528087.1|//PREDICTED: protein RADIALIS-like 6 [Glycine max]
100786033	Down	*	*	*	LOC100786033	NA	GO:0043531//ADP binding	GO:0006952//defense response	K13459//disease resistance protein RPS2	gi|955363783|ref|XP_014622468.1|//PREDICTED: uncharacterized protein LOC100786033 isoform X1 [Glycine max];gi|955363787|ref|XP_014622470.1|//PREDICTED: uncharacterized protein LOC100786033 isoform X2 [Glycine max];gi|571506175|ref|XP_006595673.1|//PREDICTED: uncharacterized protein LOC100786033 isoform X3 [Glycine max]
100786079	*	Up	Up	*	LOC100786079	NA	GO:0016160//amylase activity;GO:0043167//ion binding	GO:0005976//polysaccharide metabolic process	K01177//beta-amylase [EC:3.2.1.2]	gi|571436239|ref|XP_006573703.1|//PREDICTED: beta-amylase 3, chloroplastic [Glycine max]
100786083	*	Down	*	*	LOC100786083	GO:0031224//intrinsic component of membrane	NA	NA	K14514//ethylene-insensitive protein 3	gi|356496020|ref|XP_003516868.1|//PREDICTED: phosphate transporter PHO1 homolog 1-like [Glycine max]
100786095	*	Down	*	*	LOC100786095	NA	NA	GO:0009755//hormone-mediated signaling pathway	K14488//SAUR family protein	gi|955342253|ref|XP_014617816.1|//PREDICTED: auxin-induced protein 10A5-like [Glycine max]
100786104	*	Down	*	*	LOC100786104	NA	GO:0070011//peptidase activity, acting on L-amino acid peptides;GO:0046872//metal ion binding	GO:0008152//metabolic process	K07761//gelatinase A [EC:3.4.24.24]	gi|356501171|ref|XP_003519401.1|//PREDICTED: metalloendoproteinase 5-MMP-like [Glycine max]
100786140	*	Up	*	*	LOC100786140	GO:0043231//intracellular membrane-bounded organelle	GO:0003677//DNA binding;GO:0001071//nucleic acid binding transcription factor activity	GO:0006351//transcription, DNA-templated	K09419//heat shock transcription factor, other eukaryote	gi|356572024|ref|XP_003554170.1|//PREDICTED: heat stress transcription factor B-3-like isoform X1 [Glycine max];gi|571557059|ref|XP_006604353.1|//PREDICTED: heat stress transcription factor B-3-like isoform X2 [Glycine max]
100786172	*	Up	*	*	LOC100786172	NA	GO:0004674//protein serine/threonine kinase activity;GO:0000166//nucleotide binding;GO:0016491//oxidoreductase activity	GO:0008152//metabolic process	K04733//interleukin-1 receptor-associated kinase 4 [EC:2.7.11.1]	gi|356546069|ref|XP_003541454.1|//PREDICTED: probable leucine-rich repeat receptor-like protein kinase At5g49770 [Glycine max]
100786181	*	Up	*	*	LOC100786181	NA	GO:0016740//transferase activity	NA	K09833//homogentisate phytyltransferase / homogentisate geranylgeranyltransferase [EC:2.5.1.115 2.5.1.116]	gi|356548403|ref|XP_003542591.1|//PREDICTED: glycinol 4-dimethylallyltransferase-like isoform X1 [Glycine max];gi|571498404|ref|XP_006594208.1|//PREDICTED: glycinol 4-dimethylallyltransferase-like isoform X2 [Glycine max]
100786200	*	Down	*	*	LOC100786200	NA	GO:0016634//oxidoreductase activity, acting on the CH-CH group of donors, oxygen as acceptor;GO:0005506//iron ion binding	GO:0008152//metabolic process	K15639//PHYB activation tagged suppressor 1 [EC:1.14.-.-]	gi|356519272|ref|XP_003528297.1|//PREDICTED: cytochrome P450 734A1-like [Glycine max]
100786202	*	*	Down	*	LOC100786202	GO:0031224//intrinsic component of membrane;GO:0016021//integral component of membrane	GO:0005215//transporter activity	GO:0006857//oligopeptide transport;GO:0015833//peptide transport	K14638//solute carrier family 15 (peptide/histidine transporter), member 3/4	gi|356553052|ref|XP_003544872.1|//PREDICTED: protein NRT1/ PTR FAMILY 8.1-like [Glycine max]
100786236	Down	*	*	*	LOC100786236	GO:0030312//external encapsulating structure;GO:0005576//extracellular region	GO:0016758//transferase activity, transferring hexosyl groups;GO:0016798//hydrolase activity, acting on glycosyl bonds	GO:0044042//glucan metabolic process	K08235//xyloglucan:xyloglucosyl transferase [EC:2.4.1.207]	gi|356496189|ref|XP_003516952.1|//PREDICTED: probable xyloglucan endotransglucosylase/hydrolase protein 30 [Glycine max]
100786353	Down	*	*	*	LOC100786353	NA	NA	NA	NA	gi|356511363|ref|XP_003524396.1|//PREDICTED: protein tesmin/TSO1-like CXC 5 [Glycine max]
100786368	Down	*	*	*	LOC100786368	NA	GO:0046914//transition metal ion binding	NA	K15172//transcription elongation factor SPT5;K07560//D-tyrosyl-tRNA(Tyr) deacylase [EC:3.1.-.-]	gi|947103783|gb|KRH52166.1|//hypothetical protein GLYMA_06G050300 [Glycine max]
100786373	Down	*	Down	*	LOC100786373	NA	GO:0046914//transition metal ion binding	NA	K10666//E3 ubiquitin-protein ligase RNF5 [EC:2.3.2.27]	gi|359806926|ref|NP_001241324.1|//uncharacterized protein LOC100786373 [Glycine max]
100786435	*	*	Down	*	LOC100786435	NA	GO:0046872//metal ion binding;GO:0005524//ATP binding;GO:0016301//kinase activity;GO:0050242//pyruvate, phosphate dikinase activity	GO:0016310//phosphorylation;GO:0006090//pyruvate metabolic process	K01006//pyruvate, orthophosphate dikinase [EC:2.7.9.1]	gi|356564561|ref|XP_003550521.1|//PREDICTED: pyruvate, phosphate dikinase, chloroplastic-like [Glycine max];gi|734318222|gb|KHN03025.1|//Pyruvate, phosphate dikinase, chloroplastic [Glycine soja]
100786462	*	Up	*	*	LOC100786462	NA	GO:0004672//protein kinase activity	NA	K04733//interleukin-1 receptor-associated kinase 4 [EC:2.7.11.1];K04730//interleukin-1 receptor-associated kinase 1 [EC:2.7.11.1]	gi|571445952|ref|XP_003520610.2|//PREDICTED: probable LRR receptor-like serine/threonine-protein kinase At4g08850 [Glycine max]
100786467	*	Up	*	*	LOC100786467	NA	NA	NA	K04733//interleukin-1 receptor-associated kinase 4 [EC:2.7.11.1];K04730//interleukin-1 receptor-associated kinase 1 [EC:2.7.11.1]	gi|356569432|ref|XP_003552905.1|//PREDICTED: probable LRR receptor-like serine/threonine-protein kinase At1g06840 [Glycine max]
100786485	*	*	Down	*	LOC100786485	NA	NA	NA	K13151//snurportin-1	gi|955317120|ref|XP_014630310.1|//PREDICTED: snurportin-1-like [Glycine max]
100786507	*	Up	*	*	LOC100786507	NA	NA	NA	K01874//methionyl-tRNA synthetase [EC:6.1.1.10]	gi|571491695|ref|XP_006592016.1|//PREDICTED: probable methionine--tRNA ligase [Glycine max]
100786530	*	Up	*	*	LOC100786530	NA	NA	NA	K00485//dimethylaniline monooxygenase (N-oxide forming) [EC:1.14.13.8]	gi|356548911|ref|XP_003542842.1|//PREDICTED: flavin-containing monooxygenase FMO GS-OX5-like [Glycine max]
100786538	*	Up	*	*	LOC100786538	NA	NA	NA	K05643//ATP-binding cassette, subfamily A (ABC1), member 3	gi|356516766|ref|XP_003527064.1|//PREDICTED: ABC transporter A family member 2-like [Glycine max]
100786541	*	Down	*	*	LOC100786541	GO:0005774//vacuolar membrane;GO:0005768//endosome;GO:0005802//trans-Golgi network	GO:0008757//S-adenosylmethionine-dependent methyltransferase activity	GO:0032259//methylation	K20069//adaptin ear-binding coat-associated protein 1/2;K03183//demethylmenaquinone methyltransferase / 2-methoxy-6-polyprenyl-1,4-benzoquinol methylase [EC:2.1.1.163 2.1.1.201]	gi|955327001|ref|XP_014632578.1|//PREDICTED: uncharacterized protein LOC100786541, partial [Glycine max];gi|947107425|gb|KRH55808.1|//hypothetical protein GLYMA_06G283500 [Glycine max]
100786574	*	Up	*	*	LOC100786574	NA	GO:0016491//oxidoreductase activity	GO:0008152//metabolic process	K05278//flavonol synthase [EC:1.14.11.23];K05277//leucoanthocyanidin dioxygenase [EC:1.14.11.19];K06892//feruloyl-CoA ortho-hydroxylase [EC:1.14.11.-]	gi|359806493|ref|NP_001240998.1|//uncharacterized protein LOC100786574 [Glycine max]
100786578	*	Up	*	Up	LOC100786578	NA	GO:0003824//catalytic activity	GO:0008152//metabolic process	K13081//leucoanthocyanidin reductase [EC:1.17.1.3]	gi|359811319|ref|NP_001241029.1|//uncharacterized protein LOC100786578 [Glycine max]
100786608	*	Down	Down	*	LOC100786608	NA	NA	NA	K01184//polygalacturonase [EC:3.2.1.15]	gi|571475970|ref|XP_003534763.2|//PREDICTED: polygalacturonase-like [Glycine max]
100786618	Up	Up	Up	*	LOC100786618	NA	NA	NA	NA	gi|356533407|ref|XP_003535256.1|//PREDICTED: embryonic protein DC-8-like [Glycine max]
100786628	*	Up	Up	*	LOC100786628	NA	NA	NA	NA	gi|356534852|ref|XP_003535965.1|//PREDICTED: uncharacterized protein LOC100786628 [Glycine max]
100786643	*	Down	*	*	LOC100786643	NA	GO:0043531//ADP binding	GO:0006952//defense response	K05868//cyclin B;K19613//leucine-rich repeat protein SHOC2;K15078//structure-specific endonuclease subunit SLX1 [EC:3.6.1.-];K12818//ATP-dependent RNA helicase DHX8/PRP22 [EC:3.6.4.13]	gi|571444245|ref|XP_006576452.1|//PREDICTED: putative disease resistance protein At3g14460 isoform X1 [Glycine max];gi|947117214|gb|KRH65463.1|//hypothetical protein GLYMA_03G037400 [Glycine max]
100786704	Down	*	*	*	LOC100786704	NA	NA	NA	K10295//F-box protein 9	gi|734433804|gb|KHN47003.1|//F-box protein 7 [Glycine soja]
100786707	*	Down	*	*	LOC100786707	NA	NA	NA	K19996//phosphatidylinositol transfer protein SFH5	gi|955324579|ref|XP_003526897.3|//PREDICTED: patellin-3 [Glycine max]
100786709	*	Up	*	*	LOC100786709	NA	NA	NA	K09286//EREBP-like factor	gi|356517102|ref|XP_003527229.1|//PREDICTED: ethylene-responsive transcription factor 4-like [Glycine max]
100786721	*	Up	*	*	LOC100786721	NA	NA	NA	K04733//interleukin-1 receptor-associated kinase 4 [EC:2.7.11.1]	gi|356519528|ref|XP_003528424.1|//PREDICTED: G-type lectin S-receptor-like serine/threonine-protein kinase B120 isoform X1 [Glycine max]
100786732	*	*	Up	*	LOC100786732	NA	NA	NA	NA	gi|356523219|ref|XP_003530239.1|//PREDICTED: uncharacterized protein LOC100786732 [Glycine max]
100786741	*	Up	*	*	LOC100786741	NA	NA	GO:0006810//transport	NA	gi|955373582|ref|XP_003547106.2|//PREDICTED: oligopeptide transporter 4-like [Glycine max]
100786773	*	Up	Up	Up	LOC100786773	NA	NA	NA	K00128//aldehyde dehydrogenase (NAD+) [EC:1.2.1.3]	gi|356497822|ref|XP_003517756.1|//PREDICTED: aldehyde dehydrogenase family 2 member B7, mitochondrial-like [Glycine max]
100786776	Down	*	*	*	LOC100786776	NA	NA	NA	NA	gi|356562914|ref|XP_003549713.1|//PREDICTED: uncharacterized protein LOC100786776 [Glycine max]
100786779	*	Up	Up	*	LOC100786779	GO:0016021//integral component of membrane	GO:0004674//protein serine/threonine kinase activity;GO:0005524//ATP binding;GO:0030247//polysaccharide binding	GO:0006468//protein phosphorylation	K04733//interleukin-1 receptor-associated kinase 4 [EC:2.7.11.1];K04447//Janus kinase 2 [EC:2.7.10.2]	gi|947089514|gb|KRH38179.1|//hypothetical protein GLYMA_09G116300 [Glycine max];gi|571480196|ref|XP_003533930.2|//PREDICTED: probable serine/threonine-protein kinase At1g18390 [Glycine max]
100786830	*	*	Up	*	LOC100786830	NA	NA	NA	K04733//interleukin-1 receptor-associated kinase 4 [EC:2.7.11.1]	gi|356505058|ref|XP_003521309.1|//PREDICTED: cysteine-rich repeat secretory protein 56-like [Glycine max]
100786872	*	Down	*	*	LOC100786872	NA	NA	NA	K03327//multidrug resistance protein, MATE family	gi|356510070|ref|XP_003523763.1|//PREDICTED: protein DETOXIFICATION 48-like [Glycine max]
100786877	*	Up	*	*	LOC100786877	GO:0043234//protein complex	GO:0019787//ubiquitin-like protein transferase activity	GO:0032446//protein modification by small protein conjugation	K10260//F-box and WD-40 domain protein 7;K04733//interleukin-1 receptor-associated kinase 4 [EC:2.7.11.1];K08332//vacuolar protein 8	gi|571494204|ref|XP_006592779.1|//PREDICTED: E3 ubiquitin-protein ligase PUB23-like isoform X2 [Glycine max];gi|356543678|ref|XP_003540287.1|//PREDICTED: E3 ubiquitin-protein ligase PUB23-like isoform X1 [Glycine max]
100786883	Down	*	*	*	LOC100786883	NA	NA	NA	K16670//homeobox protein Meis2;K15613//homeobox protein Meis1	gi|356544766|ref|XP_003540818.1|//PREDICTED: BEL1-like homeodomain protein 1 [Glycine max]
100786887	*	Down	*	*	LOC100786887	NA	NA	NA	K12153//phenylalanine N-monooxygenase [EC:1.14.13.124]	gi|571564849|ref|XP_006605683.1|//PREDICTED: isoleucine N-monooxygenase 1-like [Glycine max]
100786953	*	Up	*	*	LOC100786953	NA	NA	NA	K12373//hexosaminidase [EC:3.2.1.52]	gi|356528621|ref|XP_003532898.1|//PREDICTED: beta-hexosaminidase 2-like [Glycine max]
100786956	*	Up	Up	*	LOC100786956	GO:0031224//intrinsic component of membrane	GO:0016616//oxidoreductase activity, acting on the CH-OH group of donors, NAD or NADP as acceptor;GO:0000166//nucleotide binding;GO:0048037//cofactor binding	GO:0006732//coenzyme metabolic process;GO:0006720//isoprenoid metabolic process	K00021//hydroxymethylglutaryl-CoA reductase (NADPH) [EC:1.1.1.34]	gi|356496525|ref|XP_003517117.1|//PREDICTED: 3-hydroxy-3-methylglutaryl-coenzyme A reductase 1-like [Glycine max]
100786966	*	Up	*	*	LOC100786966	NA	GO:0004674//protein serine/threonine kinase activity;GO:0005524//ATP binding;GO:0032559//adenyl ribonucleotide binding;GO:0004672//protein kinase activity	GO:0006464//cellular protein modification process;GO:0006468//protein phosphorylation	K00924//null	gi|571536651|ref|XP_006600867.1|//PREDICTED: probable receptor-like protein kinase At5g47070 [Glycine max]
100787008	*	Up	*	*	LOC100787008	NA	GO:0000166//nucleotide binding;GO:0003916//DNA topoisomerase activity	GO:0006351//transcription, DNA-templated;GO:0006259//DNA metabolic process	K03164//DNA topoisomerase II [EC:5.99.1.3]	gi|955345373|ref|XP_014618555.1|//PREDICTED: LOW QUALITY PROTEIN: DNA topoisomerase 2-like [Glycine max]
100787024	*	*	Up	*	LOC100787024	NA	NA	NA	K02943//large subunit ribosomal protein LP2	gi|356572532|ref|XP_003554422.1|//PREDICTED: 60S acidic ribosomal protein P2-2 [Glycine max]
100787036	*	Up	*	*	LOC100787036	NA	NA	NA	K20716//null	gi|955318486|ref|XP_003523559.2|//PREDICTED: S-type anion channel SLAH4-like [Glycine max]
100787037	*	Up	*	*	LOC100787037	GO:0016021//integral component of membrane	GO:0050356//tropine dehydrogenase activity;GO:0003824//catalytic activity	GO:0008152//metabolic process;GO:0055114//oxidation-reduction process	K08081//tropinone reductase I [EC:1.1.1.206]	gi|356542197|ref|XP_003539556.1|//PREDICTED: tropinone reductase homolog At5g06060-like isoform X1 [Glycine max]
100787050	Up	Up	Up	Up	LOC100787050	NA	NA	NA	K08819//cyclin-dependent kinase 12/13 [EC:2.7.11.22 2.7.11.23];K13424//WRKY transcription factor 33	gi|356510776|ref|XP_003524110.1|//PREDICTED: probable WRKY transcription factor 28 [Glycine max]
100787053	*	Down	*	*	LOC100787053	NA	GO:0016879//ligase activity, forming carbon-nitrogen bonds;GO:0032559//adenyl ribonucleotide binding	GO:0006464//cellular protein modification process	K06689//ubiquitin-conjugating enzyme E2 D [EC:2.3.2.23]	gi|356544896|ref|XP_003540883.1|//PREDICTED: ubiquitin-conjugating enzyme E2 28 [Glycine max]
100787091	Up	Up	Up	Up	LOC100787091	NA	NA	NA	K09286//EREBP-like factor	gi|356518848|ref|XP_003528089.1|//PREDICTED: ethylene-responsive transcription factor ERF114-like [Glycine max]
100787121	Up	*	Up	*	LOC100787121	NA	GO:0032559//adenyl ribonucleotide binding;GO:0003824//catalytic activity	NA	K01648//ATP citrate (pro-S)-lyase [EC:2.3.3.8]	gi|356525708|ref|XP_003531465.1|//PREDICTED: ATP-citrate synthase alpha chain protein 1-like [Glycine max]
100787160	*	Up	*	*	LOC100787160	GO:0009536//plastid	GO:0005506//iron ion binding;GO:0016724//oxidoreductase activity, oxidizing metal ions, oxygen as acceptor	GO:0000041//transition metal ion transport;GO:0006875//cellular metal ion homeostasis;GO:0008152//metabolic process	K00522//ferritin heavy chain [EC:1.16.3.2]	gi|571441816|ref|XP_006575551.1|//PREDICTED: ferritin-4, chloroplastic isoform X2 [Glycine max];gi|571441814|ref|XP_006575550.1|//PREDICTED: ferritin-4, chloroplastic isoform X1 [Glycine max]
100787164	*	Down	*	*	LOC100787164	GO:0031224//intrinsic component of membrane	NA	NA	K14514//ethylene-insensitive protein 3	gi|356500006|ref|XP_003518826.1|//PREDICTED: phosphate transporter PHO1 homolog 1-like [Glycine max]
100787176	*	Up	*	*	LOC100787176	NA	NA	NA	K14794//ribosomal RNA-processing protein 12	gi|571484963|ref|XP_003535733.2|//PREDICTED: protein NUCLEAR FUSION DEFECTIVE 4-like [Glycine max]
100787208	*	Down	*	*	LOC100787208	NA	NA	NA	K05761//villin 1;K05768//gelsolin	gi|356572028|ref|XP_003554172.1|//PREDICTED: villin-3-like [Glycine max]
100787217	*	Down	*	*	LOC100787217	NA	GO:0030246//carbohydrate binding;GO:0016853//isomerase activity;GO:0003824//catalytic activity;GO:0005488//binding	GO:0044238//primary metabolic process;GO:0005975//carbohydrate metabolic process	K01792//glucose-6-phosphate 1-epimerase [EC:5.1.3.15]	gi|571553176|ref|XP_006603785.1|//PREDICTED: putative glucose-6-phosphate 1-epimerase isoform X1 [Glycine max];gi|356573680|ref|XP_003554985.1|//PREDICTED: putative glucose-6-phosphate 1-epimerase isoform X2 [Glycine max]
100787228	Up	Up	Up	Up	LOC100787228	NA	GO:0016746//transferase activity, transferring acyl groups	NA	K19747//BAHD acyltransferase [EC:2.3.1.-]	gi|83853815|gb|ABC47848.1|//N-hydroxycinnamoyl/benzoyltransferase 6 [Glycine max]
100787229	*	Up	*	*	LOC100787229	NA	NA	NA	NA	gi|356544022|ref|XP_003540455.1|//PREDICTED: CBS domain-containing protein CBSX5-like [Glycine max]
100787239	*	*	Up	*	LOC100787239	NA	NA	NA	NA	gi|356512331|ref|XP_003524873.1|//PREDICTED: microtubule-associated protein futsch-like [Glycine max]
100787256	Down	*	*	*	LOC100787256	NA	NA	NA	K10454//kelch-like protein 17 (actinfilin);K10457//kelch-like protein 20	gi|356548407|ref|XP_003542593.1|//PREDICTED: F-box/kelch-repeat protein At1g22040-like [Glycine max]
100787258	Down	*	*	*	LOC100787258	NA	NA	NA	K06997//PLP dependent protein;K07393//putative glutathione S-transferase	gi|356515264|ref|XP_003526321.1|//PREDICTED: UPF0481 protein At3g47200-like [Glycine max]
100787285	*	*	Up	*	LOC100787285	GO:0044424//intracellular part	GO:0005515//protein binding;GO:0032559//adenyl ribonucleotide binding	GO:0006457//protein folding	K04077//chaperonin GroEL	gi|571464281|ref|XP_006583012.1|//PREDICTED: chaperonin CPN60-like 2, mitochondrial [Glycine max]
100787290	Up	*	*	*	LOC100787290	NA	NA	NA	K02542//DNA replication licensing factor MCM6 [EC:3.6.4.12]	gi|571518838|ref|XP_006597750.1|//PREDICTED: DNA replication licensing factor MCM6-like isoform X2 [Glycine max];gi|571518834|ref|XP_006597749.1|//PREDICTED: DNA replication licensing factor MCM6-like isoform X1 [Glycine max]
100787358	*	Up	*	*	LOC100787358	NA	NA	NA	K00924//null;K02882//large subunit ribosomal protein L18Ae	gi|356535355|ref|XP_003536212.1|//PREDICTED: basic 7S globulin-like [Glycine max]
100787379	Down	*	*	*	LOC100787379	GO:0016021//integral component of membrane;GO:0005886//plasma membrane	GO:0004674//protein serine/threonine kinase activity;GO:0005524//ATP binding	GO:0006468//protein phosphorylation	K04733//interleukin-1 receptor-associated kinase 4 [EC:2.7.11.1]	gi|955351290|ref|XP_014619674.1|//PREDICTED: putative receptor-like protein kinase At4g00960 isoform X4 [Glycine max];gi|571489748|ref|XP_006591288.1|//PREDICTED: cysteine-rich receptor-like protein kinase 2 isoform X1 [Glycine max];gi|955351288|ref|XP_014619673.1|//PREDICTED: putative receptor-like protein kinase At4g00960 isoform X3 [Glycine max];gi|571489750|ref|XP_006591289.1|//PREDICTED: cys…
100787380	Down	Down	*	*	LOC100787380	NA	GO:0016740//transferase activity	NA	K19861//benzyl alcohol O-benzoyltransferase [EC:2.3.1.196 2.3.1.232]	gi|356505918|ref|XP_003521736.1|//PREDICTED: benzyl alcohol O-benzoyltransferase-like [Glycine max]
100787403	Up	Up	Up	Up	LOC100787403	NA	NA	NA	K13356//alcohol-forming fatty acyl-CoA reductase [EC:1.2.1.84]	gi|571488981|ref|XP_006591085.1|//PREDICTED: alcohol-forming fatty acyl-CoA reductase-like [Glycine max]
100787405	*	Up	*	*	LOC100787405	GO:0031224//intrinsic component of membrane	GO:0022857//transmembrane transporter activity	GO:0006810//transport	K16055//trehalose 6-phosphate synthase/phosphatase [EC:2.4.1.15 3.1.3.12];K08150//MFS transporter, SP family, solute carrier family 2 (myo-inositol transporter), member 13	gi|356541627|ref|XP_003539275.1|//PREDICTED: sugar transport protein 13 [Glycine max]
100787409	Down	*	*	*	LOC100787409	NA	GO:0004674//protein serine/threonine kinase activity;GO:0005524//ATP binding;GO:0032559//adenyl ribonucleotide binding	GO:0006464//cellular protein modification process;GO:0006468//protein phosphorylation	K08269//serine/threonine-protein kinase ULK/ATG1 [EC:2.7.11.1]	gi|947115788|gb|KRH64090.1|//hypothetical protein GLYMA_04G215500 [Glycine max];gi|571451654|ref|XP_006578802.1|//PREDICTED: serine/threonine-protein kinase ULK3-like isoform X3 [Glycine max];gi|356508997|ref|XP_003523239.1|//PREDICTED: serine/threonine-protein kinase ULK3-like isoform X1 [Glycine max]
100787416	*	*	Down	*	LOC100787416	NA	NA	NA	K20641//null;K13415//protein brassinosteroid insensitive 1 [EC:2.7.10.1 2.7.11.1]	gi|356543346|ref|XP_003540122.1|//PREDICTED: squamosa promoter-binding protein 1-like [Glycine max]
100787419	*	Up	*	*	LOC100787419	GO:0043234//protein complex	GO:0019787//ubiquitin-like protein transferase activity	GO:0032446//protein modification by small protein conjugation	K04733//interleukin-1 receptor-associated kinase 4 [EC:2.7.11.1];K08332//vacuolar protein 8	gi|356543680|ref|XP_003540288.1|//PREDICTED: E3 ubiquitin-protein ligase PUB23-like [Glycine max]
100787440	*	Up	*	*	LOC100787440	NA	NA	NA	K08235//xyloglucan:xyloglucosyl transferase [EC:2.4.1.207];K14504//xyloglucan:xyloglucosyl transferase TCH4 [EC:2.4.1.207]	gi|356547533|ref|XP_003542166.1|//PREDICTED: xyloglucan endotransglucosylase/hydrolase protein 22 [Glycine max]
100787458	*	Up	Up	*	LOC100787458	NA	NA	NA	NA	gi|356554266|ref|XP_003545469.1|//PREDICTED: uncharacterized protein LOC100787458 [Glycine max]
100787492	*	Down	*	*	LOC100787492	NA	NA	NA	K12158//ubiquitin-like protein Nedd8;K14544//U3 small nucleolar RNA-associated protein 22	gi|356495721|ref|XP_003516722.1|//PREDICTED: phosphatidylinositol 4-kinase gamma 2-like [Glycine max]
100787502	Up	Up	*	*	LOC100787502	GO:0031224//intrinsic component of membrane	NA	NA	K15015//solute carrier family 32 (vesicular inhibitory amino acid transporter)	gi|356529934|ref|XP_003533541.1|//PREDICTED: vacuolar amino acid transporter 1-like [Glycine max]
100787509	*	Up	*	*	LOC100787509	NA	NA	NA	K04733//interleukin-1 receptor-associated kinase 4 [EC:2.7.11.1];K03868//RING-box protein 1	gi|356531064|ref|XP_003534098.1|//PREDICTED: putative GEM-like protein 8 isoform X1 [Glycine max];gi|571477949|ref|XP_006587420.1|//PREDICTED: putative GEM-like protein 8 isoform X2 [Glycine max]
100787522	*	Down	*	*	LOC100787522	NA	GO:0005524//ATP binding;GO:0004672//protein kinase activity	GO:0006468//protein phosphorylation;GO:0006950//response to stress	K17609//nucleoredoxin [EC:1.8.1.8]	gi|571540805|ref|XP_006601602.1|//PREDICTED: U-box domain-containing protein 52-like [Glycine max]
100787551	Down	*	*	*	LOC100787551	NA	GO:0003878//ATP citrate synthase activity;GO:0004775//succinate-CoA ligase (ADP-forming) activity;GO:0005524//ATP binding;GO:0032559//adenyl ribonucleotide binding;GO:0004774//succinate-CoA ligase activity	NA	K01648//ATP citrate (pro-S)-lyase [EC:2.3.3.8]	gi|356505743|ref|XP_003521649.1|//PREDICTED: ATP-citrate synthase alpha chain protein 2 isoform X2 [Glycine max];gi|571446841|ref|XP_006577202.1|//PREDICTED: ATP-citrate synthase alpha chain protein 2 isoform X1 [Glycine max];gi|947120156|gb|KRH68405.1|//hypothetical protein GLYMA_03G228900 [Glycine max]
100787559	*	Up	*	Up	LOC100787559	NA	GO:0005506//iron ion binding;GO:0016491//oxidoreductase activity	GO:0008152//metabolic process	K15401//fatty acid omega-hydroxylase [EC:1.14.-.-]	gi|356539599|ref|XP_003538284.1|//PREDICTED: cytochrome P450 86A1-like [Glycine max]
100787616	Up	*	*	*	LOC100787616	NA	GO:0005506//iron ion binding;GO:0016491//oxidoreductase activity	GO:0008152//metabolic process	K09832//sterol 22-desaturase [EC:1.14.19.41]	gi|356549091|ref|XP_003542931.1|//PREDICTED: cytochrome P450 710A1-like [Glycine max]
100787622	*	*	Up	*	LOC100787622	NA	GO:0003824//catalytic activity	GO:0008152//metabolic process	K07200//5'-AMP-activated protein kinase, regulatory gamma subunit	gi|947074693|gb|KRH23584.1|//hypothetical protein GLYMA_13G365800 [Glycine max];gi|571503823|ref|XP_003543683.2|//PREDICTED: SNF1-related protein kinase regulatory subunit gamma-like PV42a [Glycine max]
100787660	*	Down	*	*	LOC100787660	NA	NA	NA	NA	gi|356559424|ref|XP_003547999.1|//PREDICTED: lysosomal amino acid transporter 1-like [Glycine max]
100787661	*	Up	*	*	LOC100787661	GO:0030313//cell envelope	GO:0015036//disulfide oxidoreductase activity	NA	K11649//SWI/SNF related-matrix-associated actin-dependent regulator of chromatin subfamily C	gi|734433362|gb|KHN46664.1|//Receptor-like protein kinase FERONIA, partial [Glycine soja]
100787663	*	Up	*	Up	LOC100787663	GO:0044424//intracellular part;GO:0043234//protein complex	GO:0046872//metal ion binding;GO:0016836//hydro-lyase activity	GO:0006007//glucose catabolic process	K01689//enolase [EC:4.2.1.11]	gi|356559925|ref|XP_003548246.1|//PREDICTED: enolase [Glycine max]
100787727	*	Up	*	*	LOC100787727	NA	NA	NA	K20617//null	gi|955310725|ref|XP_003522006.3|//PREDICTED: cytochrome P450 71A1-like [Glycine max]
100787732	Down	*	*	*	LOC100787732	NA	NA	NA	K14516//ethylene-responsive transcription factor 1	gi|356571196|ref|XP_003553765.1|//PREDICTED: ethylene-responsive transcription factor 1B-like [Glycine max]
100787739	*	Up	*	*	LOC100787739	NA	NA	NA	NA	gi|356507827|ref|XP_003522665.1|//PREDICTED: uncharacterized protein LOC100787739 [Glycine max]
100787752	*	*	Down	*	LOC100787752	NA	NA	NA	NA	gi|571493161|ref|XP_006592458.1|//PREDICTED: uncharacterized protein LOC100787752 isoform X1 [Glycine max];gi|955354291|ref|XP_014620355.1|//PREDICTED: uncharacterized protein LOC100787752 isoform X2 [Glycine max]
100787757	*	*	Up	*	LOC100787757	NA	GO:0003824//catalytic activity	GO:0008152//metabolic process	K00010//myo-inositol 2-dehydrogenase / D-chiro-inositol 1-dehydrogenase [EC:1.1.1.18 1.1.1.369]	gi|356576119|ref|XP_003556181.1|//PREDICTED: uncharacterized oxidoreductase At4g09670-like [Glycine max]
100787767	Up	Up	Up	*	LOC100787767	NA	NA	NA	NA	gi|356513014|ref|XP_003525209.1|//PREDICTED: uncharacterized protein LOC100787767 [Glycine max]
100787768	Down	*	*	*	LOC100787768	NA	NA	GO:0009755//hormone-mediated signaling pathway	K14488//SAUR family protein	gi|955395641|ref|XP_006606999.2|//PREDICTED: auxin-induced protein 15A [Glycine max]
100787789	Down	*	*	*	LOC100787789	NA	NA	NA	NA	gi|358248022|ref|NP_001240049.1|//uncharacterized protein LOC100787789 precursor [Glycine max]
100787814	*	Up	*	*	LOC100787814	NA	NA	NA	K05681//ATP-binding cassette, subfamily G (WHITE), member 2	gi|356555801|ref|XP_003546218.1|//PREDICTED: pleiotropic drug resistance protein 1-like [Glycine max]
100787815	Up	*	*	*	LOC100787815	NA	NA	NA	NA	gi|356556134|ref|XP_003546382.1|//PREDICTED: uncharacterized protein LOC100787815 [Glycine max]
100787837	Down	*	*	*	LOC100787837	NA	NA	NA	NA	gi|356495446|ref|XP_003516588.1|//PREDICTED: uncharacterized protein LOC100787837 [Glycine max]
100787855	Up	Up	Up	Up	LOC100787855	NA	GO:0035251//UDP-glucosyltransferase activity	NA	K11820//N-hydroxythioamide S-beta-glucosyltransferase [EC:2.4.1.195]	gi|356498018|ref|XP_003517852.1|//PREDICTED: UDP-glycosyltransferase 74B1-like [Glycine max]
100787862	*	Up	*	*	LOC100787862	NA	NA	NA	K08233//polyneuridine-aldehyde esterase [EC:3.1.1.78]	gi|356498507|ref|XP_003518092.1|//PREDICTED: methylesterase 1-like [Glycine max]
100787872	*	Up	Up	Up	LOC100787872	GO:0044424//intracellular part	GO:0016840//carbon-nitrogen lyase activity	GO:0006558//L-phenylalanine metabolic process	K10775//phenylalanine ammonia-lyase [EC:4.3.1.24]	gi|571442533|ref|XP_006575757.1|//PREDICTED: phenylalanine ammonia-lyase class 3 isoform X2 [Glycine max];gi|356499505|ref|XP_003518580.1|//PREDICTED: phenylalanine ammonia-lyase class 3 isoform X1 [Glycine max]
100787873	*	Down	*	*	LOC100787873	NA	NA	NA	NA	gi|356565553|ref|XP_003551004.1|//PREDICTED: uncharacterized protein LOC100787873 [Glycine max]
100787893	Up	Up	Up	Up	LOC100787893	NA	NA	NA	K18054//2'-deoxymugineic-acid 2'-dioxygenase / mugineic-acid 3-dioxygenase [EC:1.14.11.24 1.14.11.25]	gi|356568825|ref|XP_003552608.1|//PREDICTED: hyoscyamine 6-dioxygenase-like [Glycine max]
100787899	*	Up	*	Up	LOC100787899	GO:0043231//intracellular membrane-bounded organelle;GO:0000785//chromatin	GO:0003676//nucleic acid binding	GO:0034728//nucleosome organization	K11251//histone H2A	gi|356504894|ref|XP_003521229.1|//PREDICTED: histone H2AX [Glycine max]
100787911	*	Up	Up	*	LOC100787911	GO:0016020//membrane	NA	NA	K06890//uncharacterized protein	gi|356570594|ref|XP_003553470.1|//PREDICTED: BI1-like protein [Glycine max]
100787917	*	Up	Up	Up	LOC100787917	NA	NA	NA	K08900//mitochondrial chaperone BCS1	gi|571553576|ref|XP_003554259.2|//PREDICTED: ATP-dependent zinc metalloprotease YME1L1-like [Glycine max]
100787923	Down	Down	Down	*	LOC100787923	NA	GO:0043167//ion binding;GO:0016798//hydrolase activity, acting on glycosyl bonds	GO:0044238//primary metabolic process	K19355//mannan endo-1,4-beta-mannosidase [EC:3.2.1.78]	gi|356572868|ref|XP_003554587.1|//PREDICTED: mannan endo-1,4-beta-mannosidase 4-like [Glycine max]
100787927	Down	Down	*	*	LOC100787927	GO:0031224//intrinsic component of membrane;GO:0016021//integral component of membrane;GO:0019866//organelle inner membrane	GO:0003735//structural constituent of ribosome	GO:0006810//transport;GO:0055085//transmembrane transport;GO:0006412//translation	K14684//solute carrier family 25 (mitochondrial phosphate transporter), member 23/24/25/41	gi|356573213|ref|XP_003554758.1|//PREDICTED: mitochondrial adenine nucleotide transporter ADNT1-like [Glycine max]
100787934	Down	*	*	*	LOC100787934	NA	GO:0046914//transition metal ion binding	NA	K19040//E3 ubiquitin-protein ligase ATL10/75/76/77/78 [EC:2.3.2.27]	gi|734400037|gb|KHN31123.1|//RING-H2 finger protein ATL78 [Glycine soja]
100787936	Down	*	*	*	LOC100787936	NA	NA	NA	K04733//interleukin-1 receptor-associated kinase 4 [EC:2.7.11.1]	gi|571567097|ref|XP_006606017.1|//PREDICTED: cysteine-rich receptor-like protein kinase 10 [Glycine max]
100787948	*	Down	*	*	LOC100787948	NA	NA	NA	K09528//DnaJ homolog subfamily C member 8	gi|571492817|ref|XP_006592358.1|//PREDICTED: protein FAF-like, chloroplastic [Glycine max]
100787949	*	Up	Up	*	LOC100787949	GO:0031224//intrinsic component of membrane	GO:0016209//antioxidant activity;GO:0016651//oxidoreductase activity, acting on NAD(P)H;GO:0046914//transition metal ion binding;GO:0050662//coenzyme binding	GO:0008152//metabolic process	K13447//respiratory burst oxidase [EC:1.6.3.- 1.11.1.-]	gi|356576797|ref|XP_003556516.1|//PREDICTED: respiratory burst oxidase homolog protein B-like [Glycine max]
100787955	*	Down	*	*	LOC100787955	NA	NA	NA	NA	gi|571497934|ref|XP_003541385.2|//PREDICTED: uncharacterized protein LOC100787955 [Glycine max]
100787974	*	Down	*	*	LOC100787974	NA	NA	NA	K04730//interleukin-1 receptor-associated kinase 1 [EC:2.7.11.1]	gi|571463213|ref|XP_003528158.2|//PREDICTED: probable inactive receptor kinase At2g26730 [Glycine max]
100787980	*	Up	*	*	LOC100787980	GO:0005576//extracellular region	GO:0004650//polygalacturonase activity	GO:0005975//carbohydrate metabolic process;GO:0071555//cell wall organization	K01184//polygalacturonase [EC:3.2.1.15]	gi|356520375|ref|XP_003528838.1|//PREDICTED: probable polygalacturonase [Glycine max];gi|593687781|ref|XP_007144550.1|//hypothetical protein PHAVU_007G165300g [Phaseolus vulgaris]
100787995	Up	Up	Up	Up	LOC100787995	NA	GO:0003824//catalytic activity	GO:0008152//metabolic process	K13070//momilactone-A synthase [EC:1.1.1.295];K09841//xanthoxin dehydrogenase [EC:1.1.1.288]	gi|356556642|ref|XP_003546632.1|//PREDICTED: momilactone A synthase-like [Glycine max]
100788012	*	Up	*	Up	LOC100788012	NA	GO:0016706//oxidoreductase activity, acting on paired donors, with incorporation or reduction of molecular oxygen, 2-oxoglutarate as one donor, and incorporation of one atom each of oxygen into both donors;GO:0046914//transition metal ion binding	GO:0008152//metabolic process	K05278//flavonol synthase [EC:1.14.11.23]	gi|356559589|ref|XP_003548081.1|//PREDICTED: flavonol synthase/flavanone 3-hydroxylase-like [Glycine max]
100788024	*	Down	Down	*	LOC100788024	NA	NA	NA	NA	gi|358248776|ref|NP_001239938.1|//uncharacterized protein LOC100788024 [Glycine max]
100788028	Up	*	*	*	LOC100788028	NA	GO:0016747//transferase activity, transferring acyl groups other than amino-acyl groups;GO:0046912//transferase activity, transferring acyl groups, acyl groups converted into alkyl on transfer	GO:0006720//isoprenoid metabolic process	K01641//hydroxymethylglutaryl-CoA synthase [EC:2.3.3.10]	gi|356497206|ref|XP_003517453.1|//PREDICTED: hydroxymethylglutaryl-CoA synthase [Glycine max]
100788041	*	*	Up	*	LOC100788041	NA	NA	NA	K01240//uridine nucleosidase [EC:3.2.2.3];K14319//Ran GTPase-activating protein 1	gi|356564566|ref|XP_003550523.1|//PREDICTED: uncharacterized protein LOC100788041 [Glycine max]
100788078	*	*	Up	*	LOC100788078	NA	NA	NA	NA	gi|356569770|ref|XP_003553069.1|//PREDICTED: glycine-rich cell wall structural protein 1-like [Glycine max]
100788094	Down	Down	*	*	LOC100788094	NA	GO:0015036//disulfide oxidoreductase activity	GO:0019725//cellular homeostasis	K03676//glutaredoxin 3	gi|356505518|ref|XP_003521537.1|//PREDICTED: glutaredoxin-C11-like [Glycine max]
100788147	*	Down	*	*	LOC100788147	NA	NA	NA	NA	gi|356516097|ref|XP_003526733.1|//PREDICTED: rhodanese-like domain-containing protein 14, chloroplastic [Glycine max]
100788148	Down	*	*	*	LOC100788148	NA	NA	NA	K06901//putative MFS transporter, AGZA family, xanthine/uracil permease	gi|571460543|ref|XP_006581731.1|//PREDICTED: adenine/guanine permease AZG1-like [Glycine max]
100788151	Down	*	*	*	LOC100788151	NA	GO:0032559//adenyl ribonucleotide binding;GO:0004672//protein kinase activity	GO:0006464//cellular protein modification process	K04733//interleukin-1 receptor-associated kinase 4 [EC:2.7.11.1]	gi|356516603|ref|XP_003526983.1|//PREDICTED: leucine-rich repeat receptor-like serine/threonine/tyrosine-protein kinase SOBIR1 [Glycine max]
100788166	*	*	Down	*	LOC100788166	NA	NA	NA	K13993//HSP20 family protein	gi|947065305|gb|KRH14448.1|//hypothetical protein GLYMA_14G026100 [Glycine max];gi|955365403|ref|XP_014622788.1|//PREDICTED: uncharacterized protein LOC100788166 [Glycine max]
100788167	*	*	Up	*	LOC100788167	NA	GO:0030234//enzyme regulator activity	NA	K21232//null	gi|955332256|ref|XP_014633691.1|//PREDICTED: cell wall / vacuolar inhibitor of fructosidase 1-like [Glycine max]
100788174	*	Up	*	*	LOC100788174	NA	NA	NA	K14299//nucleoporin SEH1	gi|356554706|ref|XP_003545684.1|//PREDICTED: protein EXORDIUM-like 2 [Glycine max]
100788197	Up	*	Up	Up	LOC100788197	NA	NA	NA	K19996//phosphatidylinositol transfer protein SFH5	gi|356527226|ref|XP_003532213.1|//PREDICTED: patellin-3-like [Glycine max]
100788222	Up	*	Up	*	LOC100788222	GO:0016021//integral component of membrane	GO:0016705//oxidoreductase activity, acting on paired donors, with incorporation or reduction of molecular oxygen;GO:0005506//iron ion binding;GO:0016491//oxidoreductase activity	GO:0006631//fatty acid metabolic process;GO:0055114//oxidation-reduction process;GO:0006629//lipid metabolic process	K13076//Delta8-fatty-acid desaturase [EC:1.14.19.4]	gi|951055379|ref|XP_014521463.1|//PREDICTED: delta(8)-fatty-acid desaturase 2-like [Vigna radiata var. radiata];gi|356498248|ref|XP_003517965.1|//PREDICTED: delta(8)-fatty-acid desaturase 2-like [Glycine max]
100788233	Up	Up	Up	*	LOC100788233	NA	NA	NA	NA	gi|356533131|ref|XP_003535121.1|//PREDICTED: reticuline oxidase-like protein [Glycine max]
100788235	*	Up	*	*	LOC100788235	NA	GO:0035251//UDP-glucosyltransferase activity	NA	K13495//cis-zeatin O-glucosyltransferase [EC:2.4.1.215]	gi|356500509|ref|XP_003519074.1|//PREDICTED: zeatin O-glucosyltransferase [Glycine max]
100788258	Down	Up	*	*	LOC100788258	NA	NA	NA	K08900//mitochondrial chaperone BCS1	gi|571485023|ref|XP_006589722.1|//PREDICTED: uncharacterized protein LOC100788258 isoform X2 [Glycine max];gi|356536380|ref|XP_003536716.1|//PREDICTED: uncharacterized protein LOC100788258 isoform X1 [Glycine max]
100788296	*	*	Up	*	LOC100788296	NA	NA	NA	K09486//hypoxia up-regulated 1	gi|356575100|ref|XP_003555680.1|//PREDICTED: heat shock 70 kDa protein 17 [Glycine max]
100788318	Up	*	Up	Up	LOC100788318	NA	GO:0016682//oxidoreductase activity, acting on diphenols and related substances as donors, oxygen as acceptor;GO:0046914//transition metal ion binding	GO:0008152//metabolic process	K19791//iron transport multicopper oxidase	gi|356514216|ref|XP_003525802.1|//PREDICTED: monocopper oxidase-like protein SKU5 [Glycine max]
100788332	*	Up	*	*	LOC100788332	NA	NA	GO:0006950//response to stress	NA	gi|356516435|ref|XP_003526900.1|//PREDICTED: defensin Ec-AMP-D2 [Glycine max]
100788339	*	*	Down	*	LOC100788339	NA	NA	NA	K03327//multidrug resistance protein, MATE family	gi|356518390|ref|XP_003527862.1|//PREDICTED: protein DETOXIFICATION 48-like [Glycine max]
100788343	*	Up	*	Up	LOC100788343	NA	GO:0005506//iron ion binding;GO:0016712//oxidoreductase activity, acting on paired donors, with incorporation or reduction of molecular oxygen, reduced flavin or flavoprotein as one donor, and incorporation of one atom of oxygen	GO:0008152//metabolic process	K15401//fatty acid omega-hydroxylase [EC:1.14.-.-]	gi|571511444|ref|XP_003544876.2|//PREDICTED: cytochrome P450 86A1-like [Glycine max]
100788346	Up	Up	*	*	LOC100788346	NA	NA	NA	K13466//EIX receptor 1/2;K19613//leucine-rich repeat protein SHOC2;K10406//kinesin family member C2/C3	gi|571507144|ref|XP_006595811.1|//PREDICTED: receptor-like protein 12 [Glycine max]
100788378	Down	Down	*	*	LOC100788378	NA	NA	NA	K07874//Ras-related protein Rab-1A;K00801//farnesyl-diphosphate farnesyltransferase [EC:2.5.1.21]	gi|356528775|ref|XP_003532973.1|//PREDICTED: WAT1-related protein At1g68170-like [Glycine max]
100788382	*	Up	*	*	LOC100788382	NA	GO:0003677//DNA binding;GO:0001071//nucleic acid binding transcription factor activity	GO:0010467//gene expression	K18835//WRKY transcription factor 2	gi|356561712|ref|XP_003549123.1|//PREDICTED: probable WRKY transcription factor 75 [Glycine max]
100788394	Down	*	*	*	LOC100788394	NA	NA	NA	K10280//F-box and leucine-rich repeat protein 14	gi|571535523|ref|XP_006600722.1|//PREDICTED: F-box/LRR-repeat protein 13-like isoform X1 [Glycine max];gi|356562920|ref|XP_003549716.1|//PREDICTED: F-box/LRR-repeat protein 13-like isoform X2 [Glycine max]
100788403	*	Down	*	*	LOC100788403	NA	NA	NA	NA	gi|356532085|ref|XP_003534604.1|//PREDICTED: protein LITTLE ZIPPER 2 [Glycine max]
100788415	Up	*	*	*	LOC100788415	NA	NA	NA	K16573//gamma-tubulin complex component 6	gi|571438514|ref|XP_006574589.1|//PREDICTED: protein ALTERED XYLOGLUCAN 4-like [Glycine max]
100788420	*	Up	*	*	LOC100788420	NA	GO:0016462//pyrophosphatase activity;GO:0032559//adenyl ribonucleotide binding	NA	K08900//mitochondrial chaperone BCS1	gi|356502980|ref|XP_003520292.1|//PREDICTED: ATP-dependent zinc metalloprotease FtsH-like [Glycine max]
100788435	*	Up	*	*	LOC100788435	NA	NA	NA	K14493//gibberellin receptor GID1 [EC:3.-.-.-]	gi|571445698|ref|XP_006576880.1|//PREDICTED: gibberellin receptor GID1B-like [Glycine max]
100788456	Down	*	*	*	LOC100788456	NA	NA	NA	NA	gi|359806509|ref|NP_001241512.1|//uncharacterized protein LOC100788456 [Glycine max]
100788466	*	Down	*	*	LOC100788466	GO:0005615//extracellular space;GO:0005764//lysosome	GO:0004197//cysteine-type endopeptidase activity	GO:0051603//proteolysis involved in cellular protein catabolic process	K16290//xylem cysteine proteinase [EC:3.4.22.-]	gi|955318099|ref|XP_003522989.2|//PREDICTED: uncharacterized protein LOC100788466 [Glycine max]
100788497	*	Down	*	*	LOC100788497	NA	GO:0008806//carboxymethylenebutenolidase activity;GO:0003824//catalytic activity	NA	K01061//carboxymethylenebutenolidase [EC:3.1.1.45]	gi|955359887|ref|XP_014621485.1|//PREDICTED: uncharacterized protein LOC100788497 isoform X2 [Glycine max];gi|955359885|ref|XP_014621484.1|//PREDICTED: uncharacterized protein LOC100788497 isoform X1 [Glycine max];gi|947073695|gb|KRH22586.1|//hypothetical protein GLYMA_13G310200, partial [Glycine max];gi|571494288|ref|XP_006592808.1|//PREDICTED: protein usf [Glycine max]
100788541	*	*	Down	*	LOC100788541	GO:0044464//cell part	GO:0008324//cation transmembrane transporter activity	GO:0006812//cation transport	K14709//solute carrier family 39 (zinc transporter), member 1/2/3	gi|734405563|gb|KHN33365.1|//Zinc transporter 1 [Glycine soja]
100788556	Down	*	*	*	LOC100788556	NA	NA	NA	K04730//interleukin-1 receptor-associated kinase 1 [EC:2.7.11.1];K13415//protein brassinosteroid insensitive 1 [EC:2.7.10.1 2.7.11.1]	gi|356528336|ref|XP_003532760.1|//PREDICTED: probable LRR receptor-like serine/threonine-protein kinase At2g24230 [Glycine max]
100788586	Up	*	Up	Up	LOC100788586	NA	NA	NA	K03860//phosphatidylinositol glycan, class Q	gi|358248838|ref|NP_001240204.1|//uncharacterized protein LOC100788586 precursor [Glycine max]
100788587	Up	*	*	*	LOC100788587	NA	NA	NA	K00121//S-(hydroxymethyl)glutathione dehydrogenase / alcohol dehydrogenase [EC:1.1.1.284 1.1.1.1]	gi|356501338|ref|XP_003519482.1|//PREDICTED: alcohol dehydrogenase-like 7 isoform X1 [Glycine max];gi|571441983|ref|XP_006575597.1|//PREDICTED: alcohol dehydrogenase-like 7 isoform X2 [Glycine max]
100788630	*	Up	Up	*	LOC100788630	NA	GO:0004175//endopeptidase activity	GO:0019538//protein metabolic process	K00924//null;K02882//large subunit ribosomal protein L18Ae	gi|356507997|ref|XP_003522749.1|//PREDICTED: protein ASPARTIC PROTEASE IN GUARD CELL 2 [Glycine max]
100788639	*	Up	*	*	LOC100788639	NA	NA	NA	K03453//bile acid:Na+ symporter, BASS family	gi|571494818|ref|XP_003539630.2|//PREDICTED: probable sodium/metabolite cotransporter BASS1, chloroplastic [Glycine max]
100788646	*	*	Down	*	LOC100788646	NA	GO:0005488//binding	NA	NA	gi|734392596|gb|KHN27703.1|//Zinc finger protein ZAT5 [Glycine soja]
100788658	*	Up	*	*	LOC100788658	NA	GO:0016646//oxidoreductase activity, acting on the CH-NH group of donors, NAD or NADP as acceptor;GO:0042083//5,10-methylenetetrahydrofolate-dependent methyltransferase activity	GO:0006544//glycine metabolic process;GO:0006730//one-carbon metabolic process;GO:0009177//pyrimidine deoxyribonucleoside monophosphate biosynthetic process	K13998//dihydrofolate reductase / thymidylate synthase [EC:1.5.1.3 2.1.1.45]	gi|356545155|ref|XP_003541010.1|//PREDICTED: bifunctional dihydrofolate reductase-thymidylate synthase-like [Glycine max]
100788665	*	Up	Up	*	LOC100788665	GO:0044424//intracellular part	GO:0016701//oxidoreductase activity, acting on single donors with incorporation of molecular oxygen;GO:0046914//transition metal ion binding	GO:0006020//inositol metabolic process	K00469//inositol oxygenase [EC:1.13.99.1]	gi|363807385|ref|NP_001242635.1|//uncharacterized protein LOC100788665 [Glycine max]
100788674	*	Up	*	*	LOC100788674	GO:0043232//intracellular non-membrane-bounded organelle	GO:0032559//adenyl ribonucleotide binding	GO:0006996//organelle organization	K06674//structural maintenance of chromosome 2	gi|356548919|ref|XP_003542846.1|//PREDICTED: structural maintenance of chromosomes protein 2-1-like [Glycine max]
100788685	Down	*	*	*	LOC100788685	NA	NA	NA	K11423//histone-lysine N-methyltransferase SETD2 [EC:2.1.1.43]	gi|734313101|gb|KHN01201.1|//Protein FAR1-RELATED SEQUENCE 6, partial [Glycine soja]
100788688	*	*	Up	*	LOC100788688	NA	NA	NA	K14563//rRNA 2'-O-methyltransferase fibrillarin [EC:2.1.1.-]	gi|356518852|ref|XP_003528091.1|//PREDICTED: mediator of RNA polymerase II transcription subunit 36a-like [Glycine max]
100788693	*	*	Up	*	LOC100788693	NA	NA	NA	K17086//transmembrane 9 superfamily member 2/4	gi|356552408|ref|XP_003544560.1|//PREDICTED: transmembrane 9 superfamily member 8 [Glycine max]
100788697	Up	*	Up	*	LOC100788697	NA	GO:0043565//sequence-specific DNA binding;GO:0003700//transcription factor activity, sequence-specific DNA binding	GO:0006355//regulation of transcription, DNA-templated	K18835//WRKY transcription factor 2;K08819//cyclin-dependent kinase 12/13 [EC:2.7.11.22 2.7.11.23];K13424//WRKY transcription factor 33	gi|356519913|ref|XP_003528613.1|//PREDICTED: probable WRKY transcription factor 48 [Glycine max]
100788698	*	*	*	Up	LOC100788698	NA	GO:0008374//O-acyltransferase activity	NA	K13508//glycerol-3-phosphate acyltransferase [EC:2.3.1.15]	gi|571507744|ref|XP_006595899.1|//PREDICTED: glycerol-3-phosphate acyltransferase 5-like [Glycine max]
100788703	Up	*	*	*	LOC100788703	NA	NA	NA	NA	gi|356522047|ref|XP_003529661.1|//PREDICTED: major latex allergen Hev b 5-like [Glycine max]
100788713	*	Up	*	*	LOC100788713	GO:0016021//integral component of membrane;GO:0005886//plasma membrane	NA	GO:0006979//response to oxidative stress	K14006//protein transport protein SEC23	gi|359806549|ref|NP_001241518.1|//uncharacterized protein LOC100788713 [Glycine max]
100788731	*	Down	*	*	LOC100788731	NA	NA	NA	K15502//serine/threonine-protein phosphatase 6 regulatory ankyrin repeat subunit A	gi|571526694|ref|XP_003548612.2|//PREDICTED: uncharacterized protein LOC100788731 isoform X1 [Glycine max]
100788735	*	Down	*	*	LOC100788735	NA	GO:0019203//carbohydrate phosphatase activity	GO:0005991//trehalose metabolic process	K01087//trehalose 6-phosphate phosphatase [EC:3.1.3.12]	gi|356528483|ref|XP_003532832.1|//PREDICTED: probable trehalose-phosphate phosphatase J [Glycine max]
100788767	*	Up	Up	Up	LOC100788767	NA	NA	NA	K11254//histone H4	gi|734432113|gb|KHN46176.1|//Histone H4 [Glycine soja]
100788770	*	Down	*	*	LOC100788770	GO:0016021//integral component of membrane	NA	NA	NA	gi|571481946|ref|XP_006588810.1|//PREDICTED: uncharacterized protein LOC100788770 [Glycine max]
100788810	Down	*	*	*	LOC100788810	NA	NA	NA	NA	gi|734343143|gb|KHN10266.1|//hypothetical protein glysoja_017870 [Glycine soja]
100788820	Down	*	*	*	LOC100788820	NA	NA	NA	NA	gi|571493359|ref|XP_003540045.2|//PREDICTED: uncharacterized protein LOC100788820 [Glycine max]
100788852	*	*	*	Down	LOC100788852	NA	NA	NA	K20043//clathrin coat assembly protein AP180;K20044//phosphatidylinositol-binding clathrin assembly protein	gi|356515758|ref|XP_003526565.1|//PREDICTED: putative clathrin assembly protein At4g40080 [Glycine max]
100788874	*	Up	*	*	LOC100788874	NA	NA	NA	K05278//flavonol synthase [EC:1.14.11.23]	gi|955331573|ref|XP_014633581.1|//PREDICTED: protein SRG1-like isoform X2 [Glycine max];gi|356521217|ref|XP_003529253.1|//PREDICTED: flavonol synthase/flavanone 3-hydroxylase-like isoform X1 [Glycine max]
100788960	*	Up	*	*	LOC100788960	NA	NA	NA	K03327//multidrug resistance protein, MATE family	gi|356504226|ref|XP_003520898.1|//PREDICTED: protein DETOXIFICATION 21 isoform X1 [Glycine max];gi|955310385|ref|XP_014628887.1|//PREDICTED: protein DETOXIFICATION 21 isoform X2 [Glycine max]
100788991	*	*	Down	*	LOC100788991	NA	NA	NA	K08695//anthocyanidin reductase [EC:1.3.1.77];K13082//bifunctional dihydroflavonol 4-reductase/flavanone 4-reductase [EC:1.1.1.219 1.1.1.234]	gi|356573217|ref|XP_003554760.1|//PREDICTED: anthocyanidin reductase-like [Glycine max]
100789002	*	Down	*	*	LOC100789002	GO:0009506//plasmodesma;GO:0016021//integral component of membrane;GO:0005886//plasma membrane	GO:0004674//protein serine/threonine kinase activity;GO:0005524//ATP binding	GO:0006468//protein phosphorylation;GO:0042742//defense response to bacterium	K04733//interleukin-1 receptor-associated kinase 4 [EC:2.7.11.1];K04730//interleukin-1 receptor-associated kinase 1 [EC:2.7.11.1]	gi|571567105|ref|XP_006606019.1|//PREDICTED: cysteine-rich receptor-like protein kinase 10 isoform X3 [Glycine max];gi|947041461|gb|KRG91185.1|//hypothetical protein GLYMA_20G139000 [Glycine max];gi|571567101|ref|XP_006606018.1|//PREDICTED: cysteine-rich receptor-like protein kinase 26 isoform X1 [Glycine max];gi|955392167|ref|XP_014628063.1|//PREDICTED: cysteine-rich receptor-like protein kinase…
100789021	*	Up	*	*	LOC100789021	NA	NA	NA	K15502//serine/threonine-protein phosphatase 6 regulatory ankyrin repeat subunit A;K03083//glycogen synthase kinase 3 beta [EC:2.7.11.26]	gi|356545932|ref|XP_003541387.1|//PREDICTED: ankyrin repeat-containing protein At3g12360-like [Glycine max]
100789036	Down	*	*	*	ICL1	GO:0005777//peroxisome	GO:0016833//oxo-acid-lyase activity	GO:0044262//cellular carbohydrate metabolic process;GO:0043436//oxoacid metabolic process;GO:0009060//aerobic respiration	K01637//isocitrate lyase [EC:4.1.3.1]	gi|358248362|ref|NP_001239869.1|//isocitrate lyase 1 [Glycine max]
100789064	Up	Up	Up	Up	LOC100789064	NA	GO:0061135//endopeptidase regulator activity	GO:0010466//negative regulation of peptidase activity	NA	gi|356556646|ref|XP_003546634.1|//PREDICTED: alpha-amylase/subtilisin inhibitor-like [Glycine max]
100789071	Down	*	*	*	LOC100789071	NA	NA	NA	K04427//mitogen-activated protein kinase kinase kinase 7 [EC:2.7.11.25];K16573//gamma-tubulin complex component 6	gi|356557893|ref|XP_003547244.1|//PREDICTED: protein trichome birefringence-like 10 [Glycine max]
100789075	*	Up	*	*	LOC100789075	NA	GO:0016210//naringenin-chalcone synthase activity;GO:0016747//transferase activity, transferring acyl groups other than amino-acyl groups	GO:0009699//phenylpropanoid biosynthetic process;GO:0009813//flavonoid biosynthetic process	K00660//chalcone synthase [EC:2.3.1.74]	gi|574584765|ref|NP_001276296.1|//chalcone synthase 3 [Glycine max]
100789079	*	Down	*	*	LOC100789079	GO:0010287//plastoglobule	GO:0005524//ATP binding;GO:0032559//adenyl ribonucleotide binding;GO:0016301//kinase activity;GO:0004672//protein kinase activity	GO:0006464//cellular protein modification process;GO:0006468//protein phosphorylation	K08869//aarF domain-containing kinase	gi|571528799|ref|XP_006599454.1|//PREDICTED: uncharacterized aarF domain-containing protein kinase At1g71810, chloroplastic isoform X1 [Glycine max]
100789085	*	Down	*	*	LOC100789085	GO:0005634//nucleus	GO:0003677//DNA binding;GO:0008270//zinc ion binding	GO:0006355//regulation of transcription, DNA-templated	K09287//RAV-like factor	gi|955302939|ref|XP_014630512.1|//PREDICTED: B3 domain-containing transcription repressor VAL2-like isoform X1 [Glycine max];gi|571435190|ref|XP_006573404.1|//PREDICTED: B3 domain-containing transcription repressor VAL2-like isoform X2 [Glycine max]
100789094	*	Up	Up	*	LOC100789094	NA	GO:0032559//adenyl ribonucleotide binding	NA	K08900//mitochondrial chaperone BCS1	gi|356496707|ref|XP_003517207.1|//PREDICTED: probable mitochondrial chaperone BCS1-B [Glycine max]
100789137	*	*	Up	*	LOC100789137	NA	NA	NA	K14563//rRNA 2'-O-methyltransferase fibrillarin [EC:2.1.1.-]	gi|356567826|ref|XP_003552116.1|//PREDICTED: mediator of RNA polymerase II transcription subunit 36a [Glycine max]
100789150	*	Down	*	*	LOC100789150	NA	NA	NA	K01757//strictosidine synthase [EC:4.3.3.2]	gi|356504728|ref|XP_003521147.1|//PREDICTED: protein STRICTOSIDINE SYNTHASE-LIKE 2-like [Glycine max]
100789189	*	Up	*	Up	LOC100789189	NA	NA	NA	K04733//interleukin-1 receptor-associated kinase 4 [EC:2.7.11.1]	gi|571491896|ref|XP_006592070.1|//PREDICTED: PTI1-like tyrosine-protein kinase 2 [Glycine max]
100789197	*	Up	*	*	LOC100789197	NA	NA	NA	NA	gi|356512846|ref|XP_003525126.1|//PREDICTED: microtubule-associated protein TORTIFOLIA1-like [Glycine max]
100789206	*	Up	*	*	LOC100789206	NA	NA	NA	K16055//trehalose 6-phosphate synthase/phosphatase [EC:2.4.1.15 3.1.3.12]	gi|955380139|ref|XP_014625413.1|//PREDICTED: probable alpha,alpha-trehalose-phosphate synthase [UDP-forming] 11 [Glycine max]
100789208	*	Down	*	*	LOC100789208	NA	GO:0016787//hydrolase activity	GO:0044238//primary metabolic process	K21026//null	gi|356548415|ref|XP_003542597.1|//PREDICTED: GDSL esterase/lipase At5g03610-like [Glycine max]
100789216	*	Down	*	*	LOC100789216	NA	GO:0005524//ATP binding;GO:0032559//adenyl ribonucleotide binding;GO:0004672//protein kinase activity	GO:0006464//cellular protein modification process;GO:0006468//protein phosphorylation	K04733//interleukin-1 receptor-associated kinase 4 [EC:2.7.11.1];K04730//interleukin-1 receptor-associated kinase 1 [EC:2.7.11.1]	gi|955360472|ref|XP_014621598.1|//PREDICTED: LOW QUALITY PROTEIN: inactive protein kinase SELMODRAFT_444075-like [Glycine max]
100789240	Up	*	*	*	LOC100789240	NA	GO:0016787//hydrolase activity;GO:0004190//aspartic-type endopeptidase activity	GO:0006508//proteolysis;GO:0030163//protein catabolic process	K00924//null;K02882//large subunit ribosomal protein L18Ae;K01381//saccharopepsin [EC:3.4.23.25]	gi|571518088|ref|XP_006597643.1|//PREDICTED: protein ASPARTIC PROTEASE IN GUARD CELL 1 isoform X1 [Glycine max]
100789243	Up	*	Up	*	LOC100789243	NA	NA	NA	K04628//2-hydroxyacylsphingosine 1-beta-galactosyltransferase [EC:2.4.1.45];K13493//cytokinin-N-glucosyltransferase [EC:2.4.1.-];K13030//cyanohydrin beta-glucosyltransferase [EC:2.4.1.85]	gi|356556813|ref|XP_003546715.1|//PREDICTED: 7-deoxyloganetin glucosyltransferase [Glycine max]
100789246	*	Down	*	*	LOC100789246	NA	NA	NA	K00430//peroxidase [EC:1.11.1.7];K20562//null;K00026//malate dehydrogenase [EC:1.1.1.37];K18151//ureidoglycolate amidohydrolase [EC:3.5.1.116]	gi|955362707|ref|XP_014622150.1|//PREDICTED: uncharacterized protein LOC102661059 [Glycine max];gi|930584884|dbj|BAS50194.1|//transposase [Glycine max]
100789249	*	Up	*	*	LOC100789249	NA	GO:0016209//antioxidant activity;GO:0005506//iron ion binding;GO:0003824//catalytic activity	GO:0008152//metabolic process;GO:0006950//response to stress	K00430//peroxidase [EC:1.11.1.7]	gi|363807568|ref|NP_001241894.1|//uncharacterized protein LOC100789249 precursor [Glycine max]
100789263	*	Up	*	*	LOC100789263	NA	NA	NA	K04733//interleukin-1 receptor-associated kinase 4 [EC:2.7.11.1]	gi|356495583|ref|XP_003516654.1|//PREDICTED: G-type lectin S-receptor-like serine/threonine-protein kinase RLK1 [Glycine max]
100789291	*	Up	Up	*	LOC100789291	GO:0034357//photosynthetic membrane	GO:0000166//nucleotide binding;GO:0050662//coenzyme binding;GO:0008937//ferredoxin-NAD(P) reductase activity	GO:0008152//metabolic process	K02641//ferredoxin--NADP+ reductase [EC:1.18.1.2]	gi|358248309|ref|NP_001239859.1|//uncharacterized protein LOC100789291 [Glycine max];gi|571475547|ref|XP_006586681.1|//PREDICTED: uncharacterized protein LOC100789291 isoform X1 [Glycine max]
100789310	Down	*	*	*	LOC100789310	NA	NA	NA	K02367//glucuronyl/N-acetylglucosaminyl transferase EXT2 [EC:2.4.1.224 2.4.1.225]	gi|356535533|ref|XP_003536299.1|//PREDICTED: glycosyltransferase family protein 64 protein C5-like [Glycine max]
100789312	*	Up	*	Up	LOC100789312	NA	NA	NA	NA	gi|358249084|ref|NP_001239990.1|//uncharacterized protein LOC100789312 [Glycine max]
100789314	*	Up	*	*	LOC100789314	NA	NA	NA	K00480//salicylate hydroxylase [EC:1.14.13.1];K09838//zeaxanthin epoxidase [EC:1.14.13.90]	gi|356536384|ref|XP_003536718.1|//PREDICTED: FAD-dependent urate hydroxylase-like [Glycine max]
100789322	*	Up	*	*	LOC100789322	NA	NA	NA	NA	gi|356569943|ref|XP_003553153.1|//PREDICTED: protein YLS9 [Glycine max]
100789329	*	Down	*	*	LOC100789329	NA	NA	NA	NA	gi|356506475|ref|XP_003522007.1|//PREDICTED: uncharacterized protein LOC100789329 [Glycine max]
100789332	*	Up	Up	Up	LOC100789332	GO:0043231//intracellular membrane-bounded organelle;GO:0000785//chromatin	GO:0003676//nucleic acid binding	GO:0034728//nucleosome organization	K11253//histone H3	gi|950928435|ref|XP_014497706.1|//PREDICTED: histone H3-like centromeric protein CSE4 [Vigna radiata var. radiata]
100789336	Down	*	*	*	LOC100789336	NA	NA	NA	NA	gi|356540283|ref|XP_003538619.1|//PREDICTED: TLD domain-containing protein 2-like [Glycine max]
100789354	Down	*	*	*	LOC100789354	NA	GO:0004672//protein kinase activity	NA	K04733//interleukin-1 receptor-associated kinase 4 [EC:2.7.11.1]	gi|571567147|ref|XP_003556018.2|//PREDICTED: cysteine-rich receptor-like protein kinase 25 [Glycine max]
100789360	*	*	Up	*	LOC100789360	GO:0005576//extracellular region;GO:0009536//plastid	GO:0043167//ion binding;GO:0016798//hydrolase activity, acting on glycosyl bonds	GO:0044238//primary metabolic process	K01188//beta-glucosidase [EC:3.2.1.21]	gi|356577093|ref|XP_003556662.1|//PREDICTED: beta-glucosidase 40 [Glycine max]
100789381	*	Down	*	*	NES	NA	NA	NA	K15086//(3S)-linalool synthase [EC:4.2.3.25]	gi|574584548|ref|NP_001276223.1|//uncharacterized protein LOC100789381 [Glycine max]
100789386	*	Up	Up	Up	CYP82A3	GO:0044464//cell part	GO:0005506//iron ion binding;GO:0016491//oxidoreductase activity	GO:0008152//metabolic process	K00512//steroid 17alpha-monooxygenase / 17alpha-hydroxyprogesterone aldolase [EC:1.14.14.19 4.1.2.30];K07408//cytochrome P450, family 1, subfamily A, polypeptide 1 [EC:1.14.14.1]	gi|359806338|ref|NP_001240972.1|//cytochrome P450 82A3 [Glycine max]
100789387	Down	*	*	*	LOC100789387	NA	NA	NA	K06699//proteasome activator subunit 4;K12472//epidermal growth factor receptor substrate 15	gi|356517112|ref|XP_003527234.1|//PREDICTED: BURP domain-containing protein 3-like [Glycine max]
100789389	*	Down	*	*	LOC100789389	GO:0016020//membrane;GO:0044464//cell part	GO:0004620//phospholipase activity;GO:0004630//phospholipase D activity;GO:0046872//metal ion binding;GO:0005509//calcium ion binding;GO:0070290//N-acylphosphatidylethanolamine-specific phospholipase D activity	GO:0006650//glycerophospholipid metabolic process;GO:0016042//lipid catabolic process;GO:0046470//phosphatidylcholine metabolic process	K01115//phospholipase D1/2 [EC:3.1.4.4]	gi|571458523|ref|XP_006581145.1|//PREDICTED: phospholipase D delta-like [Glycine max];gi|356509028|ref|XP_003523254.1|//PREDICTED: phospholipase D delta-like [Glycine max]
100789394	*	*	Up	*	LOC100789394	NA	NA	NA	K17095//annexin A7/11	gi|955363072|ref|XP_006596338.2|//PREDICTED: annexin D2-like [Glycine max]
100789397	*	Up	*	*	LOC100789397	NA	GO:0016757//transferase activity, transferring glycosyl groups	NA	K12938//anthocyanidin 5,3-O-glucosyltransferase [EC:2.4.1.-];K08237//hydroquinone glucosyltransferase [EC:2.4.1.218]	gi|734419340|gb|KHN40061.1|//UDP-glycosyltransferase 71C4 [Glycine soja]
100789402	*	Up	*	*	LOC100789402	NA	GO:0008168//methyltransferase activity	NA	K13066//caffeic acid 3-O-methyltransferase [EC:2.1.1.68];K05279//flavonol 3-O-methyltransferase [EC:2.1.1.76]	gi|356520217|ref|XP_003528760.1|//PREDICTED: anthranilate N-methyltransferase [Glycine max]
100789410	*	Up	*	*	LOC100789410	NA	GO:0005506//iron ion binding;GO:0016491//oxidoreductase activity	GO:0008152//metabolic process	K13260//isoflavone 2'-hydroxylase [EC:1.14.13.89];K07408//cytochrome P450, family 1, subfamily A, polypeptide 1 [EC:1.14.14.1]	gi|359807319|ref|NP_001241120.1|//isoflavone 2'-hydroxylase-like [Glycine max]
100789434	*	Up	*	*	LOC100789434	GO:0009532//plastid stroma	GO:0008374//O-acyltransferase activity	GO:0006644//phospholipid metabolic process	K00630//glycerol-3-phosphate O-acyltransferase [EC:2.3.1.15]	gi|356496201|ref|XP_003516958.1|//PREDICTED: glycerol-3-phosphate acyltransferase, chloroplastic-like [Glycine max]
100789471	Down	*	*	*	LOC100789471	NA	NA	NA	K04733//interleukin-1 receptor-associated kinase 4 [EC:2.7.11.1]	gi|356534242|ref|XP_003535666.1|//PREDICTED: cysteine-rich receptor-like protein kinase 26 [Glycine max]
100789485	*	Up	*	*	LOC100789485	NA	GO:0032559//adenyl ribonucleotide binding;GO:0016628//oxidoreductase activity, acting on the CH-CH group of donors, NAD or NADP as acceptor	GO:0008152//metabolic process;GO:0050896//response to stimulus	K03283//heat shock 70kDa protein 1/8	gi|356569000|ref|XP_003552695.1|//PREDICTED: heat shock cognate 70 kDa protein 2-like [Glycine max]
100789504	*	Up	*	Up	LOC100789504	NA	NA	NA	K13944//null	gi|356539104|ref|XP_003538040.1|//PREDICTED: LOB domain-containing protein 1-like [Glycine max]
100789554	*	Down	*	*	LOC100789554	NA	GO:0003825//alpha,alpha-trehalose-phosphate synthase (UDP-forming) activity	GO:0005992//trehalose biosynthetic process	K16055//trehalose 6-phosphate synthase/phosphatase [EC:2.4.1.15 3.1.3.12]	gi|356546802|ref|XP_003541811.1|//PREDICTED: alpha,alpha-trehalose-phosphate synthase [UDP-forming] 1-like isoform X2 [Glycine max];gi|571500839|ref|XP_006594710.1|//PREDICTED: alpha,alpha-trehalose-phosphate synthase [UDP-forming] 1-like isoform X1 [Glycine max]
100789560	Up	*	*	*	LOC100789560	NA	NA	NA	K15082//DNA repair protein RAD7	gi|734402699|gb|KHN32171.1|//hypothetical protein glysoja_035264 [Glycine soja]
100789583	Up	*	*	*	LOC100789583	NA	NA	NA	K08176//MFS transporter, PHS family, inorganic phosphate transporter;K03509//DNA polymerase eta [EC:2.7.7.7];K13675//null	gi|955330135|ref|XP_014633289.1|//PREDICTED: uncharacterized protein LOC100789583 [Glycine max]
100789630	Up	Up	Up	*	LOC100789630	NA	GO:0061135//endopeptidase regulator activity	GO:0010466//negative regulation of peptidase activity	NA	gi|356531070|ref|XP_003534101.1|//PREDICTED: 21 kDa seed protein-like [Glycine max]
100789647	*	Up	*	Down	LOC100789647	NA	NA	NA	NA	gi|356501342|ref|XP_003519484.1|//PREDICTED: protein YLS9 [Glycine max]
100789652	Down	*	*	*	LOC100789652	NA	NA	NA	K11418//histone deacetylase 11 [EC:3.5.1.98]	gi|574584786|ref|NP_001276236.1|//uncharacterized protein LOC100789652 [Glycine max];gi|955343279|ref|XP_014618026.1|//PREDICTED: uncharacterized protein LOC100789652 isoform X1 [Glycine max]
100789664	*	Up	*	*	LOC100789664	GO:0044464//cell part	GO:0004871//signal transducer activity	GO:0015833//peptide transport	K14638//solute carrier family 15 (peptide/histidine transporter), member 3/4	gi|571549130|ref|XP_006602907.1|//PREDICTED: protein NRT1/ PTR FAMILY 7.3-like [Glycine max]
100789687	*	Up	*	*	LOC100789687	NA	NA	NA	NA	gi|356540605|ref|XP_003538778.1|//PREDICTED: AT-hook motif nuclear-localized protein 8-like [Glycine max]
100789693	*	Down	*	*	LOC100789693	NA	NA	NA	K00166//2-oxoisovalerate dehydrogenase E1 component alpha subunit [EC:1.2.4.4]	gi|356509346|ref|XP_003523411.1|//PREDICTED: 2-oxoisovalerate dehydrogenase subunit alpha 2, mitochondrial isoform X1 [Glycine max];gi|955317852|ref|XP_014630461.1|//PREDICTED: 2-oxoisovalerate dehydrogenase subunit alpha 2, mitochondrial isoform X2 [Glycine max]
100789695	*	Down	*	*	LOC100789695	NA	NA	NA	K04733//interleukin-1 receptor-associated kinase 4 [EC:2.7.11.1]	gi|571566522|ref|XP_006605929.1|//PREDICTED: probable serine/threonine-protein kinase At1g18390 [Glycine max]
100789699	*	Down	*	*	LOC100789699	NA	NA	NA	K09680//type II pantothenate kinase [EC:2.7.1.33]	gi|571569476|ref|XP_003555531.2|//PREDICTED: uncharacterized protein At2g17340-like isoform X1 [Glycine max]
100789702	*	*	Up	*	LOC100789702	GO:0043231//intracellular membrane-bounded organelle;GO:0000785//chromatin	GO:0003676//nucleic acid binding	GO:0034728//nucleosome organization	K11252//histone H2B	gi|590587799|ref|XP_007016059.1|//Histone superfamily protein [Theobroma cacao]
100789707	Down	*	*	*	LOC100789707	NA	NA	NA	NA	gi|356510780|ref|XP_003524112.1|//PREDICTED: uncharacterized protein LOC100789707 [Glycine max]
100789722	*	Down	*	*	LOC100789722	GO:0044464//cell part	GO:0032559//adenyl ribonucleotide binding;GO:0017111//nucleoside-triphosphatase activity	GO:0009207//purine ribonucleoside triphosphate catabolic process	K05681//ATP-binding cassette, subfamily G (WHITE), member 2	gi|356512848|ref|XP_003525127.1|//PREDICTED: ABC transporter G family member 5-like [Glycine max]
100789730	Up	Up	Up	Up	LOC100789730	NA	GO:0016491//oxidoreductase activity	GO:0008152//metabolic process	K00422//polyphenol oxidase [EC:1.10.3.1]	gi|356546657|ref|XP_003541740.1|//PREDICTED: polyphenol oxidase A1, chloroplastic-like [Glycine max]
100789739	Up	Up	Up	*	LOC100789739	NA	GO:0016701//oxidoreductase activity, acting on single donors with incorporation of molecular oxygen;GO:0016706//oxidoreductase activity, acting on paired donors, with incorporation or reduction of molecular oxygen, 2-oxoglutarate as one donor, and incorporation of one atom each of oxygen into both donors;GO:0046914//transition metal ion binding	GO:0008152//metabolic process	K04125//gibberellin 2-oxidase [EC:1.14.11.13]	gi|356549099|ref|XP_003542935.1|//PREDICTED: gibberellin 2-beta-dioxygenase-like [Glycine max]
100789744	*	Up	*	*	LOC100789744	NA	NA	NA	NA	gi|356550628|ref|XP_003543687.1|//PREDICTED: uncharacterized protein LOC100789744 [Glycine max]
100789760	*	*	Up	*	LOC100789760	NA	GO:0016872//intramolecular lyase activity	NA	NA	gi|955365219|ref|XP_014622759.1|//PREDICTED: fatty-acid-binding protein 2-like [Glycine max]
100789782	*	Up	Up	*	LOC100789782	NA	GO:0016209//antioxidant activity;GO:0005506//iron ion binding;GO:0003824//catalytic activity	GO:0042743//hydrogen peroxide metabolic process;GO:0006950//response to stress	K00430//peroxidase [EC:1.11.1.7]	gi|358249154|ref|NP_001239746.1|//uncharacterized protein LOC100789782 precursor [Glycine max]
100789784	*	Up	Up	Up	LOC100789784	NA	NA	NA	NA	gi|356526731|ref|XP_003531970.1|//PREDICTED: uncharacterized protein At5g65660-like [Glycine max]
100789817	*	Down	*	*	LOC100789817	GO:0005783//endoplasmic reticulum;GO:0016021//integral component of membrane;GO:0005886//plasma membrane	GO:0010329//auxin efflux transmembrane transporter activity	GO:0010315//auxin efflux;GO:0055085//transmembrane transport;GO:0009926//auxin polar transport;GO:0010252//auxin homeostasis	K13947//auxin efflux carrier family	gi|356565459|ref|XP_003550957.1|//PREDICTED: uncharacterized protein LOC100789817 isoform X1 [Glycine max];gi|571536873|ref|XP_006600903.1|//PREDICTED: uncharacterized protein LOC100789817 isoform X2 [Glycine max];gi|574584567|ref|NP_001276163.1|//uncharacterized protein LOC100789817 [Glycine max]
100789835	*	Down	*	Down	CYP76O2	GO:0016020//membrane	GO:0016709//oxidoreductase activity, acting on paired donors, with incorporation or reduction of molecular oxygen, NAD(P)H as one donor, and incorporation of one atom of oxygen;GO:0020037//heme binding;GO:0005506//iron ion binding;GO:0016491//oxidoreductase activity	GO:0008152//metabolic process;GO:0044550//secondary metabolite biosynthetic process;GO:0055114//oxidation-reduction process	K20513//ferruginol synthase [EC:1.14.13.190];K20556//null;K00512//steroid 17alpha-monooxygenase / 17alpha-hydroxyprogesterone aldolase [EC:1.14.14.19 4.1.2.30]	gi|947085985|gb|KRH34706.1|//hypothetical protein GLYMA_10G200800 [Glycine max];gi|574584589|ref|NP_001276177.1|//7-ethoxycoumarin O-deethylase-like precursor [Glycine max]
100789842	Down	*	*	*	LOC100789842	NA	GO:0005506//iron ion binding;GO:0016491//oxidoreductase activity	GO:0008152//metabolic process	K09588//cytochrome P450, family 90, subfamily A, polypeptide 1 [EC:1.14.-.-]	gi|955382301|ref|XP_014625807.1|//PREDICTED: cytochrome P450 90A1-like [Glycine max]
100789890	*	*	Up	*	LOC100789890	NA	NA	NA	NA	gi|356512171|ref|XP_003524794.1|//PREDICTED: uncharacterized protein LOC100789890 [Glycine max]
100789894	*	*	Up	*	LOC100789894	GO:0044464//cell part	GO:0032559//adenyl ribonucleotide binding;GO:0004871//signal transducer activity;GO:0004673//protein histidine kinase activity	GO:0007165//signal transduction;GO:0006468//protein phosphorylation;GO:0006351//transcription, DNA-templated	K14489//arabidopsis histidine kinase 2/3/4 (cytokinin receptor) [EC:2.7.13.3]	gi|356513022|ref|XP_003525213.1|//PREDICTED: histidine kinase 4-like [Glycine max]
100789913	*	Up	Up	Up	LOC100789913	GO:0044464//cell part	NA	NA	K20628//null	gi|356550283|ref|XP_003543517.1|//PREDICTED: expansin-A4 [Glycine max]
100789922	*	*	Down	*	LOC100789922	NA	NA	NA	K11778//ditrans,polycis-polyprenyl diphosphate synthase [EC:2.5.1.87]	gi|356553066|ref|XP_003544879.1|//PREDICTED: dehydrodolichyl diphosphate synthase 2-like [Glycine max]
100789930	Up	*	Up	*	LOC100789930	NA	GO:0016408//C-acyltransferase activity	NA	K07513//acetyl-CoA acyltransferase 1 [EC:2.3.1.16]	gi|363806966|ref|NP_001242568.1|//uncharacterized protein LOC100789930 [Glycine max]
100789937	Down	*	*	*	LOC100789937	NA	NA	NA	K16298//serine carboxypeptidase-like clade IV [EC:3.4.16.-]	gi|356556142|ref|XP_003546386.1|//PREDICTED: serine carboxypeptidase-like [Glycine max]
100789969	*	Up	Up	Up	LOC100789969	NA	NA	NA	K13667//protein glucosyltransferase [EC:2.4.1.-]	gi|734381421|gb|KHN23210.1|//O-glucosyltransferase rumi like [Glycine soja]
100789985	*	Up	*	*	LOC100789985	GO:0043231//intracellular membrane-bounded organelle	GO:0003676//nucleic acid binding	NA	K09422//myb proto-oncogene protein, plant	gi|356564099|ref|XP_003550294.1|//PREDICTED: transcription factor RAX2-like [Glycine max]
100790011	*	Up	Up	*	LOC100790011	NA	NA	NA	K15414//complement component 1 Q subcomponent-binding protein, mitochondrial	gi|734320869|gb|KHN04059.1|//Hypothetical protein glysoja_036656 [Glycine soja]
100790013	*	*	Up	*	LOC100790013	GO:0030312//external encapsulating structure;GO:0005576//extracellular region	GO:0016758//transferase activity, transferring hexosyl groups;GO:0016798//hydrolase activity, acting on glycosyl bonds	GO:0044042//glucan metabolic process	K08235//xyloglucan:xyloglucosyl transferase [EC:2.4.1.207]	gi|359807291|ref|NP_001241628.1|//uncharacterized protein LOC100790013 precursor [Glycine max]
100790028	Down	*	*	*	LOC100790028	NA	NA	NA	NA	gi|571446853|ref|XP_006577205.1|//PREDICTED: protein NIM1-INTERACTING 1-like [Glycine max]
100790034	*	Up	Up	*	LOC100790034	GO:0031224//intrinsic component of membrane	GO:0046873//metal ion transmembrane transporter activity;GO:0032559//adenyl ribonucleotide binding;GO:0019829//cation-transporting ATPase activity	GO:0009206//purine ribonucleoside triphosphate biosynthetic process;GO:0006816//calcium ion transport	K01537//Ca2+-transporting ATPase [EC:3.6.3.8]	gi|571557779|ref|XP_006604467.1|//PREDICTED: calcium-transporting ATPase 12, plasma membrane-type-like [Glycine max]
100790042	*	*	Up	*	LOC100790042	GO:0031224//intrinsic component of membrane	NA	NA	NA	gi|358249278|ref|NP_001239767.1|//CASP-like protein 2A2 [Glycine max]
100790058	*	Up	*	*	LOC100790058	NA	NA	NA	K04733//interleukin-1 receptor-associated kinase 4 [EC:2.7.11.1]	gi|955392050|ref|XP_006606021.2|//PREDICTED: uncharacterized protein LOC100790058 [Glycine max]
100790091	*	Up	*	*	LOC100790091	NA	NA	NA	NA	gi|356548250|ref|XP_003542516.1|//PREDICTED: uncharacterized protein LOC100790091 [Glycine max]
[truncated: 2,342 more rows]
