# Supplementary material for: RNA-Seq analysis reveals transcript diversity and active genes after common cutworm (Spodoptera litura Fabricius) attack in resistant and susceptible wild soybean lines
Source: BMC Genomics. 2019 Mar 22;20:237. doi: 10.1186/s12864-019-5599-z (PMC6431011; doi:10.1186/s12864-019-5599-z)
Supplement: Supplementary file 3 — Table S3. DEGs in the susceptible accession W11 at 1 d. (XLSX 190 kb) [file 12864_2019_5599_MOESM3_ESM.xlsx]

## Sheet: Sheet1
Table S3 DEGs in the susceptible accession W11 at 1 d
Gene ID	Length	log2 fold change (S1d_Treat/S1d_Control)	Padj	Up/Down-regulation	Pvalue	Symbol	Cellular component	Molecular function	Biological process	KEGG orthology	Nr description
100796408	1022	1.30241	0.0482866	Up	0.00281093	LOC100796408	NA	NA	NA	NA	gi|356514164|ref|XP_003525776.1|//PREDICTED: uncharacterized protein LOC100796408 [Glycine max]
100779122	1123	-1.93827	0.00989678	Down	0.000252576	LOC100779122	GO:0030312//external encapsulating structure;GO:0005576//extracellular region	GO:0016758//transferase activity, transferring hexosyl groups;GO:0016798//hydrolase activity, acting on glycosyl bonds	GO:0045229//external encapsulating structure organization;GO:0044042//glucan metabolic process	K08235//xyloglucan:xyloglucosyl transferase [EC:2.4.1.207]	gi|358249086|ref|NP_001240246.1|//uncharacterized protein LOC100779122 precursor [Glycine max]
100807065	1699	1.15031	0.00111176	Up	1.32e-05	LOC100807065	NA	GO:0016874//ligase activity	NA	K02160//acetyl-CoA carboxylase biotin carboxyl carrier protein	gi|734331627|gb|KHN07141.1|//Biotin carboxyl carrier protein of acetyl-CoA carboxylase 2, chloroplastic [Glycine soja]
100305841	792	1.28279	0.00546911	Up	0.000110349	LOC100305841	NA	NA	NA	K14611//solute carrier family 23 (nucleobase transporter), member 1/2;K08234//glyoxylase I family protein	gi|351721870|ref|NP_001237480.1|//uncharacterized protein LOC100305841 [Glycine max]
100305387	3466	-1.08279	0.0171679	Down	0.000571173	LOC100305387	GO:0016021//integral component of membrane	GO:0004674//protein serine/threonine kinase activity;GO:0005524//ATP binding;GO:0032559//adenyl ribonucleotide binding;GO:0004672//protein kinase activity;GO:0004871//signal transducer activity	GO:0006464//cellular protein modification process;GO:0006468//protein phosphorylation	K04733//interleukin-1 receptor-associated kinase 4 [EC:2.7.11.1];K04730//interleukin-1 receptor-associated kinase 1 [EC:2.7.11.1]	gi|351727166|ref|NP_001238431.1|//FERONIA receptor-like kinase precursor [Glycine max]
100804277	1571	2.17088	0.00871488	Up	0.000207132	LOC100804277	NA	NA	NA	K04733//interleukin-1 receptor-associated kinase 4 [EC:2.7.11.1]	gi|356561879|ref|XP_003549204.1|//PREDICTED: putative nuclease HARBI1 [Glycine max]
100786732	2019	1.13089	0.00341383	Up	5.76e-05	LOC100786732	NA	NA	NA	NA	gi|356523219|ref|XP_003530239.1|//PREDICTED: uncharacterized protein LOC100786732 [Glycine max]
100776060	1196	1.70436	0.0228701	Up	0.000870938	LOC100776060	GO:0043231//intracellular membrane-bounded organelle	GO:0003677//DNA binding;GO:0001071//nucleic acid binding transcription factor activity	GO:0006351//transcription, DNA-templated	K09419//heat shock transcription factor, other eukaryote	gi|356553651|ref|XP_003545167.1|//PREDICTED: heat stress transcription factor B-4b-like [Glycine max]
100778102	2929	-1.54541	4.6e-06	Down	1.95e-08	LOC100778102	NA	GO:0004672//protein kinase activity	NA	K08867//WNK lysine deficient protein kinase [EC:2.7.11.1]	gi|955385472|ref|XP_014626604.1|//PREDICTED: probable serine/threonine-protein kinase WNK4 isoform X2 [Glycine max];gi|356570080|ref|XP_003553219.1|//PREDICTED: probable serine/threonine-protein kinase WNK4 isoform X1 [Glycine max]
100817534	1337	-1.63708	0.00691821	Down	0.000151079	LOC100817534	NA	GO:0016741//transferase activity, transferring one-carbon groups	GO:0008202//steroid metabolic process;GO:0006730//one-carbon metabolic process	K00559//sterol 24-C-methyltransferase [EC:2.1.1.41]	gi|571491590|ref|XP_006591990.1|//PREDICTED: cycloartenol-C-24-methyltransferase-like isoform X2 [Glycine max];gi|356544295|ref|XP_003540589.1|//PREDICTED: cycloartenol-C-24-methyltransferase-like isoform X1 [Glycine max]
100798318	2248	-1.00729	0.00504588	Down	9.9e-05	LOC100798318	NA	GO:0032559//adenyl ribonucleotide binding;GO:0016884//carbon-nitrogen ligase activity, with glutamine as amido-N-donor	GO:0009064//glutamine family amino acid metabolic process;GO:0006528//asparagine metabolic process	K01953//asparagine synthase (glutamine-hydrolysing) [EC:6.3.5.4]	gi|356539639|ref|XP_003538303.1|//PREDICTED: asparagine synthetase [glutamine-hydrolyzing] 2 [Glycine max]
100778935	2185	2.01943	0.039957	Up	0.00206647	LOC100778935	GO:0044424//intracellular part	GO:0005515//protein binding;GO:0032559//adenyl ribonucleotide binding	GO:0006457//protein folding	K04077//chaperonin GroEL	gi|356526013|ref|XP_003531614.1|//PREDICTED: chaperonin CPN60-like 2, mitochondrial [Glycine max]
100795913	1610	3.03535	0.000198035	Up	1.55e-06	LOC100795913	NA	NA	NA	K04733//interleukin-1 receptor-associated kinase 4 [EC:2.7.11.1];K10260//F-box and WD-40 domain protein 7;K08332//vacuolar protein 8	gi|356553261|ref|XP_003544976.1|//PREDICTED: U-box domain-containing protein 20-like [Glycine max]
100818860	2908	1.04161	0.0462555	Up	0.00263849	LOC100818860	NA	NA	NA	K15601//lysine-specific demethylase 3 [EC:1.14.11.-]	gi|356562215|ref|XP_003549367.1|//PREDICTED: growth-regulating factor 1-like [Glycine max]
100788339	2081	-1.57928	0.016803	Down	0.000554929	LOC100788339	NA	NA	NA	K03327//multidrug resistance protein, MATE family	gi|356518390|ref|XP_003527862.1|//PREDICTED: protein DETOXIFICATION 48-like [Glycine max]
100784972	1834	1.16824	0.036696	Up	0.00179276	LOC100784972	NA	GO:0016765//transferase activity, transferring alkyl or aryl (other than methyl) groups	GO:0006596//polyamine biosynthetic process	K18787//thermospermine synthase [EC:2.5.1.79]	gi|356552394|ref|XP_003544553.1|//PREDICTED: thermospermine synthase ACAULIS5-like [Glycine max]
BGI_novel_G000144	12749	-1.44288	0.00674872	Down	0.000145894	NA	NA	NA	NA	K10395//kinesin family member 4/21/27;K13024//inositol-hexakisphosphate/diphosphoinositol-pentakisphosphate 1-kinase [EC:2.7.4.24]	gi|955375197|ref|XP_014624262.1|//PREDICTED: uncharacterized protein LOC106796480 [Glycine max]
100807517	2800	1.12633	0.00800516	Up	0.000183851	LOC100807517	GO:0031224//intrinsic component of membrane	GO:0032559//adenyl ribonucleotide binding;GO:0004672//protein kinase activity;GO:0016628//oxidoreductase activity, acting on the CH-CH group of donors, NAD or NADP as acceptor	GO:0006464//cellular protein modification process	K04733//interleukin-1 receptor-associated kinase 4 [EC:2.7.11.1]	gi|356536282|ref|XP_003536668.1|//PREDICTED: probable inactive leucine-rich repeat receptor-like protein kinase At1g66830 [Glycine max]
BGI_novel_G000178	3033	2.27803	0.0165661	Up	0.000541843	NA	NA	NA	NA	NA	gi|947129697|gb|KRH77551.1|//hypothetical protein GLYMA_01G220300 [Glycine max]
100778821	1726	1.15624	0.0376106	Up	0.00185949	LOC100778821	GO:0016020//membrane	NA	GO:0006810//transport	K07300//Ca2+:H+ antiporter	gi|734329374|gb|KHN06234.1|//Vacuolar cation/proton exchanger 1 [Glycine soja]
102660494	2593	1.00147	0.0170176	Up	0.00056368	LOC102660494	GO:0016020//membrane	GO:0016301//kinase activity	NA	K04733//interleukin-1 receptor-associated kinase 4 [EC:2.7.11.1]	gi|571498323|ref|XP_006594185.1|//PREDICTED: leucine-rich repeat receptor-like protein kinase PXC1 [Glycine max]
100799725	998	1.01936	0.0457577	Up	0.00258643	LOC100799725	NA	NA	NA	K04733//interleukin-1 receptor-associated kinase 4 [EC:2.7.11.1]	gi|356508037|ref|XP_003522769.1|//PREDICTED: uncharacterized protein LOC100799725 [Glycine max]
100793004	827	1.72245	0.03657	Up	0.00178392	LOC100793004	GO:0043231//intracellular membrane-bounded organelle	GO:0003677//DNA binding;GO:0001071//nucleic acid binding transcription factor activity	GO:0006351//transcription, DNA-templated	K03004//DNA-directed RNA polymerase I subunit RPA43	gi|955386094|ref|XP_003552782.2|//PREDICTED: dr1-associated corepressor-like [Glycine max]
100812719	1712	1.11636	0.0399401	Up	0.00205652	LOC100812719	NA	NA	NA	NA	gi|356573557|ref|XP_003554924.1|//PREDICTED: PI-PLC X domain-containing protein At5g67130-like [Glycine max]
100811545	2927	1.00135	0.0461124	Up	0.00262	LOC100811545	GO:0043231//intracellular membrane-bounded organelle	GO:0032559//adenyl ribonucleotide binding;GO:0016462//pyrophosphatase activity;GO:0003676//nucleic acid binding	GO:0006259//DNA metabolic process	K02541//DNA replication licensing factor MCM3 [EC:3.6.4.12]	gi|571470496|ref|XP_006585032.1|//PREDICTED: DNA replication licensing factor MCM3-like [Glycine max]
BGI_novel_G003073	1328	3.05413	8.38e-05	Up	5.53e-07	NA	NA	NA	NA	NA	gi|947054247|gb|KRH03700.1|//hypothetical protein GLYMA_17G114900 [Glycine max]
100788041	3038	1.09314	0.000451449	Up	4.33e-06	LOC100788041	NA	NA	NA	K01240//uridine nucleosidase [EC:3.2.2.3];K14319//Ran GTPase-activating protein 1	gi|356564566|ref|XP_003550523.1|//PREDICTED: uncharacterized protein LOC100788041 [Glycine max]
100778208	2816	-1.03824	0.00944191	Down	0.000235483	LOC100778208	NA	NA	NA	K17756//long-chain-alcohol oxidase [EC:1.1.3.20]	gi|571526567|ref|XP_003547733.2|//PREDICTED: long-chain-alcohol oxidase FAO4A-like [Glycine max]
100784118	2748	-1.36833	0.0112275	Down	0.000303601	LOC100784118	GO:0016021//integral component of membrane	GO:0016787//hydrolase activity;GO:0004458//D-lactate dehydrogenase (cytochrome) activity;GO:0016884//carbon-nitrogen ligase activity, with glutamine as amido-N-donor;GO:0016491//oxidoreductase activity	GO:0055114//oxidation-reduction process	K02433//aspartyl-tRNA(Asn)/glutamyl-tRNA(Gln) amidotransferase subunit A [EC:6.3.5.6 6.3.5.7]	gi|947092393|gb|KRH40978.1|//hypothetical protein GLYMA_08G003100 [Glycine max];gi|356527536|ref|XP_003532365.1|//PREDICTED: fatty acid amide hydrolase-like isoform X1 [Glycine max];gi|571469260|ref|XP_006584663.1|//PREDICTED: fatty acid amide hydrolase-like isoform X2 [Glycine max]
100801441	1933	1.05261	0.0485193	Up	0.0028355	LOC100801441	NA	NA	NA	K11996//adenylyltransferase and sulfurtransferase [EC:2.7.7.80]	gi|356496755|ref|XP_003517231.1|//PREDICTED: uncharacterized protein LOC100801441 [Glycine max]
100785302	1112	-1.08669	0.00129175	Down	1.59e-05	LOC100785302	NA	NA	NA	K12825//splicing factor 3A subunit 1	gi|356513004|ref|XP_003525204.1|//PREDICTED: uncharacterized protein LOC100785302 [Glycine max]
100802299	1860	1.63222	6.11e-05	Up	3.9e-07	LOC100802299	NA	NA	NA	NA	gi|955365805|ref|XP_014622872.1|//PREDICTED: patatin-like protein 7 [Glycine max]
100801855	1711	-1.8945	4.75e-07	Down	1.45e-09	LOC100801855	NA	GO:0005506//iron ion binding;GO:0016491//oxidoreductase activity	GO:0008152//metabolic process	K20617//null	gi|571444161|ref|XP_006576430.1|//PREDICTED: cytochrome P450 83B1-like [Glycine max]
100527519	590	2.12586	0.0247344	Up	0.000981568	LOC100527519	NA	NA	NA	NA	gi|571554288|ref|XP_006603960.1|//PREDICTED: uncharacterized protein LOC100527519 [Glycine max]
100788991	1245	-1.06368	0.0101978	Down	0.000263553	LOC100788991	NA	NA	NA	K08695//anthocyanidin reductase [EC:1.3.1.77];K13082//bifunctional dihydroflavonol 4-reductase/flavanone 4-reductase [EC:1.1.1.219 1.1.1.234]	gi|356573217|ref|XP_003554760.1|//PREDICTED: anthocyanidin reductase-like [Glycine max]
106796134	4252	-1.7726	0.0389256	Down	0.00197395	LOC106796134	NA	NA	NA	K03231//elongation factor 1-alpha;K20924//null;K14794//ribosomal RNA-processing protein 12;K14857//AdoMet-dependent rRNA methyltransferase SPB1 [EC:2.1.1.-]	gi|955307588|ref|XP_014623182.1|//PREDICTED: uncharacterized protein LOC106796134 [Glycine max]
100796490	2161	1.35873	0.0181846	Up	0.000624986	LOC100796490	NA	NA	NA	K17871//NADH:ubiquinone reductase (non-electrogenic) [EC:1.6.5.9]	gi|356500874|ref|XP_003519255.1|//PREDICTED: internal alternative NAD(P)H-ubiquinone oxidoreductase A1, mitochondrial-like [Glycine max]
100779012	2580	2.13715	0.00173862	Up	2.4e-05	LOC100779012	NA	NA	NA	K15398//fatty acid omega-hydroxylase [EC:1.14.-.-]	gi|356506210|ref|XP_003521880.1|//PREDICTED: cytochrome P450 86A8-like [Glycine max]
100802045	2988	-1.09274	0.000102087	Down	6.91e-07	LOC100802045	NA	GO:0035251//UDP-glucosyltransferase activity	GO:0005984//disaccharide metabolic process	K00695//sucrose synthase [EC:2.4.1.13]	gi|356572754|ref|XP_003554531.1|//PREDICTED: sucrose synthase 2 [Glycine max]
100809389	1787	1.66975	0.0302393	Up	0.00134806	LOC100809389	NA	NA	NA	NA	gi|356555376|ref|XP_003546008.1|//PREDICTED: NAC domain-containing protein 73-like [Glycine max]
100527346	827	1.51245	0.0413331	Up	0.00220003	LOC100527346	NA	NA	NA	K17782//mitochondrial intermembrane space import and assembly protein 40	gi|351722945|ref|NP_001238541.1|//uncharacterized protein LOC100527346 [Glycine max]
100789890	1012	1.41771	0.00307523	Up	5.05e-05	LOC100789890	NA	NA	NA	NA	gi|356512171|ref|XP_003524794.1|//PREDICTED: uncharacterized protein LOC100789890 [Glycine max]
100812797	1278	-1.51898	0.0134233	Down	0.000393472	LOC100812797	NA	NA	NA	K12471//epsin	gi|947061005|gb|KRH10266.1|//hypothetical protein GLYMA_15G038500 [Glycine max];gi|363814506|ref|NP_001242888.1|//uncharacterized protein LOC100812797 [Glycine max]
100792317	831	1.01543	0.0189127	Up	0.000659714	LOC100792317	GO:0030529//intracellular ribonucleoprotein complex	GO:0005198//structural molecule activity	GO:0010467//gene expression	K02870//large subunit ribosomal protein L12e	gi|356537557|ref|XP_003537293.1|//PREDICTED: 60S ribosomal protein L12 [Glycine max]
100815825	2442	3.10979	2.36e-07	Up	6.7e-10	LOC100815825	NA	NA	NA	K10999//cellulose synthase A [EC:2.4.1.12];K20222//importin-5	gi|356527159|ref|XP_003532180.1|//PREDICTED: cellulose synthase-like protein E1 [Glycine max]
547495	730	2.25569	0.0110424	Up	0.000297518	PM12	NA	NA	NA	NA	gi|351724453|ref|NP_001237314.1|//dehydrin [Glycine max]
100804177	1839	1.46665	0.0260601	Up	0.00106881	LOC100804177	NA	NA	NA	NA	gi|571566221|ref|XP_006605881.1|//PREDICTED: transmembrane protein 45B-like [Glycine max]
100802401	1351	1.20892	0.0158408	Up	0.000504578	LOC100802401	NA	NA	NA	K20628//null	gi|356508543|ref|XP_003523015.1|//PREDICTED: expansin-A15 [Glycine max]
BGI_novel_G002983	3031	1.95184	0.048561	Up	0.00284145	NA	GO:0005737//cytoplasm	GO:0003872//6-phosphofructokinase activity;GO:0005524//ATP binding;GO:0047334//diphosphate-fructose-6-phosphate 1-phosphotransferase activity	GO:0046835//carbohydrate phosphorylation;GO:0006002//fructose 6-phosphate metabolic process;GO:0061615//glycolytic process through fructose-6-phosphate	K00895//pyrophosphate--fructose-6-phosphate 1-phosphotransferase [EC:2.7.1.90]	gi|356522025|ref|XP_003529650.1|//PREDICTED: pyrophosphate--fructose 6-phosphate 1-phosphotransferase subunit beta-like [Glycine max]
100778444	2555	1.47033	0.0294874	Up	0.00129319	LOC100778444	GO:0016021//integral component of membrane	GO:0004674//protein serine/threonine kinase activity;GO:0005524//ATP binding	GO:0006468//protein phosphorylation	K04733//interleukin-1 receptor-associated kinase 4 [EC:2.7.11.1];K04730//interleukin-1 receptor-associated kinase 1 [EC:2.7.11.1]	gi|965665282|dbj|BAT80770.1|//hypothetical protein VIGAN_03036900 [Vigna angularis var. angularis];gi|571442171|ref|XP_006575654.1|//PREDICTED: probable receptor-like protein kinase At2g42960 isoform X1 [Glycine max];gi|920710535|gb|KOM51784.1|//hypothetical protein LR48_Vigan09g044300 [Vigna angularis];gi|734416445|gb|KHN38324.1|//Putative receptor-like protein kinase [Glycine soja]
100796791	2372	1.33507	0.00369832	Up	6.4e-05	LOC100796791	GO:0043231//intracellular membrane-bounded organelle	GO:0005515//protein binding;GO:0032559//adenyl ribonucleotide binding	GO:0044267//cellular protein metabolic process;GO:0050896//response to stimulus	K03283//heat shock 70kDa protein 1/8	gi|356521247|ref|XP_003529268.1|//PREDICTED: heat shock 70 kDa protein, mitochondrial-like [Glycine max]
BGI_novel_G001822	2118	1.96094	0.0175085	Up	0.000588492	NA	GO:0016021//integral component of membrane	GO:0016757//transferase activity, transferring glycosyl groups	NA	K00750//glycogenin glucosyltransferase [EC:2.4.1.186]	gi|947085401|gb|KRH34122.1|//hypothetical protein GLYMA_10G164500 [Glycine max]
100782260	3260	1.12595	0.0193763	Up	0.000687242	LOC100782260	GO:0005634//nucleus	GO:0008289//lipid binding;GO:0043565//sequence-specific DNA binding	GO:0006355//regulation of transcription, DNA-templated	K09338//homeobox-leucine zipper protein	gi|571492885|ref|XP_003539872.2|//PREDICTED: homeobox-leucine zipper protein HDG2-like isoform X1 [Glycine max];gi|571492887|ref|XP_006592380.1|//PREDICTED: homeobox-leucine zipper protein HDG2-like isoform X2 [Glycine max]
100806930	1806	2.78587	0.000496651	Up	4.91e-06	LOC100806930	NA	NA	NA	K08150//MFS transporter, SP family, solute carrier family 2 (myo-inositol transporter), member 13	gi|356561249|ref|XP_003548895.1|//PREDICTED: probable polyol transporter 3 [Glycine max]
102668583	1546	2.07407	0.0307368	Up	0.00138	LOC102668583	NA	NA	NA	NA	gi|571444476|ref|XP_006576524.1|//PREDICTED: uncharacterized protein LOC102668583 [Glycine max]
100526849	816	-2.54781	3.04e-06	Down	1.18e-08	LOC100526849	NA	GO:0060089//molecular transducer activity;GO:0016628//oxidoreductase activity, acting on the CH-CH group of donors, NAD or NADP as acceptor	GO:0007165//signal transduction;GO:0008152//metabolic process	K14490//histidine-containing phosphotransfer peotein	gi|351723223|ref|NP_001234968.1|//uncharacterized protein LOC100526849 [Glycine max]
100808619	2017	2.26531	0.00106081	Up	1.23e-05	LOC100808619	NA	NA	NA	K00279//cytokinin dehydrogenase [EC:1.5.99.12]	gi|356542934|ref|XP_003539919.1|//PREDICTED: cytokinin dehydrogenase 6-like [Glycine max]
100803666	1374	1.07934	2.78e-05	Up	1.54e-07	AOC4	GO:0009507//chloroplast	GO:0046423//allene-oxide cyclase activity	NA	K10525//allene oxide cyclase [EC:5.3.99.6]	gi|358248142|ref|NP_001240078.1|//allene oxide cyclase 3, chloroplastic-like [Glycine max]
100795714	1086	-1.96527	0.0334992	Down	0.00155721	LOC100795714	NA	NA	NA	NA	gi|951020278|ref|XP_014512351.1|//PREDICTED: uncharacterized protein LOC106770997 [Vigna radiata var. radiata]
100815644	1917	1.09624	0.00492384	Up	9.51e-05	LOC100815644	NA	GO:0046914//transition metal ion binding;GO:0016861//intramolecular oxidoreductase activity, interconverting aldoses and ketoses	GO:0044238//primary metabolic process	K01809//mannose-6-phosphate isomerase [EC:5.3.1.8]	gi|356527492|ref|XP_003532343.1|//PREDICTED: mannose-6-phosphate isomerase 1-like [Glycine max]
100306535	736	-1.75072	1.35e-05	Down	6.77e-08	LOC100306535	NA	NA	GO:0050896//response to stimulus	NA	gi|351727997|ref|NP_001236412.1|//uncharacterized protein LOC100306535 [Glycine max]
100792588	1794	-1.06556	0.0194592	Down	0.00069161	LOC100792588	NA	NA	NA	K03327//multidrug resistance protein, MATE family	gi|356527876|ref|XP_003532532.1|//PREDICTED: protein DETOXIFICATION 16-like [Glycine max]
100775798	1288	1.09114	0.0400396	Up	0.00207348	LOC100775798	NA	NA	NA	NA	gi|356537589|ref|XP_003537309.1|//PREDICTED: protein G1-like7 [Glycine max]
100811095	1744	1.02035	9.03e-06	Up	4.28e-08	LOC100811095	NA	NA	NA	K12449//UDP-apiose/xylose synthase	gi|356539350|ref|XP_003538161.1|//PREDICTED: UDP-D-apiose/UDP-D-xylose synthase 2 [Glycine max]
100797105	1111	1.00579	0.00206471	Up	2.99e-05	LOC100797105	NA	NA	NA	K02981//small subunit ribosomal protein S2e	gi|356513050|ref|XP_003525227.1|//PREDICTED: 40S ribosomal protein S2-4-like [Glycine max]
100779905	1829	1.14666	0.0354343	Up	0.00169626	LOC100779905	NA	NA	NA	K13434//pathogenesis-related genes transcriptional activator PTI6	gi|356540410|ref|XP_003538682.1|//PREDICTED: ethylene-responsive transcription factor CRF1-like [Glycine max]
100805263	1728	2.6769	0.000153924	Up	1.14e-06	LOC100805263	NA	NA	NA	K01188//beta-glucosidase [EC:3.2.1.21]	gi|571503087|ref|XP_006595054.1|//PREDICTED: beta-glucosidase 13 [Glycine max]
100306389	765	1.56543	0.0384473	Up	0.00192457	LOC100306389	GO:0005576//extracellular region	GO:0046914//transition metal ion binding	NA	K00384//thioredoxin reductase (NADPH) [EC:1.8.1.9];K11426//SET and MYND domain-containing protein	gi|351724543|ref|NP_001238085.1|//uncharacterized protein LOC100306389 precursor [Glycine max]
100790665	1610	1.21241	0.0124903	Up	0.000351441	LOC100790665	NA	NA	NA	NA	gi|356526223|ref|XP_003531718.1|//PREDICTED: phosphatidylcholine:diacylglycerol cholinephosphotransferase 1 [Glycine max]
100818211	644	1.23481	0.0436954	Up	0.00241063	LOC100818211	NA	NA	NA	K11254//histone H4	gi|470116831|ref|XP_004294578.1|//PREDICTED: histone H4-like [Fragaria vesca subsp. vesca]
100794814	1516	3.34406	3.64e-05	Up	2.09e-07	LOC100794814	NA	GO:0003824//catalytic activity	NA	K01728//pectate lyase [EC:4.2.2.2]	gi|356512022|ref|XP_003524720.1|//PREDICTED: pectate lyase-like [Glycine max]
100811083	1985	1.04595	0.0001279	Up	9.03e-07	LOC100811083	GO:0031224//intrinsic component of membrane	GO:0004871//signal transducer activity	NA	NA	gi|356505150|ref|XP_003521355.1|//PREDICTED: protein GPR107-like [Glycine max]
100801449	1193	2.0933	0.00131537	Up	1.64e-05	LOC100801449	NA	NA	NA	K13464//jasmonate ZIM domain-containing protein	gi|571476728|ref|XP_006587054.1|//PREDICTED: protein TIFY 10A-like isoform X1 [Glycine max];gi|574584371|ref|NP_001276248.1|//protein TIFY 10A-like [Glycine max]
100802765	5163	2.62135	0.000527447	Up	5.27e-06	LOC100802765	GO:0043231//intracellular membrane-bounded organelle	GO:0008757//S-adenosylmethionine-dependent methyltransferase activity;GO:0016747//transferase activity, transferring acyl groups other than amino-acyl groups;GO:0003676//nucleic acid binding	GO:0032776//DNA methylation on cytosine	K00558//DNA (cytosine-5)-methyltransferase 1 [EC:2.1.1.37]	gi|955316977|ref|XP_014630288.1|//PREDICTED: DNA (cytosine-5)-methyltransferase 1-like [Glycine max]
100816982	3712	1.55639	0.0437036	Up	0.00241267	LOC100816982	NA	GO:0016779//nucleotidyltransferase activity	GO:0016070//RNA metabolic process	K00962//polyribonucleotide nucleotidyltransferase [EC:2.7.7.8]	gi|356573319|ref|XP_003554809.1|//PREDICTED: polyribonucleotide nucleotidyltransferase 2, mitochondrial [Glycine max]
100815900	3422	-1.05232	0.00944191	Down	0.000235451	LOC100815900	GO:0043231//intracellular membrane-bounded organelle;GO:0005634//nucleus;GO:0005737//cytoplasm	GO:0016763//transferase activity, transferring pentosyl groups;GO:0003677//DNA binding;GO:0003910//DNA ligase (ATP) activity;GO:0046914//transition metal ion binding;GO:0003950//NAD+ ADP-ribosyltransferase activity;GO:0051287//NAD binding;GO:0003676//nucleic acid binding;GO:0000166//nucleotide binding;GO:0008270//zinc ion binding	GO:0006273//lagging strand elongation;GO:0006464//cellular protein modification process;GO:0051103//DNA ligation involved in DNA repair;GO:0006471//protein ADP-ribosylation	K10798//poly [ADP-ribose] polymerase [EC:2.4.2.30]	gi|356504997|ref|XP_003521279.1|//PREDICTED: poly [ADP-ribose] polymerase 1-like [Glycine max]
100814522	2629	-1.04478	0.00695537	Down	0.00015274	LOC100814522	NA	NA	NA	K19525//vacuolar protein sorting-associated protein 13A/C;K13217//pre-mRNA-processing factor 39	gi|356576727|ref|XP_003556481.1|//PREDICTED: uncharacterized protein LOC100814522 [Glycine max]
100794667	898	2.40378	0.00356764	Up	6.08e-05	LOC100794667	NA	NA	NA	NA	NA
100798938	1816	1.27129	1.9e-06	Up	6.86e-09	LOC100798938	GO:0016020//membrane	NA	GO:0006865//amino acid transport	K03294//basic amino acid/polyamine antiporter, APA family;K11584//serine/threonine-protein phosphatase 2A regulatory subunit B'	gi|571470941|ref|XP_006585159.1|//PREDICTED: probable polyamine transporter At3g13620 [Glycine max]
100788693	2388	1.06844	2.18e-05	Up	1.16e-07	LOC100788693	NA	NA	NA	K17086//transmembrane 9 superfamily member 2/4	gi|356552408|ref|XP_003544560.1|//PREDICTED: transmembrane 9 superfamily member 8 [Glycine max]
100781323	1562	1.22189	1.37e-05	Up	6.91e-08	LOC100781323	NA	NA	NA	NA	gi|356539410|ref|XP_003538191.1|//PREDICTED: uncharacterized protein LOC100781323 [Glycine max]
106796737	1372	2.56266	0.0041722	Up	7.47e-05	LOC106796737	NA	NA	NA	K04125//gibberellin 2-oxidase [EC:1.14.11.13]	gi|955379084|ref|XP_014625177.1|//PREDICTED: gibberellin 2-beta-dioxygenase 8-like [Glycine max]
100799755	3299	1.46335	0.0378737	Up	0.00187713	LOC100799755	NA	NA	NA	NA	gi|571456093|ref|XP_006580283.1|//PREDICTED: uncharacterized protein LOC100799755 [Glycine max]
100783720	2250	1.07296	0.0369801	Up	0.00181361	LOC100783720	NA	NA	NA	NA	gi|356548051|ref|XP_003542417.1|//PREDICTED: nephrocystin-3-like [Glycine max]
100814656	1352	1.21325	0.00725339	Up	0.000161588	LOC100814656	NA	NA	NA	K14563//rRNA 2'-O-methyltransferase fibrillarin [EC:2.1.1.-]	gi|356538021|ref|XP_003537503.1|//PREDICTED: mediator of RNA polymerase II transcription subunit 36a-like [Glycine max]
100814262	3718	1.12255	1.06e-06	Up	3.51e-09	LOC100814262	NA	NA	NA	K10999//cellulose synthase A [EC:2.4.1.12]	gi|571477125|ref|XP_003533898.2|//PREDICTED: cellulose synthase A catalytic subunit 3 [UDP-forming]-like [Glycine max]
100798057	2913	2.13887	0.00635005	Up	0.000134949	LOC100798057	NA	NA	NA	NA	gi|356494914|ref|XP_003516326.1|//PREDICTED: uncharacterized protein At1g04910-like [Glycine max]
100305771	578	-1.41371	0.000901633	Down	1.01e-05	LOC100305771	NA	NA	NA	NA	gi|356549962|ref|XP_003543359.1|//PREDICTED: uncharacterized protein LOC100305771 [Glycine max]
100306624	684	1.06225	0.00964549	Up	0.000243387	LOC100306624	GO:0030529//intracellular ribonucleoprotein complex	GO:0005198//structural molecule activity	GO:0010467//gene expression	K02918//large subunit ribosomal protein L35e	gi|351721555|ref|NP_001237725.1|//uncharacterized protein LOC100306624 [Glycine max]
100805476	1265	1.48355	7.4e-05	Up	4.84e-07	LOC100805476	NA	NA	NA	K01188//beta-glucosidase [EC:3.2.1.21]	gi|356552298|ref|XP_003544505.1|//PREDICTED: uncharacterized protein At3g49720-like [Glycine max]
100305515	728	1.07053	0.0302393	Up	0.00134785	LOC100305515	GO:0031981//nuclear lumen;GO:0032991//macromolecular complex	GO:0003676//nucleic acid binding	NA	K11129//H/ACA ribonucleoprotein complex subunit 2	gi|351721974|ref|NP_001236460.1|//uncharacterized protein LOC100305515 [Glycine max]
100796053	1868	1.14251	0.04977	Up	0.00294797	LOC100796053	NA	NA	NA	K08245//phytepsin [EC:3.4.23.40]	gi|356545806|ref|XP_003541325.1|//PREDICTED: cyprosin-like [Glycine max]
100527404	587	-4.29708	7.07e-10	Down	9.67e-13	LOC100527404	NA	NA	GO:0009755//hormone-mediated signaling pathway	K14488//SAUR family protein	gi|955326046|ref|XP_014632267.1|//PREDICTED: auxin-induced protein X10A-like [Glycine max]
100809888	1274	2.09767	0.00920053	Up	0.000223694	LOC100809888	NA	NA	NA	K01681//aconitate hydratase [EC:4.2.1.3];K13422//transcription factor MYC2	gi|571503920|ref|XP_006595181.1|//PREDICTED: transcription factor bHLH25-like [Glycine max]
100306101	1207	1.43631	0.00764388	Up	0.000172738	LOC100306101	GO:0044424//intracellular part	GO:0046872//metal ion binding;GO:0016462//pyrophosphatase activity	GO:0006793//phosphorus metabolic process	K01507//inorganic pyrophosphatase [EC:3.6.1.1]	gi|571480687|ref|XP_006588379.1|//PREDICTED: uncharacterized protein LOC100306101 isoform X1 [Glycine max];gi|351723935|ref|NP_001237552.1|//uncharacterized protein LOC100306101 [Glycine max]
100820154	1368	1.63744	6.49e-07	Up	2.06e-09	LOC100820154	GO:0044464//cell part	NA	NA	K20628//null	gi|356567941|ref|XP_003552173.1|//PREDICTED: expansin-A4 [Glycine max]
100776599	3722	1.00863	0.00210635	Up	3.06e-05	LOC100776599	GO:0044464//cell part;GO:0016021//integral component of membrane;GO:0005622//intracellular	GO:0000155//phosphorelay sensor kinase activity;GO:0032559//adenyl ribonucleotide binding;GO:0004871//signal transducer activity;GO:0004673//protein histidine kinase activity	GO:0023014//signal transduction by protein phosphorylation;GO:0007165//signal transduction;GO:0000160//phosphorelay signal transduction system;GO:0006468//protein phosphorylation;GO:0006351//transcription, DNA-templated	K14489//arabidopsis histidine kinase 2/3/4 (cytokinin receptor) [EC:2.7.13.3]	gi|356521173|ref|XP_003529232.1|//PREDICTED: histidine kinase 4-like [Glycine max]
BGI_novel_G000404	2548	4.72534	1.73e-12	Up	1.39e-15	NA	GO:0016021//integral component of membrane	GO:0016614//oxidoreductase activity, acting on CH-OH group of donors;GO:0050660//flavin adenine dinucleotide binding	GO:0055114//oxidation-reduction process	K16302//metal transporter CNNM	gi|947125673|gb|KRH73879.1|//hypothetical protein GLYMA_02G298200 [Glycine max]
100790397	3295	1.06624	0.0413705	Up	0.00220303	LOC100790397	NA	GO:0016740//transferase activity	NA	K20887//null	gi|356507837|ref|XP_003522670.1|//PREDICTED: probable xyloglucan glycosyltransferase 5 [Glycine max]
100804686	1194	1.00232	0.0182552	Up	0.000628925	LOC100804686	NA	NA	NA	NA	gi|356540498|ref|XP_003538725.1|//PREDICTED: uncharacterized protein LOC100804686 [Glycine max]
100780227	648	2.00586	0.0392548	Up	0.00199766	LOC100780227	NA	GO:0046872//metal ion binding	NA	K13448//calcium-binding protein CML;K02183//calmodulin	gi|356535165|ref|XP_003536119.1|//PREDICTED: calmodulin-like protein 8 [Glycine max]
100791219	1255	1.19439	0.0216044	Up	0.000803742	LOC100791219	NA	NA	NA	K13425//WRKY transcription factor 22	gi|356563770|ref|XP_003550132.1|//PREDICTED: probable WRKY transcription factor 11 [Glycine max]
100811737	1716	-1.20601	0.04033	Down	0.00209863	LOC100811737	NA	NA	NA	NA	gi|571436115|ref|XP_006573671.1|//PREDICTED: protein PHLOEM PROTEIN 2-LIKE A10-like [Glycine max]
100804958	3141	1.80627	0.0378169	Up	0.00187246	LOC100804958	NA	NA	NA	K10683//BRCA1-associated RING domain protein 1	gi|947061883|gb|KRH11144.1|//hypothetical protein GLYMA_15G092000 [Glycine max];gi|947061884|gb|KRH11145.1|//hypothetical protein GLYMA_15G092000 [Glycine max]
100784636	1234	1.16386	0.0035612	Up	6.04e-05	LOC100784636	NA	NA	NA	K04733//interleukin-1 receptor-associated kinase 4 [EC:2.7.11.1];K12173//BRCA1-A complex subunit BRE	gi|571470043|ref|XP_003530957.2|//PREDICTED: thaumatin-like protein [Glycine max]
100792172	1710	-1.11156	0.0200363	Down	0.000722889	LOC100792172	NA	GO:0003824//catalytic activity	GO:0008152//metabolic process	K04125//gibberellin 2-oxidase [EC:1.14.11.13]	gi|356575799|ref|XP_003556024.1|//PREDICTED: gibberellin 2-beta-dioxygenase 8-like isoform X2 [Glycine max];gi|955391068|ref|XP_014627769.1|//PREDICTED: gibberellin 2-beta-dioxygenase 8-like isoform X1 [Glycine max]
100799040	1867	-1.29653	0.00938544	Down	0.000231887	LOC100799040	NA	NA	NA	K16055//trehalose 6-phosphate synthase/phosphatase [EC:2.4.1.15 3.1.3.12];K08150//MFS transporter, SP family, solute carrier family 2 (myo-inositol transporter), member 13	gi|571567275|ref|XP_006606047.1|//PREDICTED: sugar transport protein 13-like [Glycine max]
BGI_novel_G000126	3548	2.43863	0.0089846	Up	0.000216176	NA	NA	NA	NA	K15271//ATP-dependent DNA helicase HFM1/MER3 [EC:3.6.4.12]	gi|955392289|ref|XP_014628080.1|//PREDICTED: pentatricopeptide repeat-containing protein At1g32415, mitochondrial-like [Glycine max]
BGI_novel_G003205	1933	-1.39511	6.99e-06	Down	3.18e-08	NA	NA	NA	NA	NA	gi|734332988|gb|KHN07560.1|//hypothetical protein glysoja_019667 [Glycine soja]
100794124	1543	-1.89609	0.0143282	Down	0.000430498	PHYTASE	NA	GO:0043169//cation binding;GO:0016791//phosphatase activity	NA	K15400//omega-hydroxypalmitate O-feruloyl transferase [EC:2.3.1.188];K14407//cleavage stimulation factor subunit 2	gi|947103389|gb|KRH51772.1|//hypothetical protein GLYMA_06G028200 [Glycine max]
100803676	1645	1.03472	0.00222773	Up	3.28e-05	LOC100803676	GO:0005829//cytosol	GO:0004000//adenosine deaminase activity	GO:0043103//hypoxanthine salvage;GO:0046103//inosine biosynthetic process;GO:0006154//adenosine catabolic process	K01488//adenosine deaminase [EC:3.5.4.4]	gi|356548979|ref|XP_003542876.1|//PREDICTED: adenosine deaminase-like protein [Glycine max]
100800312	1287	-1.06013	0.00203148	Down	2.91e-05	LOC100800312	NA	NA	NA	NA	gi|356517316|ref|XP_003527334.1|//PREDICTED: uncharacterized protein LOC100800312 [Glycine max]
BGI_novel_G002530	1878	-1.00458	0.0302058	Down	0.00134366	NA	NA	NA	NA	K08999//uncharacterized protein	gi|947066014|gb|KRH15157.1|//hypothetical protein GLYMA_14G071700 [Glycine max]
100787239	2352	1.81101	0.0331486	Up	0.00152962	LOC100787239	NA	NA	NA	NA	gi|356512331|ref|XP_003524873.1|//PREDICTED: microtubule-associated protein futsch-like [Glycine max]
100799439	1237	1.31043	0.00535848	Up	0.000107233	LOC100799439	NA	GO:0032561//guanyl ribonucleotide binding	GO:0006810//transport;GO:0035556//intracellular signal transduction	K07904//Ras-related protein Rab-11A	gi|356520251|ref|XP_003528777.1|//PREDICTED: ras-related protein RABA3-like [Glycine max]
100782800	2416	-1.39535	0.0388093	Down	0.00196616	LOC100782800	GO:0009506//plasmodesma;GO:0016021//integral component of membrane;GO:0005886//plasma membrane	GO:0004674//protein serine/threonine kinase activity;GO:0005524//ATP binding	GO:0006468//protein phosphorylation;GO:0042742//defense response to bacterium	K04733//interleukin-1 receptor-associated kinase 4 [EC:2.7.11.1];K04730//interleukin-1 receptor-associated kinase 1 [EC:2.7.11.1]	gi|951024019|ref|XP_014513309.1|//PREDICTED: putative receptor-like protein kinase At4g00960 [Vigna radiata var. radiata];gi|356575759|ref|XP_003556004.1|//PREDICTED: putative receptor-like protein kinase At4g00960 [Glycine max];gi|955392165|ref|XP_006606014.2|//PREDICTED: putative receptor-like protein kinase At4g00960 [Glycine max]
100803537	2604	-1.03665	0.000944196	Down	1.07e-05	LOC100803537	NA	GO:0003677//DNA binding	NA	K09422//myb proto-oncogene protein, plant	gi|356559815|ref|XP_003548192.1|//PREDICTED: transcription factor LAF1-like [Glycine max]
BGI_novel_G000624	2774	-1.41484	0.0136263	Down	0.000401088	NA	GO:0005622//intracellular	NA	GO:0006886//intracellular protein transport	NA	gi|947113728|gb|KRH62030.1|//hypothetical protein GLYMA_04G081100 [Glycine max]
100793306	1699	1.09639	0.0109062	Up	0.000292783	LOC100793306	GO:0031224//intrinsic component of membrane	NA	NA	K15285//solute carrier family 35, member E3	gi|571528901|ref|XP_006599473.1|//PREDICTED: UDP-galactose transporter 2-like [Glycine max]
100792950	871	1.50519	0.00164471	Up	2.19e-05	LOC100792950	NA	GO:0005488//binding	GO:0010876//lipid localization;GO:0051234//establishment of localization	NA	gi|358249266|ref|NP_001240276.1|//uncharacterized protein LOC100792950 precursor [Glycine max];gi|955332931|ref|XP_014633839.1|//PREDICTED: uncharacterized protein LOC100792950 isoform X1 [Glycine max]
100776717	1764	1.99172	0.0170352	Up	0.000564678	LOC100776717	NA	NA	NA	K09286//EREBP-like factor	gi|571567568|ref|XP_006606090.1|//PREDICTED: ethylene-responsive transcription factor ERF027-like [Glycine max]
100791103	1276	1.56593	0.0355476	Up	0.00170887	LOC100791103	NA	NA	NA	K01647//citrate synthase [EC:2.3.3.1]	gi|955394891|ref|XP_014628559.1|//PREDICTED: cyclin-U2-1 [Glycine max]
100808795	2026	-1.10326	0.027948	Down	0.00118515	LOC100808795	NA	GO:0032559//adenyl ribonucleotide binding;GO:0004672//protein kinase activity	GO:0006464//cellular protein modification process	K04733//interleukin-1 receptor-associated kinase 4 [EC:2.7.11.1]	gi|356512582|ref|XP_003524997.1|//PREDICTED: probable receptor-like protein kinase At5g56460 [Glycine max]
100798416	2109	1.46995	0.0355623	Up	0.00171044	LOC100798416	NA	NA	NA	K05909//laccase [EC:1.10.3.2]	gi|955338490|ref|XP_003532315.2|//PREDICTED: laccase-17-like [Glycine max]
100792856	1939	1.21446	0.027316	Up	0.00114768	LOC100792856	NA	NA	NA	K14826//FK506-binding nuclear protein [EC:5.2.1.8]	gi|356538942|ref|XP_003537959.1|//PREDICTED: peptidyl-prolyl cis-trans isomerase FKBP53-like [Glycine max]
100798369	1146	2.27357	0.00709103	Up	0.000156932	LOC100798369	NA	NA	NA	K09286//EREBP-like factor	gi|356549303|ref|XP_003543033.1|//PREDICTED: ethylene-responsive transcription factor 12 [Glycine max]
100803578	3531	-1.07912	0.0151647	Down	0.000469335	LOC100803578	NA	NA	NA	K19984//exocyst complex component 5;K02184//formin 2	gi|356565497|ref|XP_003550976.1|//PREDICTED: formin-like protein 6 [Glycine max]
100819165	1116	1.68022	0.000197043	Up	1.53e-06	LOC100819165	NA	GO:0004871//signal transducer activity	GO:0007165//signal transduction;GO:0006351//transcription, DNA-templated	K14492//two-component response regulator ARR-A family	gi|356516718|ref|XP_003527040.1|//PREDICTED: two-component response regulator ARR6-like [Glycine max]
100798197	778	1.04496	0.00236326	Up	3.55e-05	LOC100798197	GO:0030529//intracellular ribonucleoprotein complex	GO:0005198//structural molecule activity	GO:0010467//gene expression	K02900//large subunit ribosomal protein L27Ae	gi|356508713|ref|XP_003523099.1|//PREDICTED: 60S ribosomal protein L27a-3-like [Glycine max]
100814551	2178	1.36299	0.0103486	Up	0.000269724	LOC100814551	NA	NA	NA	K14494//DELLA protein	gi|356519240|ref|XP_003528281.1|//PREDICTED: DELLA protein SLR1-like [Glycine max]
100786435	3986	-1.10292	0.000639994	Down	6.64e-06	LOC100786435	NA	GO:0046872//metal ion binding;GO:0005524//ATP binding;GO:0016301//kinase activity;GO:0050242//pyruvate, phosphate dikinase activity	GO:0016310//phosphorylation;GO:0006090//pyruvate metabolic process	K01006//pyruvate, orthophosphate dikinase [EC:2.7.9.1]	gi|356564561|ref|XP_003550521.1|//PREDICTED: pyruvate, phosphate dikinase, chloroplastic-like [Glycine max];gi|734318222|gb|KHN03025.1|//Pyruvate, phosphate dikinase, chloroplastic [Glycine soja]
100809841	1980	-1.81752	0.000206055	Down	1.64e-06	LOC100809841	NA	NA	NA	K13436//pto-interacting protein 1 [EC:2.7.11.1];K14638//solute carrier family 15 (peptide/histidine transporter), member 3/4	gi|571451527|ref|XP_006578763.1|//PREDICTED: CBS domain-containing protein CBSCBSPB3-like isoform X1 [Glycine max];gi|571451529|ref|XP_006578764.1|//PREDICTED: CBS domain-containing protein CBSCBSPB3-like isoform X2 [Glycine max]
100777646	2254	1.55039	1.87e-08	Up	3.79e-11	LOC100777646	GO:0044424//intracellular part;GO:0030312//external encapsulating structure;GO:0005576//extracellular region	GO:0030234//enzyme regulator activity	GO:0071555//cell wall organization;GO:0051707//response to other organism	K01051//pectinesterase [EC:3.1.1.11]	gi|356520174|ref|XP_003528739.1|//PREDICTED: pectinesterase-like [Glycine max]
100791539	3101	1.47812	0.038784	Up	0.00195964	LOC100791539	NA	NA	NA	NA	gi|356561724|ref|XP_003549129.1|//PREDICTED: uncharacterized protein LOC100791539 isoform X1 [Glycine max];gi|955376797|ref|XP_014624647.1|//PREDICTED: uncharacterized protein LOC100791539 isoform X2 [Glycine max]
100810553	1075	-1.18848	0.00504049	Down	9.87e-05	LOC100810553	NA	GO:0046914//transition metal ion binding	NA	K19038//E3 ubiquitin-protein ligase ATL41 [EC:2.3.2.27];K19041//E3 ubiquitin-protein ligase RNF38/44 [EC:2.3.2.27];K19039//E3 ubiquitin-protein ligase ATL7/58/59 [EC:2.3.2.27]	gi|571443958|ref|XP_006576368.1|//PREDICTED: RING-H2 finger protein ATL39-like [Glycine max]
100785443	2315	-1.03867	0.00357255	Down	6.13e-05	LOC100785443	GO:0005829//cytosol	NA	GO:0009904//chloroplast accumulation movement;GO:0009903//chloroplast avoidance movement	K10352//myosin heavy chain;K20283//golgin subfamily A member 4;K12472//epidermal growth factor receptor substrate 15;K09291//nucleoprotein TPR	gi|571553220|ref|XP_006603792.1|//PREDICTED: protein PLASTID MOVEMENT IMPAIRED 2-like [Glycine max]
100305943	1003	-1.25154	0.0155924	Down	0.00048981	LOC100305943	NA	NA	NA	NA	gi|356539771|ref|XP_003538367.1|//PREDICTED: uncharacterized protein LOC100305943 [Glycine max]
100779307	2162	3.72101	9.41e-08	Up	2.41e-10	LOC100779307	NA	NA	NA	K14487//auxin responsive GH3 gene family	gi|356563554|ref|XP_003550026.1|//PREDICTED: indole-3-acetic acid-amido synthetase GH3.3-like [Glycine max]
BGI_novel_G002867	992	1.4108	0.00463173	Up	8.71e-05	NA	GO:0016021//integral component of membrane	NA	NA	NA	gi|734361953|gb|KHN15896.1|//hypothetical protein glysoja_013112 [Glycine soja]
100818576	1820	1.59103	0.00199946	Up	2.86e-05	LOC100818576	NA	NA	NA	K03695//ATP-dependent Clp protease ATP-binding subunit ClpB;K08332//vacuolar protein 8	gi|356507311|ref|XP_003522411.1|//PREDICTED: U-box domain-containing protein 12-like [Glycine max]
100782590	1406	-1.09351	0.0153404	Down	0.000478145	LOC100782590	NA	NA	NA	NA	gi|571486800|ref|XP_006590469.1|//PREDICTED: uncharacterized protein LOC100782590 isoform X2 [Glycine max];gi|356539078|ref|XP_003538027.1|//PREDICTED: uncharacterized protein LOC100782590 isoform X1 [Glycine max]
100796843	987	1.27791	0.00228345	Up	3.38e-05	LOC100796843	NA	GO:0004871//signal transducer activity	GO:0007165//signal transduction;GO:0006351//transcription, DNA-templated	K14492//two-component response regulator ARR-A family	gi|571535132|ref|XP_006600658.1|//PREDICTED: two-component response regulator ARR5-like isoform X1 [Glycine max];gi|356562779|ref|XP_003549646.1|//PREDICTED: two-component response regulator ARR5-like isoform X2 [Glycine max]
100776859	2785	1.42064	0.00924912	Up	0.000225288	LOC100776859	GO:0016020//membrane;GO:0044426//cell wall part	GO:0016301//kinase activity	GO:0009856//pollination;GO:0007275//multicellular organism development;GO:0006952//defense response;GO:0006468//protein phosphorylation	K04733//interleukin-1 receptor-associated kinase 4 [EC:2.7.11.1]	gi|571439797|ref|XP_003520131.2|//PREDICTED: receptor-like protein kinase FERONIA [Glycine max]
100798054	1175	2.2108	4.74e-06	Up	2.05e-08	LOC100798054	NA	NA	NA	NA	gi|356558961|ref|XP_003547770.1|//PREDICTED: auxin-induced in root cultures protein 12 [Glycine max]
100500033	619	1.88706	0.000151351	Up	1.11e-06	LOC100500033	NA	NA	NA	K02883//large subunit ribosomal protein L18e;K11855//ubiquitin carboxyl-terminal hydrolase 36/42 [EC:3.4.19.12]	gi|947054653|gb|KRH04106.1|//hypothetical protein GLYMA_17G140300 [Glycine max]
100782815	1173	-1.31909	0.00211941	Down	3.08e-05	LOC100782815	NA	NA	NA	NA	gi|363814268|ref|NP_001242774.1|//uncharacterized protein LOC100782815 [Glycine max];gi|571453179|ref|XP_006579404.1|//PREDICTED: uncharacterized protein LOC100782815 isoform X1 [Glycine max]
100814873	751	-2.56443	0.00159271	Down	2.09e-05	LOC100814873	NA	NA	NA	NA	gi|951020278|ref|XP_014512351.1|//PREDICTED: uncharacterized protein LOC106770997 [Vigna radiata var. radiata]
100796512	1220	-1.06902	0.000418568	Down	3.97e-06	LOC100796512	NA	GO:0016787//hydrolase activity	GO:0044238//primary metabolic process	NA	gi|947117484|gb|KRH65733.1|//hypothetical protein GLYMA_03G058000 [Glycine max];gi|955311019|ref|XP_014629018.1|//PREDICTED: GDSL esterase/lipase CPRD49-like isoform X2 [Glycine max];gi|955311017|ref|XP_003520489.2|//PREDICTED: GDSL esterase/lipase CPRD49-like isoform X1 [Glycine max]
547822	1260	1.687	0.0357126	Up	0.00172116	LOC547822	GO:0043231//intracellular membrane-bounded organelle	GO:0008422//beta-glucosidase activity;GO:0043167//ion binding	GO:0006950//response to stress;GO:0044238//primary metabolic process	K19893//glucan endo-1,3-beta-glucosidase 5/6 [EC:3.2.1.39];K19891//glucan endo-1,3-beta-glucosidase 1/2/3 [EC:3.2.1.39]	gi|351720981|ref|NP_001238474.1|//glucan endo-1,3-beta-glucosidase precursor [Glycine max]
100780897	3173	1.81142	0.000698484	Up	7.4e-06	LOC100780897	NA	NA	NA	K12309//beta-galactosidase [EC:3.2.1.23]	gi|356561185|ref|XP_003548865.1|//PREDICTED: beta-galactosidase 3-like [Glycine max]
102668105	1946	1.05375	0.0406476	Up	0.00212772	LOC102668105	NA	NA	NA	K14549//U3 small nucleolar RNA-associated protein 15	gi|955344521|ref|XP_014618392.1|//PREDICTED: protein SLOW WALKER 1-like [Glycine max]
100820497	1407	3.10695	1.32e-07	Up	3.58e-10	LOC100820497	NA	GO:0003824//catalytic activity	GO:0008152//metabolic process	K05278//flavonol synthase [EC:1.14.11.23];K05277//leucoanthocyanidin dioxygenase [EC:1.14.11.19]	gi|955386027|ref|XP_014626713.1|//PREDICTED: LOW QUALITY PROTEIN: leucoanthocyanidin dioxygenase [Glycine max]
100527654	1807	1.12376	0.0399401	Up	0.00205923	LOC100527654	NA	NA	NA	K12355//coniferyl-aldehyde dehydrogenase [EC:1.2.1.68]	gi|571453143|ref|XP_006579386.1|//PREDICTED: uncharacterized protein LOC100527654 isoform X1 [Glycine max];gi|734377069|gb|KHN21546.1|//Aldehyde dehydrogenase family 2 member C4 [Glycine soja]
100527578	749	-1.51075	0.0328505	Down	0.00151181	LOC100527578	NA	NA	NA	NA	gi|255632673|gb|ACU16688.1|//unknown [Glycine max]
100775179	3073	2.2214	1.89e-06	Up	6.79e-09	LOC100775179	NA	NA	NA	K16302//metal transporter CNNM;K15449//tRNA wybutosine-synthesizing protein 1 [EC:4.1.3.44]	gi|734363888|gb|KHN16949.1|//Putative methyltransferase PMT26 [Glycine soja]
100786485	1936	-1.03912	0.0173339	Down	0.000579815	LOC100786485	NA	NA	NA	K13151//snurportin-1	gi|955317120|ref|XP_014630310.1|//PREDICTED: snurportin-1-like [Glycine max]
100788296	3210	1.129	0.0251725	Up	0.00101027	LOC100788296	NA	NA	NA	K09486//hypoxia up-regulated 1	gi|356575100|ref|XP_003555680.1|//PREDICTED: heat shock 70 kDa protein 17 [Glycine max]
BGI_novel_G000049	1946	2.564	0.00478332	Up	9.08e-05	NA	NA	NA	NA	K03283//heat shock 70kDa protein 1/8	gi|734313120|gb|KHN01220.1|//TMV resistance protein N [Glycine soja]
100785582	2808	-1.32557	0.0153221	Down	0.000476911	LOC100785582	NA	NA	NA	K06617//raffinose synthase [EC:2.4.1.82]	gi|356501667|ref|XP_003519645.1|//PREDICTED: probable galactinol--sucrose galactosyltransferase 1 [Glycine max]
100804103	2776	1.35933	0.00142533	Up	1.79e-05	LOC100804103	NA	GO:0030246//carbohydrate binding;GO:0015925//galactosidase activity;GO:0043167//ion binding	GO:0044238//primary metabolic process	K12309//beta-galactosidase [EC:3.2.1.23]	gi|955380070|ref|XP_014625398.1|//PREDICTED: beta-galactosidase 5-like [Glycine max]
100797925	2039	1.31688	0.000188206	Up	1.45e-06	LOC100797925	GO:0043234//protein complex	GO:0008443//phosphofructokinase activity;GO:0032559//adenyl ribonucleotide binding	GO:0006007//glucose catabolic process;GO:0006796//phosphate-containing compound metabolic process	K00895//pyrophosphate--fructose-6-phosphate 1-phosphotransferase [EC:2.7.1.90]	gi|356532285|ref|XP_003534704.1|//PREDICTED: pyrophosphate--fructose 6-phosphate 1-phosphotransferase subunit beta [Glycine max]
100809018	1514	1.36886	0.0176737	Up	0.000598186	LOC100809018	GO:0044464//cell part	NA	NA	K20628//null	gi|356551715|ref|XP_003544219.1|//PREDICTED: expansin-A6 [Glycine max]
100500381	748	2.22974	0.0199897	Up	0.000719741	LOC100500381	NA	NA	NA	NA	gi|351727737|ref|NP_001237171.1|//uncharacterized protein LOC100500381 [Glycine max]
100816156	2559	1.30391	0.0362162	Up	0.00176224	LOC100816156	NA	NA	NA	K04733//interleukin-1 receptor-associated kinase 4 [EC:2.7.11.1]	gi|955331790|ref|XP_014633617.1|//PREDICTED: putative leucine-rich repeat receptor-like serine/threonine-protein kinase At2g14440 [Glycine max]
100797022	2110	-1.30222	0.00480244	Down	9.19e-05	LOC100797022	NA	GO:0032559//adenyl ribonucleotide binding;GO:0016884//carbon-nitrogen ligase activity, with glutamine as amido-N-donor	GO:0009064//glutamine family amino acid metabolic process;GO:0006528//asparagine metabolic process	K01953//asparagine synthase (glutamine-hydrolysing) [EC:6.3.5.4]	gi|356500876|ref|XP_003519256.1|//PREDICTED: asparagine synthetase, root [glutamine-hydrolyzing] [Glycine max];gi|950993010|ref|XP_014504811.1|//PREDICTED: asparagine synthetase [glutamine-hydrolyzing] 1 [Vigna radiata var. radiata]
100785268	999	-1.99493	0.00629042	Down	0.000132718	LOC100785268	NA	NA	NA	NA	gi|356572355|ref|XP_003554334.1|//PREDICTED: uncharacterized protein LOC100785268 [Glycine max]
100781845	2146	1.13818	0.00103708	Up	1.2e-05	LOC100781845	NA	NA	NA	K01728//pectate lyase [EC:4.2.2.2]	gi|356534838|ref|XP_003535958.1|//PREDICTED: probable pectate lyase 8 [Glycine max]
100776204	2921	1.0292	0.0145426	Up	0.000441913	LOC100776204	NA	GO:0003824//catalytic activity	NA	K04733//interleukin-1 receptor-associated kinase 4 [EC:2.7.11.1]	gi|356514266|ref|XP_003525827.1|//PREDICTED: probable LRR receptor-like serine/threonine-protein kinase At4g37250 [Glycine max]
100802030	2760	-1.0132	0.00657567	Down	0.000141291	LOC100802030	GO:0044464//cell part;GO:0016021//integral component of membrane	GO:0005524//ATP binding;GO:0032559//adenyl ribonucleotide binding;GO:0017111//nucleoside-triphosphatase activity;GO:0016887//ATPase activity	GO:0009207//purine ribonucleoside triphosphate catabolic process	K05681//ATP-binding cassette, subfamily G (WHITE), member 2	gi|356505453|ref|XP_003521505.1|//PREDICTED: ABC transporter G family member 22 isoform X1 [Glycine max];gi|965671786|dbj|BAT86393.1|//hypothetical protein VIGAN_04403800 [Vigna angularis var. angularis];gi|955312875|ref|XP_014629414.1|//PREDICTED: ABC transporter G family member 22 isoform X2 [Glycine max];gi|590633250|ref|XP_007028064.1|//White-brown-complex ABC transporter family isoform 1 [Th…
102665505	1313	1.49133	0.00110687	Up	1.31e-05	LOC102665505	NA	NA	NA	NA	gi|571500266|ref|XP_006594610.1|//PREDICTED: serine/arginine repetitive matrix protein 2-like [Glycine max]
100785831	1250	2.26376	0.0108664	Up	0.000290488	LOC100785831	NA	GO:0032559//adenyl ribonucleotide binding;GO:0017111//nucleoside-triphosphatase activity	NA	K14810//ATP-dependent RNA helicase DDX56/DBP9 [EC:3.6.4.13]	gi|574584333|ref|NP_001276246.1|//uncharacterized protein LOC100785831 [Glycine max];gi|955390824|ref|XP_014627718.1|//PREDICTED: uncharacterized protein LOC100785831 isoform X1 [Glycine max]
100803207	1877	2.88092	0.0004401	Up	4.2e-06	LOC100803207	NA	GO:0046914//transition metal ion binding	NA	K10664//E3 ubiquitin-protein ligase ATL6/9/15/31/42/55 [EC:2.3.2.27]	gi|356496420|ref|XP_003517066.1|//PREDICTED: E3 ubiquitin-protein ligase ATL42-like [Glycine max]
100499700	763	-1.04043	0.00493058	Down	9.56e-05	LOC100499700	NA	NA	NA	NA	gi|351723623|ref|NP_001238565.1|//uncharacterized protein LOC100499700 [Glycine max]
100797861	2137	1.74446	0.00557401	Up	0.000113283	LOC100797861	NA	GO:0043167//ion binding;GO:0016798//hydrolase activity, acting on glycosyl bonds	GO:0044238//primary metabolic process	K19891//glucan endo-1,3-beta-glucosidase 1/2/3 [EC:3.2.1.39]	gi|571507253|ref|XP_006595830.1|//PREDICTED: glucan endo-1,3-beta-glucosidase 12-like [Glycine max]
100788688	1339	1.27191	0.00604241	Up	0.00012605	LOC100788688	NA	NA	NA	K14563//rRNA 2'-O-methyltransferase fibrillarin [EC:2.1.1.-]	gi|356518852|ref|XP_003528091.1|//PREDICTED: mediator of RNA polymerase II transcription subunit 36a-like [Glycine max]
100790421	896	1.17957	0.0206221	Up	0.000752082	LOC100790421	NA	NA	NA	NA	gi|947110123|gb|KRH58449.1|//hypothetical protein GLYMA_05G128700 [Glycine max]
100785364	1583	1.94474	0.00305197	Up	4.99e-05	LOC100785364	NA	NA	NA	K09286//EREBP-like factor	gi|356495715|ref|XP_003516719.1|//PREDICTED: ethylene-responsive transcription factor ERF061-like [Glycine max]
100811670	1940	-1.30043	0.0398877	Down	0.00205002	LOC100811670	NA	NA	NA	K12581//CCR4-NOT transcription complex subunit 7/8;K03094//S-phase kinase-associated protein 1;K13126//polyadenylate-binding protein;K05941//glutathione gamma-glutamylcysteinyltransferase [EC:2.3.2.15];K01054//acylglycerol lipase [EC:3.1.1.23]	gi|734437829|gb|KHN48759.1|//NAC domain-containing protein 18 [Glycine soja]
100809103	1291	1.47893	0.0241008	Up	0.000940831	LOC100809103	NA	NA	NA	K04733//interleukin-1 receptor-associated kinase 4 [EC:2.7.11.1]	gi|356566120|ref|XP_003551283.1|//PREDICTED: cysteine-rich repeat secretory protein 55 [Glycine max]
100783384	1407	2.22829	0.000507593	Up	5.03e-06	LOC100783384	NA	GO:0003824//catalytic activity	GO:0008152//metabolic process	K05277//leucoanthocyanidin dioxygenase [EC:1.14.11.19]	gi|356521024|ref|XP_003529158.1|//PREDICTED: leucoanthocyanidin dioxygenase [Glycine max]
BGI_novel_G001870	745	1.67935	0.0447488	Up	0.00249443	NA	NA	NA	NA	NA	gi|947086995|gb|KRH35716.1|//hypothetical protein GLYMA_10G260700 [Glycine max]
BGI_novel_G000724	2844	3.83295	2.55e-07	Up	7.41e-10	NA	NA	GO:0016787//hydrolase activity	NA	K06444//lycopene epsilon-cyclase [EC:5.5.1.18]	gi|947115463|gb|KRH63765.1|//hypothetical protein GLYMA_04G195600 [Glycine max]
BGI_novel_G000452	2129	-2.62716	0.00274089	Down	4.35e-05	NA	NA	GO:0043531//ADP binding;GO:0005524//ATP binding	GO:0007165//signal transduction;GO:0006952//defense response	K19613//leucine-rich repeat protein SHOC2	gi|947117415|gb|KRH65664.1|//hypothetical protein GLYMA_03G0535002, partial [Glycine max]
100796094	1562	1.0878	0.000134506	Up	9.59e-07	LOC100796094	NA	NA	NA	K03097//casein kinase II subunit alpha [EC:2.7.11.1]	gi|359806626|ref|NP_001241275.1|//uncharacterized protein LOC100796094 precursor [Glycine max]
100810878	1016	1.00285	0.0384473	Up	0.00192528	LOC100810878	NA	NA	NA	K19519//transforming growth factor-beta-induced protein	gi|947048954|gb|KRG98482.1|//hypothetical protein GLYMA_18G0766001, partial [Glycine max]
100305653	736	2.10842	0.0265125	Up	0.00109756	LOC100305653	NA	NA	NA	NA	gi|351724115|ref|NP_001238582.1|//uncharacterized protein LOC100305653 precursor [Glycine max]
100799458	1117	1.52506	0.0372973	Up	0.0018358	LOC100799458	NA	NA	NA	NA	gi|734311690|gb|KHN00107.1|//F-box protein [Glycine soja]
100809985	1603	-1.06296	0.00994934	Down	0.0002547	LOC100809985	NA	GO:0005506//iron ion binding;GO:0046914//transition metal ion binding;GO:0003824//catalytic activity;GO:0051213//dioxygenase activity	GO:0008152//metabolic process;GO:0055114//oxidation-reduction process	K05282//gibberellin 20-oxidase [EC:1.14.11.12];K04124//gibberellin 3-beta-dioxygenase [EC:1.14.11.15];K05278//flavonol synthase [EC:1.14.11.23]	gi|358248414|ref|NP_001239622.1|//uncharacterized protein LOC100809985 [Glycine max]
100791784	1394	1.10662	0.00236326	Up	3.56e-05	LOC100791784	GO:0044464//cell part	NA	NA	K20628//null	gi|571549172|ref|XP_003552535.2|//PREDICTED: expansin-A1 [Glycine max]
106796594	2017	2.79025	0.00146647	Up	1.86e-05	LOC106796594	NA	NA	NA	K12259//spermine oxidase [EC:1.5.3.16 1.5.3.-]	gi|955377975|ref|XP_014624869.1|//PREDICTED: probable polyamine oxidase 5 [Glycine max]
100792182	807	-1.10918	0.005988	Down	0.000124037	LOC100792182	NA	NA	NA	NA	gi|356577294|ref|XP_003556762.1|//PREDICTED: uncharacterized protein LOC100792182 [Glycine max]
100791149	759	1.63053	0.0323728	Up	0.0014827	LOC100791149	NA	GO:0015036//disulfide oxidoreductase activity	GO:0019725//cellular homeostasis	K03676//glutaredoxin 3	gi|356549274|ref|XP_003543019.1|//PREDICTED: glutaredoxin-C9-like [Glycine max]
100804292	1395	2.74901	0.00110786	Up	1.31e-05	LOC100804292	NA	NA	NA	NA	gi|356532309|ref|XP_003534716.1|//PREDICTED: death-associated inhibitor of apoptosis 1-like [Glycine max]
100792492	1783	1.22815	0.0108664	Up	0.000290494	LOC100792492	NA	NA	NA	NA	gi|356540297|ref|XP_003538626.1|//PREDICTED: uncharacterized protein LOC100792492 [Glycine max]
BGI_novel_G000475	1389	1.66049	0.0156819	Up	0.000493771	NA	GO:0016021//integral component of membrane	GO:0005506//iron ion binding;GO:0016491//oxidoreductase activity	GO:0006633//fatty acid biosynthetic process;GO:0055114//oxidation-reduction process	K15404//aldehyde decarbonylase [EC:4.1.99.5]	gi|922331932|ref|XP_013443957.1|//fatty acid hydroxylase superfamily protein [Medicago truncatula]
100170709	1067	1.38914	0.000527447	Up	5.27e-06	NAC14	NA	GO:0003676//nucleic acid binding	NA	K12581//CCR4-NOT transcription complex subunit 7/8;K13126//polyadenylate-binding protein;K05941//glutathione gamma-glutamylcysteinyltransferase [EC:2.3.2.15];K01054//acylglycerol lipase [EC:3.1.1.23]	gi|351724343|ref|NP_001238078.1|//NAC domain protein [Glycine max]
100800418	2884	1.91857	0.00820822	Up	0.000191682	LOC100800418	NA	GO:0016307//phosphatidylinositol phosphate kinase activity;GO:0032559//adenyl ribonucleotide binding	GO:0046488//phosphatidylinositol metabolic process;GO:0006796//phosphate-containing compound metabolic process	K00889//1-phosphatidylinositol-4-phosphate 5-kinase [EC:2.7.1.68]	gi|571446255|ref|XP_006577040.1|//PREDICTED: phosphatidylinositol 4-phosphate 5-kinase 9-like [Glycine max]
100818324	1193	1.34234	0.0184029	Up	0.000637434	LOC100818324	NA	GO:0008408//3'-5' exonuclease activity;GO:0016779//nucleotidyltransferase activity;GO:0003676//nucleic acid binding	GO:0010467//gene expression	K11600//exosome complex component RRP41	gi|356562860|ref|XP_003549686.1|//PREDICTED: exosome complex component RRP41 [Glycine max]
100527063	883	1.97936	0.0458479	Up	0.00259601	LOC100527063	NA	NA	NA	NA	gi|351725491|ref|NP_001238118.1|//uncharacterized protein LOC100527063 precursor [Glycine max]
100791372	725	1.36934	0.0458915	Up	0.0025996	LOC100791372	NA	NA	NA	K06995//uncharacterized protein	gi|356559937|ref|XP_003548252.1|//PREDICTED: uncharacterized protein LOC100791372 [Glycine max]
100807570	1862	1.11132	0.00721014	Up	0.000160272	LOC100807570	NA	NA	NA	K12126//phytochrome-interacting factor 3	gi|571569822|ref|XP_006606461.1|//PREDICTED: transcription factor UNE12-like isoform X1 [Glycine max];gi|356576702|ref|XP_003556469.1|//PREDICTED: transcription factor UNE12-like isoform X2 [Glycine max]
100813344	3084	1.24738	0.000254993	Up	2.09e-06	LOC100813344	NA	GO:0004558//alpha-1,4-glucosidase activity;GO:0005488//binding	GO:0044238//primary metabolic process	K15925//alpha-D-xyloside xylohydrolase [EC:3.2.1.177]	gi|356526649|ref|XP_003531929.1|//PREDICTED: alpha-xylosidase 1 [Glycine max]
100785402	837	1.0728	0.00920053	Up	0.000223844	LOC100785402	GO:0030529//intracellular ribonucleoprotein complex;GO:0022627//cytosolic small ribosomal subunit	GO:0005198//structural molecule activity;GO:0003735//structural constituent of ribosome	GO:0000028//ribosomal small subunit assembly;GO:0010467//gene expression;GO:0006412//translation	K02962//small subunit ribosomal protein S17e	gi|356534524|ref|XP_003535803.1|//PREDICTED: 40S ribosomal protein S17-like [Glycine max]
100802280	1855	1.20549	8.1e-06	Up	3.74e-08	LOC100802280	NA	GO:0016616//oxidoreductase activity, acting on the CH-OH group of donors, NAD or NADP as acceptor;GO:0000166//nucleotide binding	GO:0008152//metabolic process	K00012//UDPglucose 6-dehydrogenase [EC:1.1.1.22]	gi|356551148|ref|XP_003543940.1|//PREDICTED: UDP-glucose 6-dehydrogenase 1-like [Glycine max]
100812618	1244	1.5034	0.0175815	Up	0.000591376	LOC100812618	NA	NA	NA	K13464//jasmonate ZIM domain-containing protein	gi|356556400|ref|XP_003546514.1|//PREDICTED: protein TIFY 10A [Glycine max]
100305374	1617	1.7417	0.00687997	Up	0.00014949	LOC100305374	NA	GO:0016746//transferase activity, transferring acyl groups	NA	K13065//shikimate O-hydroxycinnamoyltransferase [EC:2.3.1.133]	gi|571523828|ref|XP_006598680.1|//PREDICTED: uncharacterized protein LOC100305374 isoform X1 [Glycine max];gi|351721226|ref|NP_001238226.1|//uncharacterized protein LOC100305374 [Glycine max]
102667104	1393	2.05758	0.0315125	Up	0.00142945	LOC102667104	NA	NA	NA	K13425//WRKY transcription factor 22	gi|571469509|ref|XP_006584734.1|//PREDICTED: probable WRKY transcription factor 29 [Glycine max]
100792928	1809	1.10614	0.0158409	Up	0.000505559	LOC100792928	NA	GO:0046872//metal ion binding;GO:0016740//transferase activity	NA	K03260//translation initiation factor 4G	gi|955364354|ref|XP_003545603.2|//PREDICTED: zinc finger CCCH domain-containing protein 3-like isoform X1 [Glycine max];gi|955364358|ref|XP_006595836.2|//PREDICTED: zinc finger CCCH domain-containing protein 3-like isoform X2 [Glycine max]
100790042	968	1.42449	0.0455751	Up	0.00256805	LOC100790042	GO:0031224//intrinsic component of membrane	NA	NA	NA	gi|358249278|ref|NP_001239767.1|//CASP-like protein 2A2 [Glycine max]
100815854	1851	1.65807	0.0181253	Up	0.00062118	PAP14	GO:0044421//extracellular region part	GO:0046914//transition metal ion binding;GO:0016791//phosphatase activity	NA	K15400//omega-hydroxypalmitate O-feruloyl transferase [EC:2.3.1.188];K14407//cleavage stimulation factor subunit 2	gi|571475608|ref|XP_006586710.1|//PREDICTED: uncharacterized protein LOC100815854 isoform X1 [Glycine max];gi|363814382|ref|NP_001242830.1|//purple acid phosphatase precursor [Glycine max]
BGI_novel_G002681	1851	2.18684	0.0231467	Up	0.000887693	NA	GO:0005634//nucleus;GO:0005886//plasma membrane;GO:0005737//cytoplasm	GO:0000155//phosphorelay sensor kinase activity;GO:0005524//ATP binding;GO:0004674//protein serine/threonine kinase activity	GO:0023014//signal transduction by protein phosphorylation;GO:0000160//phosphorelay signal transduction system	K08282//non-specific serine/threonine protein kinase [EC:2.7.11.1]	gi|947061090|gb|KRH10351.1|//hypothetical protein GLYMA_15G043600 [Glycine max]
100797319	3327	-1.23244	0.0279537	Down	0.00118608	LOC100797319	NA	GO:0046872//metal ion binding;GO:0005524//ATP binding;GO:0016301//kinase activity;GO:0050242//pyruvate, phosphate dikinase activity	GO:0016310//phosphorylation;GO:0006090//pyruvate metabolic process	K01006//pyruvate, orthophosphate dikinase [EC:2.7.9.1]	gi|356564561|ref|XP_003550521.1|//PREDICTED: pyruvate, phosphate dikinase, chloroplastic-like [Glycine max];gi|955332441|ref|XP_014633727.1|//PREDICTED: LOW QUALITY PROTEIN: pyruvate, phosphate dikinase, chloroplastic-like [Glycine max]
100784033	2753	1.15938	0.0167875	Up	0.000553596	LOC100784033	NA	GO:0032561//guanyl ribonucleotide binding	NA	K06943//nucleolar GTP-binding protein	gi|955352966|ref|XP_014620011.1|//PREDICTED: nucleolar GTP-binding protein 1-like [Glycine max]
100791126	1255	1.65971	0.000588654	Up	6.02e-06	LOC100791126	NA	GO:0003824//catalytic activity	NA	K08726//soluble epoxide hydrolase / lipid-phosphate phosphatase [EC:3.3.2.10 3.1.3.76];K10144//RING finger and CHY zinc finger domain-containing protein 1 [EC:2.3.2.27]	gi|571570354|ref|XP_006606541.1|//PREDICTED: bifunctional epoxide hydrolase 2 [Glycine max]
100776066	1503	2.79039	0.000144335	Up	1.05e-06	LOC100776066	GO:0044464//cell part	NA	NA	K20628//null	gi|356521670|ref|XP_003529476.1|//PREDICTED: expansin-A15 [Glycine max]
100815597	1822	1.7265	0.0406704	Up	0.00213842	LOC100815597	NA	NA	NA	K06889//uncharacterized protein	gi|955358563|ref|XP_014621217.1|//PREDICTED: uncharacterized protein LOC100815597 isoform X2 [Glycine max];gi|955358561|ref|XP_014621216.1|//PREDICTED: uncharacterized protein LOC100815597 isoform X1 [Glycine max];gi|734415140|gb|KHN37552.1|//Hypothetical protein glysoja_007255 [Glycine soja]
606548	1691	-1.55262	1.79e-05	Down	9.33e-08	CYP71D10	NA	GO:0005506//iron ion binding;GO:0016491//oxidoreductase activity	GO:0008152//metabolic process	K07418//null;K00512//steroid 17alpha-monooxygenase / 17alpha-hydroxyprogesterone aldolase [EC:1.14.14.19 4.1.2.30]	gi|351720812|ref|NP_001236165.1|//cytochrome P450 71D10 [Glycine max]
100812757	2591	1.60848	0.00501729	Up	9.79e-05	LOC100812757	NA	NA	NA	K15920//beta-D-xylosidase 4 [EC:3.2.1.37]	gi|356548162|ref|XP_003542472.1|//PREDICTED: probable beta-D-xylosidase 7 [Glycine max]
100785499	3743	-1.02448	0.0107789	Down	0.000285662	LOC100785499	NA	GO:0008195//phosphatidate phosphatase activity	GO:0016311//dephosphorylation	K15728//phosphatidate phosphatase LPIN [EC:3.1.3.4]	gi|955327814|ref|XP_014632726.1|//PREDICTED: phosphatidate phosphatase PAH2-like isoform X2 [Glycine max];gi|571458832|ref|XP_006581241.1|//PREDICTED: phosphatidate phosphatase PAH2-like isoform X1 [Glycine max]
100783475	1892	1.27882	0.00450637	Up	8.37e-05	LOC100783475	NA	NA	NA	NA	gi|356504535|ref|XP_003521051.1|//PREDICTED: AT-hook motif nuclear-localized protein 9-like [Glycine max]
100305462	1134	1.11118	0.0436574	Up	0.00240053	LOC100305462	GO:0030529//intracellular ribonucleoprotein complex	NA	GO:0022613//ribonucleoprotein complex biogenesis	K14815//mRNA turnover protein 4	gi|571468853|ref|XP_006584472.1|//PREDICTED: uncharacterized protein LOC100305462 isoform X1 [Glycine max]
100305812	590	1.56662	0.0155924	Up	0.00048829	LOC100305812	NA	NA	NA	NA	gi|351723933|ref|NP_001237040.1|//uncharacterized protein LOC100305812 [Glycine max]
100814410	2987	1.05291	0.0242202	Up	0.000951676	LOC100814410	NA	GO:0016702//oxidoreductase activity, acting on single donors with incorporation of molecular oxygen, incorporation of two atoms of oxygen;GO:0046914//transition metal ion binding	GO:0006633//fatty acid biosynthetic process	K00454//lipoxygenase [EC:1.13.11.12]	gi|356525142|ref|XP_003531186.1|//PREDICTED: lipoxygenase 6, chloroplastic [Glycine max]
100789922	1286	-1.00438	0.0354343	Down	0.00169369	LOC100789922	NA	NA	NA	K11778//ditrans,polycis-polyprenyl diphosphate synthase [EC:2.5.1.87]	gi|356553066|ref|XP_003544879.1|//PREDICTED: dehydrodolichyl diphosphate synthase 2-like [Glycine max]
100783802	1110	1.24364	0.0222065	Up	0.000838072	LOC100783802	NA	GO:0030580//quinone cofactor methyltransferase activity	GO:0006730//one-carbon metabolic process;GO:0006743//ubiquinone metabolic process	K00591//polyprenyldihydroxybenzoate methyltransferase / 3-demethylubiquinol 3-O-methyltransferase [EC:2.1.1.114 2.1.1.64]	gi|359806495|ref|NP_001241254.1|//uncharacterized protein LOC100783802 [Glycine max]
106797965	2114	-2.08133	0.0096412	Down	0.000243044	LOC106797965	NA	NA	NA	K12471//epsin;K12448//UDP-arabinose 4-epimerase [EC:5.1.3.5];K04460//serine/threonine-protein phosphatase 5 [EC:3.1.3.16]	gi|955378526|ref|XP_006606346.2|//PREDICTED: serine/threonine-protein phosphatase 7 long form homolog [Glycine max]
102662789	2280	1.51287	0.0295123	Up	0.00129835	LOC102662789	NA	NA	NA	NA	gi|571450533|ref|XP_006578457.1|//PREDICTED: uncharacterized protein LOC102662789 [Glycine max]
100527308	727	2.03808	0.0238881	Up	0.00093005	LOC100527308	NA	NA	GO:0050896//response to stimulus	NA	gi|351727513|ref|NP_001237931.1|//uncharacterized protein LOC100527308 [Glycine max]
BGI_novel_G001176	903	2.90947	0.000700457	Up	7.45e-06	NA	NA	NA	NA	K12191//charged multivesicular body protein 2A	gi|502156366|ref|XP_004510438.1|//PREDICTED: vacuolar protein sorting-associated protein 2 homolog 1-like [Cicer arietinum]
100781101	1818	1.00507	0.0103226	Up	0.000268787	LOC100781101	NA	NA	NA	NA	gi|356498572|ref|XP_003518124.1|//PREDICTED: uncharacterized protein LOC100781101 [Glycine max]
BGI_novel_G002258	3265	-1.54197	0.00249076	Down	3.81e-05	NA	GO:0016021//integral component of membrane	GO:0004674//protein serine/threonine kinase activity;GO:0005524//ATP binding	GO:0006468//protein phosphorylation	K04730//interleukin-1 receptor-associated kinase 1 [EC:2.7.11.1]	gi|947069467|gb|KRH18358.1|//hypothetical protein GLYMA_13G053700 [Glycine max]
100813472	2180	1.63377	0.0122783	Up	0.000342213	LOC100813472	GO:0009507//chloroplast	NA	NA	K14487//auxin responsive GH3 gene family	gi|947107634|gb|KRH56017.1|//hypothetical protein GLYMA_06G296500 [Glycine max];gi|356515202|ref|XP_003526290.1|//PREDICTED: probable indole-3-acetic acid-amido synthetase GH3.5 isoform X2 [Glycine max];gi|965602999|dbj|BAT90176.1|//hypothetical protein VIGAN_06136600 [Vigna angularis var. angularis]
102670382	663	-1.09236	0.0360996	Down	0.00175481	LOC102670382	NA	NA	NA	K13161//heterogeneous nuclear ribonucleoprotein R;K09528//DnaJ homolog subfamily C member 8;K20642//null	gi|571495065|ref|XP_006593034.1|//PREDICTED: protein FAF-like, chloroplastic [Glycine max]
100816732	1836	1.51021	0.0399401	Up	0.00205813	LOC100816732	NA	NA	NA	K14793//ribosomal RNA-processing protein 9	gi|356533031|ref|XP_003535072.1|//PREDICTED: U3 snoRNP-associated protein-like EMB2271 [Glycine max]
100804188	860	1.00353	0.0462168	Up	0.0026322	LOC100804188	NA	NA	NA	NA	gi|358248365|ref|NP_001240125.1|//uncharacterized protein LOC100804188 [Glycine max]
100806286	1176	1.96222	0.0486297	Up	0.00285073	LOC100806286	NA	NA	NA	NA	gi|571487059|ref|XP_006590553.1|//PREDICTED: uncharacterized protein LOC100806286 isoform X1 [Glycine max];gi|571487061|ref|XP_006590554.1|//PREDICTED: uncharacterized protein LOC100806286 isoform X2 [Glycine max]
100807729	1143	-1.60525	1.68e-07	Down	4.68e-10	LOC100807729	NA	GO:0046914//transition metal ion binding	NA	K10666//E3 ubiquitin-protein ligase RNF5 [EC:2.3.2.27]	gi|574584327|ref|NP_001276157.1|//E3 ubiquitin-protein ligase RMA1H1-like [Glycine max]
100814175	1356	-1.45991	0.00382221	Down	6.73e-05	LOC100814175	NA	NA	NA	NA	gi|356545723|ref|XP_003541285.1|//PREDICTED: LOB domain-containing protein 41-like [Glycine max]
100804165	879	1.40514	0.0147182	Up	0.000449164	LOC100804165	NA	GO:0004871//signal transducer activity	GO:0007165//signal transduction;GO:0006351//transcription, DNA-templated	K14492//two-component response regulator ARR-A family	gi|571489339|ref|XP_006591196.1|//PREDICTED: two-component response regulator ORR9-like [Glycine max]
100795711	1163	1.49294	0.000835893	Up	9.17e-06	LOC100795711	NA	NA	NA	NA	gi|356549291|ref|XP_003543027.1|//PREDICTED: protein E6-like [Glycine max]
BGI_novel_G003549	2629	-4.08192	1.82e-08	Down	3.65e-11	NA	GO:0000922//spindle pole;GO:0005815//microtubule organizing center;GO:0005874//microtubule;GO:0005737//cytoplasm	GO:0043015//gamma-tubulin binding	GO:0007020//microtubule nucleation	K16569//gamma-tubulin complex component 2	gi|734368973|gb|KHN18997.1|//Gamma-tubulin complex component 2 [Glycine soja]
100813091	1797	2.91741	0.000589989	Up	6.05e-06	LOC100813091	NA	GO:0005506//iron ion binding;GO:0016712//oxidoreductase activity, acting on paired donors, with incorporation or reduction of molecular oxygen, reduced flavin or flavoprotein as one donor, and incorporation of one atom of oxygen	GO:0008152//metabolic process	K20665//null;K20624//null	gi|571492691|ref|XP_006592314.1|//PREDICTED: cytochrome P450 94C1 [Glycine max]
100778818	2211	1.3596	0.0369801	Up	0.00181658	LOC100778818	NA	NA	NA	K10727//chromatin licensing and DNA replication factor 1	gi|356536825|ref|XP_003536934.1|//PREDICTED: CDT1-like protein a, chloroplastic [Glycine max]
100787752	1734	-1.04182	0.0419049	Down	0.00225196	LOC100787752	NA	NA	NA	NA	gi|571493161|ref|XP_006592458.1|//PREDICTED: uncharacterized protein LOC100787752 isoform X1 [Glycine max];gi|955354291|ref|XP_014620355.1|//PREDICTED: uncharacterized protein LOC100787752 isoform X2 [Glycine max]
100820448	2016	1.09599	1.18e-07	Up	3.13e-10	LOC100820448	NA	GO:0016616//oxidoreductase activity, acting on the CH-OH group of donors, NAD or NADP as acceptor;GO:0000166//nucleotide binding	GO:0008152//metabolic process	K00012//UDPglucose 6-dehydrogenase [EC:1.1.1.22]	gi|356494953|ref|XP_003516345.1|//PREDICTED: UDP-glucose 6-dehydrogenase 4-like [Glycine max]
100806157	1603	2.04029	0.0168151	Up	0.00055574	CYP71A9	GO:0031224//intrinsic component of membrane	GO:0005506//iron ion binding;GO:0016491//oxidoreductase activity	GO:0008152//metabolic process	K20617//null	gi|358248834|ref|NP_001239692.1|//cytochrome P450 71A9 precursor [Glycine max]
100776967	1329	1.01922	0.00251948	Up	3.88e-05	LOC100776967	NA	NA	NA	K07213//copper chaperone	gi|356555759|ref|XP_003546197.1|//PREDICTED: translation initiation factor IF-2-like [Glycine max]
100818365	1791	1.06104	0.0120968	Up	0.000335678	LOC100818365	NA	NA	NA	K00924//null;K02882//large subunit ribosomal protein L18Ae;K01381//saccharopepsin [EC:3.4.23.25]	gi|356504173|ref|XP_003520873.1|//PREDICTED: protein ASPARTIC PROTEASE IN GUARD CELL 1-like [Glycine max]
100499733	790	-1.03169	0.00224891	Down	3.32e-05	LOC100499733	NA	NA	NA	NA	gi|351724497|ref|NP_001235268.1|//uncharacterized protein LOC100499733 [Glycine max]
100796116	1875	-1.65759	0.000374912	Down	3.41e-06	LOC100796116	NA	NA	NA	K20562//null	gi|356528511|ref|XP_003532846.1|//PREDICTED: cytochrome P450 CYP736A12-like [Glycine max]
100306373	818	-1.1394	0.00109986	Down	1.29e-05	LOC100306373	NA	NA	NA	NA	gi|351724055|ref|NP_001237812.1|//uncharacterized protein LOC100306373 [Glycine max]
100796111	1171	1.16342	3.88e-05	Up	2.27e-07	LOC100796111	GO:0043231//intracellular membrane-bounded organelle	NA	NA	K20721//null	gi|571465124|ref|XP_003528823.2|//PREDICTED: reticulon-like protein B5 [Glycine max]
100820620	1259	3.05082	0.000280769	Up	2.36e-06	LOC100820620	NA	GO:0016209//antioxidant activity;GO:0005506//iron ion binding;GO:0003824//catalytic activity	GO:0042743//hydrogen peroxide metabolic process;GO:0006950//response to stress	K00430//peroxidase [EC:1.11.1.7]	gi|955366031|ref|XP_014622898.1|//PREDICTED: cationic peroxidase 2 [Glycine max]
100305474	750	1.57531	0.0176737	Up	0.000598793	LOC100305474	NA	GO:0030234//enzyme regulator activity	NA	K01051//pectinesterase [EC:3.1.1.11]	gi|351720687|ref|NP_001235905.1|//uncharacterized protein LOC100305474 precursor [Glycine max]
100775320	1331	1.34551	0.00817766	Up	0.000190568	LOC100775320	NA	NA	NA	NA	gi|356514629|ref|XP_003526008.1|//PREDICTED: uncharacterized protein LOC100775320 [Glycine max]
100815650	1858	1.53186	0.00369729	Up	6.38e-05	LOC100815650	NA	NA	NA	K14775//ribosome biogenesis protein UTP30	gi|356528716|ref|XP_003532945.1|//PREDICTED: ribosomal L1 domain-containing protein 1-like [Glycine max]
100783342	1116	1.13256	0.0346511	Up	0.00163868	LOC100783342	NA	NA	NA	K01188//beta-glucosidase [EC:3.2.1.21]	gi|359806721|ref|NP_001241550.1|//uncharacterized protein LOC100783342 [Glycine max]
100776650	1467	-1.48642	0.0119851	Down	0.000331699	LOC100776650	GO:0005634//nucleus	GO:0003677//DNA binding	GO:0006355//regulation of transcription, DNA-templated	K12741//heterogeneous nuclear ribonucleoprotein A1/A3;K06236//collagen, type I, alpha;K14491//two-component response regulator ARR-B family;K03155//timeless;K14317//nuclear pore complex protein Nup214	gi|571440665|ref|XP_006575226.1|//PREDICTED: protein PHR1-LIKE 1-like isoform X1 [Glycine max];gi|571440669|ref|XP_006575228.1|//PREDICTED: transcription repressor KAN1-like isoform X2 [Glycine max]
100500140	669	-1.12432	0.00073514	Down	7.96e-06	LOC100500140	NA	NA	NA	NA	gi|351726870|ref|NP_001237397.1|//uncharacterized protein LOC100500140 [Glycine max]
100817970	1054	1.05431	0.00524997	Up	0.000104517	LOC100817970	NA	NA	NA	NA	gi|356529257|ref|XP_003533212.1|//PREDICTED: uncharacterized protein LOC100817970 [Glycine max]
BGI_novel_G003207	1494	-2.92456	0.000702735	Down	7.5e-06	NA	NA	NA	NA	NA	gi|734332988|gb|KHN07560.1|//hypothetical protein glysoja_019667 [Glycine soja]
100800646	978	-1.31128	0.0143433	Down	0.000431301	LOC100800646	NA	NA	NA	K20641//null;K13415//protein brassinosteroid insensitive 1 [EC:2.7.10.1 2.7.11.1]	gi|356514675|ref|XP_003526029.1|//PREDICTED: squamosa promoter-binding protein 1-like [Glycine max]
100811966	1106	-1.11159	0.0131644	Down	0.000381387	LOC100811966	NA	NA	NA	K13993//HSP20 family protein	gi|734427724|gb|KHN44401.1|//Small heat shock protein, chloroplastic [Glycine soja]
100527923	1630	-1.1153	0.0208758	Down	0.000766945	LOC100527923	NA	GO:0016810//hydrolase activity, acting on carbon-nitrogen (but not peptide) bonds	NA	K01455//formamidase [EC:3.5.1.49]	gi|571532037|ref|XP_006600158.1|//PREDICTED: uncharacterized protein LOC100527923 isoform X1 [Glycine max];gi|947054996|gb|KRH04449.1|//hypothetical protein GLYMA_17G161900 [Glycine max]
BGI_novel_G000044	1226	-1.98487	0.0413074	Down	0.00219664	NA	NA	GO:0003755//peptidyl-prolyl cis-trans isomerase activity	GO:0006457//protein folding;GO:0000413//protein peptidyl-prolyl isomerization	K12736//peptidylprolyl isomerase domain and WD repeat-containing protein 1 [EC:5.2.1.8];K15082//DNA repair protein RAD7;K20185//biogenesis of lysosome-related organelles complex 1 subunit 1;K12733//peptidyl-prolyl cis-trans isomerase-like 1 [EC:5.2.1.8];K10598//peptidyl-prolyl cis-trans isomerase-like 2 [EC:5.2.1.8]	gi|363814306|ref|NP_001242025.1|//uncharacterized protein LOC100819238 precursor [Glycine max]
100809695	3853	1.11304	0.0145421	Up	0.000441187	LOC100809695	NA	NA	NA	K00924//null	gi|356542427|ref|XP_003539668.1|//PREDICTED: leucine-rich repeat receptor-like protein kinase TDR [Glycine max]
100127400	2872	1.89355	0.00130268	Up	1.61e-05	LOX10	GO:0044424//intracellular part	GO:0016702//oxidoreductase activity, acting on single donors with incorporation of molecular oxygen, incorporation of two atoms of oxygen;GO:0046914//transition metal ion binding	GO:0006633//fatty acid biosynthetic process	K15718//linoleate 9S-lipoxygenase [EC:1.13.11.58]	gi|351725145|ref|NP_001237338.1|//lipoxygenase-10 [Glycine max]
100808812	1968	1.0874	0.0104699	Up	0.000274595	LOC100808812	NA	NA	NA	K00423//L-ascorbate oxidase [EC:1.10.3.3]	gi|356549511|ref|XP_003543137.1|//PREDICTED: L-ascorbate oxidase [Glycine max]
100811461	1573	1.76241	3.81e-05	Up	2.21e-07	LOC100811461	NA	NA	NA	K19355//mannan endo-1,4-beta-mannosidase [EC:3.2.1.78]	gi|356542945|ref|XP_003539924.1|//PREDICTED: mannan endo-1,4-beta-mannosidase 2-like [Glycine max]
100793406	1721	1.47218	0.000282052	Up	2.39e-06	LOC100793406	GO:0015630//microtubule cytoskeleton;GO:0043234//protein complex	GO:0032561//guanyl ribonucleotide binding;GO:0017111//nucleoside-triphosphatase activity	GO:0006970//response to osmotic stress;GO:0007017//microtubule-based process;GO:0009207//purine ribonucleoside triphosphate catabolic process;GO:0043623//cellular protein complex assembly	K07375//tubulin beta	gi|703144676|ref|XP_010108341.1|//Tubulin beta-1 chain [Morus notabilis]
100305440	1746	-1.09024	0.0113155	Down	0.000306534	LOC100305440	NA	GO:0032559//adenyl ribonucleotide binding;GO:0004672//protein kinase activity	GO:0006464//cellular protein modification process	K04733//interleukin-1 receptor-associated kinase 4 [EC:2.7.11.1]	gi|571541272|ref|XP_006601720.1|//PREDICTED: protein kinase isoform X1 [Glycine max]
100306152	1065	1.32898	0.0357126	Up	0.00172065	LOC100306152	NA	GO:0004871//signal transducer activity	GO:0007165//signal transduction;GO:0006351//transcription, DNA-templated	K14492//two-component response regulator ARR-A family	gi|351725781|ref|NP_001238384.1|//uncharacterized protein LOC100306152 [Glycine max];gi|571448266|ref|XP_006577761.1|//PREDICTED: uncharacterized protein LOC100306152 isoform X1 [Glycine max]
100812220	1340	1.77508	0.0206828	Up	0.000756241	LOC100812220	GO:0043231//intracellular membrane-bounded organelle;GO:0031224//intrinsic component of membrane;GO:0044464//cell part	NA	GO:0015031//protein transport	K14009//B-cell receptor-associated protein 31	gi|356550028|ref|XP_003543392.1|//PREDICTED: B-cell receptor-associated protein 31-like isoform X1 [Glycine max];gi|955359881|ref|XP_014621482.1|//PREDICTED: uncharacterized protein LOC100812220 isoform X2 [Glycine max]
100776011	1974	1.30601	0.000134549	Up	9.63e-07	LOC100776011	NA	NA	NA	K00423//L-ascorbate oxidase [EC:1.10.3.3]	gi|955393942|ref|XP_003555658.2|//PREDICTED: L-ascorbate oxidase-like [Glycine max]
100787024	637	1.12926	0.00649055	Up	0.000138728	LOC100787024	NA	NA	NA	K02943//large subunit ribosomal protein LP2	gi|356572532|ref|XP_003554422.1|//PREDICTED: 60S acidic ribosomal protein P2-2 [Glycine max]
100796798	1282	-1.00154	0.0206221	Down	0.000751856	LOC100796798	NA	NA	NA	NA	gi|356555664|ref|XP_003546150.1|//PREDICTED: uncharacterized protein LOC100796798 [Glycine max]
100777109	985	-1.11919	0.000133824	Down	9.51e-07	LOC100777109	NA	NA	NA	NA	gi|359806743|ref|NP_001241042.1|//uncharacterized protein LOC100777109 precursor [Glycine max]
100811318	2393	1.46325	0.0012045	Up	1.46e-05	LOC100811318	NA	NA	NA	K10878//meiotic recombination protein SPO11;K07213//copper chaperone	gi|255639612|gb|ACU20100.1|//unknown [Glycine max]
100779956	722	1.01266	0.00608342	Up	0.000127202	LOC100779956	GO:0005622//intracellular	NA	NA	K02898//large subunit ribosomal protein L26e	gi|734337640|gb|KHN08577.1|//60S ribosomal protein L26-1 [Glycine soja]
100817952	3256	1.07753	0.0360064	Up	0.00174763	LOC100817952	NA	GO:0032559//adenyl ribonucleotide binding;GO:0042623//ATPase activity, coupled	NA	K13254//spastin [EC:3.6.4.3];K03231//elongation factor 1-alpha	gi|356559700|ref|XP_003548135.1|//PREDICTED: spastin-like [Glycine max]
BGI_novel_G002609	1255	-2.55565	0.0051508	Down	0.000101788	NA	GO:0005737//cytoplasm	GO:0004364//glutathione transferase activity	GO:0006749//glutathione metabolic process	K00799//glutathione S-transferase [EC:2.5.1.18]	gi|955365232|ref|XP_014622762.1|//PREDICTED: glutathione S-transferase TCHQD-like [Glycine max]
100789894	3763	1.21152	0.0075224	Up	0.000169419	LOC100789894	GO:0044464//cell part	GO:0032559//adenyl ribonucleotide binding;GO:0004871//signal transducer activity;GO:0004673//protein histidine kinase activity	GO:0007165//signal transduction;GO:0006468//protein phosphorylation;GO:0006351//transcription, DNA-templated	K14489//arabidopsis histidine kinase 2/3/4 (cytokinin receptor) [EC:2.7.13.3]	gi|356513022|ref|XP_003525213.1|//PREDICTED: histidine kinase 4-like [Glycine max]
100810475	1642	1.04108	0.0262303	Up	0.00107707	LOC100810475	NA	GO:0003824//catalytic activity	GO:0008152//metabolic process	K00208//enoyl-[acyl-carrier protein] reductase I [EC:1.3.1.9 1.3.1.10]	gi|356527310|ref|XP_003532254.1|//PREDICTED: enoyl-[acyl-carrier-protein] reductase [NADH] 2, chloroplastic-like [Glycine max]
100798442	1912	-1.01306	0.0101717	Down	0.000262461	LOC100798442	NA	NA	NA	K19613//leucine-rich repeat protein SHOC2	gi|356563459|ref|XP_003549980.1|//PREDICTED: plant intracellular Ras-group-related LRR protein 5-like [Glycine max]
100818583	1985	1.20973	0.0157398	Up	0.00049916	LOC100818583	NA	NA	NA	K13754//solute carrier family 24 (sodium/potassium/calcium exchanger), member 6	gi|356573879|ref|XP_003555083.1|//PREDICTED: cation/calcium exchanger 1-like [Glycine max]
BGI_novel_G001654	2210	-1.58629	0.0249379	Down	0.000993544	NA	NA	NA	NA	K00703//starch synthase [EC:2.4.1.21]	gi|947090865|gb|KRH39530.1|//hypothetical protein GLYMA_09G203700, partial [Glycine max]
547784	1945	1.51369	0.00142533	Up	1.79e-05	AUX22	GO:0043231//intracellular membrane-bounded organelle	GO:0005515//protein binding	GO:0009755//hormone-mediated signaling pathway	K14484//auxin-responsive protein IAA	gi|351725121|ref|NP_001237849.1|//auxin-induced protein AUX22 [Glycine max]
100816308	1925	-1.08784	0.00164536	Down	2.19e-05	LOC100816308	GO:0016021//integral component of membrane	NA	NA	NA	gi|356515860|ref|XP_003526615.1|//PREDICTED: uncharacterized protein LOC100816308 [Glycine max];gi|734340072|gb|KHN09182.1|//UPF0695 membrane protein [Glycine soja]
BGI_novel_G001316	5412	-1.25017	0.00666092	Down	0.000143411	NA	NA	NA	NA	NA	gi|947092660|gb|KRH41245.1|//hypothetical protein GLYMA_08G018400 [Glycine max]
100305939	826	1.52708	0.0462515	Up	0.00263694	LOC100305939	NA	GO:0046914//transition metal ion binding	NA	K03006//DNA-directed RNA polymerase II subunit RPB1 [EC:2.7.7.6];K04733//interleukin-1 receptor-associated kinase 4 [EC:2.7.11.1]	gi|351723741|ref|NP_001235242.1|//uncharacterized protein LOC100305939 precursor [Glycine max]
100819964	1437	1.47198	0.00488852	Up	9.39e-05	LOC100819964	NA	GO:0016757//transferase activity, transferring glycosyl groups	NA	K17193//anthocyanidin 3-O-glucoside 2'''-O-xylosyltransferase [EC:2.4.2.51]	gi|568384784|ref|NP_001275524.1|//anthocyanidin 3-O-glucosyltransferase-like [Glycine max]
100801109	1749	1.02711	0.00905689	Up	0.000218911	LOC100801109	GO:0031224//intrinsic component of membrane	GO:0005275//amine transmembrane transporter activity	GO:0006865//amino acid transport	K13863//solute carrier family 7 (cationic amino acid transporter), member 1;K11584//serine/threonine-protein phosphatase 2A regulatory subunit B'	gi|356500723|ref|XP_003519181.1|//PREDICTED: probable polyamine transporter At3g13620 [Glycine max]
100775426	2000	2.14867	0.0267079	Up	0.00111106	LOC100775426	NA	NA	NA	NA	gi|356535993|ref|XP_003536525.1|//PREDICTED: beta-conglycinin, beta chain-like [Glycine max]
100818812	2385	1.3712	0.0163959	Up	0.000533132	LOC100818812	NA	NA	NA	K18789//xylogalacturonan beta-1,3-xylosyltransferase [EC:2.4.2.41]	gi|356518346|ref|XP_003527840.1|//PREDICTED: probable glycosyltransferase At5g03795 [Glycine max]
100809323	2175	1.03192	0.0305766	Up	0.00136741	LOC100809323	NA	NA	NA	K14491//two-component response regulator ARR-B family;K03921//acyl-[acyl-carrier-protein] desaturase [EC:1.14.19.2 1.14.19.11 1.14.19.26]	gi|356575172|ref|XP_003555716.1|//PREDICTED: uncharacterized protein LOC100809323 isoform X1 [Glycine max];gi|571563360|ref|XP_006605467.1|//PREDICTED: uncharacterized protein LOC100809323 isoform X2 [Glycine max]
100306044	963	2.20552	0.0219215	Up	0.000821964	LOC100306044	NA	NA	NA	K08059//interferon, gamma-inducible protein 30	gi|955381678|ref|XP_014625683.1|//PREDICTED: uncharacterized protein LOC100306044 isoform X2 [Glycine max];gi|955381676|ref|XP_014625682.1|//PREDICTED: uncharacterized protein LOC100306044 isoform X1 [Glycine max];gi|351721061|ref|NP_001236685.1|//uncharacterized protein LOC100306044 precursor [Glycine max]
100791595	1480	1.73078	0.00880758	Up	0.000210235	LOC100791595	NA	GO:0016787//hydrolase activity	GO:0044238//primary metabolic process	K21026//null;K01188//beta-glucosidase [EC:3.2.1.21];K00679//phospholipid:diacylglycerol acyltransferase [EC:2.3.1.158];K10960//geranylgeranyl reductase [EC:1.3.1.83]	gi|734328070|gb|KHN05905.1|//GDSL esterase/lipase [Glycine soja]
100808539	2600	1.58828	0.0160353	Up	0.000513123	LOC100808539	NA	NA	NA	K15502//serine/threonine-protein phosphatase 6 regulatory ankyrin repeat subunit A	gi|356497615|ref|XP_003517655.1|//PREDICTED: uncharacterized protein LOC100808539 [Glycine max]
100790573	2104	1.32192	0.0108323	Up	0.000288416	LOC100790573	NA	NA	NA	NA	gi|356507512|ref|XP_003522508.1|//PREDICTED: mini-chromosome maintenance complex-binding protein-like [Glycine max]
100818445	881	1.53068	0.040427	Up	0.00210833	LOC100818445	NA	NA	NA	K03676//glutaredoxin 3	gi|356549880|ref|XP_003543318.1|//PREDICTED: glutaredoxin-C9-like [Glycine max]
100792120	2999	1.1924	0.0334611	Up	0.00155217	LOC100792120	NA	NA	NA	K08286//protein-serine/threonine kinase [EC:2.7.11.-]	gi|356503796|ref|XP_003520689.1|//PREDICTED: serine/threonine-protein kinase D6PKL1 [Glycine max]
102659834	585	-1.3021	9.36e-06	Down	4.48e-08	LOC102659834	NA	NA	NA	NA	gi|571481325|ref|XP_006588622.1|//PREDICTED: uncharacterized protein LOC102659834 [Glycine max]
100782878	2277	-1.85451	0.00139058	Down	1.74e-05	LOC100782878	GO:0000785//chromatin;GO:0000118//histone deacetylase complex	GO:0004407//histone deacetylase activity;GO:0001106//RNA polymerase II transcription corepressor activity	GO:0000122//negative regulation of transcription from RNA polymerase II promoter;GO:0006355//regulation of transcription, DNA-templated;GO:0016575//histone deacetylation	K11644//paired amphipathic helix protein Sin3a	gi|947097201|gb|KRH45786.1|//hypothetical protein GLYMA_08G293100 [Glycine max];gi|734353677|gb|KHN13459.1|//Paired amphipathic helix protein Sin3-like 3 [Glycine soja];gi|947097194|gb|KRH45779.1|//hypothetical protein GLYMA_08G293100 [Glycine max]
547449	1250	2.0633	0.0344938	Up	0.00162853	LOC547449	NA	GO:0004553//hydrolase activity, hydrolyzing O-glycosyl compounds;GO:0043167//ion binding	GO:0044238//primary metabolic process	K01183//chitinase [EC:3.2.1.14]	gi|351726922|ref|NP_001236631.1|//class III acidic endochitinase precursor [Glycine max]
100785979	1874	-1.4065	0.0030993	Down	5.13e-05	LOC100785979	NA	NA	NA	K04733//interleukin-1 receptor-associated kinase 4 [EC:2.7.11.1]	gi|947041145|gb|KRG90869.1|//hypothetical protein GLYMA_20G118700, partial [Glycine max]
100809887	2231	1.45896	0.00294251	Up	4.73e-05	LOC100809887	GO:0043231//intracellular membrane-bounded organelle	GO:0001071//nucleic acid binding transcription factor activity;GO:0003676//nucleic acid binding	GO:0006351//transcription, DNA-templated	K09286//EREBP-like factor	gi|356547020|ref|XP_003541916.1|//PREDICTED: ethylene-responsive transcription factor ERF053-like [Glycine max]
102660077	690	1.27467	0.00436347	Up	7.98e-05	LOC102660077	NA	NA	NA	NA	NA
100819758	2086	1.55327	7.13e-05	Up	4.65e-07	LOC100819758	NA	GO:0016682//oxidoreductase activity, acting on diphenols and related substances as donors, oxygen as acceptor;GO:0046914//transition metal ion binding	GO:0008152//metabolic process	K19791//iron transport multicopper oxidase	gi|356563035|ref|XP_003549771.1|//PREDICTED: L-ascorbate oxidase homolog [Glycine max]
100811533	769	1.40991	0.00968099	Up	0.000244756	LOC100811533	NA	NA	NA	K13433//pathogenesis-related genes transcriptional activator PTI5;K14517//ethylene-responsive transcription factor 2;K14516//ethylene-responsive transcription factor 1	gi|947061701|gb|KRH10962.1|//hypothetical protein GLYMA_15G079100 [Glycine max]
100788166	1120	-1.03653	0.00398747	Down	7.07e-05	LOC100788166	NA	NA	NA	K13993//HSP20 family protein	gi|947065305|gb|KRH14448.1|//hypothetical protein GLYMA_14G026100 [Glycine max];gi|955365403|ref|XP_014622788.1|//PREDICTED: uncharacterized protein LOC100788166 [Glycine max]
100808026	1320	1.71082	0.00112198	Up	1.34e-05	LOC100808026	NA	NA	NA	K10436//microtubule-associated protein, RP/EB family	gi|571535305|ref|XP_006600695.1|//PREDICTED: microtubule-associated protein RP/EB family member 1A isoform X3 [Glycine max];gi|356565091|ref|XP_003550778.1|//PREDICTED: microtubule-associated protein RP/EB family member 1B isoform X1 [Glycine max];gi|955377901|ref|XP_014624858.1|//PREDICTED: microtubule-associated protein RP/EB family member 1B isoform X2 [Glycine max]
100776373	2108	-1.0659	0.0258393	Down	0.00105348	LOC100776373	NA	NA	NA	K15407//queuine tRNA-ribosyltransferase subunit QTRTD1 [EC:2.4.2.29]	gi|356509896|ref|XP_003523678.1|//PREDICTED: uncharacterized protein LOC100776373 [Glycine max]
100785688	3313	1.08598	0.0268809	Up	0.00112217	LOC100785688	NA	GO:0030246//carbohydrate binding;GO:0015925//galactosidase activity;GO:0043167//ion binding	GO:0044238//primary metabolic process	K12309//beta-galactosidase [EC:3.2.1.23]	gi|356522482|ref|XP_003529875.1|//PREDICTED: beta-galactosidase 1-like [Glycine max]
100795816	2406	2.41328	0.00089489	Up	1e-05	LOC100795816	NA	NA	NA	K08332//vacuolar protein 8	gi|571438571|ref|XP_003519816.2|//PREDICTED: U-box domain-containing protein 19-like [Glycine max]
100819716	1731	1.69426	0.000281306	Up	2.37e-06	LOC100819716	NA	GO:0008422//beta-glucosidase activity;GO:0043167//ion binding	GO:0044238//primary metabolic process	K19891//glucan endo-1,3-beta-glucosidase 1/2/3 [EC:3.2.1.39]	gi|955364561|ref|XP_014622621.1|//PREDICTED: glucan endo-1,3-beta-glucosidase 12 isoform X1 [Glycine max];gi|356552845|ref|XP_003544773.1|//PREDICTED: glucan endo-1,3-beta-glucosidase 12 isoform X2 [Glycine max]
100306338	1102	-1.00146	0.028986	Down	0.00125412	LOC100306338	NA	NA	NA	K06700//proteasome inhibitor subunit 1 (PI31)	gi|571443407|ref|XP_006576153.1|//PREDICTED: uncharacterized protein LOC100306338 isoform X1 [Glycine max];gi|571443409|ref|XP_006576154.1|//PREDICTED: uncharacterized protein LOC100306338 isoform X2 [Glycine max];gi|947117716|gb|KRH65965.1|//hypothetical protein GLYMA_03G073400 [Glycine max]
100782383	1944	1.54935	0.000465361	Up	4.54e-06	LOC100782383	NA	GO:0016705//oxidoreductase activity, acting on paired donors, with incorporation or reduction of molecular oxygen;GO:0005506//iron ion binding	GO:0006631//fatty acid metabolic process	K13076//Delta8-fatty-acid desaturase [EC:1.14.19.4]	gi|356502533|ref|XP_003520073.1|//PREDICTED: delta(8)-fatty-acid desaturase 2-like [Glycine max]
BGI_novel_G001790	1467	-2.3495	0.00768531	Down	0.000174551	NA	GO:0046658//anchored component of plasma membrane	NA	NA	K14753//guanine nucleotide-binding protein subunit beta-2-like 1 protein	gi|734389911|gb|KHN26486.1|//hypothetical protein glysoja_045903 [Glycine soja]
100796348	831	1.95358	0.0495269	Up	0.00292613	LOC100796348	NA	GO:0005488//binding	NA	NA	gi|356536881|ref|XP_003536961.1|//PREDICTED: zinc finger protein ZAT11-like [Glycine max]
100806355	2093	1.19633	0.0163959	Up	0.000533473	LOC100806355	NA	GO:0016866//intramolecular transferase activity;GO:0003676//nucleic acid binding	GO:0010467//gene expression;GO:0009451//RNA modification	K11131//H/ACA ribonucleoprotein complex subunit 4 [EC:5.4.99.-]	gi|356554746|ref|XP_003545704.1|//PREDICTED: H/ACA ribonucleoprotein complex subunit 4-like [Glycine max]
100798501	3225	1.45241	0.00112903	Up	1.36e-05	LOC100798501	NA	NA	NA	K12309//beta-galactosidase [EC:3.2.1.23]	gi|356540789|ref|XP_003538867.1|//PREDICTED: beta-galactosidase 3-like [Glycine max]
BGI_novel_G000125	3506	2.35282	0.00906302	Up	0.000219392	NA	NA	NA	NA	K15271//ATP-dependent DNA helicase HFM1/MER3 [EC:3.6.4.12]	gi|955392289|ref|XP_014628080.1|//PREDICTED: pentatricopeptide repeat-containing protein At1g32415, mitochondrial-like [Glycine max]
100805221	1832	1.55251	0.00218613	Up	3.2e-05	LOC100805221	NA	NA	NA	K20893//null	gi|356572765|ref|XP_003554536.1|//PREDICTED: probable galacturonosyltransferase-like 7 [Glycine max]
100817581	2718	1.06042	0.028986	Up	0.00125607	LOC100817581	NA	NA	NA	K04733//interleukin-1 receptor-associated kinase 4 [EC:2.7.11.1];K13199//plasminogen activator inhibitor 1 RNA-binding protein;K12663//Delta(3,5)-Delta(2,4)-dienoyl-CoA isomerase [EC:5.3.3.-];K01183//chitinase [EC:3.2.1.14]	gi|356520481|ref|XP_003528890.1|//PREDICTED: subtilisin-like protease SBT1.1 [Glycine max]
100305480	684	2.46235	7.37e-18	Up	1.98e-21	LOC100305480	NA	NA	NA	K03860//phosphatidylinositol glycan, class Q;K20887//null	gi|351723291|ref|NP_001235994.1|//uncharacterized protein LOC100305480 precursor [Glycine max]
100799483	2176	1.24003	0.00503858	Up	9.86e-05	LOC100799483	NA	NA	NA	K11593//eukaryotic translation initiation factor 2C	gi|571433925|ref|XP_006573048.1|//PREDICTED: uncharacterized protein LOC100799483 [Glycine max]
100817833	672	1.20441	0.00691821	Up	0.000150986	LOC100817833	GO:0031966//mitochondrial membrane	NA	GO:0015031//protein transport	K17769//mitochondrial import receptor subunit TOM22	gi|356537175|ref|XP_003537105.1|//PREDICTED: mitochondrial import receptor subunit TOM9-2 [Glycine max]
100782806	2348	1.32144	0.0344766	Up	0.00162183	LOC100782806	NA	NA	NA	K00278//L-aspartate oxidase [EC:1.4.3.16]	gi|356511664|ref|XP_003524543.1|//PREDICTED: L-aspartate oxidase, chloroplastic [Glycine max]
547942	1593	2.01259	0.0412979	Up	0.00219311	LOC547942	NA	NA	NA	NA	gi|734378362|gb|KHN22047.1|//Vicilin-like antimicrobial peptides 2-2 [Glycine soja]
100815506	1928	1.25196	0.0448989	Up	0.00250827	LOC100815506	NA	NA	NA	K14564//nucleolar protein 56	gi|356563188|ref|XP_003549846.1|//PREDICTED: nucleolar protein 56-like [Glycine max]
100790013	1191	1.16511	0.00420037	Up	7.55e-05	LOC100790013	GO:0030312//external encapsulating structure;GO:0005576//extracellular region	GO:0016758//transferase activity, transferring hexosyl groups;GO:0016798//hydrolase activity, acting on glycosyl bonds	GO:0044042//glucan metabolic process	K08235//xyloglucan:xyloglucosyl transferase [EC:2.4.1.207]	gi|359807291|ref|NP_001241628.1|//uncharacterized protein LOC100790013 precursor [Glycine max]
100812224	2509	1.16048	0.0035612	Up	6.05e-05	LOC100812224	GO:0031224//intrinsic component of membrane	GO:0016628//oxidoreductase activity, acting on the CH-CH group of donors, NAD or NADP as acceptor;GO:0022857//transmembrane transporter activity	GO:0071702//organic substance transport;GO:0008152//metabolic process	K08150//MFS transporter, SP family, solute carrier family 2 (myo-inositol transporter), member 13	gi|356517536|ref|XP_003527443.1|//PREDICTED: probable polyol transporter 4 [Glycine max]
100792178	1104	-1.19292	0.0369801	Down	0.00181516	LOC100792178	NA	NA	NA	NA	gi|356544784|ref|XP_003540827.1|//PREDICTED: uncharacterized protein LOC100792178 [Glycine max]
100778524	2030	1.39564	0.0286703	Up	0.00123309	LOC100778524	NA	NA	NA	K14494//DELLA protein	gi|356511967|ref|XP_003524693.1|//PREDICTED: protein SHORT-ROOT-like [Glycine max]
100809340	784	1.72681	0.04183	Up	0.00224267	LOC100809340	NA	NA	NA	K13899//cystatin-C	gi|356512413|ref|XP_003524913.1|//PREDICTED: cysteine proteinase inhibitor 4-like [Glycine max]
100788646	1440	-1.34353	0.00357255	Down	6.12e-05	LOC100788646	NA	GO:0005488//binding	NA	NA	gi|734392596|gb|KHN27703.1|//Zinc finger protein ZAT5 [Glycine soja]
100802122	677	-1.25698	0.0153765	Down	0.00048017	LOC100802122	NA	NA	NA	NA	gi|358249318|ref|NP_001240031.1|//uncharacterized protein LOC100802122 [Glycine max]
100819371	1601	1.70726	0.0108519	Up	0.000289204	LOC100819371	NA	NA	NA	NA	gi|356557402|ref|XP_003547005.1|//PREDICTED: uncharacterized protein LOC100819371 [Glycine max]
100815480	2567	1.66014	1.17e-06	Up	3.87e-09	LOC100815480	GO:0005740//mitochondrial envelope;GO:0031224//intrinsic component of membrane;GO:0031090//organelle membrane;GO:0009526//plastid envelope	GO:0016616//oxidoreductase activity, acting on the CH-OH group of donors, NAD or NADP as acceptor;GO:0000166//nucleotide binding;GO:0048037//cofactor binding	GO:0006720//isoprenoid metabolic process;GO:0006732//coenzyme metabolic process	K00021//hydroxymethylglutaryl-CoA reductase (NADPH) [EC:1.1.1.34]	gi|356559195|ref|XP_003547886.1|//PREDICTED: 3-hydroxy-3-methylglutaryl-coenzyme A reductase 3-like [Glycine max]
100788167	803	1.53217	0.000680501	Up	7.17e-06	LOC100788167	NA	GO:0030234//enzyme regulator activity	NA	K21232//null	gi|955332256|ref|XP_014633691.1|//PREDICTED: cell wall / vacuolar inhibitor of fructosidase 1-like [Glycine max]
100776313	1759	1.0956	0.0312345	Up	0.00141226	LOC100776313	NA	NA	NA	K02367//glucuronyl/N-acetylglucosaminyl transferase EXT2 [EC:2.4.1.224 2.4.1.225]	gi|356501135|ref|XP_003519384.1|//PREDICTED: glycosyltransferase family 64 protein C4-like [Glycine max]
100817933	4911	1.5958	0.0120086	Up	0.000332643	LOC100817933	NA	NA	NA	K10357//myosin V	gi|950976044|ref|XP_014501208.1|//PREDICTED: myosin-12 isoform X1 [Vigna radiata var. radiata];gi|571521886|ref|XP_006598231.1|//PREDICTED: myosin-12 isoform X1 [Glycine max]
100777692	1490	1.20525	6.53e-07	Up	2.09e-09	LOC100777692	GO:0044464//cell part	GO:0016836//hydro-lyase activity;GO:0048037//cofactor binding	GO:0006013//mannose metabolic process	K01711//GDPmannose 4,6-dehydratase [EC:4.2.1.47]	gi|356496661|ref|XP_003517184.1|//PREDICTED: GDP-mannose 4,6 dehydratase 1 [Glycine max]
100813560	1561	3.23055	8.47e-05	Up	5.61e-07	LOC100813560	NA	NA	NA	K09286//EREBP-like factor	gi|356534163|ref|XP_003535627.1|//PREDICTED: ethylene-responsive transcription factor ERF027-like [Glycine max]
BGI_novel_G000555	1390	-1.49051	0.0282064	Down	0.00119955	NA	NA	NA	NA	K00815//tyrosine aminotransferase [EC:2.6.1.5]	gi|947120373|gb|KRH68622.1|//hypothetical protein GLYMA_03G241900 [Glycine max]
547553	919	2.52718	0.00599563	Up	0.000124341	PM32	NA	NA	NA	K20254//perilipin-4	gi|947072513|gb|KRH21404.1|//hypothetical protein GLYMA_13G237700 [Glycine max]
100802304	1415	-1.13541	0.00989678	Down	0.000252242	LOC100802304	NA	NA	NA	K05278//flavonol synthase [EC:1.14.11.23]	gi|356556862|ref|XP_003546739.1|//PREDICTED: protein SRG1 [Glycine max]
100814275	1614	2.21122	0.0199713	Up	0.000718591	LOC100814275	NA	NA	NA	K09422//myb proto-oncogene protein, plant	gi|571438314|ref|XP_006574536.1|//PREDICTED: transcription factor MYB12-like [Glycine max]
BGI_novel_G001429	2642	-2.23472	0.0164581	Down	0.000536582	NA	GO:0009535//chloroplast thylakoid membrane;GO:0009941//chloroplast envelope	GO:0046872//metal ion binding;GO:0005524//ATP binding;GO:0051082//unfolded protein binding;GO:0031072//heat shock protein binding	GO:0006457//protein folding;GO:0009408//response to heat	K03686//molecular chaperone DnaJ	gi|947095892|gb|KRH44477.1|//hypothetical protein GLYMA_08G213400 [Glycine max]
BGI_novel_G001027	2720	1.0937	0.00429296	Up	7.82e-05	NA	GO:0005618//cell wall;GO:0016021//integral component of membrane	GO:0045330//aspartyl esterase activity;GO:0030599//pectinesterase activity;GO:0046910//pectinesterase inhibitor activity	GO:0045490//pectin catabolic process;GO:0043086//negative regulation of catalytic activity;GO:0042545//cell wall modification	K01051//pectinesterase [EC:3.1.1.11]	gi|593328558|ref|XP_007137706.1|//hypothetical protein PHAVU_009G148900g [Phaseolus vulgaris]
100783873	2125	1.6099	0.0463722	Up	0.00264835	LOC100783873	NA	NA	NA	K00924//null	gi|356511197|ref|XP_003524315.1|//PREDICTED: aspartic proteinase Asp1-like [Glycine max]
100802235	661	1.21287	0.000131809	Up	9.34e-07	LOC100802235	GO:0030529//intracellular ribonucleoprotein complex	GO:0005198//structural molecule activity	GO:0010467//gene expression	K02900//large subunit ribosomal protein L27Ae	gi|356508713|ref|XP_003523099.1|//PREDICTED: 60S ribosomal protein L27a-3-like [Glycine max]
100805194	1009	2.02998	1.78e-13	Up	1.13e-16	AOC6	NA	NA	NA	K10525//allene oxide cyclase [EC:5.3.99.6]	gi|358249326|ref|NP_001240033.1|//allene oxide cyclase 4, chloroplastic-like [Glycine max]
100811362	2236	1.70071	0.000306456	Up	2.69e-06	LOC100811362	NA	NA	NA	K12741//heterogeneous nuclear ribonucleoprotein A1/A3;K06699//proteasome activator subunit 4;K12472//epidermal growth factor receptor substrate 15	gi|356526811|ref|XP_003532010.1|//PREDICTED: probable polygalacturonase non-catalytic subunit JP650 [Glycine max]
100793100	1716	1.09663	0.0207885	Up	0.000762723	LOC100793100	NA	NA	NA	K17964//leucine-rich PPR motif-containing protein, mitochondrial;K20291//conserved oligomeric Golgi complex subunit 4	gi|356555650|ref|XP_003546143.1|//PREDICTED: pentatricopeptide repeat-containing protein At1g61870, mitochondrial [Glycine max]
BGI_novel_G000216	990	-1.93889	0.0114113	Down	0.000310524	NA	NA	GO:0016787//hydrolase activity	NA	NA	gi|947121682|gb|KRH69888.1|//hypothetical protein GLYMA_02G055200 [Glycine max]
547794	978	3.05944	9.98e-16	Up	4.87e-19	LOC547794	GO:0031224//intrinsic component of membrane	NA	GO:0006810//transport	K09873//aquaporin TIP	gi|351722853|ref|NP_001238026.1|//nodulin-26 [Glycine max]
BGI_novel_G000396	1407	-2.18641	0.0227058	Down	0.000863571	NA	GO:0016021//integral component of membrane	NA	NA	K08507//unconventional SNARE in the endoplasmic reticulum protein 1	gi|363808236|ref|NP_001242746.1|//uncharacterized protein LOC100793814 [Glycine max]
100798073	2660	1.09246	0.0474436	Up	0.00274075	LOC100798073	NA	NA	NA	K13648//alpha-1,4-galacturonosyltransferase [EC:2.4.1.43]	gi|955342829|ref|XP_014617920.1|//PREDICTED: polygalacturonate 4-alpha-galacturonosyltransferase-like isoform X1 [Glycine max];gi|356530121|ref|XP_003533632.1|//PREDICTED: polygalacturonate 4-alpha-galacturonosyltransferase-like isoform X2 [Glycine max]
BGI_novel_G000727	2882	-3.11045	2.62e-05	Down	1.44e-07	NA	NA	GO:0016787//hydrolase activity	NA	K06444//lycopene epsilon-cyclase [EC:5.5.1.18]	gi|947115463|gb|KRH63765.1|//hypothetical protein GLYMA_04G195600 [Glycine max]
100815162	1604	-1.26716	0.0233144	Down	0.000895831	LOC100815162	GO:0043231//intracellular membrane-bounded organelle	GO:0001071//nucleic acid binding transcription factor activity;GO:0003676//nucleic acid binding	GO:0006351//transcription, DNA-templated	K09286//EREBP-like factor	gi|947082489|gb|KRH31278.1|//hypothetical protein GLYMA_11G239200 [Glycine max]
100812416	2048	1.33165	0.0230265	Up	0.000879453	LOC100812416	NA	NA	NA	K19791//iron transport multicopper oxidase	gi|571512146|ref|XP_006596528.1|//PREDICTED: L-ascorbate oxidase homolog [Glycine max]
100806075	1804	2.59748	0.00435813	Up	7.96e-05	LOC100806075	NA	NA	NA	NA	gi|955347108|ref|XP_014618839.1|//PREDICTED: low-temperature-induced 65 kDa protein isoform X2 [Glycine max];gi|571484388|ref|XP_003535616.2|//PREDICTED: low-temperature-induced 65 kDa protein isoform X1 [Glycine max];gi|955347110|ref|XP_014618840.1|//PREDICTED: low-temperature-induced 65 kDa protein isoform X3 [Glycine max];gi|947086597|gb|KRH35318.1|//hypothetical protein GLYMA_10G236000 [Glyci…
100810646	714	1.54044	0.0140051	Up	0.000417368	LOC100810646	GO:0043231//intracellular membrane-bounded organelle;GO:0000785//chromatin	GO:0003676//nucleic acid binding	GO:0034728//nucleosome organization	K11253//histone H3	gi|922459686|ref|XP_013631332.1|//PREDICTED: histone H3.2-like [Brassica oleracea var. oleracea]
100793639	4359	1.71365	0.0406653	Up	0.0021325	LOC100793639	NA	NA	NA	K04733//interleukin-1 receptor-associated kinase 4 [EC:2.7.11.1];K20718//null;K04730//interleukin-1 receptor-associated kinase 1 [EC:2.7.11.1]	gi|571518228|ref|XP_006597660.1|//PREDICTED: probable LRR receptor-like serine/threonine-protein kinase At4g20940 [Glycine max]
100786830	1643	1.81717	0.0143469	Up	0.000432109	LOC100786830	NA	NA	NA	K04733//interleukin-1 receptor-associated kinase 4 [EC:2.7.11.1]	gi|356505058|ref|XP_003521309.1|//PREDICTED: cysteine-rich repeat secretory protein 56-like [Glycine max]
100781679	1629	1.32556	0.0384705	Up	0.00192738	LOC100781679	NA	NA	NA	K17964//leucine-rich PPR motif-containing protein, mitochondrial;K17710//pentatricopeptide repeat domain-containing protein 1	gi|955344390|ref|XP_014618366.1|//PREDICTED: pentatricopeptide repeat-containing protein At1g02370, mitochondrial-like [Glycine max]
100803839	1579	1.07798	0.043576	Up	0.00239286	LOC100803839	NA	GO:0016859//cis-trans isomerase activity	GO:0044267//cellular protein metabolic process	K05864//peptidyl-prolyl isomerase D [EC:5.2.1.8]	gi|571454497|ref|XP_006579808.1|//PREDICTED: peptidyl-prolyl cis-trans isomerase CYP40-like isoform X1 [Glycine max];gi|356511742|ref|XP_003524582.1|//PREDICTED: peptidyl-prolyl cis-trans isomerase CYP40-like isoform X2 [Glycine max]
106799746	755	-1.04272	0.000901828	Down	1.02e-05	LOC106799746	NA	GO:0005506//iron ion binding;GO:0016491//oxidoreductase activity	GO:0008152//metabolic process	K07418//null;K00512//steroid 17alpha-monooxygenase / 17alpha-hydroxyprogesterone aldolase [EC:1.14.14.19 4.1.2.30]	gi|955336164|ref|XP_014634557.1|//PREDICTED: cytochrome P450 71D10-like [Glycine max]
548096	612	-1.85591	0.0102551	Down	0.000265683	PM29	NA	NA	NA	NA	gi|351722450|ref|NP_001234942.1|//seed maturation protein [Glycine max]
100776019	1254	1.86048	0.0157398	Up	0.000500364	LOC100776019	NA	NA	NA	K00430//peroxidase [EC:1.11.1.7]	gi|356576583|ref|XP_003556410.1|//PREDICTED: peroxidase 47 [Glycine max]
100784802	1823	-1.66908	0.00629042	Down	0.00013276	LOC100784802	NA	NA	NA	NA	gi|356519331|ref|XP_003528326.1|//PREDICTED: uncharacterized protein LOC100784802 [Glycine max]
100794479	942	1.28557	0.0260334	Up	0.00106708	LOC100794479	NA	GO:0046872//metal ion binding	NA	K16465//centrin-1	gi|356549791|ref|XP_003543274.1|//PREDICTED: calcium-binding protein PBP1-like [Glycine max]
BGI_novel_G001663	1021	-1.18173	0.0205576	Down	0.000747668	NA	NA	NA	NA	K14488//SAUR family protein	gi|947091121|gb|KRH39786.1|//hypothetical protein GLYMA_09G219300 [Glycine max]
100527059	821	1.11714	0.000235964	Up	1.92e-06	LOC100527059	GO:0044464//cell part	NA	NA	K20628//null	gi|947039858|gb|KRG89582.1|//hypothetical protein GLYMA_20G033900 [Glycine max]
100800037	2002	2.1065	0.00016795	Up	1.25e-06	LOC100800037	NA	NA	GO:0008152//metabolic process	NA	gi|356533005|ref|XP_003535059.1|//PREDICTED: patatin-like protein 3 [Glycine max]
100817546	1722	3.22614	5.03e-05	Up	3.08e-07	LOC100817546	NA	NA	NA	K09286//EREBP-like factor	gi|955321463|ref|XP_014631268.1|//PREDICTED: ethylene-responsive transcription factor ABR1-like [Glycine max]
100808771	1995	1.38037	0.000910361	Up	1.03e-05	LOC100808771	NA	GO:0016616//oxidoreductase activity, acting on the CH-OH group of donors, NAD or NADP as acceptor;GO:0000166//nucleotide binding;GO:0031406//carboxylic acid binding	GO:0006563//L-serine metabolic process	K00058//D-3-phosphoglycerate dehydrogenase [EC:1.1.1.95]	gi|356574282|ref|XP_003555278.1|//PREDICTED: D-3-phosphoglycerate dehydrogenase 1, chloroplastic-like [Glycine max]
100779954	1089	2.35367	0.0125558	Up	0.000356081	LOC100779954	NA	NA	NA	K14496//abscisic acid receptor PYR/PYL family	gi|356549232|ref|XP_003543001.1|//PREDICTED: abscisic acid receptor PYL12-like [Glycine max]
100786202	2358	-1.10042	0.0108025	Down	0.000287358	LOC100786202	GO:0031224//intrinsic component of membrane;GO:0016021//integral component of membrane	GO:0005215//transporter activity	GO:0006857//oligopeptide transport;GO:0015833//peptide transport	K14638//solute carrier family 15 (peptide/histidine transporter), member 3/4	gi|356553052|ref|XP_003544872.1|//PREDICTED: protein NRT1/ PTR FAMILY 8.1-like [Glycine max]
100810449	1053	1.78193	0.0037842	Up	6.64e-05	LOC100810449	NA	NA	NA	NA	gi|356521299|ref|XP_003529294.1|//PREDICTED: F-box protein At1g61340-like [Glycine max]
100784579	1357	1.70057	0.0123109	Up	0.000344625	LOC100784579	NA	GO:0004175//endopeptidase activity	NA	K18156//mitochondrial inner membrane protease ATP23 [EC:3.4.24.-]	gi|356510664|ref|XP_003524056.1|//PREDICTED: mitochondrial inner membrane protease ATP23-like [Glycine max]
100817404	1363	1.45846	0.0414103	Up	0.00221122	LOC100817404	NA	GO:0016787//hydrolase activity	GO:0044238//primary metabolic process	K21026//null	gi|571517020|ref|XP_003546023.2|//PREDICTED: GDSL esterase/lipase At1g31550-like isoform X1 [Glycine max];gi|955366163|ref|XP_014622921.1|//PREDICTED: GDSL esterase/lipase At1g31550-like isoform X2 [Glycine max]
100795892	1820	1.10785	0.00182191	Up	2.56e-05	LOC100795892	NA	NA	NA	K14505//cyclin D3, plant	gi|356514431|ref|XP_003525909.1|//PREDICTED: cyclin-D3-3-like [Glycine max]
100816633	1925	1.09664	0.0384868	Up	0.00193101	LOC100816633	GO:0031224//intrinsic component of membrane	NA	NA	K11996//adenylyltransferase and sulfurtransferase [EC:2.7.7.80]	gi|356509743|ref|XP_003523605.1|//PREDICTED: uncharacterized protein LOC100816633 [Glycine max]
100306276	2207	1.77598	0.00821826	Up	0.000192117	LOC100306276	GO:0005634//nucleus	GO:0003677//DNA binding;GO:0003700//transcription factor activity, sequence-specific DNA binding	GO:0006355//regulation of transcription, DNA-templated	K13434//pathogenesis-related genes transcriptional activator PTI6	gi|571484931|ref|XP_003536685.2|//PREDICTED: ethylene-responsive transcription factor ERF118 [Glycine max]
BGI_novel_G000638	2662	1.99438	0.0428709	Up	0.00233319	NA	GO:0016021//integral component of membrane	NA	GO:0055085//transmembrane transport	K16052//MscS family membrane protein	gi|947113917|gb|KRH62219.1|//hypothetical protein GLYMA_04G094200 [Glycine max]
BGI_novel_G000716	3605	4.11742	7.81e-09	Up	1.47e-11	NA	GO:0016021//integral component of membrane	GO:0005524//ATP binding;GO:0004672//protein kinase activity	GO:0006468//protein phosphorylation	K13420//LRR receptor-like serine/threonine-protein kinase FLS2 [EC:2.7.11.1]	gi|356518897|ref|XP_003528113.1|//PREDICTED: probable inactive leucine-rich repeat receptor-like protein kinase At3g03770 isoform X1 [Glycine max]
100796818	1851	-1.2567	0.0133917	Down	0.00039222	LOC100796818	NA	NA	NA	K00924//null;K02882//large subunit ribosomal protein L18Ae;K01381//saccharopepsin [EC:3.4.23.25]	gi|356527089|ref|XP_003532146.1|//PREDICTED: protein ASPARTIC PROTEASE IN GUARD CELL 2 [Glycine max]
100792286	972	1.09849	0.0161854	Up	0.000520299	LOC100792286	NA	NA	NA	K08790//serine/threonine kinase 38 [EC:2.7.11.1];K07441//beta-1,4-N-acetylglucosaminyltransferase [EC:2.4.1.141];K14488//SAUR family protein	gi|356565645|ref|XP_003551049.1|//PREDICTED: uncharacterized protein LOC100792286 [Glycine max]
100526905	3230	1.44615	0.0117412	Up	0.000322941	LOC100526905	NA	NA	NA	K14558//periodic tryptophan protein 2	gi|356530525|ref|XP_003533831.1|//PREDICTED: periodic tryptophan protein 2 homolog [Glycine max]
BGI_novel_G000938	4884	2.21892	0.0205576	Up	0.000747581	NA	NA	GO:0003723//RNA binding;GO:0005524//ATP binding;GO:0003724//RNA helicase activity	GO:0006401//RNA catabolic process	K12598//ATP-dependent RNA helicase DOB1 [EC:3.6.4.13]	gi|947092817|gb|KRH41402.1|//hypothetical protein GLYMA_08G027700 [Glycine max]
100779229	1150	1.25847	0.0243965	Up	0.000961842	LOC100779229	NA	NA	NA	NA	gi|571501436|ref|XP_006594801.1|//PREDICTED: uncharacterized protein LOC100779229 [Glycine max]
100804884	1671	-1.39941	0.0353769	Down	0.00168943	LOC100804884	GO:0005622//intracellular	GO:0004709//MAP kinase kinase kinase activity;GO:0005524//ATP binding;GO:0032559//adenyl ribonucleotide binding;GO:0004672//protein kinase activity	GO:0006464//cellular protein modification process;GO:0000186//activation of MAPKK activity	K04427//mitogen-activated protein kinase kinase kinase 7 [EC:2.7.11.25];K17535//serine/threonine-protein kinase TNNI3K [EC:2.7.11.1];K04365//B-Raf proto-oncogene serine/threonine-protein kinase [EC:2.7.11.1]	gi|571448439|ref|XP_006577840.1|//PREDICTED: uncharacterized protein LOC100804884 isoform X1 [Glycine max];gi|955314529|ref|XP_014629842.1|//PREDICTED: uncharacterized protein LOC100804884 isoform X2 [Glycine max];gi|571448443|ref|XP_006577842.1|//PREDICTED: uncharacterized protein LOC100804884 isoform X4 [Glycine max];gi|571448441|ref|XP_006577841.1|//PREDICTED: uncharacterized protein LOC100804…
100808438	2037	1.01273	0.0285153	Up	0.00121729	LOC100808438	NA	NA	NA	K01728//pectate lyase [EC:4.2.2.2]	gi|356575512|ref|XP_003555884.1|//PREDICTED: probable pectate lyase 12 [Glycine max]
100811485	928	-1.24217	0.0455751	Down	0.00256643	LOC100811485	GO:0043231//intracellular membrane-bounded organelle	NA	NA	NA	gi|356513596|ref|XP_003525498.1|//PREDICTED: uncharacterized protein LOC100811485 [Glycine max]
BGI_novel_G002460	2155	-2.34714	0.00926202	Down	0.000226697	NA	NA	NA	NA	NA	gi|947074565|gb|KRH23456.1|//hypothetical protein GLYMA_13G358500 [Glycine max]
100800722	2274	2.47156	2.36e-05	Up	1.28e-07	LOC100800722	NA	NA	NA	K00279//cytokinin dehydrogenase [EC:1.5.99.12]	gi|356531621|ref|XP_003534375.1|//PREDICTED: cytokinin dehydrogenase 6-like [Glycine max]
100794698	4290	-1.8669	0.00541684	Down	0.000108765	LOC100794698	NA	NA	NA	K00924//null;K17422//large subunit ribosomal protein L41	gi|571474581|ref|XP_003532308.2|//PREDICTED: LRR receptor-like serine/threonine-protein kinase RCH1 [Glycine max]
100780817	2618	3.60578	1.31e-07	Up	3.52e-10	LOC100780817	NA	NA	NA	K10999//cellulose synthase A [EC:2.4.1.12]	gi|356543654|ref|XP_003540275.1|//PREDICTED: cellulose synthase-like protein H1 isoform X1 [Glycine max];gi|571494282|ref|XP_006592807.1|//PREDICTED: cellulose synthase-like protein B5 isoform X2 [Glycine max]
100793365	1656	-1.09042	0.000594367	Down	6.11e-06	LOC100793365	NA	NA	NA	NA	gi|356504408|ref|XP_003520988.1|//PREDICTED: UV-B-induced protein At3g17800, chloroplastic-like [Glycine max]
100527399	814	-1.47142	0.0171761	Down	0.000572317	LOC100527399	NA	NA	NA	NA	gi|351724703|ref|NP_001235531.1|//uncharacterized protein LOC100527399 [Glycine max]
100804745	667	-1.30367	0.0241821	Down	0.000949257	LOC100804745	NA	NA	NA	NA	gi|947084820|gb|KRH33541.1|//hypothetical protein GLYMA_10G130200 [Glycine max]
102669255	1043	-1.99974	0.0427961	Down	0.002326	LOC102669255	NA	NA	NA	K18204//D-2-hydroxyglutarate dehydrogenase [EC:1.1.99.39]	gi|571487638|ref|XP_006590703.1|//PREDICTED: D-2-hydroxyglutarate dehydrogenase, mitochondrial-like [Glycine max]
100778566	1719	1.26666	0.00527751	Up	0.000105194	LOC100778566	NA	NA	NA	K20641//null;K13415//protein brassinosteroid insensitive 1 [EC:2.7.10.1 2.7.11.1]	gi|356523076|ref|XP_003530168.1|//PREDICTED: squamosa promoter-binding-like protein 8 [Glycine max]
100781093	2236	1.58235	0.0439397	Up	0.00242893	LOC100781093	GO:0032991//macromolecular complex;GO:0043231//intracellular membrane-bounded organelle;GO:0005730//nucleolus;GO:0030529//intracellular ribonucleoprotein complex	NA	GO:0042254//ribosome biogenesis	K14559//U3 small nucleolar RNA-associated protein MPP10	gi|502152331|ref|XP_004508876.1|//PREDICTED: U3 small nucleolar ribonucleoprotein protein MPP10 isoform X1 [Cicer arietinum];gi|947053821|gb|KRH03274.1|//hypothetical protein GLYMA_17G088200 [Glycine max]
100805316	1772	-1.01242	0.0389256	Down	0.00197384	DXR2	NA	NA	NA	K00099//1-deoxy-D-xylulose-5-phosphate reductoisomerase [EC:1.1.1.267]	gi|356558989|ref|XP_003547784.1|//PREDICTED: 1-deoxy-D-xylulose 5-phosphate reductoisomerase, chloroplastic [Glycine max]
100811309	2215	2.42817	0.00151112	Up	1.94e-05	LOC100811309	NA	NA	NA	K14487//auxin responsive GH3 gene family	gi|356511921|ref|XP_003524670.1|//PREDICTED: probable indole-3-acetic acid-amido synthetase GH3.1 [Glycine max]
100127426	1766	1.69737	0.0409922	Up	0.00217087	IF7MaT	NA	GO:0016746//transferase activity, transferring acyl groups	NA	K14329//agmatine coumaroyltransferase [EC:2.3.1.64 2.3.1.-];K13264//isoflavone 7-O-glucoside-6''-O-malonyltransferase [EC:2.3.1.115]	gi|351722557|ref|NP_001237760.1|//malonyl-CoA:isoflavone 7-O-glucoside-6''-O-malonyltransferase [Glycine max]
100815570	2142	1.37027	1.22e-05	Up	6.03e-08	LOC100815570	NA	GO:0016682//oxidoreductase activity, acting on diphenols and related substances as donors, oxygen as acceptor;GO:0046914//transition metal ion binding	GO:0008152//metabolic process	K19791//iron transport multicopper oxidase	gi|356508933|ref|XP_003523207.1|//PREDICTED: L-ascorbate oxidase homolog [Glycine max]
100775370	3545	1.94564	0.0035612	Up	6.05e-05	LOC100775370	NA	NA	NA	NA	gi|955335156|ref|XP_014634352.1|//PREDICTED: uncharacterized protein LOC100775370 isoform X2 [Glycine max];gi|571470874|ref|XP_006585143.1|//PREDICTED: uncharacterized protein LOC100775370 isoform X4 [Glycine max];gi|955335162|ref|XP_014634354.1|//PREDICTED: uncharacterized protein LOC100775370 isoform X6 [Glycine max];gi|571470872|ref|XP_006585142.1|//PREDICTED: uncharacterized protein LOC100775…
100808323	1863	-1.11671	0.00609467	Down	0.000127587	LOC100808323	NA	NA	NA	K07428//cytochrome P450, family 4, subfamily X [EC:1.14.14.1];K07426//cytochrome P450, family 4, subfamily B, polypeptide 1 [EC:1.14.14.1];K17873//11-oxo-beta-amyrin 30-oxidase [EC:1.14.13.173]	gi|356556886|ref|XP_003546751.1|//PREDICTED: cytochrome P450 CYP72A219-like [Glycine max]
100797234	2079	1.69083	0.00469606	Up	8.86e-05	LOC100797234	GO:0005576//extracellular region	GO:0043169//cation binding;GO:0016682//oxidoreductase activity, acting on diphenols and related substances as donors, oxygen as acceptor	GO:0009808//lignin metabolic process	K05909//laccase [EC:1.10.3.2]	gi|356506772|ref|XP_003522150.1|//PREDICTED: laccase-4-like [Glycine max]
100780706	2060	1.03878	0.0127597	Up	0.000365442	LOC100780706	NA	GO:0016866//intramolecular transferase activity;GO:0003676//nucleic acid binding	GO:0010467//gene expression;GO:0009451//RNA modification	K11131//H/ACA ribonucleoprotein complex subunit 4 [EC:5.4.99.-]	gi|571471907|ref|XP_003531534.2|//PREDICTED: H/ACA ribonucleoprotein complex subunit 4-like [Glycine max]
100500229	713	1.82603	0.0140826	Up	0.000420022	LOC100500229	NA	NA	NA	K02883//large subunit ribosomal protein L18e;K11855//ubiquitin carboxyl-terminal hydrolase 36/42 [EC:3.4.19.12]	gi|351724923|ref|NP_001235027.1|//uncharacterized protein LOC100500229 precursor [Glycine max]
100775694	1531	1.29115	0.0162644	Up	0.000524108	LOC100775694	NA	NA	NA	K05309//microsomal prostaglandin-E synthase 2 [EC:5.3.99.3]	gi|356520663|ref|XP_003528980.1|//PREDICTED: prostaglandin E synthase 2 [Glycine max]
100779759	638	-1.12056	0.00681472	Down	0.000147487	LOC100779759	NA	NA	NA	NA	gi|356546920|ref|XP_003541868.1|//PREDICTED: uncharacterized protein LOC100779759 [Glycine max]
100819725	2044	1.57171	0.0153765	Up	0.000479948	LOC100819725	GO:0016020//membrane	GO:0005215//transporter activity;GO:0016491//oxidoreductase activity	GO:0006810//transport	K08150//MFS transporter, SP family, solute carrier family 2 (myo-inositol transporter), member 13	gi|356522722|ref|XP_003529995.1|//PREDICTED: probable polyol transporter 6 [Glycine max]
100499831	2221	-1.36522	0.00311129	Down	5.15e-05	LOC100499831	NA	NA	NA	K15692//E3 ubiquitin-protein ligase RNF13 [EC:2.3.2.27]	gi|351726216|ref|NP_001236607.1|//uncharacterized LOC100499831 [Glycine max];gi|214011484|gb|ACJ61492.1|//senescence-associated protein [Glycine max]
100812933	1107	-1.44602	0.0227951	Down	0.000867527	SNAC41	NA	NA	NA	K12581//CCR4-NOT transcription complex subunit 7/8;K03094//S-phase kinase-associated protein 1;K13126//polyadenylate-binding protein;K05941//glutathione gamma-glutamylcysteinyltransferase [EC:2.3.2.15];K01054//acylglycerol lipase [EC:3.1.1.23]	gi|566006113|ref|NP_001274379.1|//NAC domain-containing protein 18-like [Glycine max]
100037481	1686	1.1468	0.0464644	Up	0.00265589	AOS1	NA	GO:0016705//oxidoreductase activity, acting on paired donors, with incorporation or reduction of molecular oxygen;GO:0020037//heme binding;GO:0016836//hydro-lyase activity;GO:0005506//iron ion binding;GO:0016491//oxidoreductase activity	GO:0055114//oxidation-reduction process	K01723//hydroperoxide dehydratase [EC:4.2.1.92]	gi|965667228|dbj|BAT82716.1|//hypothetical protein VIGAN_03277200 [Vigna angularis var. angularis];gi|351721152|ref|NP_001236432.1|//allene oxide synthase [Glycine max]
100804222	860	1.48937	0.0264823	Up	0.00109453	LOC100804222	NA	NA	NA	K09597//signal peptide peptidase-like 2B [EC:3.4.23.-]	gi|356553120|ref|XP_003544906.1|//PREDICTED: uncharacterized protein LOC100804222 [Glycine max]
100784536	1579	1.34438	0.0291281	Up	0.00126591	LOC100784536	NA	NA	NA	K03695//ATP-dependent Clp protease ATP-binding subunit ClpB	gi|356536367|ref|XP_003536710.1|//PREDICTED: uncharacterized protein LOC100784536 [Glycine max]
100783186	1041	1.39043	0.0325884	Up	0.00149656	LOC100783186	NA	NA	NA	K04733//interleukin-1 receptor-associated kinase 4 [EC:2.7.11.1];K03006//DNA-directed RNA polymerase II subunit RPB1 [EC:2.7.7.6]	gi|356547517|ref|XP_003542158.1|//PREDICTED: mavicyanin-like [Glycine max]
100170733	1803	-1.0963	7.39e-08	Down	1.77e-10	LOC100170733	NA	NA	NA	K00827//alanine-glyoxylate transaminase / (R)-3-amino-2-methylpropionate-pyruvate transaminase [EC:2.6.1.44 2.6.1.40]	gi|356496283|ref|XP_003516998.1|//PREDICTED: alanine--glyoxylate aminotransferase 2 homolog 2, mitochondrial [Glycine max]
100807938	1685	-1.048	0.0339005	Down	0.00158083	LOC100807938	NA	NA	NA	K17193//anthocyanidin 3-O-glucoside 2'''-O-xylosyltransferase [EC:2.4.2.51]	gi|356549843|ref|XP_003543300.1|//PREDICTED: anthocyanidin 3-O-glucoside 2''-O-glucosyltransferase-like [Glycine max]
100527293	631	1.12159	0.00202932	Up	2.9e-05	LOC100527293	GO:0030529//intracellular ribonucleoprotein complex	GO:0005198//structural molecule activity	GO:0010467//gene expression	K02900//large subunit ribosomal protein L27Ae	gi|351727711|ref|NP_001237682.1|//uncharacterized protein LOC100527293 [Glycine max]
100789760	2453	4.00405	6.14e-09	Up	1.14e-11	LOC100789760	NA	GO:0016872//intramolecular lyase activity	NA	NA	gi|955365219|ref|XP_014622759.1|//PREDICTED: fatty-acid-binding protein 2-like [Glycine max]
100812000	2285	1.05025	0.0396853	Up	0.00203556	LOC100812000	NA	GO:0004180//carboxypeptidase activity	GO:0019538//protein metabolic process	K16297//serine carboxypeptidase-like clade II [EC:3.4.16.-]	gi|356576207|ref|XP_003556225.1|//PREDICTED: serine carboxypeptidase-like 27 [Glycine max]
100785653	926	-1.01172	0.0215922	Down	0.00080276	LOC100785653	NA	NA	NA	K08999//uncharacterized protein	gi|947019933|gb|KRG72579.1|//hypothetical protein GLYMA_U007000 [Glycine max]
100790353	2016	-1.41316	0.00147776	Down	1.88e-05	LOC100790353	NA	NA	NA	K04733//interleukin-1 receptor-associated kinase 4 [EC:2.7.11.1]	gi|571477230|ref|XP_006587207.1|//PREDICTED: probable L-type lectin-domain containing receptor kinase S.5 [Glycine max]
100783249	1879	1.6552	0.0205633	Up	0.000748935	LOC100783249	NA	GO:0005506//iron ion binding;GO:0016491//oxidoreductase activity	GO:0008152//metabolic process	K00517//null	gi|955380586|ref|XP_003549954.3|//PREDICTED: cytochrome P450 77A1-like [Glycine max]
100782245	2351	1.05238	0.0264457	Up	0.00109238	LOC100782245	GO:0044424//intracellular part	GO:0016741//transferase activity, transferring one-carbon groups	GO:0006730//one-carbon metabolic process	K02516//type II protein arginine methyltransferase [EC:2.1.1.320]	gi|571449587|ref|XP_006578190.1|//PREDICTED: protein arginine N-methyltransferase 1.5 [Glycine max]
100796789	992	-1.37497	0.0063295	Down	0.000133739	LOC100796789	NA	NA	NA	K14488//SAUR family protein	gi|351725988|ref|NP_001238135.1|//uncharacterized protein LOC100527064 [Glycine max]
100776755	1701	1.42745	0.0138043	Up	0.000408687	LOC100776755	NA	GO:0016701//oxidoreductase activity, acting on single donors with incorporation of molecular oxygen	GO:0008152//metabolic process	K04124//gibberellin 3-beta-dioxygenase [EC:1.14.11.15]	gi|356550578|ref|XP_003543662.1|//PREDICTED: gibberellin 3-beta-dioxygenase 1-like [Glycine max]
100500325	677	1.2546	0.00223262	Up	3.29e-05	LOC100500325	NA	NA	GO:0006950//response to stress	NA	gi|351727066|ref|NP_001236380.1|//uncharacterized protein LOC100500325 [Glycine max]
100806641	930	1.80207	0.00154094	Up	1.99e-05	LOC100806641	NA	NA	NA	NA	gi|955387026|ref|XP_003554459.3|//PREDICTED: protein YLS9 [Glycine max]
100794998	1411	1.43272	0.00295823	Up	4.77e-05	LOC100794998	NA	NA	NA	NA	gi|955360992|ref|XP_006594622.2|//PREDICTED: uncharacterized protein LOC100794998 [Glycine max]
BGI_novel_G001800	1061	2.44243	0.000438277	Up	4.18e-06	NA	NA	NA	NA	K18857//alcohol dehydrogenase class-P [EC:1.1.1.1]	gi|947084850|gb|KRH33571.1|//hypothetical protein GLYMA_10G132500 [Glycine max]
100801953	2057	-1.06813	0.0468682	Down	0.00269156	LOC100801953	NA	NA	NA	NA	gi|356524038|ref|XP_003530640.1|//PREDICTED: CRS2-associated factor 2, chloroplastic [Glycine max]
100785348	2096	-1.30877	0.00734277	Down	0.000164297	LOC100785348	NA	NA	NA	NA	gi|356524093|ref|XP_003530667.1|//PREDICTED: UPF0392 protein RCOM_0530710-like [Glycine max]
100787757	1439	1.12566	0.00989678	Up	0.000252353	LOC100787757	NA	GO:0003824//catalytic activity	GO:0008152//metabolic process	K00010//myo-inositol 2-dehydrogenase / D-chiro-inositol 1-dehydrogenase [EC:1.1.1.18 1.1.1.369]	gi|356576119|ref|XP_003556181.1|//PREDICTED: uncharacterized oxidoreductase At4g09670-like [Glycine max]
100306166	825	1.07697	0.00361622	Up	6.21e-05	LOC100306166	NA	NA	GO:0010876//lipid localization	NA	gi|351724697|ref|NP_001238602.1|//uncharacterized protein LOC100306166 precursor [Glycine max]
100814458	1025	1.54875	0.0314127	Up	0.00142415	LOC100814458	NA	NA	NA	NA	gi|955386361|ref|XP_014626775.1|//PREDICTED: uncharacterized protein LOC100814458 [Glycine max]
100807943	2311	-1.23516	0.00647305	Down	0.000138037	LOC100807943	GO:0016021//integral component of membrane	NA	GO:0007165//signal transduction	K19626//inversin;K15502//serine/threonine-protein phosphatase 6 regulatory ankyrin repeat subunit A	gi|571462572|ref|XP_006582322.1|//PREDICTED: protein ACCELERATED CELL DEATH 6-like [Glycine max]
100789137	1211	1.11173	0.00847336	Up	0.00020015	LOC100789137	NA	NA	NA	K14563//rRNA 2'-O-methyltransferase fibrillarin [EC:2.1.1.-]	gi|356567826|ref|XP_003552116.1|//PREDICTED: mediator of RNA polymerase II transcription subunit 36a [Glycine max]
100814996	2106	1.16244	0.0300379	Up	0.00133321	LOC100814996	GO:0031224//intrinsic component of membrane	NA	GO:0051234//establishment of localization	K19996//phosphatidylinositol transfer protein SFH5	gi|571547682|ref|XP_006602689.1|//PREDICTED: patellin-6-like [Glycine max]
100796100	1865	-1.34204	0.000244486	Down	1.99e-06	LOC100796100	NA	GO:0005506//iron ion binding;GO:0016491//oxidoreductase activity	GO:0008152//metabolic process	K07418//null;K00512//steroid 17alpha-monooxygenase / 17alpha-hydroxyprogesterone aldolase [EC:1.14.14.19 4.1.2.30]	gi|955336162|ref|XP_014634556.1|//PREDICTED: cytochrome P450 71D10-like [Glycine max]
100778213	1639	-1.44685	0.0344938	Down	0.00162872	LOC100778213	NA	NA	NA	K20784//null	gi|571530333|ref|XP_006599720.1|//PREDICTED: uncharacterized protein At4g15970-like isoform X2 [Glycine max];gi|356560053|ref|XP_003548310.1|//PREDICTED: uncharacterized protein At4g15970-like isoform X1 [Glycine max];gi|571530339|ref|XP_006599722.1|//PREDICTED: uncharacterized protein At4g15970-like isoform X3 [Glycine max]
778080	1519	1.22481	0.0145425	Up	0.000441555	MYB60	GO:0043231//intracellular membrane-bounded organelle	GO:0003677//DNA binding;GO:0003676//nucleic acid binding	NA	K09422//myb proto-oncogene protein, plant	gi|358248538|ref|NP_001240154.1|//MYB transcription factor MYB60 [Glycine max]
BGI_novel_G003338	897	-1.47164	0.0181683	Down	0.00062354	NA	NA	NA	NA	NA	gi|947051950|gb|KRH01479.1|//hypothetical protein GLYMA_18G279700 [Glycine max]
100301901	2127	-1.00052	0.0145227	Down	0.000440244	DXS1	NA	GO:0016744//transferase activity, transferring aldehyde or ketonic groups;GO:0016903//oxidoreductase activity, acting on the aldehyde or oxo group of donors	GO:0006721//terpenoid metabolic process;GO:0006772//thiamine metabolic process	K01662//1-deoxy-D-xylulose-5-phosphate synthase [EC:2.2.1.7]	gi|351725475|ref|NP_001236070.1|//1-deoxy-D-xylulose 5-phosphate synthase 1 [Glycine max]
100799823	800	1.0732	0.035751	Up	0.00172499	LOC100799823	GO:0044452//nucleolar part	GO:0003723//RNA binding;GO:0016866//intramolecular transferase activity	NA	K11128//H/ACA ribonucleoprotein complex subunit 1	gi|356560951|ref|XP_003548749.1|//PREDICTED: putative H/ACA ribonucleoprotein complex subunit 1-like protein 1 [Glycine max]
100789360	1875	1.22732	0.00152048	Up	1.96e-05	LOC100789360	GO:0005576//extracellular region;GO:0009536//plastid	GO:0043167//ion binding;GO:0016798//hydrolase activity, acting on glycosyl bonds	GO:0044238//primary metabolic process	K01188//beta-glucosidase [EC:3.2.1.21]	gi|356577093|ref|XP_003556662.1|//PREDICTED: beta-glucosidase 40 [Glycine max]
BGI_novel_G001564	4330	-2.33992	0.0131906	Down	0.000382783	NA	NA	NA	NA	K17964//leucine-rich PPR motif-containing protein, mitochondrial	gi|356558306|ref|XP_003547448.1|//PREDICTED: pentatricopeptide repeat-containing protein At5g57250, mitochondrial [Glycine max]
100808467	1303	2.49651	0.00413534	Up	7.36e-05	LOC100808467	NA	GO:0004175//endopeptidase activity	GO:0019538//protein metabolic process	K16292//KDEL-tailed cysteine endopeptidase [EC:3.4.22.-];K01365//cathepsin L [EC:3.4.22.15]	gi|356515052|ref|XP_003526215.1|//PREDICTED: senescence-specific cysteine protease SAG39-like [Glycine max]
100789394	771	1.02786	0.00618728	Up	0.000129827	LOC100789394	NA	NA	NA	K17095//annexin A7/11	gi|955363072|ref|XP_006596338.2|//PREDICTED: annexin D2-like [Glycine max]
100805341	1470	2.48878	0.00148113	Up	1.9e-05	LOC100805341	NA	NA	NA	K09422//myb proto-oncogene protein, plant	gi|356529079|ref|XP_003533124.1|//PREDICTED: transcription factor MYB108-like [Glycine max]
BGI_novel_G000398	1273	-1.17293	0.0287645	Down	0.0012413	NA	GO:0016021//integral component of membrane	NA	NA	NA	gi|571506814|ref|XP_006595759.1|//PREDICTED: uncharacterized protein LOC102665933 [Glycine max]
100808660	1317	2.05666	0.0367677	Up	0.00179806	LOC100808660	NA	GO:0005515//protein binding;GO:0008168//methyltransferase activity	GO:0006730//one-carbon metabolic process	K13262//isoflavone-7-O-methyltransferase [EC:2.1.1.150];K16040//trans-resveratrol di-O-methyltransferase [EC:2.1.1.240]	gi|356577865|ref|XP_003557042.1|//PREDICTED: trans-resveratrol di-O-methyltransferase-like [Glycine max]
100808402	2681	1.14023	0.0352574	Up	0.0016779	LOC100808402	GO:0031224//intrinsic component of membrane	GO:0032559//adenyl ribonucleotide binding;GO:0016301//kinase activity;GO:0004871//signal transducer activity	GO:0006464//cellular protein modification process	K04733//interleukin-1 receptor-associated kinase 4 [EC:2.7.11.1]	gi|947119571|gb|KRH67820.1|//hypothetical protein GLYMA_03G189800 [Glycine max]
100306230	783	-1.10336	0.00229688	Down	3.42e-05	LOC100306230	NA	NA	NA	NA	gi|947084820|gb|KRH33541.1|//hypothetical protein GLYMA_10G130200 [Glycine max]
100812614	1284	1.69868	0.00382221	Up	6.72e-05	LOC100812614	NA	GO:0016787//hydrolase activity	GO:0044238//primary metabolic process	K21026//null;K01188//beta-glucosidase [EC:3.2.1.21];K00679//phospholipid:diacylglycerol acyltransferase [EC:2.3.1.158];K10960//geranylgeranyl reductase [EC:1.3.1.83]	gi|363807640|ref|NP_001242159.1|//uncharacterized protein LOC100812614 precursor [Glycine max]
100810379	2989	-1.11081	0.0191479	Down	0.000674166	LOC100810379	NA	NA	NA	K16670//homeobox protein Meis2;K15613//homeobox protein Meis1	gi|571489144|ref|XP_006591130.1|//PREDICTED: BEL1-like homeodomain protein 8 [Glycine max]
100795286	1895	1.40162	0.00461608	Up	8.63e-05	LOC100795286	NA	NA	NA	K00831//phosphoserine aminotransferase [EC:2.6.1.52]	gi|356502442|ref|XP_003520028.1|//PREDICTED: phosphoserine aminotransferase 2, chloroplastic-like [Glycine max]
100776610	1436	2.00122	0.00563856	Up	0.000115061	LOC100776610	NA	NA	NA	K12951//cation-transporting P-type ATPase D [EC:3.6.3.-];K15889//prenylcysteine alpha-carboxyl methylesterase [EC:3.1.1.-]	gi|356523659|ref|XP_003530454.1|//PREDICTED: U1 small nuclear ribonucleoprotein C-like [Glycine max]
100810778	804	2.36157	0.000870029	Up	9.63e-06	EXPB4	NA	NA	GO:0000003//reproduction	K20628//null	gi|384368000|ref|NP_001244938.1|//expansin-B3-like precursor [Glycine max]
BGI_novel_G002923	3302	-3.28537	5.65e-05	Down	3.52e-07	NA	GO:0005634//nucleus	GO:0003677//DNA binding	GO:0006355//regulation of transcription, DNA-templated	K01184//polygalacturonase [EC:3.2.1.15];K11593//eukaryotic translation initiation factor 2C	gi|734340487|gb|KHN09353.1|//Polygalacturonase [Glycine soja]
100793918	3782	2.74981	0.000271815	Up	2.26e-06	LOC100793918	NA	NA	NA	K01537//Ca2+-transporting ATPase [EC:3.6.3.8]	gi|356573611|ref|XP_003554951.1|//PREDICTED: putative calcium-transporting ATPase 13, plasma membrane-type [Glycine max]
100305493	784	-1.64092	0.00478332	Down	9.08e-05	LOC100305493	NA	GO:0046914//transition metal ion binding;GO:0003824//catalytic activity	NA	K12951//cation-transporting P-type ATPase D [EC:3.6.3.-];K11991//tRNA(adenine34) deaminase [EC:3.5.4.33]	gi|351721430|ref|NP_001236185.1|//uncharacterized protein LOC100305493 [Glycine max]
100778146	1863	1.3534	0.00111005	Up	1.32e-05	LOC100778146	NA	NA	NA	K01114//phospholipase C [EC:3.1.4.3]	gi|356577337|ref|XP_003556783.1|//PREDICTED: non-specific phospholipase C2 [Glycine max]
100801468	1079	1.05067	4.18e-06	Up	1.73e-08	LOC100801468	NA	NA	NA	K19519//transforming growth factor-beta-induced protein	gi|359806547|ref|NP_001241262.1|//uncharacterized protein LOC100801468 precursor [Glycine max]
100306522	684	1.90415	0.000183616	Up	1.4e-06	LOC100306522	GO:0016021//integral component of membrane;GO:0046658//anchored component of plasma membrane	GO:0009055//electron carrier activity;GO:0046914//transition metal ion binding	GO:0006091//generation of precursor metabolites and energy;GO:0051234//establishment of localization	K03006//DNA-directed RNA polymerase II subunit RPB1 [EC:2.7.7.6];K04733//interleukin-1 receptor-associated kinase 4 [EC:2.7.11.1]	gi|351723123|ref|NP_001236244.1|//uncharacterized protein LOC100306522 precursor [Glycine max]
100500080	508	1.57919	0.0434693	Up	0.00238169	LOC100500080	NA	NA	NA	NA	gi|351723495|ref|NP_001236513.1|//uncharacterized protein LOC100500080 [Glycine max]
100819691	1317	1.1491	0.0125558	Up	0.000354952	LOC100819691	NA	GO:0016787//hydrolase activity	GO:0044238//primary metabolic process	K21026//null;K01188//beta-glucosidase [EC:3.2.1.21];K00679//phospholipid:diacylglycerol acyltransferase [EC:2.3.1.158];K10960//geranylgeranyl reductase [EC:1.3.1.83]	gi|356546609|ref|XP_003541717.1|//PREDICTED: GDSL esterase/lipase At5g45950-like [Glycine max]
100817934	1475	1.19715	0.00100992	Up	1.16e-05	LOC100817934	NA	GO:0016787//hydrolase activity	GO:0044238//primary metabolic process	K21026//null	gi|356555408|ref|XP_003546024.1|//PREDICTED: GDSL esterase/lipase At5g45910-like [Glycine max]
100776656	1839	1.94808	0.0171589	Up	0.00057014	LOC100776656	NA	NA	NA	NA	gi|356565291|ref|XP_003550875.1|//PREDICTED: protein IQ-DOMAIN 14-like [Glycine max]
100306610	1247	-1.47019	1.28e-10	Down	1.47e-13	LOC100306610	NA	NA	NA	K06700//proteasome inhibitor subunit 1 (PI31)	gi|351722410|ref|NP_001237499.1|//uncharacterized protein LOC100306610 [Glycine max];gi|571463887|ref|XP_006582844.1|//PREDICTED: uncharacterized protein LOC100306610 isoform X1 [Glycine max]
100788078	769	2.11646	0.0295704	Up	0.00130379	LOC100788078	NA	NA	NA	NA	gi|356569770|ref|XP_003553069.1|//PREDICTED: glycine-rich cell wall structural protein 1-like [Glycine max]
100777281	1424	1.15166	0.00962009	Up	0.000242041	LOC100777281	NA	NA	NA	K15382//solute carrier family 50 (sugar transporter)	gi|356546761|ref|XP_003541791.1|//PREDICTED: bidirectional sugar transporter SWEET1 [Glycine max]
100790170	1284	1.182	4.03e-06	Up	1.66e-08	LOC100790170	GO:0044464//cell part	NA	NA	K20628//null	gi|356531754|ref|XP_003534441.1|//PREDICTED: expansin-A1 [Glycine max]
BGI_novel_G002507	1996	1.2663	0.00218613	Up	3.2e-05	NA	NA	GO:0008810//cellulase activity	GO:0030245//cellulose catabolic process	K01179//endoglucanase [EC:3.2.1.4]	gi|734307306|gb|KHM99090.1|//Endoglucanase 11 [Glycine soja]
100780820	1984	1.79272	0.042396	Up	0.00229285	LOC100780820	NA	NA	NA	NA	gi|356576601|ref|XP_003556419.1|//PREDICTED: protein YLS9 [Glycine max]
100783772	1651	1.68232	0.0224523	Up	0.000851188	LOC100783772	NA	NA	NA	K13434//pathogenesis-related genes transcriptional activator PTI6	gi|955304119|ref|XP_014632620.1|//PREDICTED: ethylene-responsive transcription factor CRF2-like [Glycine max]
100798240	3586	1.20299	0.0327126	Up	0.00150466	LOC100798240	NA	NA	NA	K04630//guanine nucleotide-binding protein G(i) subunit alpha	gi|571525101|ref|XP_003548495.2|//PREDICTED: uncharacterized protein At5g05190-like [Glycine max]
100796187	1619	1.09072	0.0285706	Up	0.00122665	LOC100796187	GO:0009528//plastid inner membrane	NA	NA	K04733//interleukin-1 receptor-associated kinase 4 [EC:2.7.11.1];K07562//nonsense-mediated mRNA decay protein 3;K00858//NAD+ kinase [EC:2.7.1.23]	gi|356540932|ref|XP_003538938.1|//PREDICTED: protein RETICULATA-RELATED 4, chloroplastic-like [Glycine max]
100809363	919	-2.0856	0.0147419	Down	0.000450488	LOC100809363	NA	NA	NA	K18486//heart-and neural crest derivatives-expressed protein 2	gi|356516682|ref|XP_003527022.1|//PREDICTED: uncharacterized protein LOC100809363 [Glycine max]
100800232	1934	1.12156	0.0122403	Up	0.000339959	LOC100800232	NA	NA	NA	K17500//integrin-linked kinase-associated serine/threonine phosphatase 2C [EC:3.1.3.16];K19704//protein phosphatase PTC1 [EC:3.1.3.16];K17506//protein phosphatase 1L [EC:3.1.3.16]	gi|356505793|ref|XP_003521674.1|//PREDICTED: probable protein phosphatase 2C 5 [Glycine max]
778093	1199	-1.38928	0.0267667	Down	0.00111544	LOC778093	GO:0043231//intracellular membrane-bounded organelle	GO:0046914//transition metal ion binding;GO:0003676//nucleic acid binding	NA	K01179//endoglucanase [EC:3.2.1.4];K08869//aarF domain-containing kinase;K17613//calcineurin-binding protein cabin-1	gi|356513215|ref|XP_003525309.1|//PREDICTED: transcription factor MYB1R1 [Glycine max]
BGI_novel_G003062	1505	2.19203	0.0227058	Up	0.000863555	NA	NA	NA	NA	NA	gi|947054247|gb|KRH03700.1|//hypothetical protein GLYMA_17G114900 [Glycine max]
100801504	1968	2.10582	0.00491638	Up	9.48e-05	LOC100801504	NA	NA	NA	K08176//MFS transporter, PHS family, inorganic phosphate transporter;K03509//DNA polymerase eta [EC:2.7.7.7];K13675//null	gi|571486916|ref|XP_003538307.2|//PREDICTED: uncharacterized protein LOC100801504 [Glycine max]
100812682	1292	1.08226	0.0104699	Up	0.000274676	LOC100812682	GO:0044429//mitochondrial part	GO:0030554//adenyl nucleotide binding;GO:0042802//identical protein binding	GO:0044267//cellular protein metabolic process	K03687//molecular chaperone GrpE	gi|359806326|ref|NP_001240970.1|//uncharacterized protein LOC100812682 [Glycine max]
100805968	2119	1.27393	0.0317939	Up	0.00145075	LOC100805968	NA	NA	NA	K14494//DELLA protein	gi|356510552|ref|XP_003524001.1|//PREDICTED: DELLA protein DWARF8-like [Glycine max]
100809836	1840	1.59861	0.000571323	Up	5.81e-06	LOC100809836	NA	NA	NA	K04733//interleukin-1 receptor-associated kinase 4 [EC:2.7.11.1];K07936//GTP-binding nuclear protein Ran	gi|356507015|ref|XP_003522267.1|//PREDICTED: putative nuclease HARBI1 [Glycine max]
100782126	1013	1.19559	0.0256602	Up	0.00104175	LOC100782126	NA	GO:0004170//dUTP diphosphatase activity	GO:0046080//dUTP metabolic process	K01520//dUTP pyrophosphatase [EC:3.6.1.23]	gi|571511873|ref|XP_003544950.2|//PREDICTED: deoxyuridine 5'-triphosphate nucleotidohydrolase-like [Glycine max]
100796956	2070	2.20271	0.006336	Up	0.000134496	LOC100796956	GO:0005576//extracellular region	GO:0016682//oxidoreductase activity, acting on diphenols and related substances as donors, oxygen as acceptor;GO:0046914//transition metal ion binding	GO:0009808//lignin metabolic process	K05909//laccase [EC:1.10.3.2]	gi|356551363|ref|XP_003544045.1|//PREDICTED: laccase-5-like [Glycine max]
100787622	1591	3.24095	4.39e-05	Up	2.59e-07	LOC100787622	NA	GO:0003824//catalytic activity	GO:0008152//metabolic process	K07200//5'-AMP-activated protein kinase, regulatory gamma subunit	gi|947074693|gb|KRH23584.1|//hypothetical protein GLYMA_13G365800 [Glycine max];gi|571503823|ref|XP_003543683.2|//PREDICTED: SNF1-related protein kinase regulatory subunit gamma-like PV42a [Glycine max]
100799485	624	1.03546	0.00742186	Up	0.000166556	LOC100799485	GO:0030529//intracellular ribonucleoprotein complex	GO:0005198//structural molecule activity	GO:0010467//gene expression	K02901//large subunit ribosomal protein L27e	gi|359807224|ref|NP_001241619.1|//uncharacterized protein LOC100799485 [Glycine max]
100808285	1453	-1.1338	0.00535848	Down	0.000107332	LOC100808285	NA	NA	NA	K09517//DnaJ homolog subfamily B member 11;K14431//transcription factor TGA	gi|356515831|ref|XP_003526601.1|//PREDICTED: chaperone protein dnaJ 20, chloroplastic-like [Glycine max]
100798055	768	-1.96012	0.000103158	Down	7.01e-07	LOC100798055	NA	GO:0060089//molecular transducer activity;GO:0016628//oxidoreductase activity, acting on the CH-CH group of donors, NAD or NADP as acceptor	GO:0007165//signal transduction;GO:0008152//metabolic process	K14490//histidine-containing phosphotransfer peotein	gi|571472319|ref|XP_006585571.1|//PREDICTED: histidine-containing phosphotransfer protein 4-like isoform X1 [Glycine max]
BGI_novel_G003016	4191	-2.02389	0.0243062	Down	0.000957095	NA	GO:0005634//nucleus;GO:0016021//integral component of membrane	GO:0003677//DNA binding	NA	K15082//DNA repair protein RAD7;K20185//biogenesis of lysosome-related organelles complex 1 subunit 1;K13415//protein brassinosteroid insensitive 1 [EC:2.7.10.1 2.7.11.1]	gi|734319198|gb|KHN03238.1|//Squamosa promoter-binding-like protein 1 [Glycine soja]
100801718	1909	-1.92646	0.00370207	Down	6.42e-05	LOC100801718	NA	NA	NA	K03327//multidrug resistance protein, MATE family	gi|955353553|ref|XP_014620137.1|//PREDICTED: LOW QUALITY PROTEIN: protein DETOXIFICATION 40-like [Glycine max]
BGI_novel_G003112	997	-1.33228	0.0063906	Down	0.000135967	NA	NA	NA	NA	K13116//ATP-dependent RNA helicase DDX41 [EC:3.6.4.13];K01507//inorganic pyrophosphatase [EC:3.6.1.1]	gi|955313759|ref|XP_014629601.1|//PREDICTED: uncharacterized protein LOC106798155 [Glycine max]
100817808	1377	1.28479	0.0166751	Up	0.00054663	LOC100817808	NA	NA	NA	NA	gi|571441197|ref|XP_006575370.1|//PREDICTED: phosphoglycerate mutase-like protein 1 isoform X1 [Glycine max];gi|734389162|gb|KHN26170.1|//Hypothetical protein glysoja_019494 [Glycine soja]
100818834	3524	1.19475	0.0443281	Up	0.00246596	LOC100818834	NA	NA	NA	NA	gi|356557400|ref|XP_003547004.1|//PREDICTED: uncharacterized protein LOC100818834 [Glycine max]
100797745	6293	1.21707	0.0439671	Up	0.00243201	LOC100797745	NA	NA	NA	K14792//rRNA biogenesis protein RRP5	gi|571477139|ref|XP_006587176.1|//PREDICTED: protein RRP5 homolog isoform X2 [Glycine max];gi|571477137|ref|XP_006587175.1|//PREDICTED: protein RRP5 homolog isoform X1 [Glycine max];gi|955340835|ref|XP_014617558.1|//PREDICTED: protein RRP5 homolog isoform X4 [Glycine max];gi|571477141|ref|XP_006587177.1|//PREDICTED: protein RRP5 homolog isoform X3 [Glycine max]
100797930	1031	1.64314	0.0272478	Up	0.00114321	LOC100797930	GO:0031224//intrinsic component of membrane;GO:0044424//intracellular part	GO:0016491//oxidoreductase activity	GO:0044238//primary metabolic process	K10258//very-long-chain enoyl-CoA reductase [EC:1.3.1.93]	gi|574584385|ref|NP_001276299.1|//uncharacterized protein LOC100797930 [Glycine max]
100776891	1992	1.02536	0.0491987	Up	0.00289991	LOC100776891	GO:0044464//cell part	GO:0008135//translation factor activity, RNA binding;GO:0032561//guanyl ribonucleotide binding;GO:0017111//nucleoside-triphosphatase activity;GO:0016772//transferase activity, transferring phosphorus-containing groups	GO:0006412//translation;GO:0009207//purine ribonucleoside triphosphate catabolic process	K02358//elongation factor Tu	gi|574584722|ref|NP_001276267.1|//elongation factor Tu, mitochondrial-like [Glycine max];gi|356572160|ref|XP_003554238.1|//PREDICTED: elongation factor Tu, mitochondrial-like isoform X1 [Glycine max]
100777479	578	3.56534	3.32e-06	Up	1.31e-08	LOC100777479	NA	NA	GO:0009755//hormone-mediated signaling pathway	K14488//SAUR family protein	gi|351726588|ref|NP_001235596.1|//uncharacterized protein LOC100527404 [Glycine max]
100527285	738	1.22603	0.0267863	Up	0.00111692	LOC100527285	GO:0043231//intracellular membrane-bounded organelle	GO:0003676//nucleic acid binding	GO:0042254//ribosome biogenesis	K07565//60S ribosome subunit biogenesis protein NIP7	gi|351723993|ref|NP_001237554.1|//uncharacterized protein LOC100527285 [Glycine max]
BGI_novel_G001551	1152	1.011	0.0150188	Up	0.000462252	NA	NA	NA	NA	NA	gi|947088350|gb|KRH37015.1|//hypothetical protein GLYMA_09G038700, partial [Glycine max]
100527474	935	-1.03	0.0062669	Down	0.000131804	LOC100527474	NA	NA	NA	K17808//mitochondrial protein import protein ZIM17	gi|571480773|ref|XP_006588420.1|//PREDICTED: uncharacterized protein LOC100527474 isoform X1 [Glycine max];gi|571480775|ref|XP_006588421.1|//PREDICTED: uncharacterized protein LOC100527474 isoform X3 [Glycine max];gi|955343233|ref|XP_014618017.1|//PREDICTED: uncharacterized protein LOC100527474 isoform X2 [Glycine max];gi|351724477|ref|NP_001236547.1|//uncharacterized protein LOC100527474 [Glycin…
100797209	2018	-1.42534	0.00522498	Down	0.000103844	LOC100797209	NA	NA	NA	K03320//ammonium transporter, Amt family	gi|955346273|ref|XP_014618714.1|//PREDICTED: ammonium transporter 1 member 2-like [Glycine max]
BGI_novel_G002608	1564	2.58386	0.00444649	Up	8.22e-05	NA	GO:0005737//cytoplasm	GO:0004364//glutathione transferase activity	GO:0006749//glutathione metabolic process	K00799//glutathione S-transferase [EC:2.5.1.18]	gi|959092570|ref|NP_001304528.1|//glutathione S-transferase TCHQD-like [Glycine max]
100808955	1583	1.40121	0.00705954	Up	0.000155718	LOC100808955	NA	NA	NA	K10147//protein phosphatase 1D [EC:3.1.3.16];K19704//protein phosphatase PTC1 [EC:3.1.3.16];K17506//protein phosphatase 1L [EC:3.1.3.16];K19477//cGMP-dependent protein kinase 2 [EC:2.7.11.12]	gi|356572950|ref|XP_003554628.1|//PREDICTED: probable protein phosphatase 2C 34 [Glycine max]
BGI_novel_G003069	1358	-2.27583	0.0168384	Down	0.000556922	NA	NA	NA	NA	NA	gi|947054247|gb|KRH03700.1|//hypothetical protein GLYMA_17G114900 [Glycine max]
100792894	1744	-1.1559	0.0425106	Down	0.00230217	LOC100792894	NA	GO:0042803//protein homodimerization activity;GO:0009881//photoreceptor activity	GO:0007165//signal transduction;GO:0010224//response to UV-B	K10615//E3 ubiquitin-protein ligase HERC4 [EC:2.3.2.26]	gi|955321527|ref|XP_014631277.1|//PREDICTED: ultraviolet-B receptor UVR8-like isoform X1 [Glycine max];gi|356512860|ref|XP_003525133.1|//PREDICTED: ultraviolet-B receptor UVR8-like isoform X2 [Glycine max]
100783677	928	2.44023	0.00768531	Up	0.000174565	LOC100783677	NA	NA	NA	NA	gi|947080918|gb|KRH29707.1|//hypothetical protein GLYMA_11G133000 [Glycine max]
100802174	1865	2.35949	0.00436787	Up	8.01e-05	LOC100802174	NA	NA	NA	K20716//null	gi|356532301|ref|XP_003534712.1|//PREDICTED: mitogen-activated protein kinase kinase kinase 2-like [Glycine max]
100101867	1480	-1.50986	0.00463173	Down	8.72e-05	OAS-TL6	GO:0005737//cytoplasm	GO:0004124//cysteine synthase activity;GO:0048037//cofactor binding;GO:0016740//transferase activity;GO:0016835//carbon-oxygen lyase activity;GO:0030170//pyridoxal phosphate binding	GO:0008652//cellular amino acid biosynthetic process;GO:0000097//sulfur amino acid biosynthetic process;GO:0006535//cysteine biosynthetic process from serine;GO:0006563//L-serine metabolic process	K01738//cysteine synthase A [EC:2.5.1.47]	gi|955343111|ref|XP_014617982.1|//PREDICTED: cysteine synthase isoform X2 [Glycine max];gi|571480636|ref|XP_006588355.1|//PREDICTED: cysteine synthase isoform X3 [Glycine max];gi|351727024|ref|NP_001238426.1|//cysteine synthase [Glycine max];gi|593688331|ref|XP_007144800.1|//hypothetical protein PHAVU_007G185100g [Phaseolus vulgaris];gi|571480632|ref|XP_006588353.1|//PREDICTED: cysteine synthase …
100792789	2795	-1.13904	0.00270634	Down	4.29e-05	LOC100792789	NA	GO:0003677//DNA binding	GO:0006351//transcription, DNA-templated	K16670//homeobox protein Meis2;K15613//homeobox protein Meis1	gi|356528643|ref|XP_003532909.1|//PREDICTED: homeobox protein BEL1 homolog [Glycine max]
100781420	780	1.50325	0.0178826	Up	0.00060893	LOC100781420	GO:0043231//intracellular membrane-bounded organelle;GO:0000785//chromatin	GO:0003676//nucleic acid binding	GO:0034728//nucleosome organization	K11253//histone H3	gi|937921359|dbj|BAS96276.1|//Os06g0160100, partial [Oryza sativa Japonica Group]
100785689	1872	2.41025	0.00989678	Up	0.000252629	LOC100785689	NA	GO:0003824//catalytic activity	GO:0008152//metabolic process	K07200//5'-AMP-activated protein kinase, regulatory gamma subunit	gi|571514525|ref|XP_003545866.2|//PREDICTED: SNF1-related protein kinase regulatory subunit gamma-like PV42a [Glycine max]
100775403	2628	1.74677	0.0462515	Up	0.00263583	LOC100775403	NA	NA	NA	K10406//kinesin family member C2/C3	gi|356565682|ref|XP_003551067.1|//PREDICTED: uncharacterized protein LOC100775403 [Glycine max]
100785163	1620	1.03341	0.0106807	Up	0.000282554	LOC100785163	NA	GO:0048037//cofactor binding;GO:0016830//carbon-carbon lyase activity	GO:0043436//oxoacid metabolic process	K01590//histidine decarboxylase [EC:4.1.1.22]	gi|356558589|ref|XP_003547587.1|//PREDICTED: serine decarboxylase 1 [Glycine max]
100798494	1030	2.85333	0.00108203	Up	1.26e-05	LOC100798494	NA	NA	NA	K10779//transcriptional regulator ATRX [EC:3.6.4.12]	gi|356539138|ref|XP_003538057.1|//PREDICTED: late embryogenesis abundant protein D-34-like [Glycine max]
100790783	3074	1.12623	0.000300525	Up	2.61e-06	LOC100790783	NA	NA	NA	K16302//metal transporter CNNM;K15449//tRNA wybutosine-synthesizing protein 1 [EC:4.1.3.44]	gi|571456272|ref|XP_006580338.1|//PREDICTED: probable methyltransferase PMT26 [Glycine max]
100777673	1589	1.23942	0.0258308	Up	0.00104994	LOC100777673	NA	NA	NA	K14830//protein MAK11	gi|571520016|ref|XP_006597932.1|//PREDICTED: p21-activated protein kinase-interacting protein 1-like isoform X3 [Glycine max];gi|571520013|ref|XP_006597931.1|//PREDICTED: p21-activated protein kinase-interacting protein 1-like isoform X2 [Glycine max];gi|571520009|ref|XP_006597930.1|//PREDICTED: p21-activated protein kinase-interacting protein 1-like isoform X1 [Glycine max]
100787416	1057	-1.54649	0.00263707	Down	4.15e-05	LOC100787416	NA	NA	NA	K20641//null;K13415//protein brassinosteroid insensitive 1 [EC:2.7.10.1 2.7.11.1]	gi|356543346|ref|XP_003540122.1|//PREDICTED: squamosa promoter-binding protein 1-like [Glycine max]
100807698	1262	-2.31065	0.00590929	Down	0.000122262	LOC100807698	NA	NA	NA	K18696//glycerophosphodiester phosphodiesterase [EC:3.1.4.46]	gi|947045001|gb|KRG94630.1|//hypothetical protein GLYMA_19G098500 [Glycine max]
100785947	1930	-1.05607	0.0303612	Down	0.00135498	LOC100785947	NA	GO:0016740//transferase activity	NA	K04733//interleukin-1 receptor-associated kinase 4 [EC:2.7.11.1];K04730//interleukin-1 receptor-associated kinase 1 [EC:2.7.11.1]	gi|947119185|gb|KRH67434.1|//hypothetical protein GLYMA_03G165700 [Glycine max]
100499688	742	1.37079	0.00905689	Up	0.000219022	LOC100499688	NA	NA	NA	K14611//solute carrier family 23 (nucleobase transporter), member 1/2;K08234//glyoxylase I family protein	gi|351725609|ref|NP_001238378.1|//uncharacterized protein LOC100499688 [Glycine max]
100801057	864	2.14648	0.0059046	Up	0.000121877	LOC100801057	NA	NA	NA	NA	gi|734309729|gb|KHM99539.1|//hypothetical protein glysoja_006382 [Glycine soja]
100779518	2293	2.09459	0.00306443	Up	5.02e-05	LOC100779518	NA	NA	NA	K06699//proteasome activator subunit 4;K12472//epidermal growth factor receptor substrate 15	gi|356567626|ref|XP_003552018.1|//PREDICTED: probable polygalacturonase non-catalytic subunit JP650 [Glycine max]
100818103	2917	1.2826	0.000259747	Up	2.15e-06	LOC100818103	NA	GO:0008940//nitrate reductase activity;GO:0005506//iron ion binding;GO:0050662//coenzyme binding	GO:0042126//nitrate metabolic process	K10534//nitrate reductase (NAD(P)H) [EC:1.7.1.1 1.7.1.2 1.7.1.3]	gi|356552839|ref|XP_003544770.1|//PREDICTED: nitrate reductase [NADH] 2 [Glycine max]
100808483	1980	1.03118	0.0258393	Up	0.00105372	LOC100808483	NA	NA	NA	K03695//ATP-dependent Clp protease ATP-binding subunit ClpB;K08332//vacuolar protein 8	gi|356552480|ref|XP_003544595.1|//PREDICTED: U-box domain-containing protein 6-like [Glycine max]
100814208	1842	1.9181	0.00707146	Up	0.000156153	LOC100814208	NA	NA	NA	K17964//leucine-rich PPR motif-containing protein, mitochondrial	gi|734428105|gb|KHN44610.1|//Putative GPI-anchored protein [Glycine soja]
100170710	1835	-1.56811	0.00491261	Down	9.46e-05	LOC100170710	NA	NA	NA	K12581//CCR4-NOT transcription complex subunit 7/8;K03094//S-phase kinase-associated protein 1;K13126//polyadenylate-binding protein;K05941//glutathione gamma-glutamylcysteinyltransferase [EC:2.3.2.15];K01054//acylglycerol lipase [EC:3.1.1.23]	gi|356549757|ref|XP_003543257.1|//PREDICTED: NAC transcription factor 56 [Glycine max]
100794225	2391	-1.79881	0.00915845	Down	0.000222149	LOC100794225	NA	NA	NA	K04733//interleukin-1 receptor-associated kinase 4 [EC:2.7.11.1]	gi|356566175|ref|XP_003551310.1|//PREDICTED: receptor-like cytosolic serine/threonine-protein kinase RBK1 [Glycine max]
100797119	701	1.60609	0.0278027	Up	0.00117423	LOC100797119	NA	NA	NA	NA	gi|356549299|ref|XP_003543031.1|//PREDICTED: protein NUCLEAR FUSION DEFECTIVE 6, chloroplastic/mitochondrial-like isoform X3 [Glycine max];gi|356549301|ref|XP_003543032.1|//PREDICTED: protein NUCLEAR FUSION DEFECTIVE 6, chloroplastic/mitochondrial-like isoform X2 [Glycine max];gi|947061669|gb|KRH10930.1|//hypothetical protein GLYMA_15G077400 [Glycine max];gi|356549297|ref|XP_003543030.1|//PREDICT…
100790575	2767	1.11538	0.0306921	Up	0.00137499	LOC100790575	NA	GO:0016787//hydrolase activity	GO:0006629//lipid metabolic process	NA	gi|955389746|ref|XP_014627553.1|//PREDICTED: uncharacterized protein LOC100790575 isoform X4 [Glycine max];gi|955389738|ref|XP_014627548.1|//PREDICTED: uncharacterized protein LOC100790575 isoform X2 [Glycine max];gi|955389732|ref|XP_014627545.1|//PREDICTED: uncharacterized protein LOC100790575 isoform X1 [Glycine max];gi|955389740|ref|XP_014627549.1|//PREDICTED: uncharacterized protein LOC100790…
100781567	670	1.4173	0.00512457	Up	0.000101144	LOC100781567	NA	NA	NA	NA	gi|359807405|ref|NP_001241642.1|//uncharacterized protein LOC100781567 precursor [Glycine max]
100804126	1315	1.27256	0.000204766	Up	1.62e-06	LOC100804126	NA	GO:0046872//metal ion binding;GO:0003824//catalytic activity	NA	K00430//peroxidase [EC:1.11.1.7]	gi|356535764|ref|XP_003536413.1|//PREDICTED: peroxidase 12 [Glycine max]
100811998	1560	1.09045	0.00397173	Up	7.03e-05	LOC100811998	GO:0009528//plastid inner membrane	NA	NA	K04733//interleukin-1 receptor-associated kinase 4 [EC:2.7.11.1];K07562//nonsense-mediated mRNA decay protein 3;K00858//NAD+ kinase [EC:2.7.1.23]	gi|356543604|ref|XP_003540250.1|//PREDICTED: protein RETICULATA-RELATED 4, chloroplastic-like [Glycine max]
100782862	1721	1.40046	0.00100732	Up	1.15e-05	LOC100782862	NA	NA	NA	K14775//ribosome biogenesis protein UTP30	gi|356555162|ref|XP_003545905.1|//PREDICTED: ribosomal L1 domain-containing protein 1 [Glycine max]
100800715	868	1.37638	0.0173701	Up	0.000581718	LOC100800715	GO:0043231//intracellular membrane-bounded organelle	GO:0003676//nucleic acid binding	GO:0042254//ribosome biogenesis	K07565//60S ribosome subunit biogenesis protein NIP7	gi|955380377|ref|XP_014625452.1|//PREDICTED: 60S ribosome subunit biogenesis protein NIP7 homolog [Glycine max]
BGI_novel_G000680	1272	-1.51173	0.00537771	Down	0.000107848	NA	NA	NA	NA	K16282//E3 ubiquitin-protein ligase RHA2 [EC:2.3.2.27]	gi|947114771|gb|KRH63073.1|//hypothetical protein GLYMA_04G153400 [Glycine max]
100819264	2050	1.16278	0.00076087	Up	8.25e-06	LOC100819264	NA	GO:0016616//oxidoreductase activity, acting on the CH-OH group of donors, NAD or NADP as acceptor;GO:0000166//nucleotide binding;GO:0031406//carboxylic acid binding	GO:0006563//L-serine metabolic process	K00058//D-3-phosphoglycerate dehydrogenase [EC:1.1.1.95]	gi|734330557|gb|KHN06771.1|//D-3-phosphoglycerate dehydrogenase, chloroplastic [Glycine soja]
100793822	1885	1.51509	0.0485193	Up	0.00283237	LOC100793822	GO:0043231//intracellular membrane-bounded organelle	GO:0005515//protein binding	GO:0009755//hormone-mediated signaling pathway	K14484//auxin-responsive protein IAA	gi|571464383|ref|XP_003530078.2|//PREDICTED: auxin-responsive protein IAA16-like [Glycine max]
100305766	814	-2.61586	0.00276971	Down	4.4e-05	LOC100305766	NA	NA	NA	NA	gi|951020278|ref|XP_014512351.1|//PREDICTED: uncharacterized protein LOC106770997 [Vigna radiata var. radiata]
100305686	625	1.76623	0.000302327	Up	2.64e-06	LOC100305686	NA	NA	GO:0010876//lipid localization	K02605//origin recognition complex subunit 3	gi|947100741|gb|KRH49233.1|//hypothetical protein GLYMA_07G141500 [Glycine max]
100791650	1325	-1.25395	0.000418062	Down	3.95e-06	LOC100791650	NA	NA	NA	NA	gi|571494672|ref|XP_006592910.1|//PREDICTED: uncharacterized protein LOC100791650 [Glycine max]
100527195	788	-1.01769	0.00173817	Down	2.39e-05	LOC100527195	GO:0009536//plastid	GO:0016651//oxidoreductase activity, acting on NAD(P)H	GO:0008152//metabolic process	NA	gi|351723493|ref|NP_001236257.1|//uncharacterized protein LOC100527195 [Glycine max]
100527007	2193	1.11741	0.024039	Up	0.00093718	LOC100527007	GO:0030529//intracellular ribonucleoprotein complex	GO:0005198//structural molecule activity	GO:0010467//gene expression	K02882//large subunit ribosomal protein L18Ae	gi|955305246|ref|XP_014618556.1|//PREDICTED: uncharacterized protein LOC100527007 isoform X1 [Glycine max]
100797670	2261	1.28839	2.47e-08	Up	5.27e-11	LOC100797670	NA	GO:0016682//oxidoreductase activity, acting on diphenols and related substances as donors, oxygen as acceptor;GO:0046914//transition metal ion binding	GO:0008152//metabolic process	K19791//iron transport multicopper oxidase	gi|356517653|ref|XP_003527501.1|//PREDICTED: L-ascorbate oxidase homolog [Glycine max]
100805566	1887	1.19524	0.00946293	Up	0.000236238	LOC100805566	NA	NA	NA	K05609//ubiquitin carboxyl-terminal hydrolase L3 [EC:3.4.19.12]	gi|571447228|ref|XP_006577326.1|//PREDICTED: uncharacterized protein LOC100805566 [Glycine max]
100809003	1394	2.20513	0.0216542	Up	0.000808656	LOC100809003	NA	NA	NA	K01016//estrone sulfotransferase [EC:2.8.2.4];K01025//null	gi|356548823|ref|XP_003542798.1|//PREDICTED: cytosolic sulfotransferase 15-like [Glycine max]
100813247	2766	1.46727	0.000229184	Up	1.86e-06	LOC100813247	GO:0005618//cell wall	GO:0004252//serine-type endopeptidase activity	GO:0006508//proteolysis	K04733//interleukin-1 receptor-associated kinase 4 [EC:2.7.11.1];K13199//plasminogen activator inhibitor 1 RNA-binding protein;K12663//Delta(3,5)-Delta(2,4)-dienoyl-CoA isomerase [EC:5.3.3.-];K01183//chitinase [EC:3.2.1.14]	gi|356571283|ref|XP_003553808.1|//PREDICTED: subtilisin-like protease SBT1.6 [Glycine max]
BGI_novel_G002429	2016	-2.15791	0.0253619	Down	0.0010262	NA	NA	GO:0004143//diacylglycerol kinase activity;GO:0005524//ATP binding	GO:0016310//phosphorylation;GO:0007205//protein kinase C-activating G-protein coupled receptor signaling pathway	K00901//diacylglycerol kinase (ATP) [EC:2.7.1.107]	gi|947073574|gb|KRH22465.1|//hypothetical protein GLYMA_13G302200 [Glycine max]
100776361	1369	1.80048	0.0408177	Up	0.0021508	LOC100776361	NA	NA	NA	K13065//shikimate O-hydroxycinnamoyltransferase [EC:2.3.1.133]	gi|356540559|ref|XP_003538755.1|//PREDICTED: uncharacterized protein LOC100776361 [Glycine max]
100784180	2856	1.50446	6.42e-07	Up	2.02e-09	LOC100784180	NA	NA	NA	K04733//interleukin-1 receptor-associated kinase 4 [EC:2.7.11.1];K13199//plasminogen activator inhibitor 1 RNA-binding protein;K12663//Delta(3,5)-Delta(2,4)-dienoyl-CoA isomerase [EC:5.3.3.-]	gi|356504212|ref|XP_003520892.1|//PREDICTED: subtilisin-like protease SBT1.6 [Glycine max]
100499869	541	1.74559	0.000139072	Up	1.01e-06	LOC100499869	NA	GO:0046914//transition metal ion binding	NA	K03006//DNA-directed RNA polymerase II subunit RPB1 [EC:2.7.7.6];K04733//interleukin-1 receptor-associated kinase 4 [EC:2.7.11.1]	gi|351727707|ref|NP_001237170.1|//uncharacterized protein LOC100499869 precursor [Glycine max]
BGI_novel_G000174	1275	1.01766	0.000172908	Up	1.3e-06	NA	NA	NA	NA	K12451//3,5-epimerase/4-reductase [EC:5.1.3.- 1.1.1.-]	gi|947129617|gb|KRH77471.1|//hypothetical protein GLYMA_01G215400 [Glycine max]
100527582	1305	-1.46007	0.00022012	Down	1.77e-06	LOC100527582	NA	NA	NA	NA	gi|571532019|ref|XP_006600153.1|//PREDICTED: uncharacterized protein LOC100527582 isoform X1 [Glycine max]
778141	1196	1.45204	0.0150222	Up	0.000463091	BZIP123	GO:0043231//intracellular membrane-bounded organelle	GO:0003677//DNA binding;GO:0005515//protein binding;GO:0001071//nucleic acid binding transcription factor activity	GO:0006351//transcription, DNA-templated	K09060//plant G-box-binding factor	gi|947109633|gb|KRH57959.1|//hypothetical protein GLYMA_05G096000 [Glycine max]
606549	1786	-1.15695	0.00170994	Down	2.32e-05	CYP82C1	NA	GO:0016709//oxidoreductase activity, acting on paired donors, with incorporation or reduction of molecular oxygen, NAD(P)H as one donor, and incorporation of one atom of oxygen;GO:0005506//iron ion binding	GO:0008152//metabolic process	K00512//steroid 17alpha-monooxygenase / 17alpha-hydroxyprogesterone aldolase [EC:1.14.14.19 4.1.2.30]	gi|351721241|ref|NP_001236179.1|//cytochrome P450 CYP82C1 [Glycine max]
100793076	1066	-2.39472	2.81e-05	Down	1.56e-07	LOC100793076	GO:0043231//intracellular membrane-bounded organelle	GO:0080043//quercetin 3-O-glucosyltransferase activity;GO:0080044//quercetin 7-O-glucosyltransferase activity	GO:0009813//flavonoid biosynthetic process;GO:0052696//flavonoid glucuronidation	K04628//2-hydroxyacylsphingosine 1-beta-galactosyltransferase [EC:2.4.1.45];K13692//UDP-glucose:(indol-3-yl)acetate beta-D-glucosyltransferase [EC:2.4.1.121];K13691//pathogen-inducible salicylic acid glucosyltransferase [EC:2.4.1.-]	gi|356551006|ref|XP_003543870.1|//PREDICTED: UDP-glycosyltransferase 83A1-like [Glycine max]
100794996	1199	1.05294	0.035995	Up	0.0017462	LOC100794996	NA	NA	NA	K01517//manganese-dependent ADP-ribose/CDP-alcohol diphosphatase [EC:3.6.1.13 3.6.1.16 3.6.1.53]	gi|356513785|ref|XP_003525590.1|//PREDICTED: high-affinity nitrate transporter 3.1-like [Glycine max]
100787285	2337	1.22518	0.0207272	Up	0.000758448	LOC100787285	GO:0044424//intracellular part	GO:0005515//protein binding;GO:0032559//adenyl ribonucleotide binding	GO:0006457//protein folding	K04077//chaperonin GroEL	gi|571464281|ref|XP_006583012.1|//PREDICTED: chaperonin CPN60-like 2, mitochondrial [Glycine max]
100779977	2229	1.1284	0.00135227	Up	1.68e-05	LOC100779977	NA	NA	NA	K14494//DELLA protein	gi|955364571|ref|XP_006595703.2|//PREDICTED: scarecrow-like protein 21 [Glycine max]
BGI_novel_G000069	2453	2.02444	0.0176159	Up	0.000595113	NA	NA	GO:0097159//organic cyclic compound binding;GO:1901363//heterocyclic compound binding;GO:0046872//metal ion binding;GO:0016740//transferase activity;GO:0050662//coenzyme binding;GO:0036094//small molecule binding	GO:0008652//cellular amino acid biosynthetic process;GO:0009082//branched-chain amino acid biosynthetic process	K01652//acetolactate synthase I/II/III large subunit [EC:2.2.1.6]	gi|734337602|gb|KHN08539.1|//Acetolactate synthase 3, chloroplastic [Glycine soja]
BGI_novel_G001437	2366	2.0605	0.0352574	Up	0.00167643	NA	NA	NA	NA	K10280//F-box and leucine-rich repeat protein 14	gi|734416077|gb|KHN38005.1|//F-box/LRR-repeat protein 14 [Glycine soja]
100800668	1646	1.33807	0.0451074	Up	0.00252433	LOC100800668	GO:0044424//intracellular part	GO:0016616//oxidoreductase activity, acting on the CH-OH group of donors, NAD or NADP as acceptor;GO:0046914//transition metal ion binding	GO:0008152//metabolic process	K18857//alcohol dehydrogenase class-P [EC:1.1.1.1]	gi|356552775|ref|XP_003544738.1|//PREDICTED: alcohol dehydrogenase 1-like [Glycine max]
100812856	2154	1.20968	0.00654674	Up	0.000140408	LOC100812856	NA	GO:0046872//metal ion binding;GO:0016740//transferase activity;GO:0005488//binding	NA	K03260//translation initiation factor 4G	gi|955308901|ref|XP_014625593.1|//PREDICTED: zinc finger CCCH domain-containing protein 3 isoform X2 [Glycine max];gi|955308897|ref|XP_014625585.1|//PREDICTED: zinc finger CCCH domain-containing protein 3 isoform X1 [Glycine max]
100785983	2247	1.81436	0.00115439	Up	1.39e-05	LOC100785983	NA	NA	NA	K15397//3-ketoacyl-CoA synthase [EC:2.3.1.199]	gi|356574783|ref|XP_003555524.1|//PREDICTED: 3-ketoacyl-CoA synthase 11-like [Glycine max]
100789702	717	1.18336	0.039957	Up	0.0020631	LOC100789702	GO:0043231//intracellular membrane-bounded organelle;GO:0000785//chromatin	GO:0003676//nucleic acid binding	GO:0034728//nucleosome organization	K11252//histone H2B	gi|590587799|ref|XP_007016059.1|//Histone superfamily protein [Theobroma cacao]
547688	1500	1.01848	0.0360271	Up	0.00174952	GDH2	NA	GO:0016639//oxidoreductase activity, acting on the CH-NH2 group of donors, NAD or NADP as acceptor	GO:0019752//carboxylic acid metabolic process	K00261//glutamate dehydrogenase (NAD(P)+) [EC:1.4.1.3]	gi|351720691|ref|NP_001236417.1|//glutamate dehydrogenase 2 [Glycine max]
102668451	2114	-2.08133	0.0096412	Down	0.000243044	LOC102668451	NA	NA	NA	K12471//epsin;K12448//UDP-arabinose 4-epimerase [EC:5.1.3.5];K04460//serine/threonine-protein phosphatase 5 [EC:3.1.3.16]	gi|955378526|ref|XP_006606346.2|//PREDICTED: serine/threonine-protein phosphatase 7 long form homolog [Glycine max]
100816809	1786	1.45304	0.00049629	Up	4.9e-06	LOC100816809	NA	NA	NA	K13691//pathogen-inducible salicylic acid glucosyltransferase [EC:2.4.1.-];K00699//glucuronosyltransferase [EC:2.4.1.17];K13030//cyanohydrin beta-glucosyltransferase [EC:2.4.1.85]	gi|356577454|ref|XP_003556840.1|//PREDICTED: 7-deoxyloganetin glucosyltransferase [Glycine max]
100780915	1392	1.14247	0.0207726	Up	0.000761124	LOC100780915	NA	GO:0016787//hydrolase activity	GO:0044238//primary metabolic process	K10396//kinesin family member 5;K01206//alpha-L-fucosidase [EC:3.2.1.51]	gi|947055054|gb|KRH04507.1|//hypothetical protein GLYMA_17G166100 [Glycine max]
100783504	2551	1.46075	0.0292881	Up	0.00127632	LOC100783504	NA	NA	NA	K04733//interleukin-1 receptor-associated kinase 4 [EC:2.7.11.1]	gi|356574639|ref|XP_003555453.1|//PREDICTED: putative leucine-rich repeat receptor-like serine/threonine-protein kinase At2g14440 [Glycine max]
100815185	712	2.0129	8.91e-07	Up	2.89e-09	LOC100815185	NA	GO:0005488//binding	GO:0010876//lipid localization;GO:0051234//establishment of localization	K04733//interleukin-1 receptor-associated kinase 4 [EC:2.7.11.1]	gi|358248118|ref|NP_001240073.1|//uncharacterized protein LOC100815185 precursor [Glycine max]
100790232	956	1.38138	0.0485193	Up	0.0028367	LOC100790232	NA	NA	NA	K12135//zinc finger protein CONSTANS;K19720//collagen, type III, alpha	gi|356541070|ref|XP_003539006.1|//PREDICTED: B-box zinc finger protein 20 [Glycine max]
100792196	1640	2.60027	0.000302169	Up	2.63e-06	LOC100792196	NA	NA	NA	K02883//large subunit ribosomal protein L18e;K11855//ubiquitin carboxyl-terminal hydrolase 36/42 [EC:3.4.19.12]	gi|734400010|gb|KHN31117.1|//36.4 kDa proline-rich protein [Glycine soja]
100788541	1270	-1.6795	0.0148901	Down	0.000457928	LOC100788541	GO:0044464//cell part	GO:0008324//cation transmembrane transporter activity	GO:0006812//cation transport	K14709//solute carrier family 39 (zinc transporter), member 1/2/3	gi|734405563|gb|KHN33365.1|//Zinc transporter 1 [Glycine soja]
100779986	2660	1.66228	0.000571494	Up	5.82e-06	LOC100779986	NA	NA	NA	K15398//fatty acid omega-hydroxylase [EC:1.14.-.-]	gi|571465209|ref|XP_006583288.1|//PREDICTED: cytochrome P450 86A8-like [Glycine max]
100776723	819	-1.15243	0.00575433	Down	0.000117791	LOC100776723	NA	NA	NA	NA	gi|356543982|ref|XP_003540435.1|//PREDICTED: uncharacterized protein LOC100776723 [Glycine max]
102661207	1251	1.39098	0.0253619	Up	0.00102717	LOC102661207	NA	NA	NA	NA	gi|571439911|ref|XP_006574998.1|//PREDICTED: uncharacterized protein LOC102661207 [Glycine max]
102662942	1298	1.38472	0.0394708	Up	0.0020122	LOC102662942	NA	NA	NA	NA	gi|571494468|ref|XP_006592854.1|//PREDICTED: probable serine/threonine-protein kinase clkA [Glycine max]
100790704	2270	-1.15413	0.000496205	Down	4.88e-06	LOC100790704	NA	GO:0008408//3'-5' exonuclease activity;GO:0003677//DNA binding;GO:0003887//DNA-directed DNA polymerase activity	GO:0071897//DNA biosynthetic process;GO:0090304//nucleic acid metabolic process;GO:0090305//nucleic acid phosphodiester bond hydrolysis;GO:0006261//DNA-dependent DNA replication	K02335//DNA polymerase I [EC:2.7.7.7]	gi|955337876|ref|XP_014634882.1|//PREDICTED: DNA polymerase I B, chloroplastic/mitochondrial-like isoform X2 [Glycine max];gi|955337874|ref|XP_014634881.1|//PREDICTED: DNA polymerase I B, chloroplastic/mitochondrial-like isoform X1 [Glycine max];gi|955337878|ref|XP_014634883.1|//PREDICTED: DNA polymerase I B, chloroplastic/mitochondrial-like isoform X3 [Glycine max];gi|734309782|gb|KHM99592.1|//D…
100797541	2152	1.73911	0.00425598	Up	7.71e-05	LOC100797541	GO:0031224//intrinsic component of membrane	GO:0005275//amine transmembrane transporter activity	GO:0015837//amine transport	K03294//basic amino acid/polyamine antiporter, APA family	gi|356530119|ref|XP_003533631.1|//PREDICTED: cationic amino acid transporter 5-like [Glycine max]
106799218	1637	1.05139	0.00146487	Up	1.85e-05	LOC106799218	NA	NA	NA	K02984//small subunit ribosomal protein S3Ae;K13420//LRR receptor-like serine/threonine-protein kinase FLS2 [EC:2.7.11.1]	gi|955328419|ref|XP_014632876.1|//PREDICTED: leucine-rich repeat extensin-like protein 3, partial [Glycine max]
100777933	3480	1.16009	0.00878225	Up	0.000209243	LOC100777933	GO:0030529//intracellular ribonucleoprotein complex	GO:0005198//structural molecule activity;GO:0003676//nucleic acid binding	GO:0010467//gene expression	K02893//large subunit ribosomal protein L23Ae	gi|356568957|ref|XP_003552674.1|//PREDICTED: 60S ribosomal protein L23a-like [Glycine max]
100817012	1441	-1.01975	0.0348655	Down	0.00165309	LOC100817012	NA	GO:0003824//catalytic activity	GO:0008152//metabolic process	K05278//flavonol synthase [EC:1.14.11.23]	gi|734388847|gb|KHN25971.1|//Protein SRG1 [Glycine soja]
732576	849	1.70219	8.87e-08	Up	2.17e-10	LOC732576	NA	GO:0048029//monosaccharide binding	NA	K04733//interleukin-1 receptor-associated kinase 4 [EC:2.7.11.1]	gi|947123378|gb|KRH71584.1|//hypothetical protein GLYMA_02G156800 [Glycine max]
100797785	1753	2.62814	0.00356764	Up	6.1e-05	LOC100797785	NA	NA	NA	K20665//null	gi|356506774|ref|XP_003522151.1|//PREDICTED: cytochrome P450 94B3-like [Glycine max]
100791781	1573	1.53007	0.000200476	Up	1.57e-06	LOC100791781	GO:0031224//intrinsic component of membrane	NA	GO:0006810//transport	K15277//solute carrier family 35 (adenosine 3'-phospho 5'-phosphosulfate transporter), member B3	gi|356568332|ref|XP_003552365.1|//PREDICTED: UDP-galactose/UDP-glucose transporter 2-like [Glycine max]
BGI_novel_G000387	2340	2.05263	0.0191479	Up	0.000673372	NA	NA	GO:0008270//zinc ion binding;GO:0016491//oxidoreductase activity	GO:0055114//oxidation-reduction process	K18980//2-methylene-furan-3-one reductase [EC:1.3.1.105]	gi|734416692|gb|KHN38571.1|//Quinone oxidoreductase-like protein, chloroplastic [Glycine soja]
100800760	2945	1.58603	0.0396251	Up	0.00202739	LOC100800760	NA	NA	NA	K04733//interleukin-1 receptor-associated kinase 4 [EC:2.7.11.1]	gi|356536747|ref|XP_003536897.1|//PREDICTED: probable LRR receptor-like serine/threonine-protein kinase RKF3 [Glycine max]
100781074	3333	-1.06512	0.0127192	Down	0.000363201	LOC100781074	NA	GO:0030246//carbohydrate binding;GO:0015925//galactosidase activity;GO:0043167//ion binding	GO:0044238//primary metabolic process	K12309//beta-galactosidase [EC:3.2.1.23]	gi|356526021|ref|XP_003531618.1|//PREDICTED: beta-galactosidase 1-like [Glycine max]
100306661	634	1.16169	0.00111912	Up	1.34e-05	LOC100306661	NA	NA	NA	NA	NA
100783377	4345	2.64761	1.73e-08	Up	3.37e-11	LOC100783377	GO:0016021//integral component of membrane	GO:0005524//ATP binding;GO:0016887//ATPase activity	GO:0006810//transport	K05681//ATP-binding cassette, subfamily G (WHITE), member 2	gi|955329638|ref|XP_014633170.1|//PREDICTED: pleiotropic drug resistance protein 1-like isoform X2 [Glycine max];gi|356519409|ref|XP_003528365.1|//PREDICTED: pleiotropic drug resistance protein 1-like isoform X1 [Glycine max];gi|593267082|ref|XP_007135719.1|//hypothetical protein PHAVU_010G152500g [Phaseolus vulgaris]
100819809	1492	5.47324	1.64e-17	Up	5.59e-21	LOC100819809	NA	GO:0003824//catalytic activity	GO:0008152//metabolic process	K11147//dehydrogenase/reductase SDR family member 4 [EC:1.1.-.-];K00059//3-oxoacyl-[acyl-carrier protein] reductase [EC:1.1.1.100]	gi|356505868|ref|XP_003521711.1|//PREDICTED: glucose and ribitol dehydrogenase homolog 1-like [Glycine max]
102662961	489	2.32117	0.011528	Up	0.000315669	LOC102662961	NA	NA	NA	NA	gi|571513764|ref|XP_006596930.1|//PREDICTED: uncharacterized protein LOC102662961 [Glycine max]
100789386	1798	2.29684	0.0139271	Up	0.000414704	CYP82A3	GO:0044464//cell part	GO:0005506//iron ion binding;GO:0016491//oxidoreductase activity	GO:0008152//metabolic process	K00512//steroid 17alpha-monooxygenase / 17alpha-hydroxyprogesterone aldolase [EC:1.14.14.19 4.1.2.30];K07408//cytochrome P450, family 1, subfamily A, polypeptide 1 [EC:1.14.14.1]	gi|359806338|ref|NP_001240972.1|//cytochrome P450 82A3 [Glycine max]
100786628	2909	1.4945	0.00914542	Up	0.00022161	LOC100786628	NA	NA	NA	NA	gi|356534852|ref|XP_003535965.1|//PREDICTED: uncharacterized protein LOC100786628 [Glycine max]
100785506	2642	-1.4562	4.01e-06	Down	1.64e-08	LOC100785506	NA	NA	NA	K06617//raffinose synthase [EC:2.4.1.82]	gi|356552396|ref|XP_003544554.1|//PREDICTED: probable galactinol--sucrose galactosyltransferase 1 [Glycine max]
100527097	662	2.20656	0.0151089	Up	0.0004668	LOC100527097	NA	NA	GO:0006950//response to stress	NA	gi|351726232|ref|NP_001238655.1|//uncharacterized protein LOC100527097 [Glycine max]
100777869	1649	2.62255	0.00376393	Up	6.56e-05	LOC100777869	NA	GO:0016639//oxidoreductase activity, acting on the CH-NH2 group of donors, NAD or NADP as acceptor	GO:0019752//carboxylic acid metabolic process	K00261//glutamate dehydrogenase (NAD(P)+) [EC:1.4.1.3]	gi|356559551|ref|XP_003548062.1|//PREDICTED: glutamate dehydrogenase 1 [Glycine max]
100776878	1652	1.98248	0.0462555	Up	0.00263943	CYP93A1	GO:0031224//intrinsic component of membrane	GO:0005506//iron ion binding;GO:0016491//oxidoreductase activity	GO:0008152//metabolic process	K00512//steroid 17alpha-monooxygenase / 17alpha-hydroxyprogesterone aldolase [EC:1.14.14.19 4.1.2.30];K13261//3,9-dihydroxypterocarpan 6a-monooxygenase [EC:1.14.13.28];K07408//cytochrome P450, family 1, subfamily A, polypeptide 1 [EC:1.14.14.1]	gi|359806094|ref|NP_001241186.1|//3,9-dihydroxypterocarpan 6A-monooxygenase [Glycine max]
547660	1357	1.62971	0.0207395	Up	0.000759403	LOC547660	NA	GO:0048037//cofactor binding	GO:0008152//metabolic process	K13265//vestitone reductase [EC:1.1.1.348]	gi|351725017|ref|NP_001236054.1|//2'-hydroxydihydrodaidzein reductase [Glycine max]
100787767	1257	1.47869	0.0164581	Up	0.000536704	LOC100787767	NA	NA	NA	NA	gi|356513014|ref|XP_003525209.1|//PREDICTED: uncharacterized protein LOC100787767 [Glycine max]
100784912	2040	2.00188	0.0166886	Up	0.000547481	LOC100784912	NA	GO:0016160//amylase activity;GO:0043167//ion binding	GO:0005976//polysaccharide metabolic process	K01177//beta-amylase [EC:3.2.1.2]	gi|356541318|ref|XP_003539125.1|//PREDICTED: beta-amylase 3, chloroplastic [Glycine max]
100806478	1578	1.32919	0.000452215	Up	4.36e-06	LOC100806478	NA	NA	NA	K04733//interleukin-1 receptor-associated kinase 4 [EC:2.7.11.1];K12173//BRCA1-A complex subunit BRE	gi|356540815|ref|XP_003538880.1|//PREDICTED: thaumatin-like protein 1 [Glycine max]
BGI_novel_G002858	1356	-1.84758	0.0258696	Down	0.00105657	NA	NA	GO:0004177//aminopeptidase activity;GO:0008237//metallopeptidase activity;GO:0008270//zinc ion binding	GO:0006508//proteolysis	K08776//puromycin-sensitive aminopeptidase [EC:3.4.11.-]	gi|947056690|gb|KRH06096.1|//hypothetical protein GLYMA_16G004500 [Glycine max]
106797192	902	3.46199	5.59e-06	Up	2.47e-08	LOC106797192	NA	NA	NA	K20513//ferruginol synthase [EC:1.14.13.190];K20556//null	gi|955386384|ref|XP_014626780.1|//PREDICTED: geraniol 8-hydroxylase-like [Glycine max]
100799162	1267	3.02986	6.19e-05	Up	3.96e-07	LOC100799162	NA	GO:0016209//antioxidant activity;GO:0005506//iron ion binding;GO:0003824//catalytic activity	GO:0042743//hydrogen peroxide metabolic process;GO:0006950//response to stress	K00430//peroxidase [EC:1.11.1.7]	gi|571479687|ref|XP_003534655.2|//PREDICTED: cationic peroxidase 1-like [Glycine max]
100820546	2165	1.41559	0.00806271	Up	0.000186032	LOC100820546	GO:0044424//intracellular part	GO:0005515//protein binding;GO:0032559//adenyl ribonucleotide binding	GO:0006457//protein folding	K04077//chaperonin GroEL	gi|734312817|gb|KHN00995.1|//Chaperonin CPN60-2, mitochondrial [Glycine soja]
100793104	3734	1.23224	1.63e-09	Up	2.51e-12	LOC100793104	NA	NA	NA	K10999//cellulose synthase A [EC:2.4.1.12]	gi|356557164|ref|XP_003546888.1|//PREDICTED: cellulose synthase A catalytic subunit 3 [UDP-forming]-like [Glycine max]
100810797	968	2.79551	0.000379781	Up	3.47e-06	LOC100810797	NA	NA	NA	NA	gi|356520457|ref|XP_003528878.1|//PREDICTED: BON1-associated protein 2-like [Glycine max]
100787091	1314	2.82335	0.000342644	Up	3.07e-06	LOC100787091	NA	NA	NA	K09286//EREBP-like factor	gi|356518848|ref|XP_003528089.1|//PREDICTED: ethylene-responsive transcription factor ERF114-like [Glycine max]
100804978	1007	4.11977	3.52e-25	Up	3.44e-29	LOC100804978	NA	NA	NA	K03239//translation initiation factor eIF-2B subunit alpha	gi|356497269|ref|XP_003517483.1|//PREDICTED: protein LURP-one-related 17-like [Glycine max]
100818471	2686	-1.08695	0.000828607	Down	9.05e-06	LOC100818471	NA	GO:0005524//ATP binding;GO:0004672//protein kinase activity	GO:0006468//protein phosphorylation;GO:0006950//response to stress	K17609//nucleoredoxin [EC:1.8.1.8]	gi|571464159|ref|XP_006582976.1|//PREDICTED: U-box domain-containing protein 52-like isoform X5 [Glycine max];gi|571464161|ref|XP_006582977.1|//PREDICTED: U-box domain-containing protein 35-like isoform X6 [Glycine max];gi|571464157|ref|XP_006582975.1|//PREDICTED: U-box domain-containing protein 35-like isoform X4 [Glycine max];gi|571464155|ref|XP_006582974.1|//PREDICTED: U-box domain-containing …
BGI_novel_G000248	1428	-1.09897	0.00687997	Down	0.000149243	NA	NA	NA	NA	K17911//beta-carotene isomerase [EC:5.2.1.14]	gi|947122189|gb|KRH70395.1|//hypothetical protein GLYMA_02G088200 [Glycine max]
100811700	2120	1.68752	0.0354343	Up	0.00169685	LOC100811700	NA	GO:0016758//transferase activity, transferring hexosyl groups	NA	K14595//abscisate beta-glucosyltransferase [EC:2.4.1.263]	gi|356519727|ref|XP_003528521.1|//PREDICTED: abscisate beta-glucosyltransferase-like [Glycine max]
100812688	1290	1.74177	0.0237751	Up	0.000920502	LOC100812688	NA	GO:0008171//O-methyltransferase activity;GO:0005515//protein binding	GO:0006730//one-carbon metabolic process	K13262//isoflavone-7-O-methyltransferase [EC:2.1.1.150]	gi|359806569|ref|NP_001241010.1|//uncharacterized protein LOC100812688 [Glycine max]
100803637	1275	4.10592	2.78e-09	Up	4.55e-12	LOC100803637	NA	GO:0016209//antioxidant activity;GO:0005506//iron ion binding;GO:0003824//catalytic activity	GO:0008152//metabolic process;GO:0006950//response to stress	K00430//peroxidase [EC:1.11.1.7]	gi|356509058|ref|XP_003523269.1|//PREDICTED: peroxidase P7-like [Glycine max]
100782586	2897	1.20959	0.00171865	Up	2.34e-05	LOC100782586	NA	NA	NA	K02212//DNA replication licensing factor MCM4 [EC:3.6.4.12]	gi|356538731|ref|XP_003537854.1|//PREDICTED: DNA replication licensing factor MCM4-like [Glycine max]
100789739	1419	1.55199	0.0221915	Up	0.000836965	LOC100789739	NA	GO:0016701//oxidoreductase activity, acting on single donors with incorporation of molecular oxygen;GO:0016706//oxidoreductase activity, acting on paired donors, with incorporation or reduction of molecular oxygen, 2-oxoglutarate as one donor, and incorporation of one atom each of oxygen into both donors;GO:0046914//transition metal ion binding	GO:0008152//metabolic process	K04125//gibberellin 2-oxidase [EC:1.14.11.13]	gi|356549099|ref|XP_003542935.1|//PREDICTED: gibberellin 2-beta-dioxygenase-like [Glycine max]
100305983	764	1.45089	0.000280769	Up	2.36e-06	LOC100305983	NA	NA	NA	K13436//pto-interacting protein 1 [EC:2.7.11.1]	gi|351734526|ref|NP_001235863.1|//uncharacterized protein LOC100305983 [Glycine max]
100803062	1164	1.32261	0.0258501	Up	0.00105514	LOC100803062	NA	NA	NA	NA	gi|356567716|ref|XP_003552063.1|//PREDICTED: uncharacterized protein At5g65660-like [Glycine max]
547969	1316	1.31151	6.23e-06	Up	2.79e-08	LOC547969	NA	GO:0004553//hydrolase activity, hydrolyzing O-glycosyl compounds;GO:0043167//ion binding;GO:0016798//hydrolase activity, acting on glycosyl bonds	GO:0044238//primary metabolic process;GO:0005975//carbohydrate metabolic process	NA	gi|351723155|ref|NP_001236757.1|//ruBisCO-associated protein [Glycine max]
100787458	2646	1.96831	0.0475567	Up	0.00275433	LOC100787458	NA	NA	NA	NA	gi|356554266|ref|XP_003545469.1|//PREDICTED: uncharacterized protein LOC100787458 [Glycine max]
100305482	831	1.50385	0.00605369	Up	0.000126433	LOC100305482	GO:0016020//membrane;GO:0009532//plastid stroma;GO:0042579//microbody	GO:0016646//oxidoreductase activity, acting on the CH-NH group of donors, NAD or NADP as acceptor;GO:0046914//transition metal ion binding	GO:0006970//response to osmotic stress;GO:0006952//defense response	K13436//pto-interacting protein 1 [EC:2.7.11.1]	gi|351724265|ref|NP_001236028.1|//uncharacterized protein LOC100305482 [Glycine max]
547828	836	3.12397	0.000162007	Up	1.2e-06	GMPM1	NA	NA	GO:0007275//multicellular organism development	NA	gi|351723539|ref|NP_001238562.1|//18 kDa seed maturation protein [Glycine max]
100781400	1101	2.18902	6.18e-07	Up	1.92e-09	LOC100781400	NA	NA	NA	NA	gi|571463979|ref|XP_006582890.1|//PREDICTED: uncharacterized protein LOC100781400 isoform X1 [Glycine max];gi|363808222|ref|NP_001242233.1|//uncharacterized protein LOC100781400 [Glycine max]
100807596	1239	2.38365	4.59e-17	Up	1.79e-20	LOC100807596	NA	NA	NA	NA	gi|356517860|ref|XP_003527604.1|//PREDICTED: uncharacterized protein LOC100807596 [Glycine max]
100777228	1371	2.68704	0.00279069	Up	4.45e-05	LOC100777228	NA	NA	NA	K20254//perilipin-4	gi|358248810|ref|NP_001239688.1|//uncharacterized protein LOC100777228 precursor [Glycine max];gi|955347951|ref|XP_014618975.1|//PREDICTED: uncharacterized protein LOC100777228 isoform X1 [Glycine max]
100816370	1194	2.63582	0.00229456	Up	3.4e-05	LOC100816370	NA	NA	NA	K09286//EREBP-like factor	gi|955387855|ref|XP_014627150.1|//PREDICTED: AP2-like ethylene-responsive transcription factor BBM1 [Glycine max]
100797528	1352	2.57734	0.00102637	Up	1.18e-05	LOC100797528	NA	NA	NA	K05278//flavonol synthase [EC:1.14.11.23];K05277//leucoanthocyanidin dioxygenase [EC:1.14.11.19]	gi|356494912|ref|XP_003516325.1|//PREDICTED: protein SRG1 [Glycine max]
547489	1191	1.76683	2.19e-05	Up	1.17e-07	HIDH	NA	GO:0003824//catalytic activity	NA	K13258//2-hydroxyisoflavanone dehydratase [EC:4.2.1.105]	gi|351721981|ref|NP_001237228.1|//2-hydroxyisoflavanone dehydratase [Glycine max]
100800237	2820	1.60516	0.0292428	Up	0.00127363	LOC100800237	GO:0016021//integral component of membrane	NA	NA	K00430//peroxidase [EC:1.11.1.7];K14794//ribosomal RNA-processing protein 12	gi|356538624|ref|XP_003537801.1|//PREDICTED: protein NUCLEAR FUSION DEFECTIVE 4 [Glycine max]
100500384	1025	1.3032	0.0385627	Up	0.00193859	LOC100500384	NA	GO:0046914//transition metal ion binding	NA	NA	gi|351721581|ref|NP_001237214.1|//uncharacterized protein LOC100500384 [Glycine max]
100789064	975	3.45413	6.29e-17	Up	2.61e-20	LOC100789064	NA	GO:0061135//endopeptidase regulator activity	GO:0010466//negative regulation of peptidase activity	NA	gi|356556646|ref|XP_003546634.1|//PREDICTED: alpha-amylase/subtilisin inhibitor-like [Glycine max]
100810979	717	1.24021	0.00375687	Up	6.54e-05	LOC100810979	NA	GO:0004866//endopeptidase inhibitor activity	GO:0051346//negative regulation of hydrolase activity	K13899//cystatin-C	gi|363814294|ref|NP_001242786.1|//uncharacterized protein LOC100810979 [Glycine max]
100500607	691	2.70715	0.00173486	Up	2.37e-05	LOC100500607	GO:0044464//cell part	GO:0046914//transition metal ion binding	NA	K14841//ribosome biogenesis protein NSA1	gi|351722434|ref|NP_001236732.1|//uncharacterized protein LOC100500607 [Glycine max]
100793410	915	2.4931	0.00301423	Up	4.91e-05	LOC100793410	NA	NA	GO:0006351//transcription, DNA-templated	K09286//EREBP-like factor	gi|571457768|ref|XP_006580881.1|//PREDICTED: ethylene-responsive transcription factor ERF114-like [Glycine max]
100778264	1026	3.62588	2.35e-08	Up	4.93e-11	LOC100778264	NA	NA	NA	NA	gi|356534201|ref|XP_003535646.1|//PREDICTED: non-specific lipid-transfer protein-like protein At2g13820 [Glycine max]
100777800	1063	1.53301	0.000643617	Up	6.72e-06	LOC100777800	NA	NA	NA	K04733//interleukin-1 receptor-associated kinase 4 [EC:2.7.11.1];K12173//BRCA1-A complex subunit BRE	gi|356512976|ref|XP_003525190.1|//PREDICTED: thaumatin-like protein [Glycine max]
547924	2468	1.92931	0.00882583	Up	0.000211063	AOX1	GO:0031224//intrinsic component of membrane;GO:0043231//intracellular membrane-bounded organelle;GO:0016021//integral component of membrane;GO:0005743//mitochondrial inner membrane;GO:0070469//respiratory chain;GO:0019866//organelle inner membrane	GO:0043169//cation binding;GO:0046872//metal ion binding;GO:0005515//protein binding;GO:0003824//catalytic activity;GO:0009916//alternative oxidase activity	GO:0006091//generation of precursor metabolites and energy;GO:0032501//multicellular organismal process;GO:0055114//oxidation-reduction process;GO:0051234//establishment of localization	K17893//ubiquinol oxidase [EC:1.10.3.11]	gi|351720843|ref|NP_001236166.1|//ubiquinol oxidase 1, mitochondrial [Glycine max];gi|947114381|gb|KRH62683.1|//hypothetical protein GLYMA_04G123800 [Glycine max]
100810888	1280	-1.0893	0.00308665	Down	5.07e-05	LOC100810888	NA	NA	NA	NA	gi|356538664|ref|XP_003537821.1|//PREDICTED: uncharacterized protein LOC100810888 [Glycine max]
100500077	737	3.51435	3.33e-06	Up	1.33e-08	LOC100500077	NA	NA	NA	NA	gi|351722522|ref|NP_001236479.1|//uncharacterized protein LOC100500077 [Glycine max]
100801439	1692	1.24611	0.0235583	Up	0.000909806	COL16	GO:0005622//intracellular	GO:0008270//zinc ion binding	NA	K12135//zinc finger protein CONSTANS	gi|947057461|gb|KRH06867.1|//hypothetical protein GLYMA_16G050900 [Glycine max];gi|356561371|ref|XP_003548956.1|//PREDICTED: zinc finger protein CONSTANS-LIKE 15 [Glycine max]
100816891	1948	1.90033	4.9e-06	Up	2.13e-08	LOC100816891	NA	NA	NA	K08819//cyclin-dependent kinase 12/13 [EC:2.7.11.22 2.7.11.23];K13424//WRKY transcription factor 33	gi|356528110|ref|XP_003532648.1|//PREDICTED: probable WRKY transcription factor 28 [Glycine max]
100790675	1825	-1.10248	0.0379759	Down	0.00188747	LOC100790675	NA	GO:0005506//iron ion binding	NA	K00512//steroid 17alpha-monooxygenase / 17alpha-hydroxyprogesterone aldolase [EC:1.14.14.19 4.1.2.30];K07408//cytochrome P450, family 1, subfamily A, polypeptide 1 [EC:1.14.14.1]	gi|356560753|ref|XP_003548652.1|//PREDICTED: cytochrome P450 CYP82D47-like [Glycine max]
100802214	1152	3.60076	2.75e-06	Up	1.05e-08	LOC100802214	NA	NA	NA	K09422//myb proto-oncogene protein, plant	gi|959092463|ref|NP_001304532.1|//myb-related protein Myb4-like [Glycine max]
100815635	2462	1.87386	0.00161306	Up	2.13e-05	LOC100815635	NA	NA	NA	K16911//ATP-dependent RNA helicase DDX21 [EC:3.6.4.13]	gi|356524181|ref|XP_003530710.1|//PREDICTED: DEAD-box ATP-dependent RNA helicase 53-like [Glycine max]
100782863	1192	1.17063	0.0386166	Up	0.00194587	LOC100782863	GO:0005634//nucleus;GO:0005667//transcription factor complex	GO:0001228//transcriptional activator activity, RNA polymerase II transcription regulatory region sequence-specific binding;GO:0003682//chromatin binding;GO:0000977//RNA polymerase II regulatory region sequence-specific DNA binding;GO:0008270//zinc ion binding;GO:0001085//RNA polymerase II transcription factor binding;GO:0001071//nucleic acid binding transcription factor activity	GO:0010467//gene expression;GO:0009314//response to radiation;GO:0030154//cell differentiation;GO:0045944//positive regulation of transcription from RNA polymerase II promoter	K17895//GATA-binding protein 3	gi|955330718|ref|XP_003530174.3|//PREDICTED: GATA transcription factor 2-like [Glycine max]
100785797	912	2.52995	0.005066	Up	9.96e-05	LOC100785797	NA	NA	NA	K01870//isoleucyl-tRNA synthetase [EC:6.1.1.5];K19027//zinc finger FYVE domain-containing protein 26	gi|356506838|ref|XP_003522182.1|//PREDICTED: dirigent protein 22-like [Glycine max]
100526959	852	-1.06283	1.85e-05	Down	9.74e-08	LOC100526959	NA	NA	NA	NA	gi|571486296|ref|XP_006590271.1|//PREDICTED: uncharacterized protein LOC100526959 isoform X3 [Glycine max];gi|571486290|ref|XP_006590268.1|//PREDICTED: uncharacterized protein LOC100526959 isoform X1 [Glycine max];gi|351723351|ref|NP_001236508.1|//uncharacterized protein LOC100526959 [Glycine max];gi|571486294|ref|XP_006590270.1|//PREDICTED: uncharacterized protein LOC100526959 isoform X2 [Glycin…
100306189	734	3.25219	2.41e-07	Up	6.96e-10	LOC100306189	NA	NA	NA	K03860//phosphatidylinositol glycan, class Q;K20887//null	gi|351721233|ref|NP_001235155.1|//uncharacterized protein LOC100306189 precursor [Glycine max]
100786618	1615	2.0172	0.0413777	Up	0.00220442	LOC100786618	NA	NA	NA	NA	gi|356533407|ref|XP_003535256.1|//PREDICTED: embryonic protein DC-8-like [Glycine max]
BGI_novel_G001393	1014	2.94887	1.29e-06	Up	4.4e-09	NA	NA	NA	NA	NA	gi|947094966|gb|KRH43551.1|//hypothetical protein GLYMA_08G156600 [Glycine max]
100807192	2027	4.10833	7.77e-10	Up	1.08e-12	LOC100807192	NA	GO:0005506//iron ion binding;GO:0016491//oxidoreductase activity	NA	K01723//hydroperoxide dehydratase [EC:4.2.1.92]	gi|571448964|ref|XP_003523882.2|//PREDICTED: allene oxide synthase-like [Glycine max]
547843	527	1.77671	7.85e-08	Up	1.9e-10	LOC547843	NA	NA	NA	NA	gi|255627363|gb|ACU14026.1|//unknown [Glycine max]
100812189	1273	2.57987	0.00463173	Up	8.69e-05	LOC100812189	NA	NA	NA	K09422//myb proto-oncogene protein, plant	gi|356543772|ref|XP_003540334.1|//PREDICTED: myb-related protein 330-like [Glycine max]
100805863	1266	3.17143	0.000136894	Up	9.86e-07	LOC100805863	GO:0043231//intracellular membrane-bounded organelle;GO:0031224//intrinsic component of membrane;GO:0031090//organelle membrane	NA	GO:0006810//transport	K09873//aquaporin TIP	gi|571530111|ref|XP_006599671.1|//PREDICTED: probable aquaporin TIP-type alpha [Glycine max]
100789784	963	2.54628	0.00036515	Up	3.29e-06	LOC100789784	NA	NA	NA	NA	gi|356526731|ref|XP_003531970.1|//PREDICTED: uncharacterized protein At5g65660-like [Glycine max]
100798477	2039	2.44704	0.00846594	Up	0.000199561	LOC100798477	NA	NA	NA	K07195//exocyst complex component 7	gi|356536889|ref|XP_003536965.1|//PREDICTED: exocyst complex component EXO70A1-like [Glycine max]
100101893	894	1.40788	0.0224523	Up	0.000850714	EN2	NA	GO:0005488//binding;GO:0004518//nuclease activity	GO:0006259//DNA metabolic process	NA	gi|351724843|ref|NP_001235024.1|//endonuclease precursor [Glycine max]
100500204	1999	3.11795	2.83e-06	Up	1.08e-08	LOC100500204	GO:0044464//cell part;GO:0016021//integral component of membrane	GO:0015291//secondary active transmembrane transporter activity;GO:0015238//drug transmembrane transporter activity;GO:0015297//antiporter activity	GO:0015893//drug transport;GO:0006855//drug transmembrane transport	K03327//multidrug resistance protein, MATE family	gi|593268227|ref|XP_007136291.1|//hypothetical protein PHAVU_009G034100g [Phaseolus vulgaris];gi|955315890|ref|XP_006578309.2|//PREDICTED: protein DETOXIFICATION 27 [Glycine max]
100801591	1006	1.16671	0.0344766	Up	0.00162418	LOC100801591	NA	GO:0016787//hydrolase activity;GO:0003824//catalytic activity	NA	K01061//carboxymethylenebutenolidase [EC:3.1.1.45]	gi|947102515|gb|KRH51007.1|//hypothetical protein GLYMA_07G255900 [Glycine max];gi|356521935|ref|XP_003529605.1|//PREDICTED: endo-1,3;1,4-beta-D-glucanase-like [Glycine max]
547821	992	1.70238	5.63e-08	Up	1.32e-10	VSPA	NA	GO:0045735//nutrient reservoir activity;GO:0016791//phosphatase activity	NA	K20728//null;K12742//isoprene synthase [EC:4.2.3.27];K02866//large subunit ribosomal protein L10e;K11340//actin-like protein 6A	gi|351727983|ref|NP_001238459.1|//stem 28 kDa glycoprotein precursor [Glycine max];gi|1351033|sp|P10742.2|S25K_SOYBN//RecName: Full=Stem 31 kDa glycoprotein; AltName: Full=Vegetative storage protein VSP25; Flags: Precursor
100792859	2244	-1.3108	0.0242202	Down	0.000951942	LOC100792859	NA	NA	NA	K01183//chitinase [EC:3.2.1.14];K14638//solute carrier family 15 (peptide/histidine transporter), member 3/4	gi|356540120|ref|XP_003538538.1|//PREDICTED: MACPF domain-containing protein At1g14780-like isoform X1 [Glycine max]
100793187	1073	1.73796	0.0015533	Up	2.02e-05	LOC100793187	NA	NA	NA	NA	gi|356505422|ref|XP_003521490.1|//PREDICTED: protein YLS9 [Glycine max]
100500674	1030	1.00302	0.032431	Up	0.00148678	LOC100500674	GO:0005634//nucleus	GO:0003677//DNA binding	GO:0006351//transcription, DNA-templated	K18490//homeobox protein OTX2;K09326//null	gi|356552220|ref|XP_003544467.1|//PREDICTED: WUSCHEL-related homeobox 4 [Glycine max]
100815089	1037	1.47392	0.00982049	Up	0.000249482	LOC100815089	NA	NA	NA	NA	gi|356553333|ref|XP_003545011.1|//PREDICTED: uncharacterized protein At1g76070 [Glycine max]
100786773	2016	1.87772	4.71e-05	Up	2.84e-07	LOC100786773	NA	NA	NA	K00128//aldehyde dehydrogenase (NAD+) [EC:1.2.1.3]	gi|356497822|ref|XP_003517756.1|//PREDICTED: aldehyde dehydrogenase family 2 member B7, mitochondrial-like [Glycine max]
100788024	701	-1.34528	4.72e-05	Down	2.86e-07	LOC100788024	NA	NA	NA	NA	gi|358248776|ref|NP_001239938.1|//uncharacterized protein LOC100788024 [Glycine max]
100817528	1662	-1.32978	0.000120889	Down	8.5e-07	LOC100817528	GO:0005622//intracellular	GO:0008270//zinc ion binding	NA	K12135//zinc finger protein CONSTANS	gi|356575548|ref|XP_003555902.1|//PREDICTED: zinc finger protein CONSTANS-LIKE 16-like [Glycine max]
100802242	1810	2.09839	0.030841	Up	0.00138693	LOC100802242	GO:0005634//nucleus	GO:0003677//DNA binding;GO:0003700//transcription factor activity, sequence-specific DNA binding	GO:0006355//regulation of transcription, DNA-templated	K09286//EREBP-like factor	gi|571568054|ref|XP_006606168.1|//PREDICTED: ethylene-responsive transcription factor ERF110 [Glycine max]
100819698	1642	2.3836	4.65e-06	Up	2e-08	LOC100819698	NA	GO:0004175//endopeptidase activity	GO:0019538//protein metabolic process	K00924//null;K02882//large subunit ribosomal protein L18Ae	gi|359806832|ref|NP_001241567.1|//uncharacterized protein LOC100819698 precursor [Glycine max]
100780688	2498	1.35125	0.000418062	Up	3.94e-06	LOC100780688	NA	NA	NA	K15920//beta-D-xylosidase 4 [EC:3.2.1.37]	gi|356552866|ref|XP_003544783.1|//PREDICTED: probable beta-D-xylosidase 7 [Glycine max]
100776745	1809	-1.1145	0.00813426	Down	0.000188984	LOC100776745	NA	NA	NA	K04628//2-hydroxyacylsphingosine 1-beta-galactosyltransferase [EC:2.4.1.45];K00699//glucuronosyltransferase [EC:2.4.1.17];K13030//cyanohydrin beta-glucosyltransferase [EC:2.4.1.85]	gi|955356262|ref|XP_014620757.1|//PREDICTED: 7-deoxyloganetin glucosyltransferase-like [Glycine max]
100796712	1583	1.63764	0.0197974	Up	0.000708444	LOC100796712	NA	NA	NA	K02930//large subunit ribosomal protein L4e	gi|356572399|ref|XP_003554356.1|//PREDICTED: 60S ribosomal protein L4-like [Glycine max]
100776077	889	2.24872	0.00390547	Up	6.89e-05	LOC100776077	NA	NA	NA	NA	gi|356557100|ref|XP_003546856.1|//PREDICTED: uncharacterized protein LOC100776077 [Glycine max]
100803737	1975	2.61124	0.00405506	Up	7.2e-05	LOC100803737	NA	NA	NA	K14487//auxin responsive GH3 gene family	gi|571436036|ref|XP_006573649.1|//PREDICTED: probable indole-3-acetic acid-amido synthetase GH3.1 [Glycine max]
100305754	822	2.48818	1.34e-07	Up	3.65e-10	LOC100305754	NA	GO:0061135//endopeptidase regulator activity	GO:0010466//negative regulation of peptidase activity	NA	gi|351723039|ref|NP_001236241.1|//uncharacterized protein LOC100305754 precursor [Glycine max]
100814621	1423	1.8181	2.62e-05	Up	1.44e-07	LOC100814621	NA	NA	NA	NA	gi|356499765|ref|XP_003518707.1|//PREDICTED: CBS domain-containing protein CBSX1, chloroplastic [Glycine max]
100819846	1228	3.25138	8.92e-08	Up	2.22e-10	LOC100819846	NA	GO:0016791//phosphatase activity	NA	K17506//protein phosphatase 1L [EC:3.1.3.16]	gi|356542975|ref|XP_003539939.1|//PREDICTED: probable protein phosphatase 2C 58 [Glycine max]
102665703	1187	1.33344	0.0126084	Up	0.000358497	LOC102665703	NA	NA	NA	NA	gi|734415789|gb|KHN37876.1|//Histone H2B.3 [Glycine soja]
100804226	711	3.8112	6.07e-11	Up	6.21e-14	LOC100804226	NA	NA	NA	NA	gi|255626159|gb|ACU13424.1|//unknown [Glycine max]
100799829	2194	1.56823	0.00495985	Up	9.64e-05	LOC100799829	NA	NA	NA	K13667//protein glucosyltransferase [EC:2.4.1.-]	gi|356561622|ref|XP_003549080.1|//PREDICTED: O-glucosyltransferase rumi homolog [Glycine max]
100817228	1843	1.2182	0.000249458	Up	2.04e-06	LOC100817228	NA	GO:0032559//adenyl ribonucleotide binding;GO:0003824//catalytic activity	NA	K01648//ATP citrate (pro-S)-lyase [EC:2.3.3.8]	gi|356557084|ref|XP_003546848.1|//PREDICTED: ATP-citrate synthase alpha chain protein 1-like [Glycine max]
100790034	4274	1.34092	0.00974848	Up	0.000246701	LOC100790034	GO:0031224//intrinsic component of membrane	GO:0046873//metal ion transmembrane transporter activity;GO:0032559//adenyl ribonucleotide binding;GO:0019829//cation-transporting ATPase activity	GO:0009206//purine ribonucleoside triphosphate biosynthetic process;GO:0006816//calcium ion transport	K01537//Ca2+-transporting ATPase [EC:3.6.3.8]	gi|571557779|ref|XP_006604467.1|//PREDICTED: calcium-transporting ATPase 12, plasma membrane-type-like [Glycine max]
100775399	2187	-1.13332	0.00210635	Down	3.05e-05	LOC100775399	NA	NA	NA	NA	gi|356499153|ref|XP_003518407.1|//PREDICTED: uncharacterized protein LOC100775399 isoform X1 [Glycine max]
100794412	1114	3.05677	4.36e-06	Up	1.82e-08	LOC100794412	NA	GO:0003824//catalytic activity	GO:0008152//metabolic process	K13070//momilactone-A synthase [EC:1.1.1.295];K09841//xanthoxin dehydrogenase [EC:1.1.1.288]	gi|358248324|ref|NP_001239862.1|//uncharacterized protein LOC100794412 [Glycine max]
100786079	1996	2.20852	0.00481759	Up	9.23e-05	LOC100786079	NA	GO:0016160//amylase activity;GO:0043167//ion binding	GO:0005976//polysaccharide metabolic process	K01177//beta-amylase [EC:3.2.1.2]	gi|571436239|ref|XP_006573703.1|//PREDICTED: beta-amylase 3, chloroplastic [Glycine max]
100782663	1062	2.0729	0.0348655	Up	0.00165258	LOC100782663	NA	NA	NA	NA	gi|356553210|ref|XP_003544951.1|//PREDICTED: protein YLS9 [Glycine max]
100788222	2166	1.00061	0.028986	Up	0.00125514	LOC100788222	GO:0016021//integral component of membrane	GO:0016705//oxidoreductase activity, acting on paired donors, with incorporation or reduction of molecular oxygen;GO:0005506//iron ion binding;GO:0016491//oxidoreductase activity	GO:0006631//fatty acid metabolic process;GO:0055114//oxidation-reduction process;GO:0006629//lipid metabolic process	K13076//Delta8-fatty-acid desaturase [EC:1.14.19.4]	gi|951055379|ref|XP_014521463.1|//PREDICTED: delta(8)-fatty-acid desaturase 2-like [Vigna radiata var. radiata];gi|356498248|ref|XP_003517965.1|//PREDICTED: delta(8)-fatty-acid desaturase 2-like [Glycine max]
100306281	617	2.67284	2.17e-09	Up	3.44e-12	LOC100306281	NA	NA	NA	NA	gi|955394183|ref|XP_003555775.3|//PREDICTED: hydrophobic protein RCI2B [Glycine max]
100819510	1395	-1.02233	0.00931477	Down	0.000229354	LOC100819510	NA	GO:0016787//hydrolase activity	GO:0044238//primary metabolic process	K21026//null	gi|571499924|ref|XP_006594559.1|//PREDICTED: GDSL esterase/lipase At1g28600-like [Glycine max]
100788665	1264	2.10323	0.00356764	Up	6.1e-05	LOC100788665	GO:0044424//intracellular part	GO:0016701//oxidoreductase activity, acting on single donors with incorporation of molecular oxygen;GO:0046914//transition metal ion binding	GO:0006020//inositol metabolic process	K00469//inositol oxygenase [EC:1.13.99.1]	gi|363807385|ref|NP_001242635.1|//uncharacterized protein LOC100788665 [Glycine max]
100170736	1534	1.73941	0.0114116	Up	0.000311267	LOC100170736	NA	GO:0000166//nucleotide binding;GO:0010181//FMN binding;GO:0003824//catalytic activity;GO:0016491//oxidoreductase activity	GO:0008152//metabolic process;GO:0055114//oxidation-reduction process	K11517//(S)-2-hydroxy-acid oxidase [EC:1.1.3.15]	gi|955334928|ref|XP_014634285.1|//PREDICTED: peroxisomal (S)-2-hydroxy-acid oxidase GLO1 [Glycine max]
100793934	2129	2.25573	0.0124023	Up	0.000348095	LOC100793934	NA	GO:0046914//transition metal ion binding;GO:0003824//catalytic activity	GO:0008152//metabolic process	K19791//iron transport multicopper oxidase	gi|571491759|ref|XP_006592035.1|//PREDICTED: L-ascorbate oxidase homolog [Glycine max]
100802738	776	1.69093	0.0477187	Up	0.00276488	LOC100802738	NA	NA	NA	NA	gi|356504609|ref|XP_003521088.1|//PREDICTED: uncharacterized protein LOC100802738 [Glycine max]
100305899	862	1.07174	0.0287645	Up	0.00124156	LOC100305899	NA	NA	NA	NA	gi|356541805|ref|XP_003539363.1|//PREDICTED: protein RALF-like 34 [Glycine max]
100797625	1157	1.51525	0.0138673	Up	0.000411907	LOC100797625	NA	NA	NA	K14563//rRNA 2'-O-methyltransferase fibrillarin [EC:2.1.1.-]	gi|356567826|ref|XP_003552116.1|//PREDICTED: mediator of RNA polymerase II transcription subunit 36a [Glycine max]
100860051	678	4.18501	4.95e-09	Up	8.71e-12	LOC100860051	NA	NA	NA	NA	gi|255626159|gb|ACU13424.1|//unknown [Glycine max]
100783430	1952	1.8589	0.0207885	Up	0.000762292	LOC100783430	NA	GO:0005506//iron ion binding;GO:0016491//oxidoreductase activity	GO:0008152//metabolic process	K09755//ferulate-5-hydroxylase [EC:1.14.-.-]	gi|356496685|ref|XP_003517196.1|//PREDICTED: cytochrome P450 84A1-like [Glycine max]
100818437	935	1.57672	0.00297369	Up	4.81e-05	LOC100818437	NA	NA	NA	K00857//thymidine kinase [EC:2.7.1.21]	gi|356547841|ref|XP_003542313.1|//PREDICTED: thymidine kinase-like [Glycine max]
100820396	2046	-1.24581	0.00269129	Down	4.26e-05	LOC100820396	GO:0005887//integral component of plasma membrane	GO:0005355//glucose transmembrane transporter activity;GO:0005351//sugar:proton symporter activity	GO:0046323//glucose import;GO:0015992//proton transport;GO:1904659//glucose transmembrane transport	K08145//MFS transporter, SP family, solute carrier family 2 (facilitated glucose transporter), member 8	gi|571517491|ref|XP_003547222.2|//PREDICTED: sugar transporter ERD6-like 16 isoform X1 [Glycine max];gi|571499380|ref|XP_003541648.2|//PREDICTED: sugar transporter ERD6-like 16 isoform X3 [Glycine max];gi|571499376|ref|XP_006594463.1|//PREDICTED: sugar transporter ERD6-like 16 isoform X2 [Glycine max];gi|955358599|ref|XP_014621224.1|//PREDICTED: sugar transporter ERD6-like 16 isoform X1 [Glycine …
102662455	736	2.42825	0.00847336	Up	0.000199996	LOC102662455	NA	NA	NA	K15920//beta-D-xylosidase 4 [EC:3.2.1.37]	gi|571566962|ref|XP_006605999.1|//PREDICTED: uncharacterized protein LOC102662455 [Glycine max]
100306500	788	1.98331	0.0274215	Up	0.00115412	LOC100306500	NA	NA	NA	NA	gi|571494173|ref|XP_003540256.2|//PREDICTED: uncharacterized protein LOC100815215 [Glycine max]
100809283	2163	1.42641	0.0473398	Up	0.0027279	LOC100809283	GO:0043231//intracellular membrane-bounded organelle	NA	GO:0006351//transcription, DNA-templated	K06620//transcription factor E2F3	gi|571482118|ref|XP_006588860.1|//PREDICTED: transcription factor E2FA-like [Glycine max]
100791958	874	2.02568	0.039957	Up	0.00206621	LOC100791958	NA	NA	NA	K06236//collagen, type I, alpha;K14491//two-component response regulator ARR-B family	gi|571544868|ref|XP_003553155.2|//PREDICTED: putative Myb family transcription factor At1g14600 [Glycine max]
100810927	3396	1.62229	0.00942437	Up	0.000233664	LOC100810927	NA	GO:0004175//endopeptidase activity;GO:0032559//adenyl ribonucleotide binding;GO:0042623//ATPase activity, coupled	GO:0019538//protein metabolic process	K08675//Lon-like ATP-dependent protease [EC:3.4.21.-]	gi|571565779|ref|XP_003555805.2|//PREDICTED: lon protease homolog 1, mitochondrial-like [Glycine max]
BGI_novel_G002540	545	2.99347	0.00043123	Up	4.1e-06	NA	NA	NA	NA	NA	gi|734376672|gb|KHN21401.1|//hypothetical protein glysoja_042464 [Glycine soja]
100809662	1458	2.75744	1.19e-06	Up	4e-09	LOC100809662	NA	GO:0003824//catalytic activity	GO:0008152//metabolic process	K05277//leucoanthocyanidin dioxygenase [EC:1.14.11.19]	gi|955311010|ref|XP_003520449.3|//PREDICTED: leucoanthocyanidin dioxygenase [Glycine max]
100799815	1283	-1.34721	0.00667005	Down	0.000143956	LOC100799815	NA	NA	NA	K14493//gibberellin receptor GID1 [EC:3.-.-.-]	gi|356559969|ref|XP_003548268.1|//PREDICTED: probable carboxylesterase 18 [Glycine max]
100795276	2940	1.65132	0.0286838	Up	0.00123527	LOC100795276	NA	NA	NA	K00454//lipoxygenase [EC:1.13.11.12]	gi|356500370|ref|XP_003519005.1|//PREDICTED: linoleate 13S-lipoxygenase 2-1, chloroplastic [Glycine max]
100305684	771	3.12645	3.85e-07	Up	1.14e-09	LOC100305684	NA	NA	NA	NA	gi|351724663|ref|NP_001238089.1|//uncharacterized protein LOC100527317 [Glycine max]
100783727	1281	-1.04109	0.000834988	Down	9.14e-06	LOC100783727	NA	NA	NA	K01953//asparagine synthase (glutamine-hydrolysing) [EC:6.3.5.4];K13783//MFS transporter, OPA family, solute carrier family 37 (glycerol-3-phosphate transporter), member 1/2	gi|356549751|ref|XP_003543254.1|//PREDICTED: stem-specific protein TSJT1 [Glycine max]
100800307	931	2.3091	0.0104308	Up	0.00027263	LOC100800307	NA	NA	NA	K04733//interleukin-1 receptor-associated kinase 4 [EC:2.7.11.1]	gi|356550156|ref|XP_003543455.1|//PREDICTED: kiwellin-like [Glycine max]
100778798	1085	3.13269	8.76e-05	Up	5.82e-07	LOC100778798	NA	NA	NA	NA	gi|358248408|ref|NP_001239877.1|//uncharacterized protein LOC100778798 [Glycine max]
100787403	1816	2.53109	0.00263324	Up	4.12e-05	LOC100787403	NA	NA	NA	K13356//alcohol-forming fatty acyl-CoA reductase [EC:1.2.1.84]	gi|571488981|ref|XP_006591085.1|//PREDICTED: alcohol-forming fatty acyl-CoA reductase-like [Glycine max]
100819603	1701	2.99322	0.000282052	Up	2.39e-06	LOC100819603	NA	NA	NA	K14487//auxin responsive GH3 gene family	gi|356565527|ref|XP_003550991.1|//PREDICTED: indole-3-acetic acid-amido synthetase GH3.2-like [Glycine max]
100807221	1764	3.91041	1.03e-07	Up	2.72e-10	LOC100807221	NA	NA	NA	K00924//null;K02882//large subunit ribosomal protein L18Ae	gi|356548993|ref|XP_003542883.1|//PREDICTED: basic 7S globulin-like [Glycine max]
100801252	1115	2.43174	0.007845	Up	0.000178792	LOC100801252	NA	NA	NA	NA	gi|955305153|ref|XP_014618067.1|//PREDICTED: non-specific lipid-transfer protein-like protein At2g13820 [Glycine max]
100795528	1839	1.11042	0.039312	Up	0.00200315	LOC100795528	NA	NA	NA	K07418//null;K00512//steroid 17alpha-monooxygenase / 17alpha-hydroxyprogesterone aldolase [EC:1.14.14.19 4.1.2.30];K07408//cytochrome P450, family 1, subfamily A, polypeptide 1 [EC:1.14.14.1]	gi|571498828|ref|XP_003541540.2|//PREDICTED: cytochrome P450 71A26-like [Glycine max]
100807342	1356	1.58197	0.00444649	Up	8.2e-05	LOC100807342	NA	GO:0016620//oxidoreductase activity, acting on the aldehyde or oxo group of donors, NAD or NADP as acceptor;GO:0000166//nucleotide binding	GO:0019318//hexose metabolic process	K00134//glyceraldehyde 3-phosphate dehydrogenase [EC:1.2.1.12]	gi|359806082|ref|NP_001241184.1|//uncharacterized protein LOC100807342 [Glycine max]
100783924	1387	2.20925	0.0115246	Up	0.000315014	LOC100783924	NA	NA	NA	NA	gi|356521198|ref|XP_003529244.1|//PREDICTED: uncharacterized protein LOC100783924 [Glycine max]
778042	1385	2.81242	3.27e-05	Up	1.84e-07	MYB84	GO:0043231//intracellular membrane-bounded organelle	GO:0003676//nucleic acid binding	NA	K09422//myb proto-oncogene protein, plant	gi|351724763|ref|NP_001235789.1|//MYB transcription factor MYB84 [Glycine max]
100794824	2086	1.49263	0.00768531	Up	0.000174777	LOC100794824	NA	GO:0016740//transferase activity	NA	K00750//glycogenin glucosyltransferase [EC:2.4.1.186]	gi|356514292|ref|XP_003525840.1|//PREDICTED: putative glucuronosyltransferase PGSIP8 [Glycine max]
100809670	2821	-1.57024	0.00185133	Down	2.61e-05	LOC100809670	NA	GO:0016853//isomerase activity;GO:0016866//intramolecular transferase activity	NA	K15813//beta-amyrin synthase [EC:5.4.99.39]	gi|83016474|dbj|BAE53429.1|//beta-amyrin synthase [Lotus japonicus];gi|356504633|ref|XP_003521100.1|//PREDICTED: beta-amyrin synthase-like [Glycine max]
100775733	1334	1.89391	0.00164536	Up	2.19e-05	LOC100775733	NA	NA	NA	K06700//proteasome inhibitor subunit 1 (PI31)	gi|356494879|ref|XP_003516310.1|//PREDICTED: uncharacterized protein LOC100775733 isoform X2 [Glycine max];gi|571434881|ref|XP_006573322.1|//PREDICTED: uncharacterized protein LOC100775733 isoform X1 [Glycine max]
100815307	911	1.32948	0.00229456	Up	3.41e-05	LOC100815307	NA	NA	NA	NA	gi|363807910|ref|NP_001242705.1|//uncharacterized protein LOC100815307 precursor [Glycine max]
106794171	688	3.36008	4e-07	Up	1.19e-09	LOC106794171	NA	NA	NA	NA	gi|947061333|gb|KRH10594.1|//hypothetical protein GLYMA_15G057300 [Glycine max]
100805839	2636	-1.41181	7.13e-05	Down	4.65e-07	LOC100805839	NA	GO:0015926//glucosidase activity	GO:0044238//primary metabolic process	K15920//beta-D-xylosidase 4 [EC:3.2.1.37]	gi|356556038|ref|XP_003546334.1|//PREDICTED: beta-D-xylosidase 1 [Glycine max]
100792940	2321	1.30365	4.61e-05	Up	2.77e-07	LOC100792940	GO:0044464//cell part	GO:0004871//signal transducer activity	GO:0015833//peptide transport	K14638//solute carrier family 15 (peptide/histidine transporter), member 3/4	gi|356556326|ref|XP_003546477.1|//PREDICTED: protein NRT1/ PTR FAMILY 1.2 [Glycine max]
547671	1082	3.87912	6.8e-12	Up	5.81e-15	CA1	NA	GO:0016836//hydro-lyase activity;GO:0046914//transition metal ion binding	NA	K01673//carbonic anhydrase [EC:4.2.1.1]	gi|734370550|gb|KHN19308.1|//Carbonic anhydrase, chloroplastic, partial [Glycine soja]
100792177	2187	-1.24991	0.00619017	Down	0.000130039	LOC100792177	GO:0031224//intrinsic component of membrane	GO:0015291//secondary active transmembrane transporter activity	GO:0015698//inorganic anion transport	K08176//MFS transporter, PHS family, inorganic phosphate transporter	gi|358249044|ref|NP_001240239.1|//probable inorganic phosphate transporter 1-7-like [Glycine max]
100801058	2079	1.48971	0.00263324	Up	4.12e-05	LOC100801058	NA	NA	NA	NA	gi|356558087|ref|XP_003547339.1|//PREDICTED: reticuline oxidase-like protein [Glycine max]
100798546	1757	2.19824	0.0180546	Up	0.000617373	CYP82A2	GO:0044464//cell part	GO:0005506//iron ion binding;GO:0016491//oxidoreductase activity	GO:0008152//metabolic process	K00512//steroid 17alpha-monooxygenase / 17alpha-hydroxyprogesterone aldolase [EC:1.14.14.19 4.1.2.30];K07408//cytochrome P450, family 1, subfamily A, polypeptide 1 [EC:1.14.14.1]	gi|358248132|ref|NP_001240077.1|//cytochrome P450 82A2 [Glycine max]
100781341	1010	1.6067	0.029925	Up	0.001326	LOC100781341	NA	GO:0005524//ATP binding;GO:0004797//thymidine kinase activity	GO:0009157//deoxyribonucleoside monophosphate biosynthetic process;GO:0016310//phosphorylation;GO:0071897//DNA biosynthetic process;GO:0046104//thymidine metabolic process	K00857//thymidine kinase [EC:2.7.1.21]	gi|356575076|ref|XP_003555668.1|//PREDICTED: thymidine kinase-like [Glycine max]
100808567	1141	-1.08299	0.000381528	Down	3.49e-06	LOC100808567	NA	GO:0046914//transition metal ion binding;GO:0008270//zinc ion binding;GO:0003824//catalytic activity	NA	NA	gi|571541678|ref|XP_006601831.1|//PREDICTED: uncharacterized protein LOC100808567 isoform X1 [Glycine max];gi|358249282|ref|NP_001240279.1|//uncharacterized protein LOC100808567 [Glycine max]
100778430	1550	2.61837	0.00294251	Up	4.73e-05	LOC100778430	NA	GO:0016765//transferase activity, transferring alkyl or aryl (other than methyl) groups;GO:0032559//adenyl ribonucleotide binding	GO:0006399//tRNA metabolic process	K10760//adenylate isopentenyltransferase (cytokinin synthase)	gi|356564536|ref|XP_003550509.1|//PREDICTED: adenylate isopentenyltransferase 5, chloroplastic [Glycine max]
547556	625	1.83087	0.0263541	Up	0.00108537	PM35	NA	NA	NA	NA	gi|351723735|ref|NP_001238313.1|//seed maturation protein PM35 [Glycine max]
100810962	1269	1.90337	0.0320381	Up	0.00146425	LOC100810962	GO:0031224//intrinsic component of membrane	NA	GO:0071702//organic substance transport	K15382//solute carrier family 50 (sugar transporter)	gi|363808120|ref|NP_001242732.1|//uncharacterized protein LOC100810962 [Glycine max]
100810716	2120	1.24396	0.0177793	Up	0.000603241	LOC100810716	NA	NA	NA	K19882//O-palmitoleoyl-L-serine hydrolase [EC:3.1.1.98]	gi|356534935|ref|XP_003536006.1|//PREDICTED: pectin acetylesterase 12 [Glycine max]
100802220	1367	1.41697	0.0108664	Up	0.000291007	LOC100802220	GO:0005622//intracellular	NA	NA	K11276//nucleophosmin 1	gi|734416955|gb|KHN38672.1|//Histone deacetylase HDT1 [Glycine soja]
100796062	1201	1.31796	4.44e-06	Up	1.88e-08	LOC100796062	NA	NA	NA	K09555//null	gi|356549122|ref|XP_003542946.1|//PREDICTED: BAG family molecular chaperone regulator 2-like [Glycine max]
100785485	1356	4.3652	1.19e-10	Up	1.3e-13	LOC100785485	NA	GO:0016209//antioxidant activity;GO:0005506//iron ion binding;GO:0003824//catalytic activity	GO:0008152//metabolic process;GO:0006950//response to stress	K00430//peroxidase [EC:1.11.1.7]	gi|356548232|ref|XP_003542507.1|//PREDICTED: peroxidase 21 [Glycine max]
100500344	597	3.02473	0.000218637	Up	1.76e-06	LOC100500344	NA	NA	NA	NA	gi|356567336|ref|XP_003551877.1|//PREDICTED: uncharacterized protein LOC100500344 [Glycine max]
100272209	1074	1.96687	2.83e-11	Up	2.56e-14	BURP2	NA	NA	NA	K06699//proteasome activator subunit 4;K12472//epidermal growth factor receptor substrate 15	gi|351727124|ref|NP_001236126.1|//BURP domain protein 2 precursor [Glycine max]
100798117	1562	-1.48931	0.0418616	Down	0.00224657	LOC100798117	NA	NA	NA	K12135//zinc finger protein CONSTANS	gi|571481269|ref|XP_006588604.1|//PREDICTED: zinc finger protein CONSTANS-LIKE 13-like [Glycine max]
100781718	1540	1.48732	7.9e-06	Up	3.63e-08	LOC100781718	GO:0016020//membrane;GO:0044464//cell part	NA	NA	K07874//Ras-related protein Rab-1A;K00801//farnesyl-diphosphate farnesyltransferase [EC:2.5.1.21]	gi|734427517|gb|KHN44250.1|//hypothetical protein glysoja_024470, partial [Glycine soja];gi|356509316|ref|XP_003523396.1|//PREDICTED: WAT1-related protein At5g40210-like [Glycine max]
100783195	1625	1.27321	0.00177703	Up	2.47e-05	LOC100783195	NA	NA	NA	NA	gi|356549749|ref|XP_003543253.1|//PREDICTED: CBS domain-containing protein CBSX5-like [Glycine max]
100816256	1701	1.89983	4.99e-06	Up	2.18e-08	LOC100816256	NA	GO:0016837//carbon-oxygen lyase activity, acting on polysaccharides	NA	K01728//pectate lyase [EC:4.2.2.2]	gi|571490403|ref|XP_006591479.1|//PREDICTED: probable pectate lyase 5 [Glycine max]
100796758	1438	3.29678	1.94e-06	Up	7.08e-09	LOC100796758	NA	GO:0000166//nucleotide binding;GO:0016628//oxidoreductase activity, acting on the CH-CH group of donors, NAD or NADP as acceptor	GO:0008152//metabolic process	K05894//12-oxophytodienoic acid reductase [EC:1.3.1.42]	gi|356547931|ref|XP_003542358.1|//PREDICTED: 12-oxophytodienoate reductase 3 [Glycine max]
100793215	1229	2.69288	0.00129943	Up	1.6e-05	LOC100793215	NA	NA	NA	K09286//EREBP-like factor	gi|356509018|ref|XP_003523249.1|//PREDICTED: ethylene-responsive transcription factor ABR1 [Glycine max]
100801033	1852	2.16265	0.00542246	Up	0.000109143	LOC100801033	NA	NA	NA	K04733//interleukin-1 receptor-associated kinase 4 [EC:2.7.11.1];K08332//vacuolar protein 8	gi|356518743|ref|XP_003528037.1|//PREDICTED: U-box domain-containing protein 27-like [Glycine max]
100776791	2072	4.31423	1.79e-10	Up	2.14e-13	LOC100776791	NA	GO:0004558//alpha-1,4-glucosidase activity	GO:0044238//primary metabolic process	K01193//beta-fructofuranosidase [EC:3.2.1.26]	gi|356556769|ref|XP_003546695.1|//PREDICTED: beta-fructofuranosidase, cell wall isozyme-like [Glycine max]
100526874	666	2.5391	0.00322928	Up	5.4e-05	LOC100526874	GO:0044464//cell part	GO:0046914//transition metal ion binding	NA	K14841//ribosome biogenesis protein NSA1	gi|351726914|ref|NP_001235351.1|//uncharacterized protein LOC100526874 [Glycine max]
100306588	709	4.92303	7.05e-15	Up	3.79e-18	LOC100306588	NA	GO:0005488//binding	GO:0010876//lipid localization;GO:0051234//establishment of localization	NA	gi|351727447|ref|NP_001237161.1|//uncharacterized protein LOC100306588 precursor [Glycine max]
100305931	757	1.54382	0.0228842	Up	0.000872034	LOC100305931	NA	NA	NA	NA	gi|351727695|ref|NP_001235122.1|//uncharacterized protein LOC100305931 [Glycine max]
548022	1128	2.06919	0.0352907	Up	0.00168359	LOC548022	GO:0030312//external encapsulating structure	NA	GO:0006950//response to stress	K01188//beta-glucosidase [EC:3.2.1.21];K13420//LRR receptor-like serine/threonine-protein kinase FLS2 [EC:2.7.11.1]	gi|110836647|emb|CAI99394.1|//polygalacturonase inhibiting protein precursor [Glycine max]
100306507	579	1.34835	0.0138673	Up	0.000411757	LOC100306507	GO:0043231//intracellular membrane-bounded organelle;GO:0000785//chromatin	GO:0003676//nucleic acid binding	GO:0034728//nucleosome organization	K11252//histone H2B	gi|351724823|ref|NP_001236047.1|//uncharacterized protein LOC100306507 [Glycine max]
100816901	1464	4.42613	2.85e-10	Up	3.55e-13	LOC100816901	NA	GO:0046914//transition metal ion binding;GO:0003824//catalytic activity	GO:0008152//metabolic process	K00083//cinnamyl-alcohol dehydrogenase [EC:1.1.1.195]	gi|356496810|ref|XP_003517258.1|//PREDICTED: probable mannitol dehydrogenase [Glycine max]
100170748	464	4.53872	6.07e-11	Up	6.23e-14	LOC100170748	NA	GO:0016787//hydrolase activity;GO:0004866//endopeptidase inhibitor activity	GO:0006950//response to stress	NA	gi|351727373|ref|NP_001238694.1|//protease inhibitor-like [Glycine max]
100816709	909	-1.00246	0.00147942	Down	1.89e-05	LOC100816709	NA	GO:0005515//protein binding	GO:0044267//cellular protein metabolic process	K03686//molecular chaperone DnaJ	gi|356496637|ref|XP_003517172.1|//PREDICTED: chaperone protein dnaJ 11, chloroplastic-like [Glycine max]
100170755	1512	1.73254	1.55e-06	Up	5.37e-09	BADH1	NA	GO:0016620//oxidoreductase activity, acting on the aldehyde or oxo group of donors, NAD or NADP as acceptor;GO:0005488//binding	GO:0008152//metabolic process	K00130//betaine-aldehyde dehydrogenase [EC:1.2.1.8]	gi|351723857|ref|NP_001234990.1|//peroxisomal betaine-aldehyde dehydrogenase [Glycine max]
100782155	1239	2.15274	3.57e-13	Up	2.6e-16	LOC100782155	GO:0031224//intrinsic component of membrane	NA	GO:0006810//transport	K09872//aquaporin PIP	gi|358249348|ref|NP_001240039.1|//uncharacterized protein LOC100782155 [Glycine max]
100789782	1297	2.07671	0.0344766	Up	0.00162264	LOC100789782	NA	GO:0016209//antioxidant activity;GO:0005506//iron ion binding;GO:0003824//catalytic activity	GO:0042743//hydrogen peroxide metabolic process;GO:0006950//response to stress	K00430//peroxidase [EC:1.11.1.7]	gi|358249154|ref|NP_001239746.1|//uncharacterized protein LOC100789782 precursor [Glycine max]
100306430	638	1.93584	0.0461802	Up	0.0026283	LOC100306430	NA	NA	GO:0050896//response to stimulus	NA	gi|351720952|ref|NP_001238729.1|//uncharacterized protein LOC100306430 [Glycine max]
100791543	1410	1.38252	0.0396251	Up	0.00202628	HSF	GO:0043231//intracellular membrane-bounded organelle	GO:0003677//DNA binding;GO:0001071//nucleic acid binding transcription factor activity	GO:0050896//response to stimulus;GO:0006351//transcription, DNA-templated	K09419//heat shock transcription factor, other eukaryote	gi|359807065|ref|NP_001241597.1|//heat shock factor [Glycine max]
100798337	1868	1.89587	0.0478276	Up	0.0027747	LOC100798337	NA	NA	NA	NA	gi|955315803|ref|XP_014630048.1|//PREDICTED: transcription factor bHLH143-like [Glycine max]
100817651	1046	1.10644	0.036824	Up	0.00180171	LOC100817651	GO:0043231//intracellular membrane-bounded organelle;GO:0043234//protein complex	GO:0030234//enzyme regulator activity;GO:0003676//nucleic acid binding	GO:0006260//DNA replication	K04802//proliferating cell nuclear antigen	gi|356566211|ref|XP_003551328.1|//PREDICTED: proliferating cell nuclear antigen-like [Glycine max]
100777641	1418	-2.1178	0.0294874	Down	0.00129458	LOC100777641	NA	NA	NA	K00801//farnesyl-diphosphate farnesyltransferase [EC:2.5.1.21]	gi|356552691|ref|XP_003544696.1|//PREDICTED: WAT1-related protein At4g08290-like [Glycine max]
100778428	1341	1.19891	0.0250144	Up	0.000997201	LOC100778428	NA	NA	NA	NA	gi|356531708|ref|XP_003534418.1|//PREDICTED: protein EXORDIUM-like 3 [Glycine max]
100810294	1842	2.59462	0.00343287	Up	5.8e-05	LOC100810294	NA	NA	NA	K20665//null	gi|356494939|ref|XP_003516338.1|//PREDICTED: cytochrome P450 94B3-like [Glycine max]
100526972	649	1.45281	4.72e-11	Up	4.56e-14	LOC100526972	NA	NA	NA	K13436//pto-interacting protein 1 [EC:2.7.11.1]	gi|351721090|ref|NP_001236686.1|//uncharacterized protein LOC100526972 [Glycine max]
100787872	2650	1.98769	0.0224401	Up	0.000849629	LOC100787872	GO:0044424//intracellular part	GO:0016840//carbon-nitrogen lyase activity	GO:0006558//L-phenylalanine metabolic process	K10775//phenylalanine ammonia-lyase [EC:4.3.1.24]	gi|571442533|ref|XP_006575757.1|//PREDICTED: phenylalanine ammonia-lyase class 3 isoform X2 [Glycine max];gi|356499505|ref|XP_003518580.1|//PREDICTED: phenylalanine ammonia-lyase class 3 isoform X1 [Glycine max]
100805802	1419	1.54086	0.000454674	Up	4.41e-06	LOC100805802	NA	NA	NA	K04733//interleukin-1 receptor-associated kinase 4 [EC:2.7.11.1]	gi|356548479|ref|XP_003542629.1|//PREDICTED: blue copper protein-like [Glycine max]
100527202	761	1.02788	1.64e-06	Up	5.72e-09	LOC100527202	NA	NA	NA	K16911//ATP-dependent RNA helicase DDX21 [EC:3.6.4.13]	gi|351726094|ref|NP_001236347.1|//uncharacterized protein LOC100527202 precursor [Glycine max]
100527317	609	2.61562	0.000536415	Up	5.4e-06	LOC100527317	NA	NA	NA	NA	gi|351724663|ref|NP_001238089.1|//uncharacterized protein LOC100527317 [Glycine max]
547860	2918	1.02206	0.0032009	Up	5.31e-05	LOX7	GO:0044424//intracellular part	GO:0016702//oxidoreductase activity, acting on single donors with incorporation of molecular oxygen, incorporation of two atoms of oxygen;GO:0046914//transition metal ion binding	GO:0006633//fatty acid biosynthetic process	K15718//linoleate 9S-lipoxygenase [EC:1.13.11.58]	gi|351723975|ref|NP_001235250.1|//lipoxygenase [Glycine max]
547584	672	2.77742	0.00073514	Up	7.93e-06	GSTU42	GO:0044424//intracellular part	GO:0016765//transferase activity, transferring alkyl or aryl (other than methyl) groups	NA	K00799//glutathione S-transferase [EC:2.5.1.18]	gi|751368090|ref|NP_001291444.1|//glutathione S-transferase GST 15 [Glycine max]
100776274	1686	2.98236	0.00018591	Up	1.43e-06	LOC100776274	NA	NA	NA	K08237//hydroquinone glucosyltransferase [EC:2.4.1.218]	gi|356527181|ref|XP_003532191.1|//PREDICTED: hydroquinone glucosyltransferase-like [Glycine max]
100792012	1949	2.00928	5.47e-05	Up	3.38e-07	LOC100792012	NA	GO:0046872//metal ion binding;GO:0004097//catechol oxidase activity	GO:0046148//pigment biosynthetic process;GO:0055114//oxidation-reduction process	K00422//polyphenol oxidase [EC:1.10.3.1]	gi|356515010|ref|XP_003526194.1|//PREDICTED: polyphenol oxidase, chloroplastic-like [Glycine max];gi|734432965|gb|KHN46528.1|//Polyphenol oxidase A1, chloroplastic [Glycine soja]
100810277	585	3.19813	9.47e-18	Up	2.93e-21	LOC100810277	NA	NA	GO:0010876//lipid localization	NA	gi|356520960|ref|XP_003529127.1|//PREDICTED: putative lipid-transfer protein DIR1 [Glycine max]
100817341	759	-1.18126	0.0125833	Down	0.000357475	LOC100817341	NA	NA	NA	NA	gi|356543454|ref|XP_003540175.1|//PREDICTED: uncharacterized protein LOC100817341 [Glycine max]
106799805	601	2.02909	0.0396853	Up	0.00203574	LOC106799805	NA	NA	NA	NA	gi|955337760|ref|XP_014634860.1|//PREDICTED: uncharacterized protein LOC106799805 [Glycine max]
732552	1046	-1.91392	0.0253619	Down	0.0010245	NAC1	GO:0005634//nucleus	GO:0003677//DNA binding;GO:0003676//nucleic acid binding	GO:0006355//regulation of transcription, DNA-templated	K12581//CCR4-NOT transcription complex subunit 7/8;K02437//glycine cleavage system H protein;K03094//S-phase kinase-associated protein 1;K13126//polyadenylate-binding protein;K05941//glutathione gamma-glutamylcysteinyltransferase [EC:2.3.2.15];K01054//acylglycerol lipase [EC:3.1.1.23]	gi|351725980|ref|NP_001236855.1|//NAC domain protein NAC1 [Glycine max];gi|734313156|gb|KHN01256.1|//NAC domain-containing protein 29 [Glycine soja]
100527541	634	2.55219	0.000183412	Up	1.4e-06	LOC100527541	NA	NA	NA	NA	gi|356540179|ref|XP_003538567.1|//PREDICTED: uncharacterized protein LOC100527541 [Glycine max]
100797657	2180	2.03848	0.038736	Up	0.00195582	LOC100797657	NA	GO:0046872//metal ion binding;GO:0003824//catalytic activity;GO:0050662//coenzyme binding	GO:0008152//metabolic process	K17871//NADH:ubiquinone reductase (non-electrogenic) [EC:1.6.5.9]	gi|571500357|ref|XP_006594628.1|//PREDICTED: external alternative NAD(P)H-ubiquinone oxidoreductase B2, mitochondrial-like isoform X1 [Glycine max];gi|571500367|ref|XP_006594631.1|//PREDICTED: external alternative NAD(P)H-ubiquinone oxidoreductase B2, mitochondrial-like isoform X4 [Glycine max];gi|571500365|ref|XP_006594630.1|//PREDICTED: external alternative NAD(P)H-ubiquinone oxidoreductase B2,…
100500539	705	1.0439	3.29e-05	Up	1.86e-07	LOC100500539	NA	NA	NA	NA	gi|351725073|ref|NP_001235800.1|//uncharacterized protein LOC100500539 precursor [Glycine max]
100305352	1127	3.25651	5.77e-05	Up	3.61e-07	LOC100305352	NA	GO:0061135//endopeptidase regulator activity	GO:0010466//negative regulation of peptidase activity	NA	gi|351725349|ref|NP_001237857.1|//uncharacterized protein LOC100305352 precursor [Glycine max]
100813780	1701	2.11708	0.00203148	Up	2.92e-05	LOC100813780	GO:0043231//intracellular membrane-bounded organelle	GO:0080043//quercetin 3-O-glucosyltransferase activity;GO:0016757//transferase activity, transferring glycosyl groups;GO:0080044//quercetin 7-O-glucosyltransferase activity	GO:0009813//flavonoid biosynthetic process;GO:0052696//flavonoid glucuronidation	K08237//hydroquinone glucosyltransferase [EC:2.4.1.218];K12356//coniferyl-alcohol glucosyltransferase [EC:2.4.1.111]	gi|356506527|ref|XP_003522032.1|//PREDICTED: UDP-glycosyltransferase 72D1-like [Glycine max]
100818076	1020	1.11587	0.0217082	Up	0.000811314	LOC100818076	NA	GO:0033764//steroid dehydrogenase activity, acting on the CH-OH group of donors, NAD or NADP as acceptor	GO:0008202//steroid metabolic process	K09753//cinnamoyl-CoA reductase [EC:1.2.1.44]	gi|571454363|ref|XP_006579765.1|//PREDICTED: cinnamoyl-CoA reductase 1 [Glycine max]
100781542	841	2.70258	0.000289001	Up	2.48e-06	LOC100781542	NA	NA	GO:0009699//phenylpropanoid biosynthetic process;GO:0006950//response to stress	K01870//isoleucyl-tRNA synthetase [EC:6.1.1.5];K19027//zinc finger FYVE domain-containing protein 26;K14440//SWI/SNF-related matrix-associated actin-dependent regulator of chromatin subfamily A-like protein 1 [EC:3.6.4.12]	gi|571491868|ref|XP_003540811.2|//PREDICTED: dirigent protein 23-like [Glycine max]
100811277	1376	2.09812	0.0285153	Up	0.00121696	LOC100811277	NA	GO:0016209//antioxidant activity;GO:0005506//iron ion binding;GO:0003824//catalytic activity	GO:0008152//metabolic process;GO:0006950//response to stress	K00430//peroxidase [EC:1.11.1.7]	gi|356537521|ref|XP_003537275.1|//PREDICTED: peroxidase 21 [Glycine max]
100797749	2094	2.15386	0.000883562	Up	9.86e-06	LOC100797749	GO:0005576//extracellular region	GO:0016682//oxidoreductase activity, acting on diphenols and related substances as donors, oxygen as acceptor;GO:0046914//transition metal ion binding	GO:0009808//lignin metabolic process	K05909//laccase [EC:1.10.3.2]	gi|356501207|ref|XP_003519418.1|//PREDICTED: laccase-5-like [Glycine max]
100783664	1224	1.89146	0.00297369	Up	4.8e-05	LOC100783664	NA	NA	NA	K08241//jasmonate O-methyltransferase [EC:2.1.1.141]	gi|734361593|gb|KHN15663.1|//Theobromine synthase 2, partial [Glycine soja]
100782892	1923	2.32536	0.012776	Up	0.000366873	LOC100782892	NA	NA	NA	K01051//pectinesterase [EC:3.1.1.11]	gi|356496344|ref|XP_003517028.1|//PREDICTED: pectinesterase 2-like [Glycine max]
100786023	1700	1.40666	0.00171865	Up	2.34e-05	LOC100786023	NA	GO:0004468//lysine N-acetyltransferase activity, acting on acetyl phosphate as donor	NA	K10752//histone-binding protein RBBP4	gi|356550442|ref|XP_003543596.1|//PREDICTED: WD-40 repeat-containing protein MSI4-like [Glycine max]
106799718	1465	2.06212	0.0359391	Up	0.00174174	LOC106799718	NA	GO:0016747//transferase activity, transferring acyl groups other than amino-acyl groups	GO:0009699//phenylpropanoid biosynthetic process	K00660//chalcone synthase [EC:2.3.1.74]	gi|955335176|ref|XP_014634356.1|//PREDICTED: chalcone synthase 5 [Glycine max]
100786608	1454	-1.46649	0.0352574	Down	0.00167942	LOC100786608	NA	NA	NA	K01184//polygalacturonase [EC:3.2.1.15]	gi|571475970|ref|XP_003534763.2|//PREDICTED: polygalacturonase-like [Glycine max]
100499725	759	1.55611	3.64e-08	Up	7.99e-11	LOC100499725	NA	NA	NA	NA	gi|351721048|ref|NP_001235149.1|//uncharacterized protein LOC100499725 precursor [Glycine max]
100808321	798	4.21647	3.39e-13	Up	2.32e-16	LOC100808321	NA	NA	NA	NA	gi|947089173|gb|KRH37838.1|//hypothetical protein GLYMA_09G093000 [Glycine max]
100500036	688	2.61642	2.22e-06	Up	8.24e-09	LOC100500036	NA	GO:0004601//peroxidase activity	GO:0008152//metabolic process;GO:0006950//response to stress	K00432//glutathione peroxidase [EC:1.11.1.9]	gi|947079142|gb|KRH27931.1|//hypothetical protein GLYMA_11G024100 [Glycine max]
100800379	1230	-1.60698	0.001281	Down	1.56e-05	LOC100800379	NA	NA	NA	NA	gi|356563465|ref|XP_003549983.1|//PREDICTED: uncharacterized protein LOC100800379 [Glycine max];gi|947052647|gb|KRH02100.1|//hypothetical protein GLYMA_17G015900 [Glycine max]
100799023	1323	2.81867	0.000310151	Up	2.73e-06	LOC100799023	NA	NA	NA	NA	gi|571488793|ref|XP_003538058.2|//PREDICTED: UPF0496 protein 4-like [Glycine max]
100809037	1272	1.27677	0.00301087	Up	4.89e-05	LOC100809037	NA	NA	NA	NA	gi|356556048|ref|XP_003546339.1|//PREDICTED: leucine-rich repeat extensin-like protein 6 [Glycine max]
100791036	716	1.68852	0.0191048	Up	0.000670615	LOC100791036	NA	NA	GO:0006950//response to stress	NA	gi|359807211|ref|NP_001241617.1|//uncharacterized protein LOC100791036 [Glycine max]
100791726	1605	2.34977	0.000727239	Up	7.78e-06	LOC100791726	NA	NA	NA	K00469//inositol oxygenase [EC:1.13.99.1]	gi|255635830|gb|ACU18263.1|//unknown [Glycine max]
100796262	2379	2.02328	0.04033	Up	0.00209935	LOC100796262	NA	NA	NA	NA	gi|356522520|ref|XP_003529894.1|//PREDICTED: uncharacterized protein LOC100796262 isoform X1 [Glycine max];gi|955329968|ref|XP_014633239.1|//PREDICTED: uncharacterized protein LOC100796262 isoform X2 [Glycine max]
100783005	1597	1.63791	0.00146487	Up	1.85e-05	LOC100783005	NA	GO:0016758//transferase activity, transferring hexosyl groups	NA	K17193//anthocyanidin 3-O-glucoside 2'''-O-xylosyltransferase [EC:2.4.2.51]	gi|356517088|ref|XP_003527222.1|//PREDICTED: UDP-glycosyltransferase 79B3-like [Glycine max]
100775672	1872	1.45256	0.000103909	Up	7.13e-07	LOC100775672	NA	NA	NA	K14407//cleavage stimulation factor subunit 2	gi|574584479|ref|NP_001276313.1|//probable inactive purple acid phosphatase 27-like precursor [Glycine max]
100808508	1677	1.1122	0.0264119	Up	0.00108905	LOC100808508	NA	NA	NA	K20285//Rab9 effector protein with kelch motifs	gi|356525790|ref|XP_003531506.1|//PREDICTED: nitrile-specifier protein 5 [Glycine max]
100801819	2574	-1.08321	0.000667009	Down	7.01e-06	LOC100801819	NA	NA	NA	K01640//hydroxymethylglutaryl-CoA lyase [EC:4.1.3.4]	gi|356501388|ref|XP_003519507.1|//PREDICTED: F-box protein At2g26850 [Glycine max]
100809917	974	-1.36651	0.000775791	Down	8.43e-06	LOC100809917	NA	NA	NA	NA	gi|356521965|ref|XP_003529620.1|//PREDICTED: uncharacterized protein LOC100809917 [Glycine max]
100796314	794	3.54319	5.92e-10	Up	7.81e-13	LOC100796314	NA	NA	NA	NA	gi|356563288|ref|XP_003549896.1|//PREDICTED: lipid transfer-like protein VAS [Glycine max]
100815434	2003	1.11718	0.000275476	Up	2.3e-06	LOC100815434	NA	NA	NA	K13680//beta-mannan synthase [EC:2.4.1.32];K01183//chitinase [EC:3.2.1.14]	gi|356550040|ref|XP_003543398.1|//PREDICTED: fasciclin-like arabinogalactan protein 15 [Glycine max]
100305726	746	-1.91577	0.00041206	Down	3.88e-06	LOC100305726	GO:0043231//intracellular membrane-bounded organelle	GO:0001071//nucleic acid binding transcription factor activity;GO:0003676//nucleic acid binding	GO:0006351//transcription, DNA-templated	K00850//6-phosphofructokinase 1 [EC:2.7.1.11];K09286//EREBP-like factor	gi|734402184|gb|KHN31934.1|//Ethylene-responsive transcription factor ERF106, partial [Glycine soja]
100814019	651	-1.11575	0.0264457	Down	0.00109173	LOC100814019	NA	NA	NA	NA	gi|356517879|ref|XP_003527613.1|//PREDICTED: uncharacterized protein LOC100814019 [Glycine max]
100775521	2028	1.98118	1.25e-06	Up	4.2e-09	LOC100775521	NA	GO:0016682//oxidoreductase activity, acting on diphenols and related substances as donors, oxygen as acceptor;GO:0046914//transition metal ion binding	GO:0008152//metabolic process	K19791//iron transport multicopper oxidase	gi|356522001|ref|XP_003529638.1|//PREDICTED: L-ascorbate oxidase homolog [Glycine max]
BGI_novel_G002828	1735	2.4361	5.67e-09	Up	1.03e-11	NA	NA	GO:0004190//aspartic-type endopeptidase activity	GO:0006508//proteolysis	K02882//large subunit ribosomal protein L18Ae	gi|947064106|gb|KRH13367.1|//hypothetical protein GLYMA_15G234300 [Glycine max]
100788630	2039	1.54932	0.000370633	Up	3.35e-06	LOC100788630	NA	GO:0004175//endopeptidase activity	GO:0019538//protein metabolic process	K00924//null;K02882//large subunit ribosomal protein L18Ae	gi|356507997|ref|XP_003522749.1|//PREDICTED: protein ASPARTIC PROTEASE IN GUARD CELL 2 [Glycine max]
100775424	2793	3.32769	5.35e-08	Up	1.24e-10	LOC100775424	NA	GO:0030246//carbohydrate binding;GO:0004674//protein serine/threonine kinase activity;GO:0032559//adenyl ribonucleotide binding	GO:0006464//cellular protein modification process;GO:0008037//cell recognition	K04733//interleukin-1 receptor-associated kinase 4 [EC:2.7.11.1]	gi|356535826|ref|XP_003536444.1|//PREDICTED: G-type lectin S-receptor-like serine/threonine-protein kinase At5g24080 isoform X1 [Glycine max]
100305807	677	-1.24875	0.0278466	Down	0.00117881	LOC100305807	NA	GO:0005515//protein binding	GO:0044267//cellular protein metabolic process	K03686//molecular chaperone DnaJ	gi|351721634|ref|NP_001236960.1|//uncharacterized protein LOC100305807 [Glycine max]
100794040	2510	2.35027	2.13e-20	Up	4.15e-24	LOC100794040	NA	NA	NA	K01303//acylaminoacyl-peptidase [EC:3.4.19.1]	gi|356567356|ref|XP_003551887.1|//PREDICTED: uncharacterized protein LOC100794040 [Glycine max]
100779966	1226	1.76815	0.00258522	Up	4.01e-05	LOC100779966	GO:0044464//cell part	NA	NA	K17080//prohibitin 1	gi|356517760|ref|XP_003527554.1|//PREDICTED: prohibitin-3, mitochondrial-like [Glycine max]
100306165	877	3.81559	1.57e-11	Up	1.38e-14	LOC100306165	NA	GO:0061135//endopeptidase regulator activity	GO:0010466//negative regulation of peptidase activity	NA	gi|351724171|ref|NP_001238584.1|//uncharacterized protein LOC100306165 precursor [Glycine max]
100816070	1236	2.50719	0.00641608	Up	0.000136666	LOC100816070	NA	GO:0003824//catalytic activity	NA	NA	gi|356503026|ref|XP_003520313.1|//PREDICTED: epoxide hydrolase 4-like [Glycine max]
100808347	964	1.91178	4.31e-08	Up	9.8e-11	LOC100808347	NA	NA	NA	NA	gi|734411883|gb|KHN36269.1|//Lysine-rich arabinogalactan protein 18 [Glycine soja]
BGI_novel_G000544	2067	2.84329	0.000103689	Up	7.09e-07	NA	GO:0016021//integral component of membrane	GO:0016705//oxidoreductase activity, acting on paired donors, with incorporation or reduction of molecular oxygen;GO:0020037//heme binding;GO:0005506//iron ion binding;GO:0004497//monooxygenase activity	GO:0055114//oxidation-reduction process	K07428//cytochrome P450, family 4, subfamily X [EC:1.14.14.1]	gi|734356541|gb|KHN14193.1|//Secologanin synthase [Glycine soja]
778084	1490	2.53977	0.0017304	Up	2.36e-05	LOC778084	GO:0043231//intracellular membrane-bounded organelle	GO:0003676//nucleic acid binding	NA	K09422//myb proto-oncogene protein, plant	gi|571558555|ref|XP_006604580.1|//PREDICTED: transcription factor RAX2 [Glycine max]
100804429	2062	1.23342	0.00376885	Up	6.59e-05	LOC100804429	GO:0043234//protein complex	GO:0008443//phosphofructokinase activity;GO:0032559//adenyl ribonucleotide binding	GO:0006007//glucose catabolic process;GO:0006796//phosphate-containing compound metabolic process	K00895//pyrophosphate--fructose-6-phosphate 1-phosphotransferase [EC:2.7.1.90]	gi|356557949|ref|XP_003547272.1|//PREDICTED: pyrophosphate--fructose 6-phosphate 1-phosphotransferase subunit beta-like [Glycine max]
100778379	1034	2.4835	7.78e-36	Up	3.8e-40	LOC100778379	NA	GO:0016791//phosphatase activity	NA	K20728//null	gi|955329368|ref|XP_003530059.2|//PREDICTED: stem 28 kDa glycoprotein [Glycine max]
100793538	1889	1.79682	0.00898489	Up	0.000216403	LOC100793538	NA	GO:0005506//iron ion binding;GO:0016491//oxidoreductase activity	GO:0008152//metabolic process	K09755//ferulate-5-hydroxylase [EC:1.14.-.-]	gi|947079966|gb|KRH28755.1|//hypothetical protein GLYMA_11G074100 [Glycine max]
100527120	578	1.21541	0.0442066	Up	0.00245016	LOC100527120	NA	NA	GO:0010876//lipid localization	NA	gi|351722510|ref|NP_001235199.1|//uncharacterized protein LOC100527120 precursor [Glycine max]
100788197	2229	2.00388	3.21e-06	Up	1.26e-08	LOC100788197	NA	NA	NA	K19996//phosphatidylinositol transfer protein SFH5	gi|356527226|ref|XP_003532213.1|//PREDICTED: patellin-3-like [Glycine max]
100805659	1256	1.59646	0.0328814	Up	0.00151403	LOC100805659	NA	NA	NA	NA	gi|955372294|ref|XP_014623586.1|//PREDICTED: protein E6-like [Glycine max]
100499693	396	1.62057	0.000393155	Up	3.65e-06	PRP	NA	NA	NA	K02883//large subunit ribosomal protein L18e;K11855//ubiquitin carboxyl-terminal hydrolase 36/42 [EC:3.4.19.12]	gi|351728043|ref|NP_001238461.1|//uncharacterized protein LOC100499693 precursor [Glycine max]
100500303	1617	2.3638	0.00771574	Up	0.000175657	LOC100500303	NA	NA	NA	K09286//EREBP-like factor	gi|525507415|ref|NP_001267497.1|//uncharacterized protein LOC100500303 [Glycine max]
732651	1152	1.39916	0.0128665	Up	0.000371178	NAC4	NA	GO:0003676//nucleic acid binding	NA	K12581//CCR4-NOT transcription complex subunit 7/8;K13126//polyadenylate-binding protein;K05941//glutathione gamma-glutamylcysteinyltransferase [EC:2.3.2.15];K01054//acylglycerol lipase [EC:3.1.1.23]	gi|351726966|ref|NP_001238424.1|//NAC domain protein NAC4 [Glycine max]
100799441	3151	1.45546	0.00382221	Up	6.73e-05	LOC100799441	GO:0043231//intracellular membrane-bounded organelle	GO:0032559//adenyl ribonucleotide binding;GO:0003676//nucleic acid binding	GO:0006259//DNA metabolic process	K02540//DNA replication licensing factor MCM2 [EC:3.6.4.12]	gi|356521757|ref|XP_003529518.1|//PREDICTED: DNA replication licensing factor MCM2-like [Glycine max]
102661161	1691	-1.01975	0.00263324	Down	4.13e-05	LOC102661161	NA	NA	NA	K15082//DNA repair protein RAD7;K20185//biogenesis of lysosome-related organelles complex 1 subunit 1	gi|571472679|ref|XP_006585684.1|//PREDICTED: uncharacterized protein LOC102661161 [Glycine max]
100811662	2851	1.18802	0.0470701	Up	0.00270661	LOC100811662	NA	NA	NA	NA	gi|356575873|ref|XP_003556061.1|//PREDICTED: protein tesmin/TSO1-like CXC 3 [Glycine max]
100816168	993	2.7812	0.000328265	Up	2.93e-06	LOC100816168	NA	NA	NA	NA	gi|356523884|ref|XP_003530564.1|//PREDICTED: glycine-rich cell wall structural protein 1.0-like [Glycine max]
100500680	808	3.38051	5.05e-08	Up	1.16e-10	LOC100500680	NA	GO:0016765//transferase activity, transferring alkyl or aryl (other than methyl) groups	GO:0050896//response to stimulus	K00799//glutathione S-transferase [EC:2.5.1.18]	gi|351725321|ref|NP_001237856.1|//uncharacterized LOC100500680 [Glycine max]
100306134	783	2.73558	0.00161766	Up	2.14e-05	LOC100306134	NA	GO:0061135//endopeptidase regulator activity	GO:0010466//negative regulation of peptidase activity	NA	gi|351734484|ref|NP_001238098.1|//uncharacterized protein LOC100306134 precursor [Glycine max]
100804205	1693	3.89473	5.38e-09	Up	9.59e-12	LOC100804205	NA	NA	NA	K05350//beta-glucosidase [EC:3.2.1.21];K15283//solute carrier family 35, member E1	gi|571499201|ref|XP_006594434.1|//PREDICTED: glucose-6-phosphate/phosphate translocator 2, chloroplastic-like [Glycine max]
100818384	1411	1.98525	0.0391439	Up	0.0019898	LOC100818384	NA	NA	NA	NA	gi|571444478|ref|XP_003522067.2|//PREDICTED: trihelix transcription factor GT-3b-like [Glycine max]
100527155	873	3.31883	3.82e-05	Up	2.23e-07	LOC100527155	NA	NA	NA	K04733//interleukin-1 receptor-associated kinase 4 [EC:2.7.11.1]	gi|356549998|ref|XP_003543377.1|//PREDICTED: cysteine-rich repeat secretory protein 38 [Glycine max]
100815268	2266	1.14982	0.0331486	Up	0.00153119	LOC100815268	NA	NA	NA	K01188//beta-glucosidase [EC:3.2.1.21];K05349//beta-glucosidase [EC:3.2.1.21]	gi|356554427|ref|XP_003545548.1|//PREDICTED: beta-glucosidase BoGH3B-like [Glycine max]
100782306	2415	1.98156	1.38e-06	Up	4.76e-09	LOC100782306	NA	NA	NA	NA	gi|356552210|ref|XP_003544462.1|//PREDICTED: uncharacterized protein LOC100782306 [Glycine max]
100816573	3866	2.90544	6.11e-05	Up	3.86e-07	LOC100816573	GO:0016020//membrane;GO:0016021//integral component of membrane	GO:0016787//hydrolase activity;GO:0004674//protein serine/threonine kinase activity;GO:0005524//ATP binding;GO:0000166//nucleotide binding;GO:0004672//protein kinase activity	GO:0006468//protein phosphorylation	K04730//interleukin-1 receptor-associated kinase 1 [EC:2.7.11.1];K13415//protein brassinosteroid insensitive 1 [EC:2.7.10.1 2.7.11.1]	gi|356565123|ref|XP_003550794.1|//PREDICTED: probable LRR receptor-like serine/threonine-protein kinase At1g74360 [Glycine max]
100797570	2228	1.46331	1.75e-05	Up	9.12e-08	LOC100797570	NA	NA	NA	K11593//eukaryotic translation initiation factor 2C	gi|571438552|ref|XP_006574601.1|//PREDICTED: uncharacterized protein LOC100797570 [Glycine max]
100782690	1474	2.00375	2.85e-10	Up	3.52e-13	LOC100782690	GO:0031224//intrinsic component of membrane;GO:0016021//integral component of membrane	GO:0005215//transporter activity	GO:0006810//transport	K09872//aquaporin PIP	gi|356559569|ref|XP_003548071.1|//PREDICTED: aquaporin PIP2-2 [Glycine max];gi|358249348|ref|NP_001240039.1|//uncharacterized protein LOC100782155 [Glycine max]
547981	1824	1.4579	0.00122737	Up	1.49e-05	SAMDC	NA	GO:0016831//carboxy-lyase activity	GO:0006596//polyamine biosynthetic process	K01611//S-adenosylmethionine decarboxylase [EC:4.1.1.50]	gi|351720756|ref|NP_001236931.1|//S-adenosylmethionine decarboxylase [Glycine max]
100781316	1134	2.03085	0.0396885	Up	0.00203687	LOC100781316	NA	NA	NA	K13081//leucoanthocyanidin reductase [EC:1.17.1.3]	gi|574584353|ref|NP_001276127.1|//isoflavone reductase-like [Glycine max]
100500648	770	3.45214	1.49e-05	Up	7.56e-08	LOC100500648	NA	GO:0061135//endopeptidase regulator activity	GO:0010466//negative regulation of peptidase activity	NA	gi|351724997|ref|NP_001237333.1|//uncharacterized protein LOC100500648 precursor [Glycine max]
100795144	2813	2.08538	0.000452215	Up	4.37e-06	LOC100795144	NA	GO:0015925//galactosidase activity;GO:0043167//ion binding	GO:0044238//primary metabolic process	K12309//beta-galactosidase [EC:3.2.1.23]	gi|356509960|ref|XP_003523710.1|//PREDICTED: beta-galactosidase 5-like [Glycine max]
100305960	607	-1.02221	0.00147942	Down	1.89e-05	LOC100305960	NA	NA	NA	K12198//charged multivesicular body protein 5	gi|351724955|ref|NP_001235540.1|//uncharacterized protein LOC100305960 [Glycine max]
100784882	1447	1.37733	0.00165253	Up	2.21e-05	LOC100784882	GO:0044459//plasma membrane part;GO:0030312//external encapsulating structure	GO:0035251//UDP-glucosyltransferase activity	GO:0045229//external encapsulating structure organization;GO:0009250//glucan biosynthetic process	K13379//reversibly glycosylated polypeptide / UDP-arabinopyranose mutase [EC:2.4.1.- 5.4.99.30]	gi|356568813|ref|XP_003552602.1|//PREDICTED: UDP-arabinopyranose mutase 1-like [Glycine max]
100789630	913	3.34886	1.79e-17	Up	6.55e-21	LOC100789630	NA	GO:0061135//endopeptidase regulator activity	GO:0010466//negative regulation of peptidase activity	NA	gi|356531070|ref|XP_003534101.1|//PREDICTED: 21 kDa seed protein-like [Glycine max]
100812431	2111	-1.2567	0.00501438	Down	9.77e-05	LOC100812431	NA	GO:0004553//hydrolase activity, hydrolyzing O-glycosyl compounds	GO:0005975//carbohydrate metabolic process	K01188//beta-glucosidase [EC:3.2.1.21]	gi|571515327|ref|XP_003546992.2|//PREDICTED: beta-glucosidase 12-like [Glycine max];gi|188573187|gb|ACD65511.1|//beta-glucosidase D7 [Lotus japonicus]
100802903	2524	1.33046	0.0151089	Up	0.000466871	LOC100802903	GO:0043231//intracellular membrane-bounded organelle	GO:0032559//adenyl ribonucleotide binding;GO:0016462//pyrophosphatase activity;GO:0003676//nucleic acid binding	GO:0006259//DNA metabolic process	K02210//DNA replication licensing factor MCM7 [EC:3.6.4.12]	gi|356505629|ref|XP_003521592.1|//PREDICTED: DNA replication licensing factor MCM7 [Glycine max]
100777373	9553	-1.03275	0.0449638	Down	0.002513	LOC100777373	NA	NA	NA	K01528//dynamin GTPase [EC:3.6.5.5];K03136//transcription initiation factor TFIIE subunit alpha;K03549//KUP system potassium uptake protein;K19613//leucine-rich repeat protein SHOC2;K07739//elongator complex protein 3 [EC:2.3.1.48]	gi|571443209|ref|XP_006576063.1|//PREDICTED: protein SABRE-like [Glycine max]
547691	1069	3.35867	9.16e-06	Up	4.36e-08	LOC547691	NA	NA	NA	NA	gi|351721833|ref|NP_001236455.1|//uncharacterized protein LOC547691 [Glycine max]
106794104	1377	2.5361	0.00531181	Up	0.000106137	LOC106794104	NA	GO:0008168//methyltransferase activity	NA	K13066//caffeic acid 3-O-methyltransferase [EC:2.1.1.68]	gi|571475506|ref|XP_006586661.1|//PREDICTED: isoliquiritigenin 2'-O-methyltransferase-like [Glycine max]
100781181	882	3.33835	1.08e-05	Up	5.32e-08	LOC100781181	NA	NA	NA	NA	gi|356510348|ref|XP_003523901.1|//PREDICTED: uncharacterized protein LOC100781181 [Glycine max]
100803104	1974	1.85139	5.65e-06	Up	2.51e-08	LOC100803104	NA	NA	NA	K00128//aldehyde dehydrogenase (NAD+) [EC:1.2.1.3]	gi|356509397|ref|XP_003523436.1|//PREDICTED: aldehyde dehydrogenase family 3 member H1 [Glycine max]
100811729	1060	2.12547	0.0290106	Up	0.00125856	LOC100811729	NA	GO:0005199//structural constituent of cell wall	GO:0009664//plant-type cell wall organization	K05747//Wiskott-Aldrich syndrome protein	gi|147857446|emb|CAN78649.1|//hypothetical protein VITISV_036363 [Vitis vinifera];gi|955375132|ref|XP_014624232.1|//PREDICTED: extensin-2-like [Glycine max]
100810392	1300	4.82326	4.06e-16	Up	1.89e-19	LOC100810392	NA	NA	NA	K00430//peroxidase [EC:1.11.1.7]	gi|356543098|ref|XP_003540000.1|//PREDICTED: peroxidase P7 [Glycine max]
100500371	674	2.3277	0.00846594	Up	0.000199491	LOC100500371	GO:0044464//cell part	GO:0046914//transition metal ion binding	NA	K14841//ribosome biogenesis protein NSA1;K05747//Wiskott-Aldrich syndrome protein	gi|351723355|ref|NP_001237020.1|//uncharacterized protein LOC100500371 [Glycine max]
100306423	1270	1.9058	0.0311824	Up	0.00140838	LOC100306423	NA	NA	NA	NA	gi|571463883|ref|XP_006582842.1|//PREDICTED: uncharacterized protein LOC100306423 isoform X1 [Glycine max];gi|351725213|ref|NP_001238620.1|//uncharacterized protein LOC100306423 [Glycine max]
100813275	3086	2.59125	0.000259747	Up	2.15e-06	LOC100813275	NA	NA	NA	K04733//interleukin-1 receptor-associated kinase 4 [EC:2.7.11.1]	gi|356544279|ref|XP_003540581.1|//PREDICTED: probable LRR receptor-like serine/threonine-protein kinase At4g08850 [Glycine max]
100777055	1108	4.56115	6.55e-11	Up	6.88e-14	LOC100777055	NA	GO:0003824//catalytic activity	GO:0008152//metabolic process	K13070//momilactone-A synthase [EC:1.1.1.295];K09841//xanthoxin dehydrogenase [EC:1.1.1.288]	gi|734338542|gb|KHN08820.1|//Momilactone A synthase [Glycine soja]
100804680	1806	4.07412	2.73e-09	Up	4.4e-12	LOC100804680	NA	NA	NA	K14209//solute carrier family 36 (proton-coupled amino acid transporter);K15015//solute carrier family 32 (vesicular inhibitory amino acid transporter)	gi|356571417|ref|XP_003553873.1|//PREDICTED: lysine histidine transporter 1-like [Glycine max]
BGI_novel_G000474	3486	2.88496	1.62e-08	Up	3.12e-11	NA	GO:0016021//integral component of membrane	GO:0005506//iron ion binding;GO:0016491//oxidoreductase activity	GO:0006633//fatty acid biosynthetic process;GO:0055114//oxidation-reduction process	K15404//aldehyde decarbonylase [EC:4.1.99.5]	gi|965610763|dbj|BAT96902.1|//hypothetical protein VIGAN_09022000 [Vigna angularis var. angularis]
100819286	543	1.81776	0.0125558	Up	0.000356056	LOC100819286	NA	NA	NA	K11254//histone H4	gi|470116831|ref|XP_004294578.1|//PREDICTED: histone H4-like [Fragaria vesca subsp. vesca]
100777580	1508	1.96684	0.0033963	Up	5.72e-05	LOC100777580	NA	NA	NA	NA	gi|356573173|ref|XP_003554738.1|//PREDICTED: uncharacterized protein LOC100777580 [Glycine max]
100794991	1108	4.17386	6.24e-10	Up	8.39e-13	LOC100794991	NA	NA	NA	K00430//peroxidase [EC:1.11.1.7]	gi|356577686|ref|XP_003556955.1|//PREDICTED: IgA FC receptor-like [Glycine max]
547921	724	3.5033	2.62e-06	Up	9.9e-09	LOC547921	NA	NA	GO:0007275//multicellular organism development	NA	gi|734332466|gb|KHN07426.1|//18 kDa seed maturation protein [Glycine soja]
100816003	1354	2.09644	0.0316039	Up	0.00143497	LOC100816003	NA	GO:0000166//nucleotide binding;GO:0003824//catalytic activity	NA	K05894//12-oxophytodienoic acid reductase [EC:1.3.1.42]	gi|363807512|ref|NP_001242398.1|//uncharacterized protein LOC100816003 [Glycine max]
100775235	652	1.02843	0.0396463	Up	0.00203083	LOC100775235	NA	NA	NA	NA	gi|356534973|ref|XP_003536025.1|//PREDICTED: hydrophobic protein RCI2B [Glycine max]
100798090	1155	1.11074	0.0183451	Up	0.000634089	LOC100798090	NA	NA	GO:0008152//metabolic process	NA	gi|359806308|ref|NP_001240967.1|//uncharacterized protein LOC100798090 [Glycine max]
100777915	1855	3.52704	8.53e-06	Up	4.02e-08	LOC100777915	NA	NA	NA	K09286//EREBP-like factor	gi|571484206|ref|XP_006589489.1|//PREDICTED: ethylene-responsive transcription factor ERF110-like [Glycine max]
732546	681	2.04845	0.00109653	Up	1.29e-05	CHI2-A	NA	GO:0016872//intramolecular lyase activity	GO:0009699//phenylpropanoid biosynthetic process;GO:0006575//cellular modified amino acid metabolic process	K01859//chalcone isomerase [EC:5.5.1.6]	gi|351723469|ref|NP_001236768.1|//chalcone--flavonone isomerase 2-A [Glycine max]
100779366	2228	2.52115	0.00489561	Up	9.41e-05	LOC100779366	GO:0044464//cell part	GO:0005506//iron ion binding;GO:0016491//oxidoreductase activity	GO:0008152//metabolic process	K00512//steroid 17alpha-monooxygenase / 17alpha-hydroxyprogesterone aldolase [EC:1.14.14.19 4.1.2.30];K07408//cytochrome P450, family 1, subfamily A, polypeptide 1 [EC:1.14.14.1]	gi|356571829|ref|XP_003554074.1|//PREDICTED: cytochrome P450 82A3-like [Glycine max]
100818244	2130	1.15298	7.78e-05	Up	5.11e-07	LOC100818244	NA	NA	NA	K08176//MFS transporter, PHS family, inorganic phosphate transporter;K03509//DNA polymerase eta [EC:2.7.7.7];K13675//null	gi|571457025|ref|XP_006580556.1|//PREDICTED: uncharacterized protein LOC100818244 [Glycine max]
100790220	2203	-1.36485	0.006336	Down	0.000134422	LOC100790220	GO:0009536//plastid	GO:0070566//adenylyltransferase activity	GO:0005977//glycogen metabolic process	K00975//glucose-1-phosphate adenylyltransferase [EC:2.7.7.27]	gi|356538761|ref|XP_003537869.1|//PREDICTED: glucose-1-phosphate adenylyltransferase large subunit 1 [Glycine max]
100811214	3395	1.71479	0.0411391	Up	0.00218181	LOC100811214	NA	NA	NA	K10730//ATP-dependent DNA helicase Q4 [EC:3.6.4.12]	gi|571470758|ref|XP_006585105.1|//PREDICTED: ATP-dependent DNA helicase Q-like 5 [Glycine max]
732590	1346	1.72754	0.00277209	Up	4.41e-05	LOC732590	NA	GO:0003677//DNA binding;GO:0001071//nucleic acid binding transcription factor activity	GO:0010467//gene expression	K18835//WRKY transcription factor 2	gi|955310301|ref|XP_014628870.1|//PREDICTED: WRKY86 isoform X1 [Glycine max];gi|351727595|ref|NP_001237422.1|//WRKY86 [Glycine max]
100500289	674	4.00805	3.52e-10	Up	4.47e-13	LOC100500289	NA	GO:0005488//binding	GO:0010876//lipid localization;GO:0051234//establishment of localization	NA	gi|351727671|ref|NP_001235889.1|//uncharacterized protein LOC100500289 precursor [Glycine max]
100778201	1216	1.7226	5.77e-09	Up	1.06e-11	LOC100778201	NA	NA	NA	K09286//EREBP-like factor	gi|356523902|ref|XP_003530573.1|//PREDICTED: ethylene-responsive transcription factor TINY-like [Glycine max]
100818066	1609	1.70976	0.00394003	Up	6.96e-05	LOC100818066	NA	GO:0016709//oxidoreductase activity, acting on paired donors, with incorporation or reduction of molecular oxygen, NAD(P)H as one donor, and incorporation of one atom of oxygen;GO:0000166//nucleotide binding;GO:0050662//coenzyme binding	GO:0008152//metabolic process	K00485//dimethylaniline monooxygenase (N-oxide forming) [EC:1.14.13.8];K11816//indole-3-pyruvate monooxygenase [EC:1.14.13.168]	gi|356511945|ref|XP_003524682.1|//PREDICTED: flavin-containing monooxygenase FMO GS-OX-like 8 [Glycine max]
100780697	1149	-1.13912	0.00463173	Down	8.7e-05	LOC100780697	NA	NA	NA	K13783//MFS transporter, OPA family, solute carrier family 37 (glycerol-3-phosphate transporter), member 1/2	gi|359806902|ref|NP_001241065.1|//uncharacterized protein LOC100780697 [Glycine max]
100818316	3219	2.07597	0.00800516	Up	0.000184202	LOC100818316	NA	NA	NA	NA	gi|571477842|ref|XP_003533261.2|//PREDICTED: uncharacterized protein LOC100818316 [Glycine max]
100816414	800	3.05313	0.000228225	Up	1.85e-06	LOC100816414	NA	NA	NA	NA	gi|571548214|ref|XP_003551648.2|//PREDICTED: BON1-associated protein 2-like [Glycine max]
100811086	1435	2.70401	0.00188643	Up	2.68e-05	LOC100811086	NA	GO:0016787//hydrolase activity	GO:0044238//primary metabolic process	K01188//beta-glucosidase [EC:3.2.1.21];K00679//phospholipid:diacylglycerol acyltransferase [EC:2.3.1.158];K01206//alpha-L-fucosidase [EC:3.2.1.51];K10960//geranylgeranyl reductase [EC:1.3.1.83]	gi|356537744|ref|XP_003537385.1|//PREDICTED: GDSL esterase/lipase At2g23540 [Glycine max]
100527851	847	4.29144	8.78e-10	Up	1.24e-12	HSP26-A	NA	GO:0016765//transferase activity, transferring alkyl or aryl (other than methyl) groups	GO:0050896//response to stimulus	K00799//glutathione S-transferase [EC:2.5.1.18]	gi|351727399|ref|NP_001238439.1|//probable glutathione S-transferase [Glycine max]
100818985	1766	1.27465	0.0058233	Up	0.00011963	LOC100818985	NA	GO:0016709//oxidoreductase activity, acting on paired donors, with incorporation or reduction of molecular oxygen, NAD(P)H as one donor, and incorporation of one atom of oxygen;GO:0005506//iron ion binding	GO:0008152//metabolic process	K00487//trans-cinnamate 4-monooxygenase [EC:1.14.13.11]	gi|356553176|ref|XP_003544934.1|//PREDICTED: trans-cinnamate 4-monooxygenase-like [Glycine max]
100813564	2675	1.18788	0.0482387	Up	0.00280679	LOC100813564	NA	NA	NA	K04733//interleukin-1 receptor-associated kinase 4 [EC:2.7.11.1];K08653//membrane-bound transcription factor site-1 protease [EC:3.4.21.112];K13199//plasminogen activator inhibitor 1 RNA-binding protein;K01183//chitinase [EC:3.2.1.14]	gi|571548895|ref|XP_006602868.1|//PREDICTED: subtilisin-like protease Glyma18g48580 [Glycine max]
100816629	1141	2.40574	0.00943589	Up	0.000234641	LOC100816629	NA	NA	NA	K12600//superkiller protein 3	gi|734400102|gb|KHN31188.1|//hypothetical protein glysoja_012838 [Glycine soja]
100793709	2527	-1.28101	0.0108664	Down	0.000290741	LOC100793709	GO:0016021//integral component of membrane	NA	GO:0055085//transmembrane transport	NA	gi|571548323|ref|XP_006602780.1|//PREDICTED: SPX domain-containing membrane protein At4g22990-like isoform X2 [Glycine max];gi|571548307|ref|XP_006602776.1|//PREDICTED: SPX domain-containing membrane protein At4g22990-like isoform X1 [Glycine max]
100788233	1922	1.71002	0.000103689	Up	7.07e-07	LOC100788233	NA	NA	NA	NA	gi|356533131|ref|XP_003535121.1|//PREDICTED: reticuline oxidase-like protein [Glycine max]
100816452	1332	1.78673	0.0042754	Up	7.78e-05	LOC100816452	NA	GO:0003677//DNA binding;GO:0001071//nucleic acid binding transcription factor activity	GO:0010467//gene expression	K18835//WRKY transcription factor 2	gi|356572807|ref|XP_003554557.1|//PREDICTED: probable WRKY transcription factor 23 [Glycine max]
100781793	656	1.61985	0.00832634	Up	0.000195254	LOC100781793	NA	NA	NA	NA	NA
100811802	1331	2.58508	9.76e-08	Up	2.55e-10	LOC100811802	NA	GO:0046914//transition metal ion binding;GO:0003824//catalytic activity	GO:0008152//metabolic process	K07119//uncharacterized protein	gi|955311496|ref|XP_003521022.2|//PREDICTED: 2-alkenal reductase (NADP(+)-dependent) [Glycine max]
100791368	1847	1.18326	0.0470064	Up	0.0027018	LOC100791368	NA	NA	NA	K14209//solute carrier family 36 (proton-coupled amino acid transporter);K15015//solute carrier family 32 (vesicular inhibitory amino acid transporter)	gi|356558769|ref|XP_003547675.1|//PREDICTED: lysine histidine transporter 1 isoform X2 [Glycine max];gi|955377221|ref|XP_014624717.1|//PREDICTED: lysine histidine transporter 1 isoform X1 [Glycine max]
100811994	849	-1.76365	0.0474647	Down	0.00274321	LOC100811994	NA	NA	NA	NA	gi|359811329|ref|NP_001241436.1|//uncharacterized protein LOC100811994 [Glycine max]
100780574	1712	1.28289	0.0398251	Up	0.00204583	LOC100780574	NA	NA	NA	K02684//DNA primase small subunit [EC:2.7.7.-]	gi|356501475|ref|XP_003519550.1|//PREDICTED: DNA primase small subunit [Glycine max]
547820	974	3.69585	2.33e-30	Up	1.71e-34	LOC547820	NA	GO:0016791//phosphatase activity	NA	K20728//null	gi|359806656|ref|NP_001241536.1|//stem 31 kDa glycoprotein precursor [Glycine max]
100800451	3224	1.13521	0.00253696	Up	3.91e-05	LOC100800451	NA	GO:0016702//oxidoreductase activity, acting on single donors with incorporation of molecular oxygen, incorporation of two atoms of oxygen;GO:0046914//transition metal ion binding	GO:0006633//fatty acid biosynthetic process	K15718//linoleate 9S-lipoxygenase [EC:1.13.11.58]	gi|356575831|ref|XP_003556040.1|//PREDICTED: linoleate 9S-lipoxygenase 5, chloroplastic-like [Glycine max]
100820185	3002	2.39081	0.00149967	Up	1.92e-05	LOC100820185	GO:0031224//intrinsic component of membrane	GO:0016209//antioxidant activity;GO:0016651//oxidoreductase activity, acting on NAD(P)H;GO:0046914//transition metal ion binding;GO:0050662//coenzyme binding	GO:0008152//metabolic process	K13447//respiratory burst oxidase [EC:1.6.3.- 1.11.1.-]	gi|356572992|ref|XP_003554649.1|//PREDICTED: respiratory burst oxidase homolog protein B-like [Glycine max]
BGI_novel_G003519	1062	-1.02126	0.0101717	Down	0.000262356	NA	NA	NA	NA	K08908//light-harvesting complex I chlorophyll a/b binding protein 2	gi|734347354|gb|KHN11361.1|//Chlorophyll a-b binding protein, chloroplastic [Glycine soja]
100798644	3067	2.9213	0.000136725	Up	9.82e-07	LOC100798644	NA	NA	GO:0006810//transport	NA	gi|571446051|ref|XP_003520628.2|//PREDICTED: cation/H(+) antiporter 20 [Glycine max]
BGI_novel_G000552	1225	2.73096	0.00108588	Up	1.27e-05	NA	NA	GO:0016491//oxidoreductase activity	GO:0055114//oxidation-reduction process	K11147//dehydrogenase/reductase SDR family member 4 [EC:1.1.-.-]	gi|947120324|gb|KRH68573.1|//hypothetical protein GLYMA_03G238900 [Glycine max]
778183	1611	1.66975	0.0430542	Up	0.00234633	LOC778183	GO:0043231//intracellular membrane-bounded organelle	GO:0003676//nucleic acid binding	NA	K09422//myb proto-oncogene protein, plant	gi|356565345|ref|XP_003550902.1|//PREDICTED: transcription factor MYB108 [Glycine max]
100812565	1594	1.93142	0.00600345	Up	0.00012465	LOC100812565	NA	GO:0016857//racemase and epimerase activity, acting on carbohydrates and derivatives;GO:0048037//cofactor binding	GO:0019318//hexose metabolic process	K01784//UDP-glucose 4-epimerase [EC:5.1.3.2]	gi|363808084|ref|NP_001241960.1|//uncharacterized protein LOC100812565 [Glycine max]
100798434	811	2.11526	0.0286338	Up	0.00123032	LOC100798434	NA	NA	NA	NA	gi|356562451|ref|XP_003549485.1|//PREDICTED: uncharacterized protein LOC100798434 [Glycine max]
100812124	1177	-1.15567	0.0208778	Down	0.000767528	LOC100812124	NA	GO:0016836//hydro-lyase activity;GO:0046914//transition metal ion binding	NA	K01673//carbonic anhydrase [EC:4.2.1.1]	gi|363808312|ref|NP_001242246.1|//uncharacterized protein LOC100812124 [Glycine max]
100803503	1247	2.86003	1.28e-05	Up	6.39e-08	LOC100803503	NA	NA	NA	K00430//peroxidase [EC:1.11.1.7]	gi|356517328|ref|XP_003527340.1|//PREDICTED: peroxidase P7-like [Glycine max]
100808736	1631	1.00596	0.0017899	Up	2.51e-05	LOC100808736	NA	GO:0016765//transferase activity, transferring alkyl or aryl (other than methyl) groups;GO:0048037//cofactor binding	GO:0019752//carboxylic acid metabolic process	K01761//methionine-gamma-lyase [EC:4.4.1.11]	gi|356535270|ref|XP_003536171.1|//PREDICTED: methionine gamma-lyase [Glycine max]
100790141	1081	-1.02331	0.00478332	Down	9.09e-05	LOC100790141	NA	NA	NA	NA	gi|955332917|ref|XP_014633836.1|//PREDICTED: uncharacterized protein LOC100790141 isoform X1 [Glycine max];gi|734313428|gb|KHN01325.1|//hypothetical protein glysoja_009531 [Glycine soja];gi|359807532|ref|NP_001240893.1|//uncharacterized protein LOC100790141 [Glycine max]
100796467	1685	-1.51539	4.38e-06	Down	1.84e-08	LOC100796467	NA	GO:0016787//hydrolase activity	GO:0044238//primary metabolic process	NA	gi|955302815|ref|XP_014630268.1|//PREDICTED: GDSL esterase/lipase CPRD49-like [Glycine max];gi|955311019|ref|XP_014629018.1|//PREDICTED: GDSL esterase/lipase CPRD49-like isoform X2 [Glycine max];gi|955311017|ref|XP_003520489.2|//PREDICTED: GDSL esterase/lipase CPRD49-like isoform X1 [Glycine max]
100777663	1260	3.68366	8.88e-08	Up	2.19e-10	LOC100777663	NA	NA	NA	K01183//chitinase [EC:3.2.1.14]	gi|356556606|ref|XP_003546615.1|//PREDICTED: chitotriosidase-1-like [Glycine max]
100804119	1256	1.40728	7.28e-07	Up	2.35e-09	LOC100804119	NA	NA	NA	K03097//casein kinase II subunit alpha [EC:2.7.11.1]	gi|358249172|ref|NP_001239749.1|//uncharacterized protein LOC100804119 precursor [Glycine max]
100776171	843	-1.31851	0.0171589	Down	0.000570455	LOC100776171	NA	NA	NA	NA	gi|356540710|ref|XP_003538828.1|//PREDICTED: uncharacterized protein LOC100776171 [Glycine max]
100813652	1023	1.07431	0.023321	Up	0.000897223	LOC100813652	NA	NA	NA	K09286//EREBP-like factor	gi|356549699|ref|XP_003543229.1|//PREDICTED: ethylene-responsive transcription factor 4 [Glycine max]
100811187	3355	1.55731	0.028986	Up	0.00125576	LOC100811187	NA	GO:0030246//carbohydrate binding;GO:0015925//galactosidase activity;GO:0043167//ion binding	GO:0044238//primary metabolic process	K12309//beta-galactosidase [EC:3.2.1.23]	gi|356556730|ref|XP_003546676.1|//PREDICTED: beta-galactosidase 1 [Glycine max]
100776607	993	1.73973	0.0180657	Up	0.000618695	LOC100776607	GO:0031224//intrinsic component of membrane	NA	GO:0071702//organic substance transport	K15382//solute carrier family 50 (sugar transporter)	gi|359807170|ref|NP_001241100.1|//uncharacterized protein LOC100776607 [Glycine max]
100811721	590	3.28048	3.76e-09	Up	6.25e-12	LOC100811721	NA	NA	NA	NA	gi|571521665|ref|XP_003546789.2|//PREDICTED: cysteine-rich and transmembrane domain-containing protein A-like isoform X1 [Glycine max];gi|571521669|ref|XP_006598199.1|//PREDICTED: cysteine-rich and transmembrane domain-containing protein A-like isoform X2 [Glycine max];gi|734390535|gb|KHN26823.1|//hypothetical protein glysoja_011415 [Glycine soja];gi|571471834|ref|XP_006585423.1|//PREDICTED: cyst…
100809053	1176	2.15371	0.0182606	Up	0.00062983	LOC100809053	NA	GO:0004713//protein tyrosine kinase activity;GO:0003824//catalytic activity	NA	K08726//soluble epoxide hydrolase / lipid-phosphate phosphatase [EC:3.3.2.10 3.1.3.76];K10144//RING finger and CHY zinc finger domain-containing protein 1 [EC:2.3.2.27]	gi|571524117|ref|XP_006598756.1|//PREDICTED: uncharacterized protein LOC100809053 isoform X1 [Glycine max];gi|358248418|ref|NP_001240134.1|//uncharacterized protein LOC100809053 [Glycine max]
BGI_novel_G001432	2375	-1.25262	0.00363147	Down	6.24e-05	NA	NA	NA	NA	K10280//F-box and leucine-rich repeat protein 14	gi|734416077|gb|KHN38005.1|//F-box/LRR-repeat protein 14 [Glycine soja]
100783726	1941	3.74321	6.33e-07	Up	1.98e-09	LOC100783726	NA	NA	NA	K00128//aldehyde dehydrogenase (NAD+) [EC:1.2.1.3]	gi|356515906|ref|XP_003526638.1|//PREDICTED: aldehyde dehydrogenase family 3 member H1-like [Glycine max]
100789291	1440	1.07541	0.00420037	Up	7.58e-05	LOC100789291	GO:0034357//photosynthetic membrane	GO:0000166//nucleotide binding;GO:0050662//coenzyme binding;GO:0008937//ferredoxin-NAD(P) reductase activity	GO:0008152//metabolic process	K02641//ferredoxin--NADP+ reductase [EC:1.18.1.2]	gi|358248309|ref|NP_001239859.1|//uncharacterized protein LOC100789291 [Glycine max];gi|571475547|ref|XP_006586681.1|//PREDICTED: uncharacterized protein LOC100789291 isoform X1 [Glycine max]
100816905	3215	1.61884	0.00142533	Up	1.79e-05	LOC100816905	NA	NA	NA	K01535//H+-transporting ATPase [EC:3.6.3.6]	gi|356562207|ref|XP_003549363.1|//PREDICTED: plasma membrane ATPase 4 [Glycine max]
100801378	2234	2.31824	4.41e-05	Up	2.62e-07	LOC100801378	NA	NA	NA	K14487//auxin responsive GH3 gene family	gi|356514929|ref|XP_003526154.1|//PREDICTED: indole-3-acetic acid-amido synthetase GH3.6-like [Glycine max]
100305867	810	1.17818	0.00263707	Up	4.14e-05	LOC100305867	NA	GO:0003824//catalytic activity	GO:0006950//response to stress	NA	gi|351726932|ref|NP_001237911.1|//uncharacterized protein LOC100305867 [Glycine max]
BGI_novel_G002468	1489	2.24687	0.000145849	Up	1.07e-06	NA	GO:0009505//plant-type cell wall	NA	NA	K03097//casein kinase II subunit alpha [EC:2.7.11.1]	gi|543177038|gb|AGV54541.1|//hypothetical protein [Phaseolus vulgaris]
100800034	4262	1.00618	0.0360977	Up	0.00175383	LOC100800034	NA	NA	NA	K05658//ATP-binding cassette, subfamily B (MDR/TAP), member 1 [EC:3.6.3.44]	gi|356499544|ref|XP_003518599.1|//PREDICTED: ABC transporter B family member 4-like [Glycine max]
100807227	2825	-1.05148	0.0459695	Down	0.00260682	LOC100807227	NA	GO:0046914//transition metal ion binding	NA	K19040//E3 ubiquitin-protein ligase ATL10/75/76/77/78 [EC:2.3.2.27]	gi|947105478|gb|KRH53861.1|//hypothetical protein GLYMA_06G150400 [Glycine max]
100781044	2322	1.15436	0.0301711	Up	0.00134133	LOC100781044	NA	GO:0046872//metal ion binding	NA	K10638//E3 ubiquitin-protein ligase UHRF1 [EC:2.3.2.27]	gi|356553528|ref|XP_003545107.1|//PREDICTED: E3 ubiquitin-protein ligase ORTHRUS 2-like [Glycine max]
100787228	1666	3.85263	2.8e-08	Up	6.08e-11	LOC100787228	NA	GO:0016746//transferase activity, transferring acyl groups	NA	K19747//BAHD acyltransferase [EC:2.3.1.-]	gi|83853815|gb|ABC47848.1|//N-hydroxycinnamoyl/benzoyltransferase 6 [Glycine max]
100779474	2979	1.92214	0.0335837	Up	0.0015636	LOC100779474	NA	NA	NA	K04733//interleukin-1 receptor-associated kinase 4 [EC:2.7.11.1]	gi|955336438|ref|XP_006586418.2|//PREDICTED: probable LRR receptor-like serine/threonine-protein kinase At1g05700 [Glycine max]
100778890	2760	1.22629	0.0162423	Up	0.000522524	LOC100778890	NA	GO:0016614//oxidoreductase activity, acting on CH-OH group of donors;GO:0048037//cofactor binding	GO:0044238//primary metabolic process	NA	gi|955324965|ref|XP_014632042.1|//PREDICTED: HIPL1 protein-like isoform X1 [Glycine max];gi|356516736|ref|XP_003527049.1|//PREDICTED: HIPL1 protein-like isoform X2 [Glycine max]
100782019	2252	1.42632	0.000475332	Up	4.64e-06	LOC100782019	NA	NA	NA	K00128//aldehyde dehydrogenase (NAD+) [EC:1.2.1.3]	gi|356501653|ref|XP_003519638.1|//PREDICTED: aldehyde dehydrogenase family 2 member B7, mitochondrial [Glycine max]
100793054	2945	3.58208	4.62e-06	Up	1.98e-08	LOC100793054	NA	NA	NA	K19613//leucine-rich repeat protein SHOC2;K13459//disease resistance protein RPS2;K09873//aquaporin TIP;K13415//protein brassinosteroid insensitive 1 [EC:2.7.10.1 2.7.11.1]	gi|571454747|ref|XP_006579883.1|//PREDICTED: probable disease resistance protein At5g66900 [Glycine max]
100775900	1291	-1.02208	0.00586651	Down	0.000120804	LOC100775900	GO:0043231//intracellular membrane-bounded organelle	GO:0003676//nucleic acid binding	NA	K09422//myb proto-oncogene protein, plant	gi|947061037|gb|KRH10298.1|//hypothetical protein GLYMA_15G041100 [Glycine max]
100791414	1268	2.35199	0.00938544	Up	0.000232011	LOC100791414	NA	GO:0016209//antioxidant activity;GO:0005506//iron ion binding;GO:0003824//catalytic activity	GO:0008152//metabolic process;GO:0006950//response to stress	K00430//peroxidase [EC:1.11.1.7]	gi|356501184|ref|XP_003519407.1|//PREDICTED: peroxidase P7-like [Glycine max]
100798112	470	3.27117	2.67e-15	Up	1.37e-18	LOC100798112	NA	GO:0005488//binding	GO:0010876//lipid localization;GO:0051234//establishment of localization	K04733//interleukin-1 receptor-associated kinase 4 [EC:2.7.11.1]	gi|359807195|ref|NP_001241103.1|//uncharacterized protein LOC100798112 precursor [Glycine max]
100783984	1536	2.27243	0.00553751	Up	0.000112	LOC100783984	NA	NA	NA	NA	gi|734333928|gb|KHN07736.1|//hypothetical protein glysoja_033121 [Glycine soja]
100782984	2113	1.87145	8.25e-06	Up	3.85e-08	LOC100782984	NA	NA	NA	NA	gi|571498370|ref|XP_006594199.1|//PREDICTED: uncharacterized protein LOC100782984 [Glycine max]
547714	1612	1.47509	0.004439	Up	8.16e-05	LOC547714	NA	NA	NA	NA	gi|356500527|ref|XP_003519083.1|//PREDICTED: uncharacterized protein LOC547714 [Glycine max]
100784565	889	1.88673	1.82e-08	Up	3.61e-11	LOC100784565	NA	NA	NA	NA	gi|965614629|dbj|BAU00262.1|//hypothetical protein VIGAN_10183900 [Vigna angularis var. angularis]
100811528	1306	1.2489	0.0436954	Up	0.00240705	LOC100811528	NA	GO:0048037//cofactor binding	GO:0008152//metabolic process	K09753//cinnamoyl-CoA reductase [EC:1.2.1.44]	gi|356522272|ref|XP_003529771.1|//PREDICTED: cinnamoyl-CoA reductase 1-like [Glycine max]
100787949	3259	1.95099	0.0411489	Up	0.00218419	LOC100787949	GO:0031224//intrinsic component of membrane	GO:0016209//antioxidant activity;GO:0016651//oxidoreductase activity, acting on NAD(P)H;GO:0046914//transition metal ion binding;GO:0050662//coenzyme binding	GO:0008152//metabolic process	K13447//respiratory burst oxidase [EC:1.6.3.- 1.11.1.-]	gi|356576797|ref|XP_003556516.1|//PREDICTED: respiratory burst oxidase homolog protein B-like [Glycine max]
100783736	2203	-1.05024	5.55e-06	Down	2.44e-08	LOC100783736	NA	GO:0016405//CoA-ligase activity	NA	K00666//fatty-acyl-CoA synthase [EC:6.2.1.-];K01904//4-coumarate--CoA ligase [EC:6.2.1.12]	gi|356553214|ref|XP_003544953.1|//PREDICTED: probable acyl-activating enzyme 6 [Glycine max]
100778017	2095	-1.06751	0.00927572	Down	0.000227486	LOC100778017	NA	NA	NA	K14985//26-hydroxylase [EC:1.14.-.-];K07408//cytochrome P450, family 1, subfamily A, polypeptide 1 [EC:1.14.14.1]	gi|356518064|ref|XP_003527704.1|//PREDICTED: cytochrome P450 CYP82D47-like [Glycine max]
100819445	2071	1.93838	0.00959339	Up	0.000240667	LOC100819445	GO:0031224//intrinsic component of membrane	GO:0015291//secondary active transmembrane transporter activity	GO:0015698//inorganic anion transport	K08176//MFS transporter, PHS family, inorganic phosphate transporter	gi|356505011|ref|XP_003521286.1|//PREDICTED: probable inorganic phosphate transporter 1-7 [Glycine max]
100500611	821	1.01215	0.00365329	Up	6.29e-05	LOC100500611	GO:0031224//intrinsic component of membrane;GO:0043231//intracellular membrane-bounded organelle;GO:0031090//organelle membrane	GO:0008940//nitrate reductase activity;GO:0005506//iron ion binding	GO:0006091//generation of precursor metabolites and energy;GO:0051234//establishment of localization	K10534//nitrate reductase (NAD(P)H) [EC:1.7.1.1 1.7.1.2 1.7.1.3]	gi|571541431|ref|XP_006601762.1|//PREDICTED: uncharacterized protein LOC100500611 isoform X1 [Glycine max]
100789243	1657	1.68983	1.82e-05	Up	9.58e-08	LOC100789243	NA	NA	NA	K04628//2-hydroxyacylsphingosine 1-beta-galactosyltransferase [EC:2.4.1.45];K13493//cytokinin-N-glucosyltransferase [EC:2.4.1.-];K13030//cyanohydrin beta-glucosyltransferase [EC:2.4.1.85]	gi|356556813|ref|XP_003546715.1|//PREDICTED: 7-deoxyloganetin glucosyltransferase [Glycine max]
100306097	781	2.14859	0.026312	Up	0.00108171	LOC100306097	GO:0031224//intrinsic component of membrane	NA	NA	NA	gi|351721899|ref|NP_001237481.1|//CASP-like protein 1D1 [Glycine max]
547475	1585	1.34158	0.000323519	Up	2.86e-06	SF3'H1	NA	GO:0005506//iron ion binding;GO:0016491//oxidoreductase activity	GO:0008152//metabolic process	K05280//flavonoid 3'-monooxygenase [EC:1.14.13.21]	gi|351723209|ref|NP_001237015.1|//flavonoid 3'-hydroxylase [Glycine max]
100788318	2388	1.81752	4.81e-09	Up	8.34e-12	LOC100788318	NA	GO:0016682//oxidoreductase activity, acting on diphenols and related substances as donors, oxygen as acceptor;GO:0046914//transition metal ion binding	GO:0008152//metabolic process	K19791//iron transport multicopper oxidase	gi|356514216|ref|XP_003525802.1|//PREDICTED: monocopper oxidase-like protein SKU5 [Glycine max]
100804202	767	1.87504	0.0347401	Up	0.00164544	LOC100804202	NA	NA	NA	NA	gi|356548473|ref|XP_003542626.1|//PREDICTED: uncharacterized protein LOC100804202 [Glycine max]
100804561	1538	2.12952	2.47e-08	Up	5.3e-11	LOC100804561	NA	NA	NA	K04733//interleukin-1 receptor-associated kinase 4 [EC:2.7.11.1];K14962//COMPASS component SWD2;K00276//primary-amine oxidase [EC:1.4.3.21];K03327//multidrug resistance protein, MATE family	gi|356549665|ref|XP_003543212.1|//PREDICTED: epidermis-specific secreted glycoprotein EP1-like [Glycine max]
100806530	1508	1.24762	0.0166993	Up	0.000548239	LOC100806530	NA	GO:0003824//catalytic activity	NA	K14493//gibberellin receptor GID1 [EC:3.-.-.-];K20506//tuliposide A-converting enzyme [EC:4.2.99.22]	gi|356517686|ref|XP_003527517.1|//PREDICTED: probable carboxylesterase 15 [Glycine max]
100791302	2830	1.26242	0.0486024	Up	0.00284586	LOC100791302	GO:0043231//intracellular membrane-bounded organelle	GO:0032559//adenyl ribonucleotide binding;GO:0016462//pyrophosphatase activity;GO:0003676//nucleic acid binding	GO:0006259//DNA metabolic process	K02541//DNA replication licensing factor MCM3 [EC:3.6.4.12]	gi|571455279|ref|XP_006580038.1|//PREDICTED: DNA replication licensing factor MCM3 homolog 2-like [Glycine max]
100527091	805	1.7477	0.00017536	Up	1.33e-06	LOC100527091	NA	GO:0004553//hydrolase activity, hydrolyzing O-glycosyl compounds	GO:0006026//aminoglycan catabolic process	K01183//chitinase [EC:3.2.1.14]	gi|351723339|ref|NP_001238555.1|//uncharacterized protein LOC100527091 [Glycine max]
100783385	1996	1.3456	0.00165253	Up	2.21e-05	LOC100783385	GO:0043231//intracellular membrane-bounded organelle	GO:0008194//UDP-glycosyltransferase activity;GO:0016758//transferase activity, transferring hexosyl groups	GO:0009813//flavonoid biosynthetic process;GO:0052696//flavonoid glucuronidation	K13496//UDP-glucosyl transferase 73C [EC:2.4.1.-]	gi|955365133|ref|XP_014622735.1|//PREDICTED: UDP-glycosyltransferase 92A1-like [Glycine max];gi|356554360|ref|XP_003545515.1|//PREDICTED: UDP-glycosyltransferase 92A1-like [Glycine max]
100789730	1827	2.99816	0.000386609	Up	3.58e-06	LOC100789730	NA	GO:0016491//oxidoreductase activity	GO:0008152//metabolic process	K00422//polyphenol oxidase [EC:1.10.3.1]	gi|356546657|ref|XP_003541740.1|//PREDICTED: polyphenol oxidase A1, chloroplastic-like [Glycine max]
100796281	941	3.46637	1.74e-09	Up	2.72e-12	LOC100796281	NA	NA	NA	K08233//polyneuridine-aldehyde esterase [EC:3.1.1.78]	gi|359807317|ref|NP_001240864.1|//uncharacterized protein LOC100796281 [Glycine max]
100787911	1126	2.58083	0.000403748	Up	3.78e-06	LOC100787911	GO:0016020//membrane	NA	NA	K06890//uncharacterized protein	gi|356570594|ref|XP_003553470.1|//PREDICTED: BI1-like protein [Glycine max]
100816546	1605	2.38999	0.00257691	Up	3.99e-05	LOC100816546	NA	GO:0003824//catalytic activity	GO:0008152//metabolic process	K05933//aminocyclopropanecarboxylate oxidase [EC:1.14.17.4];K06892//feruloyl-CoA ortho-hydroxylase [EC:1.14.11.-]	gi|947089386|gb|KRH38051.1|//hypothetical protein GLYMA_09G107100, partial [Glycine max]
100799990	2013	1.99362	0.0218236	Up	0.000817224	LOC100799990	NA	NA	NA	NA	gi|571470406|ref|XP_003531072.2|//PREDICTED: reticuline oxidase-like protein [Glycine max]
100785783	1142	1.2048	2.56e-06	Up	9.55e-09	LOC100785783	GO:0031224//intrinsic component of membrane	NA	GO:0006810//transport	K09872//aquaporin PIP	gi|356505224|ref|XP_003521392.1|//PREDICTED: aquaporin PIP2-7-like [Glycine max]
548021	845	1.63694	4.54e-07	Up	1.37e-09	LOC548021	NA	GO:0016787//hydrolase activity;GO:0004866//endopeptidase inhibitor activity	GO:0010466//negative regulation of peptidase activity	NA	gi|734392944|gb|KHN27872.1|//Kunitz-type trypsin inhibitor-like 2 protein [Glycine soja]
100816307	1826	2.11682	0.00130268	Up	1.61e-05	LOC100816307	NA	GO:0004175//endopeptidase activity	GO:0019538//protein metabolic process	K00924//null;K02882//large subunit ribosomal protein L18Ae	gi|947104512|gb|KRH52895.1|//hypothetical protein GLYMA_06G093600 [Glycine max]
100811301	1535	2.93102	6.28e-08	Up	1.49e-10	LOC100811301	NA	GO:0003676//nucleic acid binding	NA	K12581//CCR4-NOT transcription complex subunit 7/8;K13126//polyadenylate-binding protein;K05941//glutathione gamma-glutamylcysteinyltransferase [EC:2.3.2.15];K01054//acylglycerol lipase [EC:3.1.1.23]	gi|955471896|ref|NP_001304273.1|//NAC domain-containing protein 72 [Glycine max]
100306482	609	2.22296	0.0191479	Up	0.000673224	LOC100306482	NA	NA	NA	NA	gi|351721456|ref|NP_001235674.1|//uncharacterized protein LOC100306482 [Glycine max]
100803658	2717	2.82934	3.58e-05	Up	2.04e-07	LOC100803658	NA	NA	NA	K05681//ATP-binding cassette, subfamily G (WHITE), member 2	gi|356576859|ref|XP_003556547.1|//PREDICTED: ABC transporter G family member 6-like [Glycine max]
100500531	1282	2.75099	0.000209648	Up	1.67e-06	LOC100500531	NA	NA	NA	K09286//EREBP-like factor	gi|571473146|ref|XP_003530479.2|//PREDICTED: ethylene-responsive transcription factor ERF113-like [Glycine max];gi|920693473|gb|KOM36698.1|//hypothetical protein LR48_Vigan03g007900 [Vigna angularis]
100800427	1753	2.62814	0.00356764	Up	6.1e-05	LOC100800427	NA	NA	NA	K20665//null	gi|356506774|ref|XP_003522151.1|//PREDICTED: cytochrome P450 94B3-like [Glycine max]
102662688	736	1.87897	0.0490561	Up	0.00288671	LOC102662688	NA	NA	NA	NA	gi|571502053|ref|XP_006594900.1|//PREDICTED: uncharacterized protein LOC102662688 [Glycine max]
100799370	1402	1.04128	0.00618728	Up	0.000129713	LOC100799370	GO:0044464//cell part	NA	NA	K20628//null	gi|571553733|ref|XP_003554526.2|//PREDICTED: expansin-A15-like [Glycine max]
BGI_novel_G000175	1215	4.78729	1.16e-12	Up	9.08e-16	NA	NA	NA	NA	K14297//nuclear pore complex protein Nup98-Nup96;K12173//BRCA1-A complex subunit BRE	gi|947129652|gb|KRH77506.1|//hypothetical protein GLYMA_01G217600 [Glycine max]
100803348	1068	2.0847	0.0120259	Up	0.000333417	LOC100803348	NA	NA	NA	K15414//complement component 1 Q subcomponent-binding protein, mitochondrial	gi|356520933|ref|XP_003529114.1|//PREDICTED: uncharacterized protein At2g39795, mitochondrial-like [Glycine max]
100788697	1589	1.96994	0.0354343	Up	0.00170169	LOC100788697	NA	GO:0043565//sequence-specific DNA binding;GO:0003700//transcription factor activity, sequence-specific DNA binding	GO:0006355//regulation of transcription, DNA-templated	K18835//WRKY transcription factor 2;K08819//cyclin-dependent kinase 12/13 [EC:2.7.11.22 2.7.11.23];K13424//WRKY transcription factor 33	gi|356519913|ref|XP_003528613.1|//PREDICTED: probable WRKY transcription factor 48 [Glycine max]
100781769	3816	2.08091	0.00320713	Up	5.35e-05	LOC100781769	GO:0016021//integral component of membrane	GO:0004674//protein serine/threonine kinase activity;GO:0005524//ATP binding	GO:0006468//protein phosphorylation	K04730//interleukin-1 receptor-associated kinase 1 [EC:2.7.11.1];K13415//protein brassinosteroid insensitive 1 [EC:2.7.10.1 2.7.11.1]	gi|571461392|ref|XP_006581980.1|//PREDICTED: probable LRR receptor-like serine/threonine-protein kinase At1g74360 [Glycine max]
100806513	1589	2.03523	0.0158409	Up	0.000505765	LOC100806513	NA	NA	NA	NA	gi|955360090|ref|XP_014621534.1|//PREDICTED: arp2/3 complex-activating protein rickA [Glycine max]
100787995	1263	3.76508	1.95e-14	Up	1.1e-17	LOC100787995	NA	GO:0003824//catalytic activity	GO:0008152//metabolic process	K13070//momilactone-A synthase [EC:1.1.1.295];K09841//xanthoxin dehydrogenase [EC:1.1.1.288]	gi|356556642|ref|XP_003546632.1|//PREDICTED: momilactone A synthase-like [Glycine max]
100782355	2327	1.80234	5.97e-07	Up	1.84e-09	LOC100782355	GO:0009505//plant-type cell wall;GO:0009506//plasmodesma	GO:0016722//oxidoreductase activity, oxidizing metal ions;GO:0005507//copper ion binding	GO:0055114//oxidation-reduction process	K19791//iron transport multicopper oxidase	gi|356496848|ref|XP_003517277.1|//PREDICTED: L-ascorbate oxidase homolog [Glycine max]
100819551	674	2.05957	0.000157627	Up	1.17e-06	LOC100819551	NA	NA	NA	NA	NA
100305635	661	2.8331	6.2e-14	Up	3.79e-17	LOC100305635	NA	NA	GO:0010876//lipid localization	NA	gi|351723453|ref|NP_001238303.1|//uncharacterized protein LOC100305635 precursor [Glycine max]
100305722	813	1.31589	0.0253619	Up	0.00102677	LOC100305722	GO:0043231//intracellular membrane-bounded organelle	NA	NA	K04733//interleukin-1 receptor-associated kinase 4 [EC:2.7.11.1];K12126//phytochrome-interacting factor 3	gi|947082378|gb|KRH31167.1|//hypothetical protein GLYMA_11G231300 [Glycine max]
100808163	1769	1.58086	2.27e-05	Up	1.23e-07	LOC100808163	NA	NA	NA	K00924//null;K02882//large subunit ribosomal protein L18Ae;K01381//saccharopepsin [EC:3.4.23.25]	gi|955377136|ref|XP_014624700.1|//PREDICTED: protein ASPARTIC PROTEASE IN GUARD CELL 1-like [Glycine max]
100806824	2173	-1.19707	0.0230515	Down	0.00088235	LOC100806824	GO:0009538//photosystem I reaction center;GO:0016021//integral component of membrane	GO:0005524//ATP binding;GO:0004674//protein serine/threonine kinase activity	GO:0048544//recognition of pollen;GO:0006468//protein phosphorylation;GO:0015979//photosynthesis	K02695//photosystem I subunit VI	gi|734413311|gb|KHN36756.1|//G-type lectin S-receptor-like serine/threonine-protein kinase [Glycine soja];gi|593698380|ref|XP_007149663.1|//hypothetical protein PHAVU_005G088800g [Phaseolus vulgaris];gi|225442607|ref|XP_002284496.1|//PREDICTED: photosystem I reaction center subunit VI, chloroplastic [Vitis vinifera]
100499686	889	1.17354	0.00205031	Up	2.95e-05	LOC100499686	NA	NA	NA	K19519//transforming growth factor-beta-induced protein	gi|734433660|gb|KHN46901.1|//Fasciclin-like arabinogalactan protein 7 [Glycine soja]
100806763	1123	1.09604	0.0473815	Up	0.00273146	LOC100806763	GO:0044464//cell part	NA	NA	K17081//prohibitin 2	gi|363806944|ref|NP_001242309.1|//uncharacterized protein LOC100806763 [Glycine max]
100782866	1757	4.87597	1.3e-16	Up	5.7e-20	LOC100782866	GO:0044464//cell part	GO:0005506//iron ion binding;GO:0016491//oxidoreductase activity	GO:0008152//metabolic process	K00512//steroid 17alpha-monooxygenase / 17alpha-hydroxyprogesterone aldolase [EC:1.14.14.19 4.1.2.30];K07408//cytochrome P450, family 1, subfamily A, polypeptide 1 [EC:1.14.14.1]	gi|356556625|ref|XP_003546624.1|//PREDICTED: cytochrome P450 82A2-like [Glycine max]
100794230	1511	2.02592	0.0400539	Up	0.00207544	LOC100794230	NA	NA	NA	NA	gi|356566684|ref|XP_003551560.1|//PREDICTED: trihelix transcription factor GT-3b-like [Glycine max]
100780707	1572	3.53132	1.16e-08	Up	2.21e-11	LOC100780707	NA	NA	NA	K19882//O-palmitoleoyl-L-serine hydrolase [EC:3.1.1.98]	gi|356559065|ref|XP_003547822.1|//PREDICTED: pectin acetylesterase 8-like [Glycine max]
100776330	1925	2.20788	0.0158409	Up	0.000506129	LOC100776330	GO:0044424//intracellular part	GO:0008135//translation factor activity, RNA binding;GO:0032561//guanyl ribonucleotide binding;GO:0017111//nucleoside-triphosphatase activity	GO:0006412//translation;GO:0009207//purine ribonucleoside triphosphate catabolic process	K03231//elongation factor 1-alpha	gi|356535660|ref|XP_003536362.1|//PREDICTED: elongation factor 1-alpha-like isoform X1 [Glycine max]
BGI_novel_G002989	4004	3.33824	2.83e-05	Up	1.58e-07	NA	GO:0005829//cytosol;GO:0005739//mitochondrion	GO:0004823//leucine-tRNA ligase activity;GO:0000166//nucleotide binding	GO:0006429//leucyl-tRNA aminoacylation	K01869//leucyl-tRNA synthetase [EC:6.1.1.4]	gi|955332574|ref|XP_014633753.1|//PREDICTED: leucine--tRNA ligase, chloroplastic/mitochondrial isoform X2 [Glycine max]
100791113	962	2.00699	4.3e-08	Up	9.6e-11	LOC100791113	NA	NA	NA	NA	gi|571564398|ref|XP_003555393.2|//PREDICTED: non-specific lipid transfer protein GPI-anchored 2-like [Glycine max]
100803406	1756	1.24073	0.0132431	Up	0.000385927	LOC100803406	NA	NA	NA	K19891//glucan endo-1,3-beta-glucosidase 1/2/3 [EC:3.2.1.39]	gi|955309222|ref|XP_003519593.2|//PREDICTED: glucan endo-1,3-beta-glucosidase 12-like [Glycine max]
100797708	3671	-1.09358	0.00601312	Down	0.000125145	LOC100797708	NA	NA	NA	K14833//nucleolar complex protein 2	gi|955376929|ref|XP_014624671.1|//PREDICTED: protein NLP7-like isoform X2 [Glycine max];gi|356559792|ref|XP_003548181.1|//PREDICTED: protein NLP7-like isoform X1 [Glycine max]
100127382	2271	1.9425	0.0151972	Up	0.000470712	LOC100127382	NA	NA	NA	K18835//WRKY transcription factor 2;K01892//histidyl-tRNA synthetase [EC:6.1.1.21]	gi|571467949|ref|XP_003528693.2|//PREDICTED: WRKY transcription factor 6 [Glycine max]
100306563	853	2.08281	0.0266657	Up	0.00110789	LOC100306563	NA	NA	GO:0009628//response to abiotic stimulus	NA	gi|351723341|ref|NP_001234972.1|//dehydrin-like protein [Glycine max]
100794281	3227	3.02914	2.61e-07	Up	7.65e-10	LOC100794281	GO:0016021//integral component of membrane;GO:0005886//plasma membrane	GO:0030246//carbohydrate binding;GO:0004674//protein serine/threonine kinase activity;GO:0005524//ATP binding;GO:0032559//adenyl ribonucleotide binding	GO:0006464//cellular protein modification process;GO:0006468//protein phosphorylation;GO:0048544//recognition of pollen;GO:0008037//cell recognition	K04733//interleukin-1 receptor-associated kinase 4 [EC:2.7.11.1];K00276//primary-amine oxidase [EC:1.4.3.21];K04730//interleukin-1 receptor-associated kinase 1 [EC:2.7.11.1]	gi|356574526|ref|XP_003555397.1|//PREDICTED: G-type lectin S-receptor-like serine/threonine-protein kinase At5g24080 [Glycine max]
100787855	1579	4.02901	9.71e-10	Up	1.42e-12	LOC100787855	NA	GO:0035251//UDP-glucosyltransferase activity	NA	K11820//N-hydroxythioamide S-beta-glucosyltransferase [EC:2.4.1.195]	gi|356498018|ref|XP_003517852.1|//PREDICTED: UDP-glycosyltransferase 74B1-like [Glycine max]
547955	1312	2.62151	2.05e-08	Up	4.2e-11	EXP2	GO:0044464//cell part	NA	NA	K20628//null	gi|351724561|ref|NP_001236550.1|//expansin precursor [Glycine max]
BGI_novel_G002647	3974	-1.36819	0.0095944	Down	0.000241161	NA	NA	GO:0008270//zinc ion binding;GO:0008080//N-acetyltransferase activity	NA	K10896//fanconi anemia group M protein;K11643//chromodomain-helicase-DNA-binding protein 4 [EC:3.6.4.12]	gi|947067907|gb|KRH17050.1|//hypothetical protein GLYMA_14G194800 [Glycine max]
100783948	1405	1.06823	0.0299707	Up	0.00132886	LOC100783948	GO:0044459//plasma membrane part;GO:0030312//external encapsulating structure	GO:0035251//UDP-glucosyltransferase activity	GO:0045229//external encapsulating structure organization;GO:0009250//glucan biosynthetic process	K13379//reversibly glycosylated polypeptide / UDP-arabinopyranose mutase [EC:2.4.1.- 5.4.99.30]	gi|356526536|ref|XP_003531873.1|//PREDICTED: alpha-1,4-glucan-protein synthase [UDP-forming] 1 [Glycine max]
100820093	2291	-1.16246	0.000289001	Down	2.47e-06	LOC100820093	NA	NA	NA	K06675//structural maintenance of chromosome 4	gi|955376836|ref|XP_014624654.1|//PREDICTED: protein WEAK CHLOROPLAST MOVEMENT UNDER BLUE LIGHT 1 isoform X1 [Glycine max]
100804447	2802	1.64366	0.000328265	Up	2.92e-06	LOC100804447	NA	NA	NA	NA	gi|356497442|ref|XP_003517569.1|//PREDICTED: protein tesmin/TSO1-like CXC 2 [Glycine max]
100817996	2006	1.9008	1.25e-06	Up	4.24e-09	LOC100817996	NA	GO:0004553//hydrolase activity, hydrolyzing O-glycosyl compounds	GO:0044238//primary metabolic process	K01179//endoglucanase [EC:3.2.1.4]	gi|356501281|ref|XP_003519454.1|//PREDICTED: endoglucanase 11 [Glycine max]
547679	2061	1.03746	0.00173817	Up	2.39e-05	SUT1	GO:0016021//integral component of membrane	GO:0015154//disaccharide transmembrane transporter activity	GO:0015766//disaccharide transport	K15378//solute carrier family 45, member 1/2/4	gi|571484128|ref|XP_006589462.1|//PREDICTED: sucrose transporter [Glycine max]
100500502	715	-1.04592	0.00709014	Down	0.000156739	LOC100500502	GO:0043231//intracellular membrane-bounded organelle	GO:0001071//nucleic acid binding transcription factor activity;GO:0003676//nucleic acid binding	GO:0006351//transcription, DNA-templated	K00850//6-phosphofructokinase 1 [EC:2.7.1.11];K09286//EREBP-like factor	gi|351725013|ref|NP_001235286.1|//uncharacterized protein LOC100500502 [Glycine max]
100500181	783	1.06898	0.0376636	Up	0.00186303	LOC100500181	NA	NA	NA	NA	gi|351724429|ref|NP_001238081.1|//uncharacterized protein LOC100500181 precursor [Glycine max]
100792072	1884	2.37192	0.0116752	Up	0.000320842	LOC100792072	NA	NA	NA	K07088//uncharacterized protein	gi|571435562|ref|XP_006573516.1|//PREDICTED: uncharacterized transporter YBR287W-like [Glycine max]
100813638	2359	-1.03863	0.00157627	Down	2.06e-05	LOC100813638	NA	NA	NA	K03695//ATP-dependent Clp protease ATP-binding subunit ClpB	gi|571456674|ref|XP_003525258.2|//PREDICTED: aluminum-activated malate transporter 9 [Glycine max]
100785409	2287	1.51651	0.00416608	Up	7.45e-05	LOC100785409	NA	GO:0003824//catalytic activity	NA	K13258//2-hydroxyisoflavanone dehydratase [EC:4.2.1.105]	gi|571480807|ref|XP_006588437.1|//PREDICTED: uncharacterized protein LOC100785409 isoform X1 [Glycine max]
547829	971	1.07961	0.0316039	Up	0.00143514	MAT1	NA	NA	GO:0050896//response to stimulus	NA	gi|351724001|ref|NP_001238578.1|//maturation-associated protein [Glycine max]
102664135	1826	1.08134	0.0171761	Up	0.000572233	LOC102664135	NA	GO:0016831//carboxy-lyase activity	GO:0006596//polyamine biosynthetic process	K01611//S-adenosylmethionine decarboxylase [EC:4.1.1.50]	gi|571434453|ref|XP_006573201.1|//PREDICTED: S-adenosylmethionine decarboxylase proenzyme [Glycine max]
100812823	2625	-1.28854	2.62e-06	Down	9.84e-09	LOC100812823	NA	NA	NA	K15920//beta-D-xylosidase 4 [EC:3.2.1.37]	gi|955340041|ref|XP_003533205.3|//PREDICTED: beta-D-xylosidase 1-like [Glycine max]
100780254	1740	2.24922	0.00420996	Up	7.62e-05	LOC100780254	NA	GO:0016846//carbon-sulfur lyase activity;GO:0048037//cofactor binding;GO:0016740//transferase activity	GO:0008652//cellular amino acid biosynthetic process	K15849//bifunctional aspartate aminotransferase and glutamate/aspartate-prephenate aminotransferase [EC:2.6.1.1 2.6.1.78 2.6.1.79]	gi|955347964|ref|XP_014618978.1|//PREDICTED: uncharacterized protein LOC100780254 isoform X1 [Glycine max]
100801991	1522	3.56967	1.44e-07	Up	3.98e-10	LOC100801991	NA	GO:0016639//oxidoreductase activity, acting on the CH-NH2 group of donors, NAD or NADP as acceptor	GO:0019752//carboxylic acid metabolic process	K00261//glutamate dehydrogenase (NAD(P)+) [EC:1.4.1.3]	gi|356498801|ref|XP_003518237.1|//PREDICTED: glutamate dehydrogenase 1-like [Glycine max]
100305447	1470	2.35598	1.04e-06	Up	3.4e-09	LOC100305447	NA	GO:0016491//oxidoreductase activity	GO:0008152//metabolic process	K13420//LRR receptor-like serine/threonine-protein kinase FLS2 [EC:2.7.11.1]	gi|351724553|ref|NP_001235526.1|//disease resistance protein/LRR protein-related protein precursor [Glycine max]
100790697	1996	-1.0101	0.00251365	Down	3.86e-05	LOC100790697	GO:0016020//membrane;GO:0016021//integral component of membrane	GO:0003735//structural constituent of ribosome	GO:0055085//transmembrane transport;GO:0006412//translation	K14684//solute carrier family 25 (mitochondrial phosphate transporter), member 23/24/25/41	gi|356565187|ref|XP_003550825.1|//PREDICTED: adenine nucleotide transporter BT1, chloroplastic/mitochondrial-like [Glycine max]
100819336	1059	1.97001	0.0326103	Up	0.00149836	LOC100819336	NA	NA	NA	K13944//null	gi|734376976|gb|KHN21539.1|//LOB domain-containing protein 11 [Glycine soja]
100804605	2298	1.3865	0.0447758	Up	0.00250013	LOC100804605	NA	NA	NA	NA	gi|356560448|ref|XP_003548504.1|//PREDICTED: acyltransferase-like protein At3g26840, chloroplastic [Glycine max]
100812336	2205	3.89769	2.41e-07	Up	6.95e-10	LOC100812336	NA	NA	NA	K05909//laccase [EC:1.10.3.2]	gi|955395193|ref|XP_003520941.2|//PREDICTED: laccase-7-like [Glycine max]
100789913	1277	1.97636	0.000452215	Up	4.37e-06	LOC100789913	GO:0044464//cell part	NA	NA	K20628//null	gi|356550283|ref|XP_003543517.1|//PREDICTED: expansin-A4 [Glycine max]
100815750	1765	2.83135	3.04e-06	Up	1.18e-08	LOC100815750	NA	NA	NA	NA	gi|571564068|ref|XP_006605570.1|//PREDICTED: protein LATERAL ROOT PRIMORDIUM 1-like [Glycine max]
100777649	1404	1.9301	0.00926202	Up	0.000226428	LOC100777649	GO:0044424//intracellular part	GO:0016701//oxidoreductase activity, acting on single donors with incorporation of molecular oxygen;GO:0046914//transition metal ion binding;GO:0016491//oxidoreductase activity	GO:0008152//metabolic process;GO:0006020//inositol metabolic process	K00469//inositol oxygenase [EC:1.13.99.1]	gi|356520838|ref|XP_003529067.1|//PREDICTED: inositol oxygenase 2-like isoform X1 [Glycine max];gi|571466109|ref|XP_006583567.1|//PREDICTED: inositol oxygenase 2-like isoform X2 [Glycine max]
547842	999	2.44628	0.00371004	Up	6.44e-05	LOC547842	NA	NA	GO:0009415//response to water;GO:0006950//response to stress;GO:0009628//response to abiotic stimulus	K12741//heterogeneous nuclear ribonucleoprotein A1/A3;K14314//nuclear pore complex protein Nup210	gi|947090546|gb|KRH39211.1|//hypothetical protein GLYMA_09G185500 [Glycine max]
100813194	1856	1.51416	5.45e-05	Up	3.35e-07	LOC100813194	NA	NA	NA	K05350//beta-glucosidase [EC:3.2.1.21]	gi|356531160|ref|XP_003534146.1|//PREDICTED: beta-glucosidase 44 [Glycine max]
100170691	592	6.25865	1.28e-37	Up	3.13e-42	LOC100170691	NA	GO:0016787//hydrolase activity;GO:0004866//endopeptidase inhibitor activity	GO:0051346//negative regulation of hydrolase activity	NA	gi|351722763|ref|NP_001237767.1|//Bowman-Birk type protease inhibitor-like precursor [Glycine max]
100775641	2601	1.12386	1.28e-05	Up	6.33e-08	LOC100775641	NA	NA	NA	K12450//UDP-glucose 4,6-dehydratase [EC:4.2.1.76]	gi|356544142|ref|XP_003540514.1|//PREDICTED: trifunctional UDP-glucose 4,6-dehydratase/UDP-4-keto-6-deoxy-D-glucose 3,5-epimerase/UDP-4-keto-L-rhamnose-reductase RHM1 [Glycine max]
100782644	1445	1.78658	0.0119359	Up	0.000329688	LOC100782644	NA	GO:0004084//branched-chain-amino-acid transaminase activity;GO:0052654//L-leucine transaminase activity;GO:0052656//L-isoleucine transaminase activity;GO:0052655//L-valine transaminase activity	GO:0006520//cellular amino acid metabolic process;GO:0009081//branched-chain amino acid metabolic process	K00826//branched-chain amino acid aminotransferase [EC:2.6.1.42]	gi|947103776|gb|KRH52159.1|//hypothetical protein GLYMA_06G050100 [Glycine max];gi|947103780|gb|KRH52163.1|//hypothetical protein GLYMA_06G050100 [Glycine max];gi|734429393|gb|KHN45115.1|//Branched-chain-amino-acid aminotransferase 2, chloroplastic [Glycine soja];gi|593269238|ref|XP_007136796.1|//hypothetical protein PHAVU_009G075100g [Phaseolus vulgaris]
100305644	870	3.56987	1.78e-06	Up	6.36e-09	LOC100305644	NA	GO:0016892//endoribonuclease activity, producing 3'-phosphomonoesters;GO:0003676//nucleic acid binding	NA	K01166//ribonuclease T2 [EC:3.1.27.1]	gi|351727689|ref|NP_001238449.1|//uncharacterized protein LOC100305644 precursor [Glycine max]
100306381	1193	2.11707	0.00250196	Up	3.84e-05	LOC100306381	NA	NA	GO:0006950//response to stress	NA	gi|351727951|ref|NP_001237946.1|//uncharacterized protein LOC100306381 [Glycine max];gi|571475428|ref|XP_006586622.1|//PREDICTED: uncharacterized protein LOC100306381 isoform X1 [Glycine max]
100788767	671	1.41112	0.00650144	Up	0.000139119	LOC100788767	NA	NA	NA	K11254//histone H4	gi|734432113|gb|KHN46176.1|//Histone H4 [Glycine soja]
100776783	832	1.88126	5.39e-13	Up	4.08e-16	LOC100776783	NA	NA	NA	NA	gi|358248070|ref|NP_001240061.1|//uncharacterized protein LOC100776783 precursor [Glycine max]
100782897	1462	1.87174	0.0033903	Up	5.7e-05	LOC100782897	NA	GO:0016747//transferase activity, transferring acyl groups other than amino-acyl groups	GO:0009699//phenylpropanoid biosynthetic process	K00660//chalcone synthase [EC:2.3.1.74]	gi|356497361|ref|XP_003517529.1|//PREDICTED: chalcone synthase 7 [Glycine max]
100796374	2251	1.04085	0.0215533	Up	0.000800564	LOC100796374	NA	NA	NA	K10999//cellulose synthase A [EC:2.4.1.12]	gi|955318009|ref|XP_006578997.2|//PREDICTED: cellulose synthase-like protein G1 [Glycine max]
547996	727	3.23143	3.59e-05	Up	2.05e-07	PM30	NA	NA	NA	NA	gi|351727184|ref|NP_001237152.1|//seed maturation protein PM30 [Glycine max]
100798505	1732	2.23278	0.000289001	Up	2.48e-06	LOC100798505	NA	NA	NA	K03006//DNA-directed RNA polymerase II subunit RPB1 [EC:2.7.7.6];K19892//glucan endo-1,3-beta-glucosidase 4 [EC:3.2.1.39];K19891//glucan endo-1,3-beta-glucosidase 1/2/3 [EC:3.2.1.39]	gi|356541643|ref|XP_003539283.1|//PREDICTED: glucan endo-1,3-beta-glucosidase 12-like [Glycine max]
100792065	1911	-1.09564	0.00268105	Down	4.24e-05	LOC100792065	NA	GO:0005506//iron ion binding;GO:0016491//oxidoreductase activity	GO:0008152//metabolic process	K00512//steroid 17alpha-monooxygenase / 17alpha-hydroxyprogesterone aldolase [EC:1.14.14.19 4.1.2.30]	gi|356495454|ref|XP_003516592.1|//PREDICTED: cytochrome P450 CYP82D47-like [Glycine max]
100794677	3758	-1.51585	2.23e-08	Down	4.64e-11	LOC100794677	GO:0016021//integral component of membrane	GO:0005524//ATP binding;GO:0004672//protein kinase activity	GO:0006468//protein phosphorylation	K04733//interleukin-1 receptor-associated kinase 4 [EC:2.7.11.1];K04730//interleukin-1 receptor-associated kinase 1 [EC:2.7.11.1];K01183//chitinase [EC:3.2.1.14]	gi|571520442|ref|XP_006597995.1|//PREDICTED: G-type lectin S-receptor-like serine/threonine-protein kinase At1g67520 isoform X6 [Glycine max];gi|955373594|ref|XP_014623845.1|//PREDICTED: G-type lectin S-receptor-like serine/threonine-protein kinase At1g67520 isoform X2 [Glycine max];gi|955373596|ref|XP_014623846.1|//PREDICTED: G-type lectin S-receptor-like serine/threonine-protein kinase At1g6752…
100813069	567	1.29692	0.00518564	Up	0.000102603	AP2-2	GO:0043231//intracellular membrane-bounded organelle	GO:0001071//nucleic acid binding transcription factor activity;GO:0003676//nucleic acid binding	GO:0006351//transcription, DNA-templated	K09286//EREBP-like factor	gi|358248846|ref|NP_001239694.1|//dehydration-responsive element-binding protein 3-like [Glycine max]
BGI_novel_G002293	1702	1.22575	0.0383403	Up	0.00191804	NA	GO:0043231//intracellular membrane-bounded organelle;GO:0005887//integral component of plasma membrane	GO:0046872//metal ion binding;GO:0005524//ATP binding;GO:0008553//hydrogen-exporting ATPase activity, phosphorylative mechanism	GO:0006754//ATP biosynthetic process;GO:1902600//hydrogen ion transmembrane transport;GO:0051453//regulation of intracellular pH	K01535//H+-transporting ATPase [EC:3.6.3.6]	gi|947070154|gb|KRH19045.1|//hypothetical protein GLYMA_13G097900 [Glycine max]
100784629	553	3.23467	4.19e-09	Up	7.17e-12	LOC100784629	NA	NA	NA	NA	gi|571521665|ref|XP_003546789.2|//PREDICTED: cysteine-rich and transmembrane domain-containing protein A-like isoform X1 [Glycine max];gi|571521669|ref|XP_006598199.1|//PREDICTED: cysteine-rich and transmembrane domain-containing protein A-like isoform X2 [Glycine max]
100790119	2064	1.86858	0.0134357	Up	0.000394165	LOC100790119	NA	NA	NA	K03320//ammonium transporter, Amt family	gi|356521048|ref|XP_003529170.1|//PREDICTED: ammonium transporter 2-like [Glycine max]
100787917	1867	2.51481	0.00240461	Up	3.65e-05	LOC100787917	NA	NA	NA	K08900//mitochondrial chaperone BCS1	gi|571553576|ref|XP_003554259.2|//PREDICTED: ATP-dependent zinc metalloprotease YME1L1-like [Glycine max]
100798901	2115	2.7228	0.00159014	Up	2.09e-05	LOC100798901	NA	NA	NA	K04733//interleukin-1 receptor-associated kinase 4 [EC:2.7.11.1]	gi|571497201|ref|XP_006593824.1|//PREDICTED: probable receptor-like protein kinase At1g11050 [Glycine max]
100804853	1573	1.55516	0.00924912	Up	0.00022557	LOC100804853	NA	GO:0016620//oxidoreductase activity, acting on the aldehyde or oxo group of donors, NAD or NADP as acceptor;GO:0000166//nucleotide binding	GO:0019318//hexose metabolic process	K00134//glyceraldehyde 3-phosphate dehydrogenase [EC:1.2.1.12]	gi|363814439|ref|NP_001242854.1|//uncharacterized protein LOC100804853 [Glycine max]
100778467	772	2.91602	0.000357503	Up	3.21e-06	LOC100778467	GO:0044464//cell part	GO:0046914//transition metal ion binding	NA	NA	gi|356537375|ref|XP_003537203.1|//PREDICTED: zinc finger protein ZAT11-like [Glycine max]
100789094	1635	2.57079	0.00235614	Up	3.53e-05	LOC100789094	NA	GO:0032559//adenyl ribonucleotide binding	NA	K08900//mitochondrial chaperone BCS1	gi|356496707|ref|XP_003517207.1|//PREDICTED: probable mitochondrial chaperone BCS1-B [Glycine max]
547578	977	1.65147	0.0497486	Up	0.00294448	LOC547578	NA	GO:0016765//transferase activity, transferring alkyl or aryl (other than methyl) groups	GO:0050896//response to stimulus	K00799//glutathione S-transferase [EC:2.5.1.18]	gi|351726349|ref|NP_001238659.1|//glutathione S-transferase GST 7 [Glycine max]
547581	885	1.94715	0.0111674	Up	0.000301432	LOC547581	NA	GO:0016765//transferase activity, transferring alkyl or aryl (other than methyl) groups	NA	K00799//glutathione S-transferase [EC:2.5.1.18]	gi|351727779|ref|NP_001238708.1|//glutathione S-transferase GST 12 [Glycine max]
100800649	2569	1.1867	0.034563	Up	0.00163283	LOC100800649	NA	NA	NA	K02209//DNA replication licensing factor MCM5 [EC:3.6.4.12]	gi|356548459|ref|XP_003542619.1|//PREDICTED: DNA replication licensing factor MCM5-like [Glycine max]
100790915	2451	1.56639	0.0262867	Up	0.00108003	LOC100790915	NA	GO:0016462//pyrophosphatase activity;GO:0032559//adenyl ribonucleotide binding	NA	K17681//ATPase family AAA domain-containing protein 3A/B	gi|356540916|ref|XP_003538930.1|//PREDICTED: ATPase family AAA domain-containing protein 3-B-like [Glycine max]
100781196	2320	2.02033	0.0133258	Up	0.000389312	LOC100781196	NA	NA	NA	K04733//interleukin-1 receptor-associated kinase 4 [EC:2.7.11.1];K08332//vacuolar protein 8	gi|356512817|ref|XP_003525112.1|//PREDICTED: U-box domain-containing protein 27-like [Glycine max]
100794005	1115	2.33649	0.00154889	Up	2.01e-05	LOC100794005	NA	NA	NA	K04733//interleukin-1 receptor-associated kinase 4 [EC:2.7.11.1];K03868//RING-box protein 1	gi|356561347|ref|XP_003548944.1|//PREDICTED: GEM-like protein 5 [Glycine max]
100808799	2534	-1.11816	0.00087924	Down	9.79e-06	LOC100808799	GO:0016021//integral component of membrane	GO:0004252//serine-type endopeptidase activity	GO:0016485//protein processing	K09650//rhomboid-like protein [EC:3.4.21.105];K01240//uridine nucleosidase [EC:3.2.2.3]	gi|734435223|gb|KHN47658.1|//Rhomboid protease gluP [Glycine soja];gi|255646809|gb|ACU23876.1|//unknown [Glycine max];gi|356545710|ref|XP_003541279.1|//PREDICTED: RHOMBOID-like protein 9, chloroplastic [Glycine max]
100805218	3358	2.24105	0.000700457	Up	7.46e-06	LOC100805218	NA	NA	NA	K01535//H+-transporting ATPase [EC:3.6.3.6]	gi|356572262|ref|XP_003554288.1|//PREDICTED: plasma membrane ATPase 1-like [Glycine max]
100794248	1655	2.60596	3.58e-05	Up	2.03e-07	LOC100794248	GO:0044424//intracellular part	GO:0016765//transferase activity, transferring alkyl or aryl (other than methyl) groups;GO:0046872//metal ion binding;GO:0032559//adenyl ribonucleotide binding	GO:0044237//cellular metabolic process	K00789//S-adenosylmethionine synthetase [EC:2.5.1.6]	gi|356505256|ref|XP_003521408.1|//PREDICTED: S-adenosylmethionine synthase 3 [Glycine max]
100798578	3082	1.17476	0.011528	Up	0.000315433	LOC100798578	NA	NA	NA	K04733//interleukin-1 receptor-associated kinase 4 [EC:2.7.11.1]	gi|571515016|ref|XP_006597188.1|//PREDICTED: receptor-like serine/threonine-protein kinase ALE2 isoform X1 [Glycine max];gi|734403870|gb|KHN32692.1|//Receptor-like serine/threonine-protein kinase ALE2 [Glycine soja]
100812547	1415	-1.07679	0.0132339	Down	0.000385145	LOC100812547	NA	GO:0005515//protein binding;GO:0046914//transition metal ion binding	GO:0044267//cellular protein metabolic process	K05337//ferredoxin;K08244//alpha-glucan, water dikinase [EC:2.7.9.4]	gi|356543106|ref|XP_003540004.1|//PREDICTED: uncharacterized protein LOC100812547 [Glycine max]
778029	1233	-1.94555	0.0446676	Down	0.00248881	LOC778029	NA	GO:0043167//ion binding;GO:0016798//hydrolase activity, acting on glycosyl bonds	GO:0044238//primary metabolic process	K19355//mannan endo-1,4-beta-mannosidase [EC:3.2.1.78]	gi|351726944|ref|NP_001235608.1|//endo-1,4-beta-mannanase precursor [Glycine max]
100305728	645	3.17906	0.000120056	Up	8.42e-07	LOC100305728	NA	NA	NA	NA	gi|351727262|ref|NP_001235875.1|//uncharacterized protein LOC100305728 [Glycine max]
100500455	655	2.81021	0.000901633	Up	1.02e-05	LOC100500455	NA	NA	NA	NA	gi|351725211|ref|NP_001238364.1|//uncharacterized protein LOC100500455 precursor [Glycine max]
100170724	1360	2.09242	2.91e-20	Up	6.39e-24	LOC100170724	NA	NA	NA	K06699//proteasome activator subunit 4;K12472//epidermal growth factor receptor substrate 15	gi|351723823|ref|NP_001238316.1|//BURP domain-containing protein precursor [Glycine max]
100799356	1143	-1.03567	0.00117046	Down	1.41e-05	LOC100799356	NA	NA	NA	NA	gi|356569967|ref|XP_003553165.1|//PREDICTED: uncharacterized protein LOC100799356 [Glycine max]
100780246	1281	1.31153	0.0101246	Up	0.000260138	LOC100780246	NA	NA	NA	K13081//leucoanthocyanidin reductase [EC:1.17.1.3]	gi|357483525|ref|XP_003612049.1|//phenylcoumaran benzylic ether reductase-like protein Fi1 [Medicago truncatula];gi|955349619|ref|XP_014619369.1|//PREDICTED: isoflavone reductase-like protein [Glycine max]
732628	2054	4.7974	6.07e-12	Up	5.04e-15	LOC732628	GO:0005777//peroxisome	GO:0046912//transferase activity, transferring acyl groups, acyl groups converted into alkyl on transfer	GO:0044262//cellular carbohydrate metabolic process;GO:0009060//aerobic respiration	K01638//malate synthase [EC:2.3.3.9]	gi|571536103|ref|XP_006600799.1|//PREDICTED: malate synthase, glyoxysomal [Glycine max]
100775792	808	2.15624	0.0251766	Up	0.00101166	LOC100775792	NA	NA	NA	K13899//cystatin-C	gi|734383697|gb|KHN24041.1|//Cysteine proteinase inhibitor 2, partial [Glycine soja]
100813376	1757	2.17398	0.00420037	Up	7.56e-05	LOC100813376	NA	GO:0003676//nucleic acid binding	NA	K12581//CCR4-NOT transcription complex subunit 7/8;K13126//polyadenylate-binding protein;K01054//acylglycerol lipase [EC:3.1.1.23]	gi|356498721|ref|XP_003518198.1|//PREDICTED: NAC domain-containing protein 59-like [Glycine max]
100781617	2064	3.41679	2.04e-05	Up	1.08e-07	LOC100781617	NA	NA	NA	K20562//null	gi|356525525|ref|XP_003531375.1|//PREDICTED: cytochrome P450 CYP736A12-like isoform X1 [Glycine max];gi|571471413|ref|XP_006585306.1|//PREDICTED: cytochrome P450 CYP736A12-like isoform X2 [Glycine max]
100775516	749	-1.162	0.00285933	Down	4.58e-05	LOC100775516	NA	NA	NA	NA	gi|358248390|ref|NP_001240129.1|//uncharacterized protein LOC100775516 [Glycine max]
BGI_novel_G001139	571	3.05466	0.000183412	Up	1.4e-06	NA	NA	GO:0004722//protein serine/threonine phosphatase activity	GO:0006470//protein dephosphorylation	K17506//protein phosphatase 1L [EC:3.1.3.16]	gi|734312993|gb|KHN01109.1|//Hypothetical protein glysoja_040298 [Glycine soja]
100784767	1691	2.88665	0.000214427	Up	1.72e-06	LOC100784767	NA	NA	NA	NA	gi|359807586|ref|NP_001240902.1|//uncharacterized protein LOC100784767 precursor [Glycine max]
100813037	1247	3.01538	0.000379587	Up	3.46e-06	LOC100813037	GO:0044464//cell part	GO:0016787//hydrolase activity	GO:0044238//primary metabolic process	K10396//kinesin family member 5;K01206//alpha-L-fucosidase [EC:3.2.1.51]	gi|356504157|ref|XP_003520865.1|//PREDICTED: GDSL esterase/lipase At4g01130-like isoform X1 [Glycine max]
100804784	677	-1.88212	4.16e-09	Down	7.01e-12	LOC100804784	NA	GO:0005515//protein binding	NA	K03686//molecular chaperone DnaJ;K09517//DnaJ homolog subfamily B member 11;K09510//DnaJ homolog subfamily B member 4	gi|359806152|ref|NP_001241196.1|//uncharacterized protein LOC100804784 [Glycine max]
100799486	1967	3.18275	1.75e-06	Up	6.14e-09	LOC100799486	NA	NA	NA	K00485//dimethylaniline monooxygenase (N-oxide forming) [EC:1.14.13.8]	gi|356530607|ref|XP_003533872.1|//PREDICTED: probable flavin-containing monooxygenase 1 [Glycine max]
100787923	1621	-3.23546	1.31e-09	Down	1.96e-12	LOC100787923	NA	GO:0043167//ion binding;GO:0016798//hydrolase activity, acting on glycosyl bonds	GO:0044238//primary metabolic process	K19355//mannan endo-1,4-beta-mannosidase [EC:3.2.1.78]	gi|356572868|ref|XP_003554587.1|//PREDICTED: mannan endo-1,4-beta-mannosidase 4-like [Glycine max]
100779390	633	3.57052	3.11e-06	Up	1.22e-08	LOC100779390	NA	NA	NA	NA	gi|356544155|ref|XP_003540520.1|//PREDICTED: late embryogenesis abundant protein-like [Glycine max]
100806791	1176	1.63963	0.00408569	Up	7.27e-05	LOC100806791	NA	NA	NA	NA	gi|356569064|ref|XP_003552726.1|//PREDICTED: uncharacterized protein LOC100806791 [Glycine max]
100800293	4386	2.37376	0.0113551	Up	0.000308162	LOC100800293	GO:0016021//integral component of membrane	GO:0005524//ATP binding;GO:0042626//ATPase activity, coupled to transmembrane movement of substances	GO:0055085//transmembrane transport	K05658//ATP-binding cassette, subfamily B (MDR/TAP), member 1 [EC:3.6.3.44]	gi|955357187|ref|XP_006594002.2|//PREDICTED: ABC transporter B family member 11-like [Glycine max]
100777359	627	1.29335	0.0300685	Up	0.0013353	LOC100777359	NA	NA	NA	K11254//histone H4	gi|944070377|gb|KQK05861.1|//hypothetical protein BRADI_2g23003 [Brachypodium distachyon]
100782388	1685	2.16623	0.00129175	Up	1.59e-05	LOC100782388	NA	GO:0016837//carbon-oxygen lyase activity, acting on polysaccharides	NA	K01728//pectate lyase [EC:4.2.2.2]	gi|356567472|ref|XP_003551943.1|//PREDICTED: probable pectate lyase 5 [Glycine max]
100813475	853	3.12745	6.96e-06	Up	3.15e-08	LOC100813475	NA	NA	NA	NA	gi|955359199|ref|XP_014621341.1|//PREDICTED: verprolin-like [Glycine max]
100527221	823	3.04279	0.000383698	Up	3.53e-06	LOC100527221	NA	GO:0016740//transferase activity	NA	K00799//glutathione S-transferase [EC:2.5.1.18]	gi|351725623|ref|NP_001236587.1|//uncharacterized LOC100527221 [Glycine max]
100786956	2030	1.15124	0.000108217	Up	7.48e-07	LOC100786956	GO:0031224//intrinsic component of membrane	GO:0016616//oxidoreductase activity, acting on the CH-OH group of donors, NAD or NADP as acceptor;GO:0000166//nucleotide binding;GO:0048037//cofactor binding	GO:0006732//coenzyme metabolic process;GO:0006720//isoprenoid metabolic process	K00021//hydroxymethylglutaryl-CoA reductase (NADPH) [EC:1.1.1.34]	gi|356496525|ref|XP_003517117.1|//PREDICTED: 3-hydroxy-3-methylglutaryl-coenzyme A reductase 1-like [Glycine max]
100801214	2097	4.07978	4.17e-10	Up	5.4e-13	LOC100801214	NA	NA	NA	K00279//cytokinin dehydrogenase [EC:1.5.99.12];K10615//E3 ubiquitin-protein ligase HERC4 [EC:2.3.2.26];K04460//serine/threonine-protein phosphatase 5 [EC:3.1.3.16]	gi|571509887|ref|XP_006596186.1|//PREDICTED: probable E3 ubiquitin-protein ligase HERC4 isoform X2 [Glycine max];gi|571442767|ref|XP_006575853.1|//PREDICTED: serine/threonine-protein phosphatase 7 long form homolog [Glycine max];gi|356554552|ref|XP_003545609.1|//PREDICTED: probable E3 ubiquitin-protein ligase HERC4 isoform X1 [Glycine max]
100792222	1235	1.91739	0.0105697	Up	0.00027781	LOC100792222	NA	NA	NA	K14299//nucleoporin SEH1	gi|356552908|ref|XP_003544804.1|//PREDICTED: protein EXORDIUM-like [Glycine max]
100809706	1584	1.63407	3.86e-06	Up	1.56e-08	LOC100809706	NA	NA	NA	K00924//null;K02882//large subunit ribosomal protein L18Ae	gi|356576537|ref|XP_003556387.1|//PREDICTED: basic 7S globulin [Glycine max]
100781197	1826	1.80447	0.0330216	Up	0.0015221	LOC100781197	NA	GO:0016616//oxidoreductase activity, acting on the CH-OH group of donors, NAD or NADP as acceptor;GO:0000166//nucleotide binding;GO:0003979//UDP-glucose 6-dehydrogenase activity;GO:0051287//NAD binding	GO:0008152//metabolic process;GO:0055114//oxidation-reduction process	K00012//UDPglucose 6-dehydrogenase [EC:1.1.1.22]	gi|356513503|ref|XP_003525453.1|//PREDICTED: UDP-glucose 6-dehydrogenase 1-like [Glycine max];gi|734437724|gb|KHN48728.1|//UDP-glucose 6-dehydrogenase [Glycine soja]
100784561	1745	1.30163	0.00038331	Up	3.52e-06	LOC100784561	NA	GO:0004175//endopeptidase activity	GO:0019538//protein metabolic process	K00924//null;K02882//large subunit ribosomal protein L18Ae	gi|356508308|ref|XP_003522900.1|//PREDICTED: protein ASPARTIC PROTEASE IN GUARD CELL 2-like [Glycine max]
100814569	1197	2.85023	9.71e-10	Up	1.42e-12	LOC100814569	NA	NA	GO:0006950//response to stress	NA	gi|356556070|ref|XP_003546350.1|//PREDICTED: MLP-like protein 34 [Glycine max]
100789930	1647	1.04287	0.000811753	Up	8.84e-06	LOC100789930	NA	GO:0016408//C-acyltransferase activity	NA	K07513//acetyl-CoA acyltransferase 1 [EC:2.3.1.16]	gi|363806966|ref|NP_001242568.1|//uncharacterized protein LOC100789930 [Glycine max]
547454	1131	2.06592	0.0355052	Up	0.00170597	LOC547454	GO:0044421//extracellular region part	GO:0004553//hydrolase activity, hydrolyzing O-glycosyl compounds;GO:0043167//ion binding	GO:0006026//aminoglycan catabolic process	K01183//chitinase [EC:3.2.1.14]	gi|351721779|ref|NP_001236709.1|//Chitinase III-A precursor [Glycine max]
100500518	721	1.84887	0.0266657	Up	0.00110797	LOC100500518	NA	NA	NA	K02883//large subunit ribosomal protein L18e;K11855//ubiquitin carboxyl-terminal hydrolase 36/42 [EC:3.4.19.12]	gi|351724121|ref|NP_001235511.1|//uncharacterized protein LOC100500518 precursor [Glycine max]
100778547	1598	2.0101	0.0414826	Up	0.00221711	LOC100778547	GO:0043234//protein complex	GO:0019787//ubiquitin-like protein transferase activity	GO:0032446//protein modification by small protein conjugation	K10260//F-box and WD-40 domain protein 7;K04733//interleukin-1 receptor-associated kinase 4 [EC:2.7.11.1];K08332//vacuolar protein 8	gi|947073743|gb|KRH22634.1|//hypothetical protein GLYMA_13G312800 [Glycine max]
100779620	705	2.53302	0.00106386	Up	1.24e-05	LOC100779620	NA	NA	NA	NA	gi|947061333|gb|KRH10594.1|//hypothetical protein GLYMA_15G057300 [Glycine max]
102660700	654	-1.22533	0.00498275	Down	9.7e-05	LOC102660700	NA	NA	NA	NA	gi|571459211|ref|XP_006581341.1|//PREDICTED: uncharacterized protein LOC102660700 [Glycine max]
100804829	1338	2.2238	2.44e-05	Up	1.33e-07	LOC100804829	GO:0005576//extracellular region	GO:0016209//antioxidant activity;GO:0020037//heme binding;GO:0046872//metal ion binding;GO:0005506//iron ion binding;GO:0004601//peroxidase activity;GO:0003824//catalytic activity	GO:0006979//response to oxidative stress;GO:0008152//metabolic process;GO:0098869//cellular oxidant detoxification;GO:0006950//response to stress;GO:0042744//hydrogen peroxide catabolic process;GO:0055114//oxidation-reduction process	K00430//peroxidase [EC:1.11.1.7]	gi|955338728|ref|XP_014617022.1|//PREDICTED: uncharacterized protein LOC100804829 isoform X1 [Glycine max];gi|734380806|gb|KHN22986.1|//Peroxidase 22 [Glycine soja]
100500487	614	1.43653	0.0311824	Up	0.00140768	LOC100500487	NA	NA	NA	NA	gi|356532880|ref|XP_003534997.1|//PREDICTED: uncharacterized protein LOC100500487 [Glycine max]
100800889	956	3.02983	6.11e-05	Up	3.87e-07	LOC100800889	NA	NA	NA	NA	gi|356527275|ref|XP_003532237.1|//PREDICTED: kunitz-type trypsin inhibitor KTI1-like [Glycine max]
100801231	1908	1.55348	8.1e-06	Up	3.76e-08	LOC100801231	NA	NA	NA	K01051//pectinesterase [EC:3.1.1.11]	gi|356525592|ref|XP_003531408.1|//PREDICTED: probable pectinesterase/pectinesterase inhibitor 51 [Glycine max]
100805114	1409	1.45218	2.72e-05	Up	1.5e-07	LOC100805114	NA	GO:0016857//racemase and epimerase activity, acting on carbohydrates and derivatives;GO:0048037//cofactor binding	GO:0019318//hexose metabolic process	K01784//UDP-glucose 4-epimerase [EC:5.1.3.2]	gi|734419640|gb|KHN40209.1|//UDP-glucose 4-epimerase GEPI42 [Glycine soja]
100797331	3394	2.09446	0.0246466	Up	0.000975316	LOC100797331	NA	NA	NA	K04733//interleukin-1 receptor-associated kinase 4 [EC:2.7.11.1]	gi|955372318|ref|XP_014623590.1|//PREDICTED: receptor-like serine/threonine-protein kinase SD1-8 [Glycine max]
100791029	4441	2.35452	0.00856482	Up	0.000202519	LOC100791029	NA	NA	NA	K12813//pre-mRNA-splicing factor ATP-dependent RNA helicase DHX16 [EC:3.6.4.13]	gi|955301968|ref|XP_014628468.1|//PREDICTED: putative pre-mRNA-splicing factor ATP-dependent RNA helicase DHX16 [Glycine max]
100170718	1404	2.0282	9.76e-06	Up	4.7e-08	NAC27	NA	GO:0003676//nucleic acid binding	NA	K12581//CCR4-NOT transcription complex subunit 7/8;K13126//polyadenylate-binding protein;K05941//glutathione gamma-glutamylcysteinyltransferase [EC:2.3.2.15];K01054//acylglycerol lipase [EC:3.1.1.23]	gi|351721073|ref|NP_001238221.1|//NAC domain protein [Glycine max]
100780114	1846	2.96851	0.000323519	Up	2.86e-06	LOC100780114	NA	NA	NA	NA	gi|571455233|ref|XP_003524099.2|//PREDICTED: cannabidiolic acid synthase-like 2 [Glycine max]
100788586	663	1.18041	0.0176159	Up	0.000594367	LOC100788586	NA	NA	NA	K03860//phosphatidylinositol glycan, class Q	gi|358248838|ref|NP_001240204.1|//uncharacterized protein LOC100788586 precursor [Glycine max]
100775549	1789	2.14867	0.0267079	Up	0.00111106	LOC100775549	NA	GO:0016740//transferase activity	NA	K13065//shikimate O-hydroxycinnamoyltransferase [EC:2.3.1.133]	gi|356560897|ref|XP_003548723.1|//PREDICTED: spermidine hydroxycinnamoyl transferase-like [Glycine max]
100795427	2853	1.66153	0.0309124	Up	0.0013909	LOC100795427	NA	NA	NA	K05391//cyclic nucleotide gated channel, other eukaryote	gi|571478023|ref|XP_003534112.2|//PREDICTED: probable cyclic nucleotide-gated ion channel 20, chloroplastic isoform X1 [Glycine max]
100818544	2129	1.16604	0.0279862	Up	0.00118814	LOC100818544	GO:0043231//intracellular membrane-bounded organelle	GO:0005515//protein binding;GO:0032559//adenyl ribonucleotide binding	GO:0006457//protein folding;GO:0050896//response to stimulus	K04077//chaperonin GroEL	gi|356535474|ref|XP_003536270.1|//PREDICTED: chaperonin CPN60-2, mitochondrial-like [Glycine max]
BGI_novel_G002072	1507	-1.60147	0.0451454	Down	0.00253062	NA	GO:0016021//integral component of membrane	GO:0016491//oxidoreductase activity	GO:0055114//oxidation-reduction process	K10251//17beta-estradiol 17-dehydrogenase / very-long-chain 3-oxoacyl-CoA reductase [EC:1.1.1.62 1.1.1.330]	gi|734383767|gb|KHN24111.1|//Inactive hydroxysteroid dehydrogenase-like protein 1 [Glycine soja]
100306340	756	-1.1032	0.0442444	Down	0.00245442	LOC100306340	NA	NA	NA	NA	gi|351735278|ref|NP_001237279.1|//uncharacterized protein LOC100306340 [Glycine max]
100778637	913	1.69396	0.000548794	Up	5.54e-06	LOC100778637	NA	NA	NA	NA	gi|947048137|gb|KRG97665.1|//hypothetical protein GLYMA_18G022700 [Glycine max]
547692	1079	3.62619	2.14e-06	Up	7.9e-09	LOC547692	NA	NA	NA	NA	gi|351722119|ref|NP_001236465.1|//uncharacterized protein LOC547692 [Glycine max]
100785139	1852	2.06212	0.0359391	Up	0.00174174	LOC100785139	NA	NA	GO:0008152//metabolic process	K01087//trehalose 6-phosphate phosphatase [EC:3.1.3.12]	gi|356551672|ref|XP_003544198.1|//PREDICTED: probable trehalose-phosphate phosphatase H [Glycine max]
100500048	802	2.21739	0.00667005	Up	0.000144031	LOC100500048	NA	NA	NA	K01870//isoleucyl-tRNA synthetase [EC:6.1.1.5];K19027//zinc finger FYVE domain-containing protein 26	gi|351726830|ref|NP_001236116.1|//uncharacterized protein LOC100500048 precursor [Glycine max]
100814504	1503	1.38797	0.0237009	Up	0.000916473	LOC100814504	NA	GO:0003676//nucleic acid binding	NA	K12581//CCR4-NOT transcription complex subunit 7/8;K03094//S-phase kinase-associated protein 1;K13126//polyadenylate-binding protein;K05941//glutathione gamma-glutamylcysteinyltransferase [EC:2.3.2.15];K01054//acylglycerol lipase [EC:3.1.1.23]	gi|356508929|ref|XP_003523205.1|//PREDICTED: NAC domain-containing protein 2 [Glycine max]
100800249	1352	1.98257	0.0116727	Up	0.000320489	LOC100800249	NA	GO:0016740//transferase activity	NA	K18819//inositol 3-alpha-galactosyltransferase [EC:2.4.1.123]	gi|356572916|ref|XP_003554611.1|//PREDICTED: galactinol synthase 2 [Glycine max]
100793117	2185	-1.02079	0.00947982	Down	0.000237354	LOC100793117	NA	NA	NA	K03283//heat shock 70kDa protein 1/8	gi|571456393|ref|XP_003525160.2|//PREDICTED: protein SUPPRESSOR OF GENE SILENCING 3-like [Glycine max];gi|571469301|ref|XP_006584677.1|//PREDICTED: VQ motif-containing protein 31-like [Glycine max]
100527887	748	2.02159	0.00480244	Up	9.18e-05	LOC100527887	NA	NA	NA	K07019//uncharacterized protein	gi|351722137|ref|NP_001235186.1|//uncharacterized protein LOC100527887 [Glycine max]
100785449	1184	3.20225	4.51e-05	Up	2.69e-07	LOC100785449	NA	GO:0003824//catalytic activity	GO:0008152//metabolic process	K08081//tropinone reductase I [EC:1.1.1.206]	gi|358248262|ref|NP_001239850.1|//uncharacterized protein LOC100785449 [Glycine max]
100802458	1530	1.19776	0.00979782	Up	0.000248592	LOC100802458	NA	NA	GO:0007275//multicellular organism development	K00430//peroxidase [EC:1.11.1.7];K11649//SWI/SNF related-matrix-associated actin-dependent regulator of chromatin subfamily C	gi|734364284|gb|KHN17185.1|//Periaxin [Glycine soja];gi|356552286|ref|XP_003544499.1|//PREDICTED: periaxin-like [Glycine max]
100808118	2355	1.4923	3.71e-06	Up	1.49e-08	LOC100808118	NA	NA	NA	K13680//beta-mannan synthase [EC:2.4.1.32]	gi|356548317|ref|XP_003542549.1|//PREDICTED: glucomannan 4-beta-mannosyltransferase 9-like [Glycine max]
100786779	2539	1.7212	0.0475465	Up	0.00275258	LOC100786779	GO:0016021//integral component of membrane	GO:0004674//protein serine/threonine kinase activity;GO:0005524//ATP binding;GO:0030247//polysaccharide binding	GO:0006468//protein phosphorylation	K04733//interleukin-1 receptor-associated kinase 4 [EC:2.7.11.1];K04447//Janus kinase 2 [EC:2.7.10.2]	gi|947089514|gb|KRH38179.1|//hypothetical protein GLYMA_09G116300 [Glycine max];gi|571480196|ref|XP_003533930.2|//PREDICTED: probable serine/threonine-protein kinase At1g18390 [Glycine max]
100804509	1678	5.21469	3.55e-25	Up	4.77e-29	LOC100804509	NA	GO:0005506//iron ion binding;GO:0016712//oxidoreductase activity, acting on paired donors, with incorporation or reduction of molecular oxygen, reduced flavin or flavoprotein as one donor, and incorporation of one atom of oxygen	GO:0008152//metabolic process	K00517//null;K13260//isoflavone 2'-hydroxylase [EC:1.14.13.89]	gi|571487382|ref|XP_006590643.1|//PREDICTED: cytochrome P450 81E8 [Glycine max]
100306151	850	2.84022	0.000496205	Up	4.88e-06	LOC100306151	NA	GO:0005488//binding	GO:0010876//lipid localization;GO:0051234//establishment of localization	K14684//solute carrier family 25 (mitochondrial phosphate transporter), member 23/24/25/41	gi|351734500|ref|NP_001238368.1|//uncharacterized protein LOC100306151 precursor [Glycine max]
100815157	1184	-1.60282	0.000144865	Down	1.06e-06	LOC100815157	NA	NA	NA	NA	gi|955305970|ref|XP_014620297.1|//PREDICTED: uncharacterized protein LOC100815157 [Glycine max]
100786373	1149	-1.01015	0.00234118	Down	3.49e-05	LOC100786373	NA	GO:0046914//transition metal ion binding	NA	K10666//E3 ubiquitin-protein ligase RNF5 [EC:2.3.2.27]	gi|359806926|ref|NP_001241324.1|//uncharacterized protein LOC100786373 [Glycine max]
100782332	2169	1.55751	0.0365847	Up	0.00178554	LOC100782332	NA	NA	NA	K14652//3,4-dihydroxy 2-butanone 4-phosphate synthase / GTP cyclohydrolase II [EC:4.1.99.12 3.5.4.25]	gi|356525856|ref|XP_003531537.1|//PREDICTED: bifunctional riboflavin biosynthesis protein RIBA 1, chloroplastic [Glycine max]
547830	748	2.1338	0.00582281	Up	0.000119477	PRP2	NA	NA	NA	K03006//DNA-directed RNA polymerase II subunit RPB1 [EC:2.7.7.6];K15168//mediator of RNA polymerase II transcription subunit 25	gi|947089173|gb|KRH37838.1|//hypothetical protein GLYMA_09G093000 [Glycine max]
100779059	1196	1.14192	0.0230265	Up	0.000879709	LOC100779059	NA	NA	NA	K11253//histone H3	gi|571457752|ref|XP_006580873.1|//PREDICTED: histone H3-like centromeric protein CSE4 [Glycine max]
BGI_novel_G001831	684	4.82917	3.19e-13	Up	2.1e-16	NA	NA	GO:0004867//serine-type endopeptidase inhibitor activity;GO:0008233//peptidase activity	GO:0009611//response to wounding;GO:0010951//negative regulation of endopeptidase activity	NA	gi|255638338|gb|ACU19481.1|//unknown [Glycine max]
100815779	1939	1.10128	1.07e-05	Up	5.24e-08	LOC100815779	NA	NA	NA	NA	gi|356516873|ref|XP_003527117.1|//PREDICTED: protein COBRA [Glycine max]
100789969	2219	2.04946	0.000295461	Up	2.55e-06	LOC100789969	NA	NA	NA	K13667//protein glucosyltransferase [EC:2.4.1.-]	gi|734381421|gb|KHN23210.1|//O-glucosyltransferase rumi like [Glycine soja]
100814324	962	-1.09173	0.00197325	Down	2.81e-05	LOC100814324	NA	NA	NA	NA	gi|571560043|ref|XP_006604803.1|//PREDICTED: uncharacterized protein LOC100814324 isoform X1 [Glycine max]
100796502	2129	1.30609	0.0386166	Up	0.00194628	LOC100796502	GO:0016020//membrane	NA	GO:0006810//transport	K03320//ammonium transporter, Amt family	gi|955345827|ref|XP_014618620.1|//PREDICTED: ammonium transporter 1 member 1 [Glycine max]
100305594	687	-1.11566	0.00018591	Down	1.43e-06	LOC100305594	NA	NA	GO:0050896//response to stimulus	K06674//structural maintenance of chromosome 2	gi|351726044|ref|NP_001237625.1|//uncharacterized protein LOC100305594 [Glycine max]
100776478	2559	1.43398	0.0119359	Up	0.000330013	LOC100776478	NA	GO:0016787//hydrolase activity	NA	K19882//O-palmitoleoyl-L-serine hydrolase [EC:3.1.1.98]	gi|571478737|ref|XP_006587655.1|//PREDICTED: pectin acetylesterase 8-like isoform X1 [Glycine max];gi|947128568|gb|KRH76422.1|//hypothetical protein GLYMA_01G151600 [Glycine max];gi|571478743|ref|XP_006587656.1|//PREDICTED: pectin acetylesterase 8-like isoform X2 [Glycine max]
100795632	509	-1.38071	1.05e-05	Down	5.08e-08	LOC100795632	NA	NA	NA	NA	gi|734415736|gb|KHN37823.1|//hypothetical protein glysoja_016947 [Glycine soja]
100815671	1329	1.9632	0.0455829	Up	0.00257098	LOC100815671	NA	GO:0016209//antioxidant activity;GO:0005506//iron ion binding;GO:0003824//catalytic activity	GO:0042743//hydrogen peroxide metabolic process;GO:0006950//response to stress	K00430//peroxidase [EC:1.11.1.7]	gi|363807156|ref|NP_001242089.1|//uncharacterized protein LOC100815671 precursor [Glycine max]
100817436	2264	4.69411	3.57e-13	Up	2.61e-16	LOC100817436	NA	NA	NA	K09286//EREBP-like factor	gi|955306471|ref|XP_014621195.1|//PREDICTED: ethylene-responsive transcription factor ABR1-like isoform X2 [Glycine max]
100777419	983	4.33397	1.51e-18	Up	3.68e-22	LOC100777419	GO:0031224//intrinsic component of membrane	NA	GO:0006810//transport	K09873//aquaporin TIP	gi|363807926|ref|NP_001242707.1|//uncharacterized protein LOC100777419 [Glycine max]
100775421	1094	2.14545	0.0271642	Up	0.00113665	LOC100775421	NA	NA	NA	K00799//glutathione S-transferase [EC:2.5.1.18]	gi|734352595|gb|KHN13181.1|//Glutathione S-transferase F9 [Glycine soja]
100794163	2131	2.2526	0.00130309	Up	1.62e-05	LOC100794163	NA	NA	NA	K03294//basic amino acid/polyamine antiporter, APA family	gi|356525397|ref|XP_003531311.1|//PREDICTED: cationic amino acid transporter 1-like [Glycine max]
100781134	823	1.98624	0.0216201	Up	0.000805381	LOC100781134	GO:0044464//cell part	GO:0046914//transition metal ion binding	NA	K14841//ribosome biogenesis protein NSA1;K05747//Wiskott-Aldrich syndrome protein	gi|356568969|ref|XP_003552680.1|//PREDICTED: zinc finger protein ZAT11-like [Glycine max]
100783399	1020	4.4386	3.55e-25	Up	5.2e-29	LOC100783399	NA	NA	NA	K20718//null;K01188//beta-glucosidase [EC:3.2.1.21]	gi|358248196|ref|NP_001239837.1|//polygalacturonase inhibitor 1-like precursor [Glycine max]
100500480	707	-1.58774	4.72e-05	Down	2.87e-07	LOC100500480	NA	NA	NA	NA	gi|351722593|ref|NP_001234946.1|//uncharacterized protein LOC100500480 [Glycine max]
100794195	2228	1.06654	0.0302058	Up	0.00134435	LOC100794195	NA	NA	NA	K08900//mitochondrial chaperone BCS1	gi|356562437|ref|XP_003549478.1|//PREDICTED: probable mitochondrial chaperone BCS1-B [Glycine max]
100780694	671	2.93145	0.000204766	Up	1.61e-06	LOC100780694	NA	NA	NA	NA	gi|351724663|ref|NP_001238089.1|//uncharacterized protein LOC100527317 [Glycine max]
100776165	1397	1.45817	0.014588	Up	0.000444005	LOC100776165	GO:0030312//external encapsulating structure;GO:0005576//extracellular region	GO:0016758//transferase activity, transferring hexosyl groups;GO:0016798//hydrolase activity, acting on glycosyl bonds	GO:0044042//glucan metabolic process	K08235//xyloglucan:xyloglucosyl transferase [EC:2.4.1.207]	gi|359806416|ref|NP_001241497.1|//uncharacterized protein LOC100776165 precursor [Glycine max]
100796699	2350	1.62034	0.000397015	Up	3.7e-06	LOC100796699	NA	NA	NA	K19791//iron transport multicopper oxidase	gi|356537710|ref|XP_003537368.1|//PREDICTED: L-ascorbate oxidase homolog [Glycine max]
100810311	1925	-1.26008	0.00239979	Down	3.62e-05	LOC100810311	NA	NA	NA	K14638//solute carrier family 15 (peptide/histidine transporter), member 3/4	gi|955304599|ref|XP_014633977.1|//PREDICTED: protein NRT1/ PTR FAMILY 3.1-like [Glycine max]
100820622	1372	1.30719	0.0294874	Up	0.00129263	LOC100820622	NA	GO:0046872//metal ion binding;GO:0016728//oxidoreductase activity, acting on CH or CH2 groups, disulfide as acceptor	GO:0009132//nucleoside diphosphate metabolic process	K10808//ribonucleoside-diphosphate reductase subunit M2 [EC:1.17.4.1]	gi|356558708|ref|XP_003547645.1|//PREDICTED: ribonucleoside-diphosphate reductase small chain [Glycine max]
100816353	711	2.56873	0.00321458	Up	5.37e-05	LOC100816353	NA	NA	NA	NA	gi|351724663|ref|NP_001238089.1|//uncharacterized protein LOC100527317 [Glycine max]
100784833	1522	1.05281	0.00130268	Up	1.61e-05	LOC100784833	NA	GO:0003824//catalytic activity	NA	K14641//apyrase [EC:3.6.1.5]	gi|356561001|ref|XP_003548774.1|//PREDICTED: nucleoside-triphosphatase-like [Glycine max]
100784372	1899	2.29165	0.00746938	Up	0.000168042	LOC100784372	NA	NA	NA	K12581//CCR4-NOT transcription complex subunit 7/8;K13126//polyadenylate-binding protein;K05941//glutathione gamma-glutamylcysteinyltransferase [EC:2.3.2.15];K01054//acylglycerol lipase [EC:3.1.1.23]	gi|356571678|ref|XP_003554001.1|//PREDICTED: NAC domain-containing protein 100-like [Glycine max]
100776827	1759	1.38806	0.00436787	Up	8.01e-05	LOC100776827	GO:0005576//extracellular region	GO:0004650//polygalacturonase activity	GO:0005975//carbohydrate metabolic process;GO:0071555//cell wall organization	K01184//polygalacturonase [EC:3.2.1.15];K01213//galacturan 1,4-alpha-galacturonidase [EC:3.2.1.67]	gi|356530050|ref|XP_003533597.1|//PREDICTED: probable polygalacturonase [Glycine max]
100807298	1261	-1.10173	0.00073514	Down	7.93e-06	LOC100807298	NA	GO:0046914//transition metal ion binding;GO:0003824//catalytic activity	GO:0008152//metabolic process	K05282//gibberellin 20-oxidase [EC:1.14.11.12]	gi|363814530|ref|NP_001242388.1|//uncharacterized protein LOC100807298 [Glycine max]
100792122	1875	2.17348	3.95e-05	Up	2.32e-07	LOC100792122	NA	NA	NA	K03327//multidrug resistance protein, MATE family	gi|356504238|ref|XP_003520904.1|//PREDICTED: protein DETOXIFICATION 21 [Glycine max]
100820105	1882	2.36802	0.000384889	Up	3.55e-06	LOC100820105	NA	NA	NA	K12581//CCR4-NOT transcription complex subunit 7/8;K13126//polyadenylate-binding protein;K05941//glutathione gamma-glutamylcysteinyltransferase [EC:2.3.2.15];K01054//acylglycerol lipase [EC:3.1.1.23]	gi|356560987|ref|XP_003548767.1|//PREDICTED: NAC domain-containing protein 100 [Glycine max]
100787893	1363	3.45873	9.41e-08	Up	2.4e-10	LOC100787893	NA	NA	NA	K18054//2'-deoxymugineic-acid 2'-dioxygenase / mugineic-acid 3-dioxygenase [EC:1.14.11.24 1.14.11.25]	gi|356568825|ref|XP_003552608.1|//PREDICTED: hyoscyamine 6-dioxygenase-like [Glycine max]
100790279	1216	2.01762	0.0411361	Up	0.0021805	LOC100790279	NA	GO:0016209//antioxidant activity;GO:0005506//iron ion binding;GO:0003824//catalytic activity	GO:0008152//metabolic process;GO:0006950//response to stress	K00430//peroxidase [EC:1.11.1.7]	gi|363807722|ref|NP_001241914.1|//uncharacterized protein LOC100790279 precursor [Glycine max]
BGI_novel_G000602	4374	-1.12676	0.00936345	Down	0.000230781	NA	NA	GO:0003723//RNA binding	NA	K13210//far upstream element-binding protein	gi|947113191|gb|KRH61493.1|//hypothetical protein GLYMA_04G050500, partial [Glycine max]
548090	1040	3.17944	1.6e-05	Up	8.23e-08	CIM1	NA	NA	GO:0000003//reproduction	K20628//null	gi|351726379|ref|NP_001238660.1|//cytokinin induced message [Glycine max]
100819818	1739	1.90879	0.0243062	Up	0.000956756	LOC100819818	NA	GO:0032559//adenyl ribonucleotide binding;GO:0004672//protein kinase activity;GO:0004871//signal transducer activity	GO:0006464//cellular protein modification process	K04733//interleukin-1 receptor-associated kinase 4 [EC:2.7.11.1]	gi|356539551|ref|XP_003538261.1|//PREDICTED: calmodulin-binding receptor-like cytoplasmic kinase 2 [Glycine max]
100811639	2552	1.28621	0.0287645	Up	0.00124097	LOC100811639	GO:0043231//intracellular membrane-bounded organelle	GO:0032559//adenyl ribonucleotide binding;GO:0016462//pyrophosphatase activity;GO:0003676//nucleic acid binding	GO:0006259//DNA metabolic process	K02210//DNA replication licensing factor MCM7 [EC:3.6.4.12]	gi|356572789|ref|XP_003554548.1|//PREDICTED: DNA replication licensing factor MCM7-like [Glycine max]
100787121	1778	2.02141	6.88e-05	Up	4.46e-07	LOC100787121	NA	GO:0032559//adenyl ribonucleotide binding;GO:0003824//catalytic activity	NA	K01648//ATP citrate (pro-S)-lyase [EC:2.3.3.8]	gi|356525708|ref|XP_003531465.1|//PREDICTED: ATP-citrate synthase alpha chain protein 1-like [Glycine max]
100805563	1905	2.24071	0.0180358	Up	0.00061591	LOC100805563	NA	NA	NA	K04628//2-hydroxyacylsphingosine 1-beta-galactosyltransferase [EC:2.4.1.45];K13691//pathogen-inducible salicylic acid glucosyltransferase [EC:2.4.1.-]	gi|356568728|ref|XP_003552562.1|//PREDICTED: UDP-glycosyltransferase 83A1-like [Glycine max]
100812342	3013	2.29269	0.00147487	Up	1.87e-05	LOC100812342	GO:0031224//intrinsic component of membrane	GO:0016209//antioxidant activity;GO:0016651//oxidoreductase activity, acting on NAD(P)H;GO:0046914//transition metal ion binding;GO:0050662//coenzyme binding	GO:0008152//metabolic process	K13447//respiratory burst oxidase [EC:1.6.3.- 1.11.1.-]	gi|356505839|ref|XP_003521697.1|//PREDICTED: respiratory burst oxidase homolog protein B-like [Glycine max]
100790011	1194	1.72513	0.0104411	Up	0.000273156	LOC100790011	NA	NA	NA	K15414//complement component 1 Q subcomponent-binding protein, mitochondrial	gi|734320869|gb|KHN04059.1|//Hypothetical protein glysoja_036656 [Glycine soja]
100800384	788	2.32791	0.0105804	Up	0.000278394	LOC100800384	NA	NA	NA	K07019//uncharacterized protein	gi|359807598|ref|NP_001240904.1|//uncharacterized protein LOC100800384 [Glycine max]
100813225	1242	2.18017	0.0122974	Up	0.000343346	LOC100813225	NA	GO:0008171//O-methyltransferase activity;GO:0005515//protein binding	GO:0006730//one-carbon metabolic process	K13262//isoflavone-7-O-methyltransferase [EC:2.1.1.150]	gi|359807612|ref|NP_001241162.1|//isoflavone 7-O-methyltransferase-like [Glycine max]
100808190	2124	1.91749	0.00297686	Up	4.82e-05	LOC100808190	NA	GO:0043565//sequence-specific DNA binding;GO:0003700//transcription factor activity, sequence-specific DNA binding	GO:0006355//regulation of transcription, DNA-templated	K18835//WRKY transcription factor 2;K08819//cyclin-dependent kinase 12/13 [EC:2.7.11.22 2.7.11.23];K13424//WRKY transcription factor 33	gi|356565246|ref|XP_003550853.1|//PREDICTED: probable WRKY transcription factor 23 [Glycine max]
100305715	534	2.01205	0.0108664	Up	0.000291182	LOC100305715	NA	NA	NA	NA	gi|351721771|ref|NP_001235685.1|//uncharacterized protein LOC100305715 [Glycine max]
100815336	1209	2.23882	0.0192571	Up	0.000681605	LOC100815336	NA	GO:0003824//catalytic activity	GO:0008152//metabolic process	K05933//aminocyclopropanecarboxylate oxidase [EC:1.14.17.4]	gi|359806491|ref|NP_001241509.1|//uncharacterized protein LOC100815336 [Glycine max]
547499	2293	1.19344	0.0318196	Up	0.0014527	GMIPER1	NA	GO:0016209//antioxidant activity;GO:0005506//iron ion binding;GO:0003824//catalytic activity	GO:0008152//metabolic process;GO:0006950//response to stress	K00430//peroxidase [EC:1.11.1.7]	gi|351726279|ref|NP_001237377.1|//peroxidase, pathogen-induced precursor [Glycine max];gi|571514246|ref|XP_006597070.1|//PREDICTED: peroxidase, pathogen-induced isoform X1 [Glycine max]
100816641	1814	1.09227	4.18e-06	Up	1.74e-08	LOC100816641	NA	NA	NA	K17895//GATA-binding protein 3	gi|571568543|ref|XP_006606248.1|//PREDICTED: GATA transcription factor 8-like isoform X1 [Glycine max]
100815215	934	3.70991	4.22e-07	Up	1.27e-09	LOC100815215	NA	NA	NA	NA	gi|571494173|ref|XP_003540256.2|//PREDICTED: uncharacterized protein LOC100815215 [Glycine max]
100796247	1531	2.92689	0.000492507	Up	4.82e-06	LOC100796247	NA	NA	NA	K09286//EREBP-like factor	gi|356518730|ref|XP_003528031.1|//PREDICTED: ethylene-responsive transcription factor ERF110-like [Glycine max]
100797018	1653	3.70638	3.14e-11	Up	2.91e-14	LOC100797018	NA	GO:0004175//endopeptidase activity	GO:0019538//protein metabolic process	K00924//null;K02882//large subunit ribosomal protein L18Ae	gi|356500210|ref|XP_003518926.1|//PREDICTED: basic 7S globulin [Glycine max]
100819382	2505	1.06666	0.000289001	Up	2.48e-06	LOC100819382	NA	NA	NA	K13473//chitin elicitor-binding protein;K04733//interleukin-1 receptor-associated kinase 4 [EC:2.7.11.1]	gi|571469878|ref|XP_006584858.1|//PREDICTED: lysM domain-containing GPI-anchored protein 2-like [Glycine max]
100802708	2058	2.35057	0.00160757	Up	2.12e-05	LOC100802708	NA	NA	NA	K04733//interleukin-1 receptor-associated kinase 4 [EC:2.7.11.1];K08734//DNA mismatch repair protein MLH1;K07936//GTP-binding nuclear protein Ran	gi|356532740|ref|XP_003534929.1|//PREDICTED: putative nuclease HARBI1 [Glycine max]
102666963	2431	3.07471	9.09e-05	Up	6.08e-07	LOC102666963	NA	GO:0008422//beta-glucosidase activity;GO:0043167//ion binding	GO:0044238//primary metabolic process	K15429//tRNA (guanine37-N1)-methyltransferase [EC:2.1.1.228];K19893//glucan endo-1,3-beta-glucosidase 5/6 [EC:3.2.1.39]	gi|955376680|ref|XP_006599436.2|//PREDICTED: LOW QUALITY PROTEIN: glucan endo-1,3-beta-glucosidase 8 [Glycine max]
100803358	2877	1.77961	1.39e-05	Up	7.04e-08	LOC100803358	GO:0044424//intracellular part	GO:0016702//oxidoreductase activity, acting on single donors with incorporation of molecular oxygen, incorporation of two atoms of oxygen;GO:0046914//transition metal ion binding	GO:0006633//fatty acid biosynthetic process	K15718//linoleate 9S-lipoxygenase [EC:1.13.11.58]	gi|356556866|ref|XP_003546741.1|//PREDICTED: linoleate 9S-lipoxygenase [Glycine max]
100799353	1800	1.46281	0.0266344	Up	0.00110472	LOC100799353	NA	NA	NA	K17275//plastin-1;K01177//beta-amylase [EC:3.2.1.2]	gi|356537220|ref|XP_003537127.1|//PREDICTED: ribokinase-like isoform X1 [Glycine max];gi|571481598|ref|XP_006588709.1|//PREDICTED: ribokinase-like isoform X2 [Glycine max]
100780626	1346	1.13374	0.000847095	Up	9.31e-06	LOC100780626	NA	NA	NA	NA	gi|356507967|ref|XP_003522734.1|//PREDICTED: uncharacterized protein LOC100780626 [Glycine max]
100783503	1584	1.85243	0.0419978	Up	0.00225989	FNSII-1	NA	NA	NA	K07408//cytochrome P450, family 1, subfamily A, polypeptide 1 [EC:1.14.14.1]	gi|359806551|ref|NP_001241007.1|//licodione synthase-like [Glycine max]
100809224	2083	1.26455	0.0157774	Up	0.000502174	LOC100809224	GO:0005623//cell	NA	GO:0045454//cell redox homeostasis	K17609//nucleoredoxin [EC:1.8.1.8]	gi|356526803|ref|XP_003532006.1|//PREDICTED: probable nucleoredoxin 1 [Glycine max]
102661478	1291	-1.62235	0.00491638	Down	9.49e-05	LOC102661478	NA	NA	NA	K09286//EREBP-like factor	gi|571517103|ref|XP_006597486.1|//PREDICTED: uncharacterized protein LOC102661478 [Glycine max]
100783903	893	1.17107	0.0212307	Up	0.000785168	LOC100783903	GO:0043231//intracellular membrane-bounded organelle;GO:0000785//chromatin;GO:0000790//nuclear chromatin;GO:0000786//nucleosome	GO:0003677//DNA binding;GO:0046982//protein heterodimerization activity;GO:0003676//nucleic acid binding	GO:0034728//nucleosome organization;GO:0006342//chromatin silencing	K11251//histone H2A	gi|356550263|ref|XP_003543507.1|//PREDICTED: histone H2A-like [Glycine max];gi|358248452|ref|NP_001239884.1|//uncharacterized protein LOC100784431 [Glycine max]
100127376	1940	1.58766	0.00168152	Up	2.28e-05	LOC100127376	NA	NA	NA	K13424//WRKY transcription factor 33;K01892//histidyl-tRNA synthetase [EC:6.1.1.21]	gi|356532095|ref|XP_003534609.1|//PREDICTED: probable WRKY transcription factor 31 [Glycine max]
100792433	1829	3.13309	6.94e-06	Up	3.12e-08	LOC100792433	NA	NA	NA	K15400//omega-hydroxypalmitate O-feruloyl transferase [EC:2.3.1.188]	gi|947057497|gb|KRH06903.1|//hypothetical protein GLYMA_16G053300 [Glycine max]
100527215	588	4.27791	9.47e-18	Up	3.01e-21	LOC100527215	NA	GO:0016787//hydrolase activity;GO:0004866//endopeptidase inhibitor activity	GO:0006950//response to stress	NA	gi|356576499|ref|XP_003556368.1|//PREDICTED: glu S.griseus protease inhibitor [Glycine max]
100813821	1957	3.18112	1.75e-05	Up	9.06e-08	LOC100813821	NA	GO:0004028//3-chloroallyl aldehyde dehydrogenase activity;GO:0004029//aldehyde dehydrogenase (NAD) activity;GO:0003842//1-pyrroline-5-carboxylate dehydrogenase activity	GO:0055114//oxidation-reduction process	K00294//1-pyrroline-5-carboxylate dehydrogenase [EC:1.2.1.88]	gi|571453530|ref|XP_006579542.1|//PREDICTED: probable aldehyde dehydrogenase isoform X1 [Glycine max];gi|356512431|ref|XP_003524922.1|//PREDICTED: probable aldehyde dehydrogenase isoform X2 [Glycine max];gi|947108624|gb|KRH56950.1|//hypothetical protein GLYMA_05G029200 [Glycine max]
100779569	1393	1.60465	0.00129175	Up	1.59e-05	LOC100779569	NA	NA	NA	NA	gi|356543154|ref|XP_003540028.1|//PREDICTED: uncharacterized protein LOC100779569 [Glycine max]
102668485	1615	2.06348	0.0226646	Up	0.000860897	LOC102668485	NA	NA	NA	NA	gi|571435053|ref|XP_006573370.1|//PREDICTED: uncharacterized protein LOC102668485 [Glycine max]
100796801	2480	-1.11388	0.00878225	Down	0.000209377	LOC100796801	NA	GO:0046983//protein dimerization activity	NA	NA	gi|356556676|ref|XP_003546649.1|//PREDICTED: transcription factor bHLH121 [Glycine max]
100810757	1443	-1.43206	0.000197923	Down	1.54e-06	LOC100810757	NA	NA	NA	NA	gi|356543268|ref|XP_003540084.1|//PREDICTED: uncharacterized protein LOC100810757 [Glycine max]
100807820	948	1.49802	0.0246957	Up	0.000978467	LOC100807820	NA	NA	NA	K03006//DNA-directed RNA polymerase II subunit RPB1 [EC:2.7.7.6];K04733//interleukin-1 receptor-associated kinase 4 [EC:2.7.11.1]	gi|571535704|ref|XP_003549750.2|//PREDICTED: cucumber peeling cupredoxin-like [Glycine max]
100306662	1083	2.52814	1.58e-09	Up	2.39e-12	LOC100306662	NA	GO:0061135//endopeptidase regulator activity;GO:0030414//peptidase inhibitor activity	GO:0010466//negative regulation of peptidase activity	NA	gi|351724869|ref|NP_001238352.1|//uncharacterized protein LOC100306662 precursor [Glycine max];gi|955332827|ref|XP_014633815.1|//PREDICTED: uncharacterized protein LOC100306662 isoform X1 [Glycine max]
100789332	686	1.27096	0.0296302	Up	0.0013086	LOC100789332	GO:0043231//intracellular membrane-bounded organelle;GO:0000785//chromatin	GO:0003676//nucleic acid binding	GO:0034728//nucleosome organization	K11253//histone H3	gi|950928435|ref|XP_014497706.1|//PREDICTED: histone H3-like centromeric protein CSE4 [Vigna radiata var. radiata]
100802459	2951	2.74388	0.000585285	Up	5.98e-06	LOC100802459	GO:0044424//intracellular part	GO:0016702//oxidoreductase activity, acting on single donors with incorporation of molecular oxygen, incorporation of two atoms of oxygen;GO:0046914//transition metal ion binding	GO:0006633//fatty acid biosynthetic process	K15718//linoleate 9S-lipoxygenase [EC:1.13.11.58]	gi|356519443|ref|XP_003528382.1|//PREDICTED: linoleate 9S-lipoxygenase 1 [Glycine max]
100782813	1339	-1.07365	0.00157043	Down	2.05e-05	LOC100782813	NA	NA	NA	NA	gi|356512487|ref|XP_003524950.1|//PREDICTED: F-box/kelch-repeat protein At1g15670-like [Glycine max]
100809514	1075	2.18827	0.0100029	Up	0.000256316	LOC100809514	GO:0043231//intracellular membrane-bounded organelle	GO:0003677//DNA binding;GO:0001071//nucleic acid binding transcription factor activity	GO:0006351//transcription, DNA-templated	K09264//MADS-box transcription factor, plant	gi|351726038|ref|NP_001236857.1|//MADS-box protein GmNMH7 [Glycine max]
100799553	1553	1.34425	0.00173742	Up	2.38e-05	LOC100799553	NA	NA	NA	NA	gi|356541952|ref|XP_003539436.1|//PREDICTED: arp2/3 complex-activating protein rickA-like [Glycine max]
100791511	1743	1.08311	0.010935	Up	0.00029409	LOC100791511	NA	NA	NA	K00924//null;K02882//large subunit ribosomal protein L18Ae;K01381//saccharopepsin [EC:3.4.23.25]	gi|356522504|ref|XP_003529886.1|//PREDICTED: protein ASPARTIC PROTEASE IN GUARD CELL 2-like [Glycine max]
100799422	772	5.5483	1.16e-22	Up	1.98e-26	LOC100799422	NA	NA	NA	K04733//interleukin-1 receptor-associated kinase 4 [EC:2.7.11.1]	gi|356516977|ref|XP_003527167.1|//PREDICTED: umecyanin-like [Glycine max]
100797366	2603	-1.18547	0.00947982	Down	0.000236898	LOC100797366	NA	GO:0004180//carboxypeptidase activity	GO:0006508//proteolysis	K01301//N-acetylated-alpha-linked acidic dipeptidase [EC:3.4.17.21]	gi|571433534|ref|XP_006572934.1|//PREDICTED: probable glutamate carboxypeptidase 2 isoform X1 [Glycine max];gi|571433536|ref|XP_006572935.1|//PREDICTED: probable glutamate carboxypeptidase 2 isoform X2 [Glycine max]
100793796	648	1.33724	0.0286703	Up	0.00123329	LOC100793796	GO:0043231//intracellular membrane-bounded organelle;GO:0000785//chromatin	GO:0003676//nucleic acid binding	GO:0034728//nucleosome organization	K11252//histone H2B	gi|255629047|gb|ACU14868.1|//unknown [Glycine max]
100783281	2090	1.00723	0.028986	Up	0.00125396	LOC100783281	NA	NA	NA	K03320//ammonium transporter, Amt family	gi|356568134|ref|XP_003552268.1|//PREDICTED: ammonium transporter 2-like [Glycine max]
100787050	1842	2.69774	0.000174636	Up	1.32e-06	LOC100787050	NA	NA	NA	K08819//cyclin-dependent kinase 12/13 [EC:2.7.11.22 2.7.11.23];K13424//WRKY transcription factor 33	gi|356510776|ref|XP_003524110.1|//PREDICTED: probable WRKY transcription factor 28 [Glycine max]
100813294	3567	4.19385	4.82e-14	Up	2.83e-17	LOC100813294	GO:0016021//integral component of membrane	GO:0004753//saccharopine dehydrogenase activity;GO:0016491//oxidoreductase activity	GO:0008152//metabolic process;GO:0055114//oxidation-reduction process	K14157//alpha-aminoadipic semialdehyde synthase [EC:1.5.1.8 1.5.1.9]	gi|955357134|ref|XP_006593976.2|//PREDICTED: alpha-aminoadipic semialdehyde synthase-like isoform X2 [Glycine max];gi|955357132|ref|XP_006593975.2|//PREDICTED: alpha-aminoadipic semialdehyde synthase-like isoform X1 [Glycine max]
100797598	2252	1.66858	0.00444649	Up	8.2e-05	LOC100797598	NA	NA	NA	NA	gi|356505783|ref|XP_003521669.1|//PREDICTED: calmodulin-binding protein 60 B isoform X1 [Glycine max];gi|571446892|ref|XP_006577216.1|//PREDICTED: calmodulin-binding protein 60 B isoform X2 [Glycine max]
100809667	1509	1.12106	0.0145904	Up	0.000444434	LOC100809667	GO:0043231//intracellular membrane-bounded organelle;GO:0031224//intrinsic component of membrane	NA	GO:0046907//intracellular transport	K15103//solute carrier family 25 (mitochondrial uncoupling protein), member 8/9	gi|359806830|ref|NP_001241311.1|//uncharacterized protein LOC100809667 [Glycine max]
100799244	2161	1.59041	0.0260334	Up	0.00106605	LOC100799244	GO:0005634//nucleus	NA	GO:0006355//regulation of transcription, DNA-templated;GO:0009734//auxin-activated signaling pathway	K14484//auxin-responsive protein IAA	gi|571503497|ref|XP_006595122.1|//PREDICTED: auxin-responsive protein IAA26-like isoform X1 [Glycine max];gi|955360526|ref|XP_014621610.1|//PREDICTED: auxin-responsive protein IAA26-like isoform X2 [Glycine max]
100037479	1281	3.98999	1.28e-10	Up	1.45e-13	OLPa	NA	NA	NA	K04733//interleukin-1 receptor-associated kinase 4 [EC:2.7.11.1]	gi|351727791|ref|NP_001236405.1|//osmotin-like protein, acidic precursor [Glycine max]
547994	1324	2.34771	1.33e-10	Up	1.56e-13	AG1	GO:0009536//plastid	GO:0046914//transition metal ion binding;GO:0016813//hydrolase activity, acting on carbon-nitrogen (but not peptide) bonds, in linear amidines	GO:0009064//glutamine family amino acid metabolic process	K01476//arginase [EC:3.5.3.1]	gi|351726277|ref|NP_001237121.1|//arginase [Glycine max]
100799778	1461	-1.28107	0.000599861	Down	6.18e-06	LOC100799778	NA	GO:0005515//protein binding;GO:0046914//transition metal ion binding	GO:0044267//cellular protein metabolic process	K05337//ferredoxin;K08244//alpha-glucan, water dikinase [EC:2.7.9.4]	gi|356517314|ref|XP_003527333.1|//PREDICTED: protein CAJ1-like isoform X1 [Glycine max];gi|571462401|ref|XP_006582275.1|//PREDICTED: protein CAJ1-like isoform X2 [Glycine max]
547915	728	2.77269	3.71e-06	Up	1.5e-08	LOC547915	NA	NA	GO:0006950//response to stress	NA	gi|351724557|ref|NP_001236038.1|//stress-induced protein SAM22 [Glycine max]
100796039	2210	1.99693	0.0379092	Up	0.00188033	LOC100796039	NA	NA	NA	K11593//eukaryotic translation initiation factor 2C	gi|955352504|ref|XP_014619911.1|//PREDICTED: probable alkaline/neutral invertase B isoform X2 [Glycine max];gi|356544374|ref|XP_003540627.1|//PREDICTED: probable alkaline/neutral invertase F isoform X1 [Glycine max]
100500207	574	2.17172	0.00227571	Up	3.36e-05	LOC100500207	NA	NA	GO:0010876//lipid localization	NA	gi|351721478|ref|NP_001238490.1|//uncharacterized protein LOC100500207 precursor [Glycine max]
100815664	1537	3.11686	3.81e-05	Up	2.22e-07	LOC100815664	NA	GO:0046872//metal ion binding;GO:0016160//amylase activity	GO:0044238//primary metabolic process	K01176//alpha-amylase [EC:3.2.1.1]	gi|574584507|ref|NP_001276156.1|//alpha-amylase-like precursor [Glycine max]
100811246	3677	2.65572	9.45e-11	Up	1.02e-13	LOC100811246	NA	GO:0004753//saccharopine dehydrogenase activity	GO:0008152//metabolic process	K14157//alpha-aminoadipic semialdehyde synthase [EC:1.5.1.8 1.5.1.9]	gi|356565590|ref|XP_003551022.1|//PREDICTED: alpha-aminoadipic semialdehyde synthase-like [Glycine max]
100811127	1217	-1.37101	0.026523	Down	0.00109881	LOC100811127	NA	GO:0008172//S-methyltransferase activity	GO:0006730//one-carbon metabolic process	K00547//homocysteine S-methyltransferase [EC:2.1.1.10]	gi|363807204|ref|NP_001242352.1|//uncharacterized protein LOC100811127 [Glycine max]
100800089	2103	1.80367	0.0206828	Up	0.00075561	LOC100800089	NA	NA	NA	K14794//ribosomal RNA-processing protein 12;K12309//beta-galactosidase [EC:3.2.1.23]	gi|356509692|ref|XP_003523580.1|//PREDICTED: protein indeterminate-domain 2-like [Glycine max]
BGI_novel_G001345	1013	-1.15697	0.00085333	Down	9.42e-06	NA	GO:0016020//membrane	NA	NA	NA	gi|947093731|gb|KRH42316.1|//hypothetical protein GLYMA_08G082800 [Glycine max]
100781766	2137	-1.01214	0.0147577	Down	0.000451508	LOC100781766	NA	NA	NA	NA	gi|571507543|ref|XP_003544112.2|//PREDICTED: uncharacterized protein LOC100781766 isoform X1 [Glycine max];gi|955363892|ref|XP_014622489.1|//PREDICTED: uncharacterized protein LOC100781766 isoform X2 [Glycine max]
100101844	817	2.26443	0.0101717	Up	0.000262629	LOC100101844	GO:0005634//nucleus;GO:0005737//cytoplasm	GO:0010427//abscisic acid binding;GO:0004864//protein phosphatase inhibitor activity;GO:0004872//receptor activity	GO:0080163//regulation of protein serine/threonine phosphatase activity;GO:0009738//abscisic acid-activated signaling pathway;GO:0006952//defense response;GO:0006950//response to stress;GO:0009607//response to biotic stimulus	NA	gi|351724557|ref|NP_001236038.1|//stress-induced protein SAM22 [Glycine max];gi|351723821|ref|NP_001238060.1|//PR10-like protein [Glycine max]
100775318	3111	1.02937	0.00601329	Up	0.000125295	LOC100775318	NA	NA	NA	K04733//interleukin-1 receptor-associated kinase 4 [EC:2.7.11.1]	gi|571503357|ref|XP_006595098.1|//PREDICTED: receptor-like serine/threonine-protein kinase ALE2 isoform X1 [Glycine max];gi|571503364|ref|XP_006595099.1|//PREDICTED: receptor-like serine/threonine-protein kinase ALE2 isoform X3 [Glycine max];gi|356547351|ref|XP_003542077.1|//PREDICTED: receptor-like serine/threonine-protein kinase ALE2 isoform X2 [Glycine max]
BGI_novel_G002974	4003	-1.23704	0.00301423	Down	4.91e-05	NA	NA	NA	NA	NA	gi|147805049|emb|CAN71438.1|//hypothetical protein VITISV_011330 [Vitis vinifera]
100800197	1396	2.07014	5.63e-05	Up	3.49e-07	LOC100800197	NA	NA	NA	NA	gi|955305355|ref|XP_014618963.1|//PREDICTED: uncharacterized protein LOC100800197 isoform X1 [Glycine max];gi|359806911|ref|NP_001241322.1|//uncharacterized protein LOC100800197 [Glycine max];gi|955305357|ref|XP_014618964.1|//PREDICTED: uncharacterized protein LOC100800197 isoform X2 [Glycine max]
100783759	2091	2.54136	0.00235614	Up	3.52e-05	LOC100783759	NA	GO:0032559//adenyl ribonucleotide binding;GO:0004672//protein kinase activity	GO:0006464//cellular protein modification process	K04733//interleukin-1 receptor-associated kinase 4 [EC:2.7.11.1]	gi|356558419|ref|XP_003547504.1|//PREDICTED: serine/threonine-protein kinase At5g01020-like [Glycine max]
100778317	720	1.63538	0.00239274	Up	3.61e-05	LOC100778317	NA	NA	NA	K11254//histone H4	gi|734382032|gb|KHN23497.1|//Histone H4 [Glycine soja]
100794826	1770	2.23841	1.78e-06	Up	6.32e-09	LOC100794826	NA	NA	NA	K04733//interleukin-1 receptor-associated kinase 4 [EC:2.7.11.1];K13457//disease resistance protein RPM1;K07936//GTP-binding nuclear protein Ran	gi|356514661|ref|XP_003526022.1|//PREDICTED: putative nuclease HARBI1 [Glycine max]
100818353	2337	-1.61888	0.00164471	Down	2.18e-05	LOC100818353	NA	NA	NA	K19476//vacuolar protein sorting-associated protein IST1	gi|356567284|ref|XP_003551851.1|//PREDICTED: uncharacterized protein LOC100818353 [Glycine max]
100796577	2281	-1.16728	0.0122783	Down	0.000342007	LOC100796577	NA	NA	NA	K14638//solute carrier family 15 (peptide/histidine transporter), member 3/4	gi|571453541|ref|XP_006579545.1|//PREDICTED: protein NRT1/ PTR FAMILY 4.6-like [Glycine max]
100803171	1990	4.72746	4.72e-11	Up	4.61e-14	LOC100803171	NA	GO:0016491//oxidoreductase activity	GO:0008152//metabolic process	K00422//polyphenol oxidase [EC:1.10.3.1]	gi|356555113|ref|XP_003545882.1|//PREDICTED: polyphenol oxidase A1, chloroplastic-like [Glycine max]
100814679	1623	1.75139	0.0123608	Up	0.000346627	LOC100814679	NA	GO:0003824//catalytic activity	NA	K01728//pectate lyase [EC:4.2.2.2]	gi|356508758|ref|XP_003523121.1|//PREDICTED: probable pectate lyase 5 [Glycine max]
100807613	1038	3.40582	1.55e-05	Up	7.89e-08	LOC100807613	GO:0005737//cytoplasm	GO:0016765//transferase activity, transferring alkyl or aryl (other than methyl) groups;GO:0004364//glutathione transferase activity	GO:0006749//glutathione metabolic process;GO:0009407//toxin catabolic process;GO:0050896//response to stimulus	K00799//glutathione S-transferase [EC:2.5.1.18]	gi|959092493|ref|NP_001304556.1|//probable glutathione S-transferase [Glycine max]
100170701	1598	1.14093	0.00420037	Up	7.59e-05	LOC100170701	NA	GO:0016747//transferase activity, transferring acyl groups other than amino-acyl groups	GO:0009699//phenylpropanoid biosynthetic process	K00660//chalcone synthase [EC:2.3.1.74]	gi|734409024|gb|KHN35131.1|//Chalcone synthase [Glycine soja]
100500113	609	1.68598	1.61e-05	Up	8.31e-08	LOC100500113	NA	NA	NA	K03860//phosphatidylinositol glycan, class Q;K20887//null	gi|351722324|ref|NP_001236984.1|//uncharacterized protein LOC100500113 [Glycine max]
547973	724	1.17944	0.0250218	Up	0.000999943	LOC547973	NA	GO:0043169//cation binding	GO:0006812//cation transport	K07213//copper chaperone;K10752//histone-binding protein RBBP4	gi|356538447|ref|XP_003537715.1|//PREDICTED: heavy metal-associated isoprenylated plant protein 26 [Glycine max]
BGI_novel_G003378	1163	2.31527	0.00177333	Up	2.45e-05	NA	GO:0016021//integral component of membrane	NA	NA	NA	gi|734332900|gb|KHN07529.1|//hypothetical protein glysoja_033482 [Glycine soja]
100791114	1712	1.06145	0.0160994	Up	0.000516355	LOC100791114	NA	NA	NA	K14209//solute carrier family 36 (proton-coupled amino acid transporter);K15015//solute carrier family 32 (vesicular inhibitory amino acid transporter)	gi|356542702|ref|XP_003539805.1|//PREDICTED: GABA transporter 1 [Glycine max]
100814766	1587	1.57225	9.5e-08	Up	2.46e-10	LOC100814766	NA	NA	NA	K19519//transforming growth factor-beta-induced protein	gi|356527155|ref|XP_003532178.1|//PREDICTED: fasciclin-like arabinogalactan protein 1 [Glycine max]
100775199	830	-1.03932	0.00462577	Down	8.66e-05	LOC100775199	NA	NA	NA	K08999//uncharacterized protein	gi|255635435|gb|ACU18070.1|//unknown [Glycine max]
100810439	690	3.17218	0.000139072	Up	1.01e-06	LOC100810439	NA	NA	NA	NA	gi|356519148|ref|XP_003528236.1|//PREDICTED: uncharacterized protein LOC100810439 [Glycine max]
100802460	2472	2.32261	0.000901633	Up	1.01e-05	LOC100802460	GO:0016021//integral component of membrane	NA	NA	K08869//aarF domain-containing kinase;K13457//disease resistance protein RPM1	gi|571506031|ref|XP_006595653.1|//PREDICTED: uncharacterized protein sll1770 isoform X1 [Glycine max];gi|955365459|ref|XP_014622793.1|//PREDICTED: uncharacterized protein sll1770 isoform X2 [Glycine max]
100804504	1625	3.55667	2.13e-06	Up	7.8e-09	LOC100804504	NA	NA	NA	K15400//omega-hydroxypalmitate O-feruloyl transferase [EC:2.3.1.188]	gi|356571583|ref|XP_003553956.1|//PREDICTED: omega-hydroxypalmitate O-feruloyl transferase-like [Glycine max]
100795866	1414	-1.03972	0.00177425	Down	2.46e-05	LOC100795866	NA	NA	NA	K09286//EREBP-like factor	gi|356575124|ref|XP_003555692.1|//PREDICTED: ethylene-responsive transcription factor ERF105 [Glycine max]
100804843	1622	3.88723	4.3e-08	Up	9.66e-11	LOC100804843	NA	NA	NA	K09286//EREBP-like factor	gi|955306469|ref|XP_014621193.1|//PREDICTED: ethylene-responsive transcription factor ABR1-like isoform X1 [Glycine max];gi|955306471|ref|XP_014621195.1|//PREDICTED: ethylene-responsive transcription factor ABR1-like isoform X2 [Glycine max]
"*" represents not significantly regulated, "Up" represents significantly up-regulated, "Down" represents signicantly down-regulated, and "NA" means no annotation. Gene IDs beginning with "BGI_novel_" represent novel genes identified in this study, other gene IDs are gene identifiction number in NCBI database.
