# Supplementary material for: RNA-Seq analysis reveals transcript diversity and active genes after common cutworm (Spodoptera litura Fabricius) attack in resistant and susceptible wild soybean lines
Source: BMC Genomics. 2019 Mar 22;20:237. doi: 10.1186/s12864-019-5599-z (PMC6431011; doi:10.1186/s12864-019-5599-z)
Supplement: Supplementary file 4 — Table S4. DEGs in the susceptible accession W11 at 2 d. (XLSX 89 kb) [file 12864_2019_5599_MOESM4_ESM.xlsx]

## Sheet: Sheet1
Table S4 DEGs in the susceptible accession W11 at 2 d
Gene ID	Length	log2 fold change (S2d_Treat/S2d_Control)	Padj	Up/Down-regulation	Pvalue	Symbol	Cellular component	Molecular function	Biological process	KEGG orthology	Nr description
BGI_novel_G003065	2010	-2.86675	2.49038e-05	Down	1.17505e-07	NA	NA	NA	NA	NA	gi|947054247|gb|KRH03700.1|//hypothetical protein GLYMA_17G114900 [Glycine max]
100306254	675	-1.35659	0.025354	Down	0.000310173	LOC100306254	NA	GO:0043169//cation binding	GO:0006812//cation transport	K04733//interleukin-1 receptor-associated kinase 4 [EC:2.7.11.1];K10572//inositol-pentakisphosphate 2-kinase [EC:2.7.1.158];K12823//ATP-dependent RNA helicase DDX5/DBP2 [EC:3.6.4.13];K19307//25S rRNA (uracil2634-N3)-methyltransferase [EC:2.1.1.313]	gi|351726122|ref|NP_001236092.1|//uncharacterized protein LOC100306254 [Glycine max]
100802800	1090	1.21252	0.00530306	Up	4.81088e-05	LOC100802800	NA	NA	NA	K13464//jasmonate ZIM domain-containing protein	gi|356547952|ref|XP_003542368.1|//PREDICTED: protein TIFY 10A-like isoform X1 [Glycine max];gi|574584782|ref|NP_001276307.1|//protein TIFY 10A-like [Glycine max]
100791760	2066	2.85247	3.55061e-05	Up	1.71849e-07	LOC100791760	NA	GO:0008374//O-acyltransferase activity	NA	K13508//glycerol-3-phosphate acyltransferase [EC:2.3.1.15]	gi|356499366|ref|XP_003518512.1|//PREDICTED: glycerol-3-phosphate acyltransferase 1-like [Glycine max]
100818662	713	2.06359	5.2247e-06	Up	2.21106e-08	LOC100818662	NA	NA	NA	K06699//proteasome activator subunit 4;K12472//epidermal growth factor receptor substrate 15	gi|734363556|gb|KHN16617.1|//Embryonic abundant protein USP92, partial [Glycine soja]
BGI_novel_G003131	1478	-3.21378	8.81951e-06	Down	3.88251e-08	NA	GO:0016020//membrane	GO:0016798//hydrolase activity, acting on glycosyl bonds	NA	K07964//heparanase 1 [EC:3.2.1.166]	gi|734413533|gb|KHN36951.1|//Heparanase-like protein 1 [Glycine soja]
100795263	1703	2.0465	0.0446013	Up	0.000620486	LOC100795263	NA	NA	NA	K04733//interleukin-1 receptor-associated kinase 4 [EC:2.7.11.1];K08332//vacuolar protein 8	gi|356498679|ref|XP_003518177.1|//PREDICTED: E3 ubiquitin-protein ligase PUB23-like [Glycine max]
BGI_novel_G000847	1518	-2.06259	0.0415853	Down	0.000573471	NA	GO:0016021//integral component of membrane	GO:0004674//protein serine/threonine kinase activity;GO:0005524//ATP binding	GO:0006468//protein phosphorylation	K04733//interleukin-1 receptor-associated kinase 4 [EC:2.7.11.1];K04730//interleukin-1 receptor-associated kinase 1 [EC:2.7.11.1]	gi|947109906|gb|KRH58232.1|//hypothetical protein GLYMA_05G114100 [Glycine max]
BGI_novel_G001997	4926	-1.54034	0.00801289	Down	7.81489e-05	NA	NA	NA	NA	K14306//nuclear pore complex protein Nup62	gi|947081304|gb|KRH30093.1|//hypothetical protein GLYMA_11G158000 [Glycine max]
BGI_novel_G002301	2306	3.4447	7.33886e-07	Up	2.65953e-09	NA	NA	NA	NA	NA	gi|947074561|gb|KRH23452.1|//hypothetical protein GLYMA_13G3583001 [Glycine max]
778079	1538	2.08311	0.0353754	Up	0.000467186	LOC778079	NA	NA	NA	K09422//myb proto-oncogene protein, plant	gi|356518150|ref|XP_003527745.1|//PREDICTED: transcription factor RAX3 [Glycine max]
100306201	754	2.02672	0.036345	Up	0.000484411	LOC100306201	NA	NA	GO:0006950//response to stress	NA	gi|351726383|ref|NP_001235333.1|//uncharacterized protein LOC100306201 [Glycine max]
100782830	1767	-1.0543	0.0308929	Down	0.000399236	LOC100782830	NA	GO:0048037//cofactor binding	GO:0008152//metabolic process	K08678//UDP-glucuronate decarboxylase [EC:4.1.1.35]	gi|356550259|ref|XP_003543505.1|//PREDICTED: UDP-glucuronic acid decarboxylase 6-like [Glycine max]
100306396	557	-1.5419	0.00298899	Down	2.47168e-05	LOC100306396	NA	GO:0046872//metal ion binding	NA	K16465//centrin-1;K10840//centrin-2	gi|351727745|ref|NP_001238195.1|//uncharacterized protein LOC100306396 [Glycine max]
100790992	2118	2.2971	0.00250055	Up	1.94006e-05	LOC100790992	NA	NA	NA	K15397//3-ketoacyl-CoA synthase [EC:2.3.1.199]	gi|571515730|ref|XP_003547033.2|//PREDICTED: 3-ketoacyl-CoA synthase 12-like [Glycine max]
732596	1638	2.1159	0.0205996	Up	0.000237479	PG11	NA	GO:0004553//hydrolase activity, hydrolyzing O-glycosyl compounds	GO:0044238//primary metabolic process;GO:0045229//external encapsulating structure organization	K01184//polygalacturonase [EC:3.2.1.15];K01213//galacturan 1,4-alpha-galacturonidase [EC:3.2.1.67]	gi|351723133|ref|NP_001237524.1|//polygalacturonase precursor [Glycine max]
100782393	1826	2.33363	0.00771851	Up	7.37761e-05	LOC100782393	NA	NA	NA	K15406//wax-ester synthase / diacylglycerol O-acyltransferase [EC:2.3.1.75 2.3.1.20];K20098//DNA excision repair protein ERCC-6-like 2 [EC:3.6.4.-]	gi|356568638|ref|XP_003552517.1|//PREDICTED: O-acyltransferase WSD1-like [Glycine max]
100797696	1424	1.30511	0.000128464	Up	6.96745e-07	LOC100797696	NA	NA	NA	K12741//heterogeneous nuclear ribonucleoprotein A1/A3	gi|734386935|gb|KHN25122.1|//hypothetical protein glysoja_042647 [Glycine soja]
BGI_novel_G002171	2337	1.40758	0.0286661	Up	0.000364423	NA	NA	GO:0003723//RNA binding	NA	K00700//1,4-alpha-glucan branching enzyme [EC:2.4.1.18]	gi|734424511|gb|KHN42736.1|//APO protein 2, chloroplastic [Glycine soja]
100791262	1633	1.59955	0.0310842	Up	0.000402954	LOC100791262	NA	NA	NA	K20822//null	gi|356537555|ref|XP_003537292.1|//PREDICTED: uncharacterized protein LOC100791262 [Glycine max]
100793818	1555	1.41171	0.0122487	Up	0.000128993	LOC100793818	NA	NA	NA	NA	gi|955331803|ref|XP_003529348.2|//PREDICTED: protein E6-like isoform X1 [Glycine max];gi|955331805|ref|XP_006583833.2|//PREDICTED: protein E6-like isoform X2 [Glycine max]
100808918	1843	1.34166	1.7029e-06	Up	6.62671e-09	LOC100808918	NA	GO:0016747//transferase activity, transferring acyl groups other than amino-acyl groups	NA	K13508//glycerol-3-phosphate acyltransferase [EC:2.3.1.15]	gi|955386036|ref|XP_003552230.3|//PREDICTED: glycerol-3-phosphate 2-O-acyltransferase 6-like [Glycine max]
100791008	1478	2.4946	0.00200486	Up	1.50184e-05	LOC100791008	NA	GO:0016787//hydrolase activity	GO:0044238//primary metabolic process	K17604//zinc finger SWIM domain-containing protein 3;K01188//beta-glucosidase [EC:3.2.1.21];K00679//phospholipid:diacylglycerol acyltransferase [EC:2.3.1.158];K01206//alpha-L-fucosidase [EC:3.2.1.51];K10960//geranylgeranyl reductase [EC:1.3.1.83]	gi|955305124|ref|XP_014618013.1|//PREDICTED: GDSL esterase/lipase At2g23540-like [Glycine max]
100808027	1865	2.28142	2.15588e-06	Up	8.4943e-09	LOC100808027	NA	GO:0008374//O-acyltransferase activity	NA	K13508//glycerol-3-phosphate acyltransferase [EC:2.3.1.15]	gi|571441653|ref|XP_006575508.1|//PREDICTED: glycerol-3-phosphate acyltransferase 5-like [Glycine max]
100776372	2549	2.14059	0.0268636	Up	0.000335174	LOC100776372	NA	GO:0000166//nucleotide binding;GO:0017111//nucleoside-triphosphatase activity	NA	K05681//ATP-binding cassette, subfamily G (WHITE), member 2	gi|356542316|ref|XP_003539614.1|//PREDICTED: ABC transporter G family member 10-like [Glycine max]
100527686	680	-2.6872	0.000865779	Down	5.7275e-06	LOC100527686	NA	NA	NA	K14317//nuclear pore complex protein Nup214	gi|351722603|ref|NP_001235970.1|//uncharacterized protein LOC100527686 [Glycine max]
100798018	1788	2.48733	0.00251939	Up	1.9608e-05	LOC100798018	GO:0043231//intracellular membrane-bounded organelle	NA	NA	K01681//aconitate hydratase [EC:4.2.1.3];K13422//transcription factor MYC2	gi|571500529|ref|XP_003543116.2|//PREDICTED: transcription factor bHLH25-like isoform X1 [Glycine max]
102670503	3451	2.3717	0.00273197	Up	2.19934e-05	LOC102670503	NA	NA	NA	NA	gi|955323891|ref|XP_014631833.1|//PREDICTED: uncharacterized protein LOC102670503 [Glycine max]
BGI_novel_G002298	2064	-2.22579	0.00419657	Down	3.61316e-05	NA	NA	NA	NA	NA	gi|947074561|gb|KRH23452.1|//hypothetical protein GLYMA_13G3583001 [Glycine max]
100780971	1638	2.14739	0.00157514	Up	1.13013e-05	LOC100780971	NA	GO:0016747//transferase activity, transferring acyl groups other than amino-acyl groups	NA	K15400//omega-hydroxypalmitate O-feruloyl transferase [EC:2.3.1.188]	gi|734432657|gb|KHN46377.1|//Omega-hydroxypalmitate O-feruloyl transferase [Glycine soja]
BGI_novel_G002536	838	2.00154	4.70659e-07	Up	1.65983e-09	NA	NA	GO:0008234//cysteine-type peptidase activity	GO:0006508//proteolysis	K16290//xylem cysteine proteinase [EC:3.4.22.-];K01365//cathepsin L [EC:3.4.22.15]	gi|734379355|gb|KHN22490.1|//Cysteine proteinase RD21a [Glycine soja]
100795728	1581	-1.25907	0.00341229	Down	2.85491e-05	LOC100795728	NA	NA	NA	K17506//protein phosphatase 1L [EC:3.1.3.16]	gi|356553088|ref|XP_003544890.1|//PREDICTED: probable protein phosphatase 2C 25 [Glycine max]
BGI_novel_G001171	4601	1.78997	0.00294585	Up	2.42168e-05	NA	NA	GO:0003712//transcription cofactor activity	GO:0006355//regulation of transcription, DNA-templated	K14972//PAX-interacting protein 1	gi|356528978|ref|XP_003533074.1|//PREDICTED: mediator of RNA polymerase II transcription subunit 15a-like isoform X1 [Glycine max]
100791015	2394	1.6864	1.105e-06	Up	4.13879e-09	LOC100791015	GO:0044424//intracellular part;GO:0005829//cytosol	GO:0005524//ATP binding;GO:0032559//adenyl ribonucleotide binding;GO:0016301//kinase activity;GO:0004612//phosphoenolpyruvate carboxykinase (ATP) activity;GO:0004611//phosphoenolpyruvate carboxykinase activity	GO:0006006//glucose metabolic process;GO:0016310//phosphorylation;GO:0006094//gluconeogenesis	K01610//phosphoenolpyruvate carboxykinase (ATP) [EC:4.1.1.49]	gi|356496541|ref|XP_003517125.1|//PREDICTED: phosphoenolpyruvate carboxykinase [ATP]-like [Glycine max]
100804665	2092	-1.27246	0.0239758	Down	0.000287481	LOC100804665	NA	NA	NA	K12126//phytochrome-interacting factor 3	gi|571446784|ref|XP_003520776.2|//PREDICTED: transcription factor PIF3-like [Glycine max]
100788852	1445	-1.36558	0.00506647	Down	4.54696e-05	LOC100788852	NA	NA	NA	K20043//clathrin coat assembly protein AP180;K20044//phosphatidylinositol-binding clathrin assembly protein	gi|356515758|ref|XP_003526565.1|//PREDICTED: putative clathrin assembly protein At4g40080 [Glycine max]
100808659	887	2.33204	0.000114126	Up	6.10654e-07	LOC100808659	GO:0016020//membrane	NA	NA	K11855//ubiquitin carboxyl-terminal hydrolase 36/42 [EC:3.4.19.12];K11000//callose synthase [EC:2.4.1.-]	gi|356519584|ref|XP_003528452.1|//PREDICTED: CASP-like protein 1C3 [Glycine max]
100499858	553	1.2666	0.00992503	Up	0.000100419	LOC100499858	NA	GO:0015036//disulfide oxidoreductase activity	GO:0019725//cellular homeostasis;GO:0018904//ether metabolic process	K03671//thioredoxin 1	gi|351722817|ref|NP_001237001.1|//uncharacterized protein LOC100499858 [Glycine max]
100795681	815	-1.84392	6.31355e-05	Down	3.21555e-07	LOC100795681	NA	NA	NA	NA	gi|356575634|ref|XP_003555943.1|//PREDICTED: uncharacterized protein LOC100795681 [Glycine max]
100807058	635	1.86956	0.00416166	Up	3.57298e-05	LOC100807058	GO:0043231//intracellular membrane-bounded organelle;GO:0000785//chromatin	GO:0003676//nucleic acid binding	GO:0034728//nucleosome organization	K11253//histone H3	gi|567179628|ref|XP_006401653.1|//hypothetical protein EUTSA_v10014731mg [Eutrema salsugineum]
100788698	1797	1.33693	0.0109017	Up	0.000113482	LOC100788698	NA	GO:0008374//O-acyltransferase activity	NA	K13508//glycerol-3-phosphate acyltransferase [EC:2.3.1.15]	gi|571507744|ref|XP_006595899.1|//PREDICTED: glycerol-3-phosphate acyltransferase 5-like [Glycine max]
BGI_novel_G002919	3279	1.4147	0.00528433	Up	4.76818e-05	NA	GO:0005634//nucleus	GO:0003677//DNA binding	GO:0006355//regulation of transcription, DNA-templated	K14849//ribosomal RNA-processing protein 1;K01184//polygalacturonase [EC:3.2.1.15]	gi|734340487|gb|KHN09353.1|//Polygalacturonase [Glycine soja]
102668138	1638	1.04742	0.0120446	Up	0.00012655	LOC102668138	NA	GO:0016709//oxidoreductase activity, acting on paired donors, with incorporation or reduction of molecular oxygen, NAD(P)H as one donor, and incorporation of one atom of oxygen;GO:0000166//nucleotide binding;GO:0050662//coenzyme binding	GO:0008152//metabolic process	K11816//indole-3-pyruvate monooxygenase [EC:1.14.13.168]	gi|571446544|ref|XP_006577122.1|//PREDICTED: probable indole-3-pyruvate monooxygenase YUCCA10 [Glycine max]
100810836	1882	1.51835	0.0458164	Up	0.000640734	LOC100810836	NA	NA	NA	K00627//pyruvate dehydrogenase E2 component (dihydrolipoamide acetyltransferase) [EC:2.3.1.12]	gi|356498274|ref|XP_003517978.1|//PREDICTED: dihydrolipoyllysine-residue acetyltransferase component 4 of pyruvate dehydrogenase complex, chloroplastic-like [Glycine max]
100814466	1132	-1.79472	0.0430772	Down	0.000595093	LOC100814466	NA	NA	NA	NA	gi|356502491|ref|XP_003520052.1|//PREDICTED: uncharacterized protein LOC100814466 [Glycine max]
100817731	1209	2.6353	0.000513693	Up	3.16092e-06	LOC100817731	NA	NA	NA	K09422//myb proto-oncogene protein, plant	gi|356515214|ref|XP_003526296.1|//PREDICTED: transcription factor MYB39-like [Glycine max]
100801963	1742	1.08311	0.0410017	Up	0.000563429	LOC100801963	GO:0031224//intrinsic component of membrane;GO:0016021//integral component of membrane	GO:0003735//structural constituent of ribosome	GO:0006810//transport;GO:0006412//translation;GO:0051234//establishment of localization	K15102//solute carrier family 25 (mitochondrial phosphate transporter), member 3	gi|947057443|gb|KRH06849.1|//hypothetical protein GLYMA_16G050000 [Glycine max];gi|947057448|gb|KRH06854.1|//hypothetical protein GLYMA_16G050100 [Glycine max]
100802508	1133	-2.1522	0.0004502	Down	2.73738e-06	LOC100802508	NA	NA	NA	K09286//EREBP-like factor	gi|356530453|ref|XP_003533795.1|//PREDICTED: ethylene-responsive transcription factor ERF017-like [Glycine max]
100814912	556	-1.82616	0.0249585	Down	0.000304728	LOC100814912	NA	NA	GO:0009734//auxin-activated signaling pathway;GO:0009755//hormone-mediated signaling pathway	K14488//SAUR family protein	gi|571463715|ref|XP_003527360.2|//PREDICTED: auxin-induced protein 10A5-like [Glycine max];gi|947107397|gb|KRH55780.1|//hypothetical protein GLYMA_06G281000 [Glycine max]
BGI_novel_G002535	556	1.93664	0.000230407	Up	1.3113e-06	NA	NA	NA	NA	K16292//KDEL-tailed cysteine endopeptidase [EC:3.4.22.-];K01365//cathepsin L [EC:3.4.22.15]	gi|734379355|gb|KHN22490.1|//Cysteine proteinase RD21a [Glycine soja]
100781707	1254	2.08439	0.036838	Up	0.00049367	LOC100781707	NA	NA	NA	K09422//myb proto-oncogene protein, plant	gi|571488161|ref|XP_003538990.2|//PREDICTED: transcription factor MYB39-like [Glycine max]
100127398	882	2.41442	0.00527449	Up	4.74648e-05	LOC100127398	NA	NA	NA	K18835//WRKY transcription factor 2	gi|151934229|gb|ABS18452.1|//WRKY64 [Glycine max]
100527660	1056	1.40139	0.0210403	Up	0.000243072	LOC100527660	GO:0043231//intracellular membrane-bounded organelle	NA	NA	K16189//phytochrome-interacting factor 4;K05765//cofilin	gi|351726618|ref|NP_001235597.1|//uncharacterized LOC100527660 [Glycine max];gi|571437893|ref|XP_006574374.1|//PREDICTED: uncharacterized protein LOC100527660 isoform X1 [Glycine max]
100813688	1114	-1.39989	0.0256227	Down	0.000317822	LOC100813688	NA	NA	NA	K09286//EREBP-like factor	gi|356556404|ref|XP_003546516.1|//PREDICTED: ethylene-responsive transcription factor ERF017 [Glycine max]
100811784	1119	-1.97823	0.00154247	Down	1.09845e-05	LOC100811784	NA	NA	NA	NA	gi|947121493|gb|KRH69699.1|//hypothetical protein GLYMA_02G042700 [Glycine max]
100801131	2289	-1.65725	0.0479839	Down	0.000677757	LOC100801131	NA	NA	NA	K04733//interleukin-1 receptor-associated kinase 4 [EC:2.7.11.1]	gi|734338376|gb|KHN08751.1|//Cysteine-rich receptor-like protein kinase 2 [Glycine soja];gi|955385426|ref|XP_014626594.1|//PREDICTED: cysteine-rich receptor-like protein kinase 2 isoform X1 [Glycine max];gi|571543142|ref|XP_003553121.2|//PREDICTED: cysteine-rich receptor-like protein kinase 2 isoform X3 [Glycine max]
BGI_novel_G001709	1768	-1.48098	0.0430845	Down	0.000596242	NA	GO:0016021//integral component of membrane	GO:0008270//zinc ion binding;GO:0019706//protein-cysteine S-palmitoyltransferase activity	NA	K20031//palmitoyltransferase ZDHHC6 [EC:2.3.1.225];K18932//palmitoyltransferase [EC:2.3.1.225]	gi|734396245|gb|KHN29564.1|//Putative S-acyltransferase [Glycine soja]
BGI_novel_G002172	2222	-1.1988	0.016622	Down	0.00018457	NA	NA	GO:0003723//RNA binding	NA	K00700//1,4-alpha-glucan branching enzyme [EC:2.4.1.18]	gi|571476920|ref|XP_006587114.1|//PREDICTED: APO protein 2, chloroplastic-like [Glycine max]
100809578	2338	1.38554	0.00288284	Up	2.35586e-05	LOC100809578	GO:0044424//intracellular part	GO:0016668//oxidoreductase activity, acting on a sulfur group of donors, NAD(P) as acceptor;GO:0050662//coenzyme binding	GO:0019725//cellular homeostasis;GO:0008152//metabolic process	K00382//dihydrolipoamide dehydrogenase [EC:1.8.1.4]	gi|955332298|ref|XP_014633696.1|//PREDICTED: dihydrolipoyl dehydrogenase 2, chloroplastic-like isoform X1 [Glycine max]
BGI_novel_G003280	2332	3.11261	2.72539e-05	Up	1.30582e-07	NA	NA	NA	NA	K08332//vacuolar protein 8	gi|947050337|gb|KRG99865.1|//hypothetical protein GLYMA_18G176400 [Glycine max]
100527138	743	1.89756	0.00852843	Up	8.4214e-05	LOC100527138	NA	NA	NA	NA	gi|351722687|ref|NP_001235461.1|//uncharacterized protein LOC100527138 precursor [Glycine max]
732576	849	2.31626	0.0025516	Up	2.0107e-05	LOC732576	NA	GO:0048029//monosaccharide binding	NA	K04733//interleukin-1 receptor-associated kinase 4 [EC:2.7.11.1]	gi|947123378|gb|KRH71584.1|//hypothetical protein GLYMA_02G156800 [Glycine max]
BGI_novel_G000387	2340	2.57979	0.00157726	Up	1.1355e-05	NA	NA	GO:0008270//zinc ion binding;GO:0016491//oxidoreductase activity	GO:0055114//oxidation-reduction process	K18980//2-methylene-furan-3-one reductase [EC:1.3.1.105]	gi|734416692|gb|KHN38571.1|//Quinone oxidoreductase-like protein, chloroplastic [Glycine soja]
100781642	2950	1.87614	0.00436191	Up	3.80766e-05	LOC100781642	GO:0031224//intrinsic component of membrane	GO:0005267//potassium channel activity	GO:0030001//metal ion transport	K05391//cyclic nucleotide gated channel, other eukaryote;K04908//potassium voltage-gated channel Eag-related subfamily H member 5	gi|947054292|gb|KRH03745.1|//hypothetical protein GLYMA_17G118300 [Glycine max]
100819809	1492	6.5947	3.26086e-78	Up	1.58618e-82	LOC100819809	NA	GO:0003824//catalytic activity	GO:0008152//metabolic process	K11147//dehydrogenase/reductase SDR family member 4 [EC:1.1.-.-];K00059//3-oxoacyl-[acyl-carrier protein] reductase [EC:1.1.1.100]	gi|356505868|ref|XP_003521711.1|//PREDICTED: glucose and ribitol dehydrogenase homolog 1-like [Glycine max]
102662961	489	2.54145	0.00265865	Up	2.12092e-05	LOC102662961	NA	NA	NA	NA	gi|571513764|ref|XP_006596930.1|//PREDICTED: uncharacterized protein LOC102662961 [Glycine max]
100789386	1798	1.9567	0.0107772	Up	0.000111138	CYP82A3	GO:0044464//cell part	GO:0005506//iron ion binding;GO:0016491//oxidoreductase activity	GO:0008152//metabolic process	K00512//steroid 17alpha-monooxygenase / 17alpha-hydroxyprogesterone aldolase [EC:1.14.14.19 4.1.2.30];K07408//cytochrome P450, family 1, subfamily A, polypeptide 1 [EC:1.14.14.1]	gi|359806338|ref|NP_001240972.1|//cytochrome P450 82A3 [Glycine max]
100777869	1649	3.62663	6.24457e-08	Up	1.88327e-10	LOC100777869	NA	GO:0016639//oxidoreductase activity, acting on the CH-NH2 group of donors, NAD or NADP as acceptor	GO:0019752//carboxylic acid metabolic process	K00261//glutamate dehydrogenase (NAD(P)+) [EC:1.4.1.3]	gi|356559551|ref|XP_003548062.1|//PREDICTED: glutamate dehydrogenase 1 [Glycine max]
100776878	1652	2.61217	5.2907e-06	Up	2.25185e-08	CYP93A1	GO:0031224//intrinsic component of membrane	GO:0005506//iron ion binding;GO:0016491//oxidoreductase activity	GO:0008152//metabolic process	K00512//steroid 17alpha-monooxygenase / 17alpha-hydroxyprogesterone aldolase [EC:1.14.14.19 4.1.2.30];K13261//3,9-dihydroxypterocarpan 6a-monooxygenase [EC:1.14.13.28];K07408//cytochrome P450, family 1, subfamily A, polypeptide 1 [EC:1.14.14.1]	gi|359806094|ref|NP_001241186.1|//3,9-dihydroxypterocarpan 6A-monooxygenase [Glycine max]
547660	1357	2.57521	4.44383e-08	Up	1.31858e-10	LOC547660	NA	GO:0048037//cofactor binding	GO:0008152//metabolic process	K13265//vestitone reductase [EC:1.1.1.348]	gi|351725017|ref|NP_001236054.1|//2'-hydroxydihydrodaidzein reductase [Glycine max]
100784912	2040	1.97295	0.00984729	Up	9.93926e-05	LOC100784912	NA	GO:0016160//amylase activity;GO:0043167//ion binding	GO:0005976//polysaccharide metabolic process	K01177//beta-amylase [EC:3.2.1.2]	gi|356541318|ref|XP_003539125.1|//PREDICTED: beta-amylase 3, chloroplastic [Glycine max]
100809630	1850	1.2523	0.0403333	Up	0.00055263	LOC100809630	NA	GO:0016647//oxidoreductase activity, acting on the CH-NH group of donors, oxygen as acceptor	GO:0008152//metabolic process	K13366//polyamine oxidase [EC:1.5.3.14 1.5.3.16 1.5.3.-]	gi|356531655|ref|XP_003534392.1|//PREDICTED: polyamine oxidase 1-like [Glycine max]
106797192	902	2.56882	0.000718344	Up	4.62986e-06	LOC106797192	NA	NA	NA	K20513//ferruginol synthase [EC:1.14.13.190];K20556//null	gi|955386384|ref|XP_014626780.1|//PREDICTED: geraniol 8-hydroxylase-like [Glycine max]
100810797	968	2.4649	0.000230379	Up	1.30553e-06	LOC100810797	NA	NA	NA	NA	gi|356520457|ref|XP_003528878.1|//PREDICTED: BON1-associated protein 2-like [Glycine max]
100787091	1314	2.62668	0.000780626	Up	5.08823e-06	LOC100787091	NA	NA	NA	K09286//EREBP-like factor	gi|356518848|ref|XP_003528089.1|//PREDICTED: ethylene-responsive transcription factor ERF114-like [Glycine max]
100804978	1007	1.85888	4.78327e-12	Up	9.65588e-15	LOC100804978	NA	NA	NA	K03239//translation initiation factor eIF-2B subunit alpha	gi|356497269|ref|XP_003517483.1|//PREDICTED: protein LURP-one-related 17-like [Glycine max]
100788343	1958	1.87613	0.00679299	Up	6.36079e-05	LOC100788343	NA	GO:0005506//iron ion binding;GO:0016712//oxidoreductase activity, acting on paired donors, with incorporation or reduction of molecular oxygen, reduced flavin or flavoprotein as one donor, and incorporation of one atom of oxygen	GO:0008152//metabolic process	K15401//fatty acid omega-hydroxylase [EC:1.14.-.-]	gi|571511444|ref|XP_003544876.2|//PREDICTED: cytochrome P450 86A1-like [Glycine max]
100811700	2120	2.96688	2.84636e-06	Up	1.14225e-08	LOC100811700	NA	GO:0016758//transferase activity, transferring hexosyl groups	NA	K14595//abscisate beta-glucosyltransferase [EC:2.4.1.263]	gi|356519727|ref|XP_003528521.1|//PREDICTED: abscisate beta-glucosyltransferase-like [Glycine max]
100812688	1290	3.32038	4.12621e-07	Up	1.40497e-09	LOC100812688	NA	GO:0008171//O-methyltransferase activity;GO:0005515//protein binding	GO:0006730//one-carbon metabolic process	K13262//isoflavone-7-O-methyltransferase [EC:2.1.1.150]	gi|359806569|ref|NP_001241010.1|//uncharacterized protein LOC100812688 [Glycine max]
100803637	1275	4.70173	2.91372e-36	Up	1.20472e-39	LOC100803637	NA	GO:0016209//antioxidant activity;GO:0005506//iron ion binding;GO:0003824//catalytic activity	GO:0008152//metabolic process;GO:0006950//response to stress	K00430//peroxidase [EC:1.11.1.7]	gi|356509058|ref|XP_003523269.1|//PREDICTED: peroxidase P7-like [Glycine max]
100782586	2897	1.38244	0.0210659	Up	0.00024388	LOC100782586	NA	NA	NA	K02212//DNA replication licensing factor MCM4 [EC:3.6.4.12]	gi|356538731|ref|XP_003537854.1|//PREDICTED: DNA replication licensing factor MCM4-like [Glycine max]
100812797	1252	-1.03335	0.0223711	Down	0.000262799	LOC100812797	NA	NA	NA	K12471//epsin	gi|947061005|gb|KRH10266.1|//hypothetical protein GLYMA_15G038500 [Glycine max];gi|363814506|ref|NP_001242888.1|//uncharacterized protein LOC100812797 [Glycine max]
547969	1314	1.69543	9.68051e-06	Up	4.30862e-08	LOC547969	NA	GO:0004553//hydrolase activity, hydrolyzing O-glycosyl compounds;GO:0043167//ion binding;GO:0016798//hydrolase activity, acting on glycosyl bonds	GO:0044238//primary metabolic process;GO:0005975//carbohydrate metabolic process	NA	gi|351723155|ref|NP_001236757.1|//ruBisCO-associated protein [Glycine max]
100305482	831	1.27981	3.04467e-07	Up	1.00027e-09	LOC100305482	GO:0016020//membrane;GO:0009532//plastid stroma;GO:0042579//microbody	GO:0016646//oxidoreductase activity, acting on the CH-NH group of donors, NAD or NADP as acceptor;GO:0046914//transition metal ion binding	GO:0006970//response to osmotic stress;GO:0006952//defense response	K13436//pto-interacting protein 1 [EC:2.7.11.1]	gi|351724265|ref|NP_001236028.1|//uncharacterized protein LOC100305482 [Glycine max]
100781400	1103	1.92162	1.4309e-17	Up	1.77488e-20	LOC100781400	NA	NA	NA	NA	gi|571463979|ref|XP_006582890.1|//PREDICTED: uncharacterized protein LOC100781400 isoform X1 [Glycine max];gi|363808222|ref|NP_001242233.1|//uncharacterized protein LOC100781400 [Glycine max]
100802241	893	1.67475	0.000676983	Up	4.28095e-06	LOC100802241	NA	GO:0005488//binding	GO:0010876//lipid localization;GO:0051234//establishment of localization	NA	gi|356574410|ref|XP_003555341.1|//PREDICTED: non-specific lipid-transfer protein-like protein At2g13820 [Glycine max]
100807982	1457	1.24283	0.00993365	Up	0.000100747	LOC100807982	NA	GO:0046872//metal ion binding;GO:0016491//oxidoreductase activity	GO:0055114//oxidation-reduction process	K05278//flavonol synthase [EC:1.14.11.23]	gi|356525618|ref|XP_003531421.1|//PREDICTED: protein SRG1-like [Glycine max]
100807596	1239	1.60271	0.00144273	Up	1.01759e-05	LOC100807596	NA	NA	NA	NA	gi|356517860|ref|XP_003527604.1|//PREDICTED: uncharacterized protein LOC100807596 [Glycine max]
100815825	2442	2.98491	7.41727e-07	Up	2.72402e-09	LOC100815825	NA	NA	NA	K10999//cellulose synthase A [EC:2.4.1.12];K20222//importin-5	gi|356527159|ref|XP_003532180.1|//PREDICTED: cellulose synthase-like protein E1 [Glycine max]
100777228	1326	3.53139	9.17112e-09	Up	2.52052e-11	LOC100777228	NA	NA	NA	K20254//perilipin-4	gi|358248810|ref|NP_001239688.1|//uncharacterized protein LOC100777228 precursor [Glycine max];gi|955347951|ref|XP_014618975.1|//PREDICTED: uncharacterized protein LOC100777228 isoform X1 [Glycine max]
100816370	1194	2.19567	0.0170012	Up	0.00018938	LOC100816370	NA	NA	NA	K09286//EREBP-like factor	gi|955387855|ref|XP_014627150.1|//PREDICTED: AP2-like ethylene-responsive transcription factor BBM1 [Glycine max]
100797528	1352	2.72771	0.000159135	Up	8.7084e-07	LOC100797528	NA	NA	NA	K05278//flavonol synthase [EC:1.14.11.23];K05277//leucoanthocyanidin dioxygenase [EC:1.14.11.19]	gi|356494912|ref|XP_003516325.1|//PREDICTED: protein SRG1 [Glycine max]
547489	1191	1.19231	0.000543329	Up	3.36971e-06	HIDH	NA	GO:0003824//catalytic activity	NA	K13258//2-hydroxyisoflavanone dehydratase [EC:4.2.1.105]	gi|351721981|ref|NP_001237228.1|//2-hydroxyisoflavanone dehydratase [Glycine max]
100800237	2840	1.32675	4.6155e-06	Up	1.9308e-08	LOC100800237	GO:0016021//integral component of membrane	NA	NA	K00430//peroxidase [EC:1.11.1.7];K14794//ribosomal RNA-processing protein 12	gi|356538624|ref|XP_003537801.1|//PREDICTED: protein NUCLEAR FUSION DEFECTIVE 4 [Glycine max]
100799842	789	1.0375	1.79823e-05	Up	8.3535e-08	LOC100799842	NA	NA	NA	K17991//peroxygenase [EC:1.11.2.3]	gi|358248574|ref|NP_001240160.1|//uncharacterized protein LOC100799842 [Glycine max]
100789064	975	4.89488	1.57552e-55	Up	1.91594e-59	LOC100789064	NA	GO:0061135//endopeptidase regulator activity	GO:0010466//negative regulation of peptidase activity	NA	gi|356556646|ref|XP_003546634.1|//PREDICTED: alpha-amylase/subtilisin inhibitor-like [Glycine max]
100778264	1026	4.23564	3.37632e-29	Up	1.72445e-32	LOC100778264	NA	NA	NA	NA	gi|356534201|ref|XP_003535646.1|//PREDICTED: non-specific lipid-transfer protein-like protein At2g13820 [Glycine max]
547924	2468	2.66884	5.28407e-07	Up	1.87634e-09	AOX1	GO:0031224//intrinsic component of membrane;GO:0043231//intracellular membrane-bounded organelle;GO:0016021//integral component of membrane;GO:0005743//mitochondrial inner membrane;GO:0070469//respiratory chain;GO:0019866//organelle inner membrane	GO:0043169//cation binding;GO:0046872//metal ion binding;GO:0005515//protein binding;GO:0003824//catalytic activity;GO:0009916//alternative oxidase activity	GO:0006091//generation of precursor metabolites and energy;GO:0032501//multicellular organismal process;GO:0055114//oxidation-reduction process;GO:0051234//establishment of localization	K17893//ubiquinol oxidase [EC:1.10.3.11]	gi|351720843|ref|NP_001236166.1|//ubiquinol oxidase 1, mitochondrial [Glycine max];gi|947114381|gb|KRH62683.1|//hypothetical protein GLYMA_04G123800 [Glycine max]
100500077	737	3.08556	3.30941e-06	Up	1.35223e-08	LOC100500077	NA	NA	NA	NA	gi|351722522|ref|NP_001236479.1|//uncharacterized protein LOC100500077 [Glycine max]
100816891	1948	1.2434	0.0154436	Up	0.000168649	LOC100816891	NA	NA	NA	K08819//cyclin-dependent kinase 12/13 [EC:2.7.11.22 2.7.11.23];K13424//WRKY transcription factor 33	gi|356528110|ref|XP_003532648.1|//PREDICTED: probable WRKY transcription factor 28 [Glycine max]
100802214	1152	2.38951	0.00691348	Up	6.50724e-05	LOC100802214	NA	NA	NA	K09422//myb proto-oncogene protein, plant	gi|959092463|ref|NP_001304532.1|//myb-related protein Myb4-like [Glycine max]
100785797	912	2.154	0.0253643	Up	0.000312766	LOC100785797	NA	NA	NA	K01870//isoleucyl-tRNA synthetase [EC:6.1.1.5];K19027//zinc finger FYVE domain-containing protein 26	gi|356506838|ref|XP_003522182.1|//PREDICTED: dirigent protein 22-like [Glycine max]
100306189	734	3.97505	6.16142e-15	Up	1.034e-17	LOC100306189	NA	NA	NA	K03860//phosphatidylinositol glycan, class Q;K20887//null	gi|351721233|ref|NP_001235155.1|//uncharacterized protein LOC100306189 precursor [Glycine max]
100805263	1728	2.1005	5.97139e-06	Up	2.5561e-08	LOC100805263	NA	NA	NA	K01188//beta-glucosidase [EC:3.2.1.21]	gi|571503087|ref|XP_006595054.1|//PREDICTED: beta-glucosidase 13 [Glycine max]
BGI_novel_G001393	1014	1.64912	0.00118674	Up	8.22602e-06	NA	NA	NA	NA	NA	gi|947094966|gb|KRH43551.1|//hypothetical protein GLYMA_08G156600 [Glycine max]
100807192	2027	5.49991	7.50081e-51	Up	1.82431e-54	LOC100807192	NA	GO:0005506//iron ion binding;GO:0016491//oxidoreductase activity	NA	K01723//hydroperoxide dehydratase [EC:4.2.1.92]	gi|571448964|ref|XP_003523882.2|//PREDICTED: allene oxide synthase-like [Glycine max]
100790665	1610	1.85485	0.00234696	Up	1.78094e-05	LOC100790665	NA	NA	NA	NA	gi|356526223|ref|XP_003531718.1|//PREDICTED: phosphatidylcholine:diacylglycerol cholinephosphotransferase 1 [Glycine max]
100812189	1273	2.21881	0.0115312	Up	0.000120315	LOC100812189	NA	NA	NA	K09422//myb proto-oncogene protein, plant	gi|356543772|ref|XP_003540334.1|//PREDICTED: myb-related protein 330-like [Glycine max]
100805863	1266	3.51799	9.4615e-08	Up	2.9455e-10	LOC100805863	GO:0043231//intracellular membrane-bounded organelle;GO:0031224//intrinsic component of membrane;GO:0031090//organelle membrane	NA	GO:0006810//transport	K09873//aquaporin TIP	gi|571530111|ref|XP_006599671.1|//PREDICTED: probable aquaporin TIP-type alpha [Glycine max]
100789784	963	2.12779	6.19861e-05	Up	3.13579e-07	LOC100789784	NA	NA	NA	NA	gi|356526731|ref|XP_003531970.1|//PREDICTED: uncharacterized protein At5g65660-like [Glycine max]
100794814	1516	3.01732	7.7197e-06	Up	3.37957e-08	LOC100794814	NA	GO:0003824//catalytic activity	NA	K01728//pectate lyase [EC:4.2.2.2]	gi|356512022|ref|XP_003524720.1|//PREDICTED: pectate lyase-like [Glycine max]
100798477	2039	2.18085	0.0224502	Up	0.00026482	LOC100798477	NA	NA	NA	K07195//exocyst complex component 7	gi|356536889|ref|XP_003536965.1|//PREDICTED: exocyst complex component EXO70A1-like [Glycine max]
100101893	894	1.52461	0.010778	Up	0.00011161	EN2	NA	GO:0005488//binding;GO:0004518//nuclease activity	GO:0006259//DNA metabolic process	NA	gi|351724843|ref|NP_001235024.1|//endonuclease precursor [Glycine max]
100500204	2086	3.81321	3.1489e-17	Up	4.05905e-20	LOC100500204	GO:0044464//cell part;GO:0016021//integral component of membrane	GO:0015291//secondary active transmembrane transporter activity;GO:0015238//drug transmembrane transporter activity;GO:0015297//antiporter activity	GO:0015893//drug transport;GO:0006855//drug transmembrane transport	K03327//multidrug resistance protein, MATE family	gi|593268227|ref|XP_007136291.1|//hypothetical protein PHAVU_009G034100g [Phaseolus vulgaris];gi|955315890|ref|XP_006578309.2|//PREDICTED: protein DETOXIFICATION 27 [Glycine max]
100801591	1017	1.32447	0.00113995	Up	7.81854e-06	LOC100801591	NA	GO:0016787//hydrolase activity;GO:0003824//catalytic activity	NA	K01061//carboxymethylenebutenolidase [EC:3.1.1.45]	gi|947102515|gb|KRH51007.1|//hypothetical protein GLYMA_07G255900 [Glycine max];gi|356521935|ref|XP_003529605.1|//PREDICTED: endo-1,3;1,4-beta-D-glucanase-like [Glycine max]
100791741	936	1.67836	0.0378408	Up	0.00051079	LOC100791741	NA	GO:0016740//transferase activity	NA	K00799//glutathione S-transferase [EC:2.5.1.18]	gi|959092300|ref|NP_001304557.1|//probable glutathione S-transferase [Glycine max]
547821	993	1.8993	2.61895e-08	Up	7.64358e-11	VSPA	NA	GO:0045735//nutrient reservoir activity;GO:0016791//phosphatase activity	NA	K20728//null;K12742//isoprene synthase [EC:4.2.3.27];K02866//large subunit ribosomal protein L10e;K11340//actin-like protein 6A	gi|351727983|ref|NP_001238459.1|//stem 28 kDa glycoprotein precursor [Glycine max];gi|1351033|sp|P10742.2|S25K_SOYBN//RecName: Full=Stem 31 kDa glycoprotein; AltName: Full=Vegetative storage protein VSP25; Flags: Precursor
BGI_novel_G000960	1137	1.85977	0.0278451	Up	0.000350806	NA	GO:0005634//nucleus	GO:0003677//DNA binding	NA	K18490//homeobox protein OTX2	gi|734373080|gb|KHN20105.1|//WUSCHEL-related homeobox 8 [Glycine soja]
100784602	2047	2.60932	9.76772e-05	Up	5.15516e-07	LOC100784602	NA	NA	NA	K08176//MFS transporter, PHS family, inorganic phosphate transporter;K03509//DNA polymerase eta [EC:2.7.7.7];K13675//null	gi|356515254|ref|XP_003526316.1|//PREDICTED: uncharacterized protein LOC100784602 [Glycine max]
100786773	2016	1.837	8.68533e-08	Up	2.66162e-10	LOC100786773	NA	NA	NA	K00128//aldehyde dehydrogenase (NAD+) [EC:1.2.1.3]	gi|356497822|ref|XP_003517756.1|//PREDICTED: aldehyde dehydrogenase family 2 member B7, mitochondrial-like [Glycine max]
100802242	1708	3.7717	4.09365e-16	Up	5.87424e-19	LOC100802242	GO:0005634//nucleus	GO:0003677//DNA binding;GO:0003700//transcription factor activity, sequence-specific DNA binding	GO:0006355//regulation of transcription, DNA-templated	K09286//EREBP-like factor	gi|571568054|ref|XP_006606168.1|//PREDICTED: ethylene-responsive transcription factor ERF110 [Glycine max]
100803737	1975	2.33935	0.00933748	Up	9.35656e-05	LOC100803737	NA	NA	NA	K14487//auxin responsive GH3 gene family	gi|571436036|ref|XP_006573649.1|//PREDICTED: probable indole-3-acetic acid-amido synthetase GH3.1 [Glycine max]
100782374	857	1.75052	0.0391596	Up	0.000532401	LOC100782374	GO:0043231//intracellular membrane-bounded organelle;GO:0000785//chromatin	GO:0003676//nucleic acid binding	GO:0034728//nucleosome organization	K11251//histone H2A	gi|351734436|ref|NP_001237025.1|//uncharacterized protein LOC100306323 [Glycine max]
100305754	822	2.95933	7.1613e-18	Up	8.53448e-21	LOC100305754	NA	GO:0061135//endopeptidase regulator activity	GO:0010466//negative regulation of peptidase activity	NA	gi|351723039|ref|NP_001236241.1|//uncharacterized protein LOC100305754 precursor [Glycine max]
100814621	1423	1.5719	5.51715e-10	Up	1.26134e-12	LOC100814621	NA	NA	NA	NA	gi|356499765|ref|XP_003518707.1|//PREDICTED: CBS domain-containing protein CBSX1, chloroplastic [Glycine max]
100819846	1228	1.424	0.00265359	Up	2.11043e-05	LOC100819846	NA	GO:0016791//phosphatase activity	NA	K17506//protein phosphatase 1L [EC:3.1.3.16]	gi|356542975|ref|XP_003539939.1|//PREDICTED: probable protein phosphatase 2C 58 [Glycine max]
100804226	711	2.3299	0.00209008	Up	1.57585e-05	LOC100804226	NA	NA	NA	NA	gi|255626159|gb|ACU13424.1|//unknown [Glycine max]
100794412	1114	2.29143	2.65317e-09	Up	6.71099e-12	LOC100794412	NA	GO:0003824//catalytic activity	GO:0008152//metabolic process	K13070//momilactone-A synthase [EC:1.1.1.295];K09841//xanthoxin dehydrogenase [EC:1.1.1.288]	gi|358248324|ref|NP_001239862.1|//uncharacterized protein LOC100794412 [Glycine max]
100820314	984	2.47941	0.00364871	Up	3.09709e-05	LOC100820314	NA	NA	NA	K04733//interleukin-1 receptor-associated kinase 4 [EC:2.7.11.1]	gi|571481908|ref|XP_003535208.2|//PREDICTED: thaumatin-like protein 1b [Glycine max]
100170736	1535	1.21682	0.0160806	Up	0.000176779	LOC100170736	NA	GO:0000166//nucleotide binding;GO:0010181//FMN binding;GO:0003824//catalytic activity;GO:0016491//oxidoreductase activity	GO:0008152//metabolic process;GO:0055114//oxidation-reduction process	K11517//(S)-2-hydroxy-acid oxidase [EC:1.1.3.15]	gi|955334928|ref|XP_014634285.1|//PREDICTED: peroxisomal (S)-2-hydroxy-acid oxidase GLO1 [Glycine max]
100860051	678	4.55726	2.00405e-15	Up	3.11945e-18	LOC100860051	NA	NA	NA	NA	gi|255626159|gb|ACU13424.1|//unknown [Glycine max]
100783430	1952	2.05554	0.000800245	Up	5.25504e-06	LOC100783430	NA	GO:0005506//iron ion binding;GO:0016491//oxidoreductase activity	GO:0008152//metabolic process	K09755//ferulate-5-hydroxylase [EC:1.14.-.-]	gi|356496685|ref|XP_003517196.1|//PREDICTED: cytochrome P450 84A1-like [Glycine max]
100306500	788	2.77336	0.000109733	Up	5.84479e-07	LOC100306500	NA	NA	NA	NA	gi|571494173|ref|XP_003540256.2|//PREDICTED: uncharacterized protein LOC100815215 [Glycine max]
100803676	1642	1.342	0.00111827	Up	7.64261e-06	LOC100803676	GO:0005829//cytosol	GO:0004000//adenosine deaminase activity	GO:0043103//hypoxanthine salvage;GO:0046103//inosine biosynthetic process;GO:0006154//adenosine catabolic process	K01488//adenosine deaminase [EC:3.5.4.4]	gi|356548979|ref|XP_003542876.1|//PREDICTED: adenosine deaminase-like protein [Glycine max]
100527734	733	1.90459	0.0296083	Up	0.000381662	LOC100527734	NA	NA	NA	NA	gi|947078883|gb|KRH27672.1|//hypothetical protein GLYMA_11G007900 [Glycine max]
BGI_novel_G002540	545	3.11274	1.54646e-05	Up	7.1087e-08	NA	NA	NA	NA	NA	gi|734376672|gb|KHN21401.1|//hypothetical protein glysoja_042464 [Glycine soja]
100779483	2629	1.88783	0.0292883	Up	0.000376825	LOC100779483	NA	NA	NA	K02209//DNA replication licensing factor MCM5 [EC:3.6.4.12]	gi|356562886|ref|XP_003549699.1|//PREDICTED: DNA replication licensing factor MCM5-like [Glycine max]
100305684	771	4.46772	1.00624e-29	Up	4.89462e-33	LOC100305684	NA	NA	NA	NA	gi|351724663|ref|NP_001238089.1|//uncharacterized protein LOC100527317 [Glycine max]
732575	1754	2.39554	0.00251959	Up	1.97247e-05	LOC732575	NA	GO:0016210//naringenin-chalcone synthase activity;GO:0016747//transferase activity, transferring acyl groups other than amino-acyl groups	GO:0009699//phenylpropanoid biosynthetic process;GO:0009813//flavonoid biosynthetic process	K00660//chalcone synthase [EC:2.3.1.74]	gi|356525221|ref|XP_003531225.1|//PREDICTED: chalcone synthase 1 [Glycine max];gi|955335176|ref|XP_014634356.1|//PREDICTED: chalcone synthase 5 [Glycine max]
100800307	931	2.6867	0.000835248	Up	5.50521e-06	LOC100800307	NA	NA	NA	K04733//interleukin-1 receptor-associated kinase 4 [EC:2.7.11.1]	gi|356550156|ref|XP_003543455.1|//PREDICTED: kiwellin-like [Glycine max]
100778798	1085	3.51184	1.02725e-08	Up	2.8482e-11	LOC100778798	NA	NA	NA	NA	gi|358248408|ref|NP_001239877.1|//uncharacterized protein LOC100778798 [Glycine max]
100787403	1816	2.7427	0.000177484	Up	9.83434e-07	LOC100787403	NA	NA	NA	K13356//alcohol-forming fatty acyl-CoA reductase [EC:1.2.1.84]	gi|571488981|ref|XP_006591085.1|//PREDICTED: alcohol-forming fatty acyl-CoA reductase-like [Glycine max]
100807221	1764	1.54835	0.00277941	Up	2.25106e-05	LOC100807221	NA	NA	NA	K00924//null;K02882//large subunit ribosomal protein L18Ae	gi|356548993|ref|XP_003542883.1|//PREDICTED: basic 7S globulin-like [Glycine max]
100801252	1115	3.08302	1.18698e-05	Up	5.36967e-08	LOC100801252	NA	NA	NA	NA	gi|955305153|ref|XP_014618067.1|//PREDICTED: non-specific lipid-transfer protein-like protein At2g13820 [Glycine max]
100783478	736	2.19611	0.0211528	Up	0.000245401	LOC100783478	NA	NA	NA	K19327//anoctamin-10	gi|356538218|ref|XP_003537601.1|//PREDICTED: uncharacterized protein LOC100783478 [Glycine max]
100807342	1356	1.77483	1.30527e-08	Up	3.68254e-11	LOC100807342	NA	GO:0016620//oxidoreductase activity, acting on the aldehyde or oxo group of donors, NAD or NADP as acceptor;GO:0000166//nucleotide binding	GO:0019318//hexose metabolic process	K00134//glyceraldehyde 3-phosphate dehydrogenase [EC:1.2.1.12]	gi|359806082|ref|NP_001241184.1|//uncharacterized protein LOC100807342 [Glycine max]
100783924	1387	2.17631	0.0108073	Up	0.000112237	LOC100783924	NA	NA	NA	NA	gi|356521198|ref|XP_003529244.1|//PREDICTED: uncharacterized protein LOC100783924 [Glycine max]
100810057	2498	2.05429	0.000325933	Up	1.91837e-06	LOC100810057	NA	NA	NA	K01193//beta-fructofuranosidase [EC:3.2.1.26]	gi|356544267|ref|XP_003540575.1|//PREDICTED: beta-fructofuranosidase, soluble isoenzyme I-like [Glycine max]
100816063	1656	1.95443	0.010778	Up	0.00011167	LOC100816063	NA	NA	NA	K03327//multidrug resistance protein, MATE family	gi|571484792|ref|XP_006589653.1|//PREDICTED: protein DETOXIFICATION 12-like [Glycine max]
778042	1385	2.88745	1.15005e-15	Up	1.76217e-18	MYB84	GO:0043231//intracellular membrane-bounded organelle	GO:0003676//nucleic acid binding	NA	K09422//myb proto-oncogene protein, plant	gi|351724763|ref|NP_001235789.1|//MYB transcription factor MYB84 [Glycine max]
548091	1267	1.01398	0.0106759	Up	0.000109833	LOC548091	NA	GO:0004869//cysteine-type endopeptidase inhibitor activity;GO:0030414//peptidase inhibitor activity	GO:0010951//negative regulation of endopeptidase activity	K13899//cystatin-C	gi|955362673|ref|XP_014622135.1|//PREDICTED: multicystatin [Glycine max];gi|255625593|gb|ACU13141.1|//unknown [Glycine max]
100775733	1334	1.99842	7.91833e-09	Up	2.11844e-11	LOC100775733	NA	NA	NA	K06700//proteasome inhibitor subunit 1 (PI31)	gi|356494879|ref|XP_003516310.1|//PREDICTED: uncharacterized protein LOC100775733 isoform X2 [Glycine max];gi|571434881|ref|XP_006573322.1|//PREDICTED: uncharacterized protein LOC100775733 isoform X1 [Glycine max]
100815307	911	1.55496	0.000177484	Up	9.842e-07	LOC100815307	NA	NA	NA	NA	gi|363807910|ref|NP_001242705.1|//uncharacterized protein LOC100815307 precursor [Glycine max]
102660944	1021	2.18244	0.020341	Up	0.000233509	LOC102660944	NA	NA	NA	NA	gi|571518916|ref|XP_006597761.1|//PREDICTED: uncharacterized protein LOC102660944 [Glycine max]
100820161	1194	1.75843	0.000287792	Up	1.68688e-06	LOC100820161	NA	GO:0016747//transferase activity, transferring acyl groups other than amino-acyl groups	GO:0009699//phenylpropanoid biosynthetic process	K08243//Polyketide reductase;K19642//D-galacturonate reductase [EC:1.1.1.365]	gi|356568945|ref|XP_003552668.1|//PREDICTED: NAD(P)H-dependent 6'-deoxychalcone synthase-like [Glycine max]
106794171	688	4.51737	2.99805e-23	Up	2.55209e-26	LOC106794171	NA	NA	NA	NA	gi|947061333|gb|KRH10594.1|//hypothetical protein GLYMA_15G057300 [Glycine max]
100802124	2008	1.43914	0.00018298	Up	1.02358e-06	LOC100802124	NA	NA	NA	K13424//WRKY transcription factor 33;K01892//histidyl-tRNA synthetase [EC:6.1.1.21]	gi|356555684|ref|XP_003546160.1|//PREDICTED: probable WRKY transcription factor 31 [Glycine max]
BGI_novel_G003629	581	3.57738	1.62519e-07	Up	5.1385e-10	NA	NA	GO:0004867//serine-type endopeptidase inhibitor activity;GO:0008233//peptidase activity	GO:0009611//response to wounding;GO:0010951//negative regulation of endopeptidase activity	NA	gi|734352510|gb|KHN13147.1|//Proteinase inhibitor [Glycine soja]
547671	1082	3.59692	4.40783e-09	Up	1.13637e-11	CA1	NA	GO:0016836//hydro-lyase activity;GO:0046914//transition metal ion binding	NA	K01673//carbonic anhydrase [EC:4.2.1.1]	gi|734370550|gb|KHN19308.1|//Carbonic anhydrase, chloroplastic, partial [Glycine soja]
100790702	1637	3.03054	2.84793e-05	Up	1.37146e-07	LOC100790702	NA	NA	NA	NA	gi|356500019|ref|XP_003518832.1|//PREDICTED: protein MIZU-KUSSEI 1-like [Glycine max]
548068	1244	3.09601	2.8911e-07	Up	9.42229e-10	Ep	NA	GO:0016209//antioxidant activity;GO:0005506//iron ion binding;GO:0003824//catalytic activity	GO:0008152//metabolic process;GO:0006950//response to stress	K00430//peroxidase [EC:1.11.1.7]	gi|351723793|ref|NP_001238315.1|//peroxidase precursor [Glycine max]
100790662	747	3.64427	4.9254e-08	Up	1.47345e-10	LOC100790662	NA	NA	NA	K07019//uncharacterized protein	gi|571519911|ref|XP_006597916.1|//PREDICTED: uncharacterized protein LOC100790662 [Glycine max]
100788012	1307	2.15768	0.0224792	Up	0.000266941	LOC100788012	NA	GO:0016706//oxidoreductase activity, acting on paired donors, with incorporation or reduction of molecular oxygen, 2-oxoglutarate as one donor, and incorporation of one atom each of oxygen into both donors;GO:0046914//transition metal ion binding	GO:0008152//metabolic process	K05278//flavonol synthase [EC:1.14.11.23]	gi|356559589|ref|XP_003548081.1|//PREDICTED: flavonol synthase/flavanone 3-hydroxylase-like [Glycine max]
100798546	1757	3.65041	1.13198e-17	Up	1.37657e-20	CYP82A2	GO:0044464//cell part	GO:0005506//iron ion binding;GO:0016491//oxidoreductase activity	GO:0008152//metabolic process	K00512//steroid 17alpha-monooxygenase / 17alpha-hydroxyprogesterone aldolase [EC:1.14.14.19 4.1.2.30];K07408//cytochrome P450, family 1, subfamily A, polypeptide 1 [EC:1.14.14.1]	gi|358248132|ref|NP_001240077.1|//cytochrome P450 82A2 [Glycine max]
100800095	1326	-1.27074	0.00845525	Down	8.32857e-05	LOC100800095	NA	NA	NA	NA	gi|356510542|ref|XP_003523996.1|//PREDICTED: zinc finger protein ZAT10-like [Glycine max]
100781341	1010	2.04698	0.0379064	Up	0.000512598	LOC100781341	NA	GO:0005524//ATP binding;GO:0004797//thymidine kinase activity	GO:0009157//deoxyribonucleoside monophosphate biosynthetic process;GO:0016310//phosphorylation;GO:0071897//DNA biosynthetic process;GO:0046104//thymidine metabolic process	K00857//thymidine kinase [EC:2.7.1.21]	gi|356575076|ref|XP_003555668.1|//PREDICTED: thymidine kinase-like [Glycine max]
100814873	751	-1.91467	0.00197526	Down	1.47006e-05	LOC100814873	NA	NA	NA	NA	gi|951020278|ref|XP_014512351.1|//PREDICTED: uncharacterized protein LOC106770997 [Vigna radiata var. radiata]
100785485	1356	5.11106	1.48375e-19	Up	1.55174e-22	LOC100785485	NA	GO:0016209//antioxidant activity;GO:0005506//iron ion binding;GO:0003824//catalytic activity	GO:0008152//metabolic process;GO:0006950//response to stress	K00430//peroxidase [EC:1.11.1.7]	gi|356548232|ref|XP_003542507.1|//PREDICTED: peroxidase 21 [Glycine max]
100306416	686	2.50612	3.56266e-05	Up	1.73298e-07	LOC100306416	GO:0043231//intracellular membrane-bounded organelle;GO:0000785//chromatin	GO:0003676//nucleic acid binding	GO:0034728//nucleosome organization	K11253//histone H3	gi|629084870|gb|KCW51227.1|//hypothetical protein EUGRSUZ_J00806, partial [Eucalyptus grandis]
100777517	1600	2.1086	0.0102002	Up	0.000103947	LOC100777517	GO:0031224//intrinsic component of membrane;GO:0016021//integral component of membrane	GO:0016765//transferase activity, transferring alkyl or aryl (other than methyl) groups;GO:0004659//prenyltransferase activity	NA	K09833//homogentisate phytyltransferase / homogentisate geranylgeranyltransferase [EC:2.5.1.115 2.5.1.116]	gi|363806928|ref|NP_001242050.1|//uncharacterized protein LOC100777517 [Glycine max];gi|947128291|gb|KRH76145.1|//hypothetical protein GLYMA_01G134600 [Glycine max];gi|571433309|ref|XP_006572844.1|//PREDICTED: uncharacterized protein LOC100777517 isoform X1 [Glycine max]
100796758	1438	3.96407	8.53344e-10	Up	2.0547e-12	LOC100796758	NA	GO:0000166//nucleotide binding;GO:0016628//oxidoreductase activity, acting on the CH-CH group of donors, NAD or NADP as acceptor	GO:0008152//metabolic process	K05894//12-oxophytodienoic acid reductase [EC:1.3.1.42]	gi|356547931|ref|XP_003542358.1|//PREDICTED: 12-oxophytodienoate reductase 3 [Glycine max]
100801033	1852	1.47531	0.0382235	Up	0.000517816	LOC100801033	NA	NA	NA	K04733//interleukin-1 receptor-associated kinase 4 [EC:2.7.11.1];K08332//vacuolar protein 8	gi|356518743|ref|XP_003528037.1|//PREDICTED: U-box domain-containing protein 27-like [Glycine max]
100776791	2072	3.37453	3.50311e-07	Up	1.17577e-09	LOC100776791	NA	GO:0004558//alpha-1,4-glucosidase activity	GO:0044238//primary metabolic process	K01193//beta-fructofuranosidase [EC:3.2.1.26]	gi|356556769|ref|XP_003546695.1|//PREDICTED: beta-fructofuranosidase, cell wall isozyme-like [Glycine max]
100809083	1365	2.93734	6.41805e-05	Up	3.29363e-07	LOC100809083	NA	NA	NA	NA	gi|356498353|ref|XP_003518017.1|//PREDICTED: protein MIZU-KUSSEI 1-like [Glycine max]
100526874	666	2.10502	0.0253606	Up	0.00031087	LOC100526874	GO:0044464//cell part	GO:0046914//transition metal ion binding	NA	K14841//ribosome biogenesis protein NSA1	gi|351726914|ref|NP_001235351.1|//uncharacterized protein LOC100526874 [Glycine max]
548022	1128	2.2444	0.0161517	Up	0.000178739	LOC548022	GO:0030312//external encapsulating structure	NA	GO:0006950//response to stress	K01188//beta-glucosidase [EC:3.2.1.21];K13420//LRR receptor-like serine/threonine-protein kinase FLS2 [EC:2.7.11.1]	gi|110836647|emb|CAI99394.1|//polygalacturonase inhibiting protein precursor [Glycine max]
100816901	1464	5.79811	3.76343e-60	Up	2.74596e-64	LOC100816901	NA	GO:0046914//transition metal ion binding;GO:0003824//catalytic activity	GO:0008152//metabolic process	K00083//cinnamyl-alcohol dehydrogenase [EC:1.1.1.195]	gi|356496810|ref|XP_003517258.1|//PREDICTED: probable mannitol dehydrogenase [Glycine max]
BGI_novel_G001368	2008	1.29644	0.0366629	Up	0.00048954	NA	NA	GO:0016740//transferase activity	NA	K00799//glutathione S-transferase [EC:2.5.1.18]	gi|748303023|gb|AJE59670.1|//tau class glutathione S-transferase [Glycine max]
100170748	464	4.2807	1.64177e-13	Up	2.99477e-16	LOC100170748	NA	GO:0016787//hydrolase activity;GO:0004866//endopeptidase inhibitor activity	GO:0006950//response to stress	NA	gi|351727373|ref|NP_001238694.1|//protease inhibitor-like [Glycine max]
100797925	2039	1.60027	0.00251959	Up	1.97321e-05	LOC100797925	GO:0043234//protein complex	GO:0008443//phosphofructokinase activity;GO:0032559//adenyl ribonucleotide binding	GO:0006007//glucose catabolic process;GO:0006796//phosphate-containing compound metabolic process	K00895//pyrophosphate--fructose-6-phosphate 1-phosphotransferase [EC:2.7.1.90]	gi|356532285|ref|XP_003534704.1|//PREDICTED: pyrophosphate--fructose 6-phosphate 1-phosphotransferase subunit beta [Glycine max]
100809018	1514	1.42049	0.00471703	Up	4.16451e-05	LOC100809018	GO:0044464//cell part	NA	NA	K20628//null	gi|356551715|ref|XP_003544219.1|//PREDICTED: expansin-A6 [Glycine max]
100794021	2990	1.61397	0.019141	Up	0.000216009	LOC100794021	NA	NA	NA	K02542//DNA replication licensing factor MCM6 [EC:3.6.4.12]	gi|571476358|ref|XP_006586937.1|//PREDICTED: DNA replication licensing factor MCM6 [Glycine max]
100782155	1239	1.6151	7.40645e-06	Up	3.22442e-08	LOC100782155	GO:0031224//intrinsic component of membrane	NA	GO:0006810//transport	K09872//aquaporin PIP	gi|358249348|ref|NP_001240039.1|//uncharacterized protein LOC100782155 [Glycine max]
100781845	2146	1.48185	0.00164285	Up	1.1907e-05	LOC100781845	NA	NA	NA	K01728//pectate lyase [EC:4.2.2.2]	gi|356534838|ref|XP_003535958.1|//PREDICTED: probable pectate lyase 8 [Glycine max]
100306430	638	3.16136	7.1386e-09	Up	1.87511e-11	LOC100306430	NA	NA	GO:0050896//response to stimulus	NA	gi|351720952|ref|NP_001238729.1|//uncharacterized protein LOC100306430 [Glycine max]
100818199	1883	2.15274	0.0248977	Up	0.000302774	LOC100818199	GO:0031224//intrinsic component of membrane;GO:0043231//intracellular membrane-bounded organelle;GO:0031090//organelle membrane	GO:0005506//iron ion binding;GO:0016491//oxidoreductase activity	GO:0008152//metabolic process	K13407//fatty acid omega-hydroxylase [EC:1.14.-.-]	gi|955312304|ref|XP_014629304.1|//PREDICTED: cytochrome P450 94A1-like [Glycine max]
BGI_novel_G002242	1822	2.10926	0.00771863	Up	7.40166e-05	NA	GO:0016021//integral component of membrane	GO:0005524//ATP binding;GO:0004672//protein kinase activity	GO:0006468//protein phosphorylation	K20359//PRA1 family protein 1;K04730//interleukin-1 receptor-associated kinase 1 [EC:2.7.11.1]	gi|947069235|gb|KRH18126.1|//hypothetical protein GLYMA_13G039900 [Glycine max]
778045	1302	3.84465	7.14179e-16	Up	1.04219e-18	MYB184	GO:0043231//intracellular membrane-bounded organelle	GO:0003676//nucleic acid binding	NA	K09422//myb proto-oncogene protein, plant	gi|734363509|gb|KHN16570.1|//Transcription factor MYB21 [Glycine soja];gi|571469201|ref|XP_006584643.1|//PREDICTED: MYB transcription factor MYB184 isoform X1 [Glycine max]
100526972	649	1.05742	0.00318912	Up	2.65269e-05	LOC100526972	NA	NA	NA	K13436//pto-interacting protein 1 [EC:2.7.11.1]	gi|351721090|ref|NP_001236686.1|//uncharacterized protein LOC100526972 [Glycine max]
100784197	831	2.25861	2.72539e-05	Up	1.30035e-07	LOC100784197	NA	NA	NA	K11254//histone H4	gi|658048037|ref|XP_008359709.1|//PREDICTED: LOW QUALITY PROTEIN: histone H4-like [Malus domestica]
100787872	2650	2.46542	0.000347423	Up	2.0702e-06	LOC100787872	GO:0044424//intracellular part	GO:0016840//carbon-nitrogen lyase activity	GO:0006558//L-phenylalanine metabolic process	K10775//phenylalanine ammonia-lyase [EC:4.3.1.24]	gi|571442533|ref|XP_006575757.1|//PREDICTED: phenylalanine ammonia-lyase class 3 isoform X2 [Glycine max];gi|356499505|ref|XP_003518580.1|//PREDICTED: phenylalanine ammonia-lyase class 3 isoform X1 [Glycine max]
100803207	1877	1.88278	0.00771863	Up	7.45089e-05	LOC100803207	NA	GO:0046914//transition metal ion binding	NA	K10664//E3 ubiquitin-protein ligase ATL6/9/15/31/42/55 [EC:2.3.2.27]	gi|356496420|ref|XP_003517066.1|//PREDICTED: E3 ubiquitin-protein ligase ATL42-like [Glycine max]
100805802	1419	1.27134	3.76503e-05	Up	1.8772e-07	LOC100805802	NA	NA	NA	K04733//interleukin-1 receptor-associated kinase 4 [EC:2.7.11.1]	gi|356548479|ref|XP_003542629.1|//PREDICTED: blue copper protein-like [Glycine max]
100527317	609	4.0879	9.82668e-27	Up	6.21398e-30	LOC100527317	NA	NA	NA	NA	gi|351724663|ref|NP_001238089.1|//uncharacterized protein LOC100527317 [Glycine max]
547584	672	4.21397	1.21855e-11	Up	2.51914e-14	GSTU42	GO:0044424//intracellular part	GO:0016765//transferase activity, transferring alkyl or aryl (other than methyl) groups	NA	K00799//glutathione S-transferase [EC:2.5.1.18]	gi|751368090|ref|NP_001291444.1|//glutathione S-transferase GST 15 [Glycine max]
100776274	1686	2.46653	0.000127886	Up	6.905e-07	LOC100776274	NA	NA	NA	K08237//hydroquinone glucosyltransferase [EC:2.4.1.218]	gi|356527181|ref|XP_003532191.1|//PREDICTED: hydroquinone glucosyltransferase-like [Glycine max]
100782902	1579	1.08703	0.00110029	Up	7.49297e-06	LOC100782902	GO:0030529//intracellular ribonucleoprotein complex	GO:0005198//structural molecule activity	GO:0010467//gene expression	K02925//large subunit ribosomal protein L3e	gi|955355698|ref|XP_003540543.2|//PREDICTED: 60S ribosomal protein L3 [Glycine max]
100527541	634	2.90605	1.65521e-09	Up	4.06596e-12	LOC100527541	NA	NA	NA	NA	gi|356540179|ref|XP_003538567.1|//PREDICTED: uncharacterized protein LOC100527541 [Glycine max]
547748	1285	1.56594	0.0286661	Up	0.000365334	LOC547748	NA	GO:0008422//beta-glucosidase activity;GO:0043167//ion binding	GO:0044238//primary metabolic process	K19891//glucan endo-1,3-beta-glucosidase 1/2/3 [EC:3.2.1.39]	gi|351723211|ref|NP_001237271.1|//endo-1,3-beta-glucanase precursor [Glycine max]
100797657	2179	2.03043	0.0138139	Up	0.000147156	LOC100797657	NA	GO:0046872//metal ion binding;GO:0003824//catalytic activity;GO:0050662//coenzyme binding	GO:0008152//metabolic process	K17871//NADH:ubiquinone reductase (non-electrogenic) [EC:1.6.5.9]	gi|571500357|ref|XP_006594628.1|//PREDICTED: external alternative NAD(P)H-ubiquinone oxidoreductase B2, mitochondrial-like isoform X1 [Glycine max];gi|571500367|ref|XP_006594631.1|//PREDICTED: external alternative NAD(P)H-ubiquinone oxidoreductase B2, mitochondrial-like isoform X4 [Glycine max];gi|571500365|ref|XP_006594630.1|//PREDICTED: external alternative NAD(P)H-ubiquinone oxidoreductase B2,…
100793825	4485	2.38029	6.9137e-05	Up	3.59844e-07	LOC100793825	NA	NA	NA	K05681//ATP-binding cassette, subfamily G (WHITE), member 2	gi|356555825|ref|XP_003546230.1|//PREDICTED: pleiotropic drug resistance protein 1-like [Glycine max]
100500539	705	1.27834	7.40645e-06	Up	3.21221e-08	LOC100500539	NA	NA	NA	NA	gi|351725073|ref|NP_001235800.1|//uncharacterized protein LOC100500539 precursor [Glycine max]
100305352	1127	4.89394	2.32694e-20	Up	2.37697e-23	LOC100305352	NA	GO:0061135//endopeptidase regulator activity	GO:0010466//negative regulation of peptidase activity	NA	gi|351725349|ref|NP_001237857.1|//uncharacterized protein LOC100305352 precursor [Glycine max]
100813780	1685	3.1582	8.83756e-09	Up	2.40735e-11	LOC100813780	GO:0043231//intracellular membrane-bounded organelle	GO:0080043//quercetin 3-O-glucosyltransferase activity;GO:0016757//transferase activity, transferring glycosyl groups;GO:0080044//quercetin 7-O-glucosyltransferase activity	GO:0009813//flavonoid biosynthetic process;GO:0052696//flavonoid glucuronidation	K08237//hydroquinone glucosyltransferase [EC:2.4.1.218];K12356//coniferyl-alcohol glucosyltransferase [EC:2.4.1.111]	gi|356506527|ref|XP_003522032.1|//PREDICTED: UDP-glycosyltransferase 72D1-like [Glycine max]
100781542	841	3.93907	1.72751e-21	Up	1.59659e-24	LOC100781542	NA	NA	GO:0009699//phenylpropanoid biosynthetic process;GO:0006950//response to stress	K01870//isoleucyl-tRNA synthetase [EC:6.1.1.5];K19027//zinc finger FYVE domain-containing protein 26;K14440//SWI/SNF-related matrix-associated actin-dependent regulator of chromatin subfamily A-like protein 1 [EC:3.6.4.12]	gi|571491868|ref|XP_003540811.2|//PREDICTED: dirigent protein 23-like [Glycine max]
100797749	2094	3.82263	7.62524e-17	Up	1.00147e-19	LOC100797749	GO:0005576//extracellular region	GO:0016682//oxidoreductase activity, acting on diphenols and related substances as donors, oxygen as acceptor;GO:0046914//transition metal ion binding	GO:0009808//lignin metabolic process	K05909//laccase [EC:1.10.3.2]	gi|356501207|ref|XP_003519418.1|//PREDICTED: laccase-5-like [Glycine max]
100782892	1923	3.94159	1.32667e-10	Up	2.87172e-13	LOC100782892	NA	NA	NA	K01051//pectinesterase [EC:3.1.1.11]	gi|356496344|ref|XP_003517028.1|//PREDICTED: pectinesterase 2-like [Glycine max]
100818314	2046	1.53752	0.0188298	Up	0.000211582	LOC100818314	NA	NA	NA	K04733//interleukin-1 receptor-associated kinase 4 [EC:2.7.11.1]	gi|356496981|ref|XP_003517343.1|//PREDICTED: receptor-like cytosolic serine/threonine-protein kinase RBK1 [Glycine max]
100808321	798	4.02435	2.27019e-28	Up	1.26993e-31	LOC100808321	NA	NA	NA	NA	gi|947089173|gb|KRH37838.1|//hypothetical protein GLYMA_09G093000 [Glycine max]
100776295	1646	1.91651	0.0288614	Up	0.000368525	LOC100776295	NA	NA	NA	K19613//leucine-rich repeat protein SHOC2	gi|356530354|ref|XP_003533747.1|//PREDICTED: plant intracellular Ras-group-related LRR protein 6-like [Glycine max]
100799023	1323	1.99151	0.0017685	Up	1.30328e-05	LOC100799023	NA	NA	NA	NA	gi|571488793|ref|XP_003538058.2|//PREDICTED: UPF0496 protein 4-like [Glycine max]
100170709	1067	1.2845	0.0150138	Up	0.000162526	NAC14	NA	GO:0003676//nucleic acid binding	NA	K12581//CCR4-NOT transcription complex subunit 7/8;K13126//polyadenylate-binding protein;K05941//glutathione gamma-glutamylcysteinyltransferase [EC:2.3.2.15];K01054//acylglycerol lipase [EC:3.1.1.23]	gi|351724343|ref|NP_001238078.1|//NAC domain protein [Glycine max]
100791036	716	1.92473	0.00165352	Up	1.20246e-05	LOC100791036	NA	NA	GO:0006950//response to stress	NA	gi|359807211|ref|NP_001241617.1|//uncharacterized protein LOC100791036 [Glycine max]
100791726	1605	1.2892	0.0024672	Up	1.90218e-05	LOC100791726	NA	NA	NA	K00469//inositol oxygenase [EC:1.13.99.1]	gi|255635830|gb|ACU18263.1|//unknown [Glycine max]
100796262	2379	1.99465	0.0100445	Up	0.000102116	LOC100796262	NA	NA	NA	NA	gi|356522520|ref|XP_003529894.1|//PREDICTED: uncharacterized protein LOC100796262 isoform X1 [Glycine max];gi|955329968|ref|XP_014633239.1|//PREDICTED: uncharacterized protein LOC100796262 isoform X2 [Glycine max]
100793189	2479	-1.14915	0.028026	Down	0.000353767	LOC100793189	NA	NA	NA	K04733//interleukin-1 receptor-associated kinase 4 [EC:2.7.11.1]	gi|356537805|ref|XP_003537415.1|//PREDICTED: cysteine-rich receptor-like protein kinase 2 [Glycine max]
100815291	1143	1.41904	0.00142936	Up	1.00469e-05	LOC100815291	GO:0044421//extracellular region part	GO:0004553//hydrolase activity, hydrolyzing O-glycosyl compounds;GO:0043167//ion binding	GO:0006026//aminoglycan catabolic process	K01183//chitinase [EC:3.2.1.14]	gi|734372866|gb|KHN19947.1|//Acidic endochitinase [Glycine soja]
100775672	1872	1.20068	0.000474738	Up	2.89812e-06	LOC100775672	NA	NA	NA	K14407//cleavage stimulation factor subunit 2	gi|574584479|ref|NP_001276313.1|//probable inactive purple acid phosphatase 27-like precursor [Glycine max]
100812618	1244	1.04945	0.00771863	Up	7.45281e-05	LOC100812618	NA	NA	NA	K13464//jasmonate ZIM domain-containing protein	gi|356556400|ref|XP_003546514.1|//PREDICTED: protein TIFY 10A [Glycine max]
100811407	3254	1.77811	0.0322258	Up	0.000421673	LOC100811407	NA	NA	NA	K04733//interleukin-1 receptor-associated kinase 4 [EC:2.7.11.1]	gi|955386153|ref|XP_014626737.1|//PREDICTED: probable serine/threonine-protein kinase At1g18390 isoform X2 [Glycine max];gi|734364549|gb|KHN17296.1|//Putative serine/threonine-protein kinase [Glycine soja];gi|571550175|ref|XP_006603051.1|//PREDICTED: probable serine/threonine-protein kinase At1g18390 isoform X3 [Glycine max];gi|571550171|ref|XP_006603050.1|//PREDICTED: probable serine/threonine-p…
100796314	794	2.06301	4.39047e-07	Up	1.52699e-09	LOC100796314	NA	NA	NA	NA	gi|356563288|ref|XP_003549896.1|//PREDICTED: lipid transfer-like protein VAS [Glycine max]
547916	737	2.00421	1.06627e-05	Up	4.79766e-08	LOC547916	NA	NA	GO:0006950//response to stress	NA	gi|351725047|ref|NP_001236055.1|//uncharacterized protein LOC547916 [Glycine max]
100794125	1601	2.23177	0.00929753	Up	9.29391e-05	LOC100794125	NA	GO:0046914//transition metal ion binding;GO:0003824//catalytic activity	GO:0008152//metabolic process	K05278//flavonol synthase [EC:1.14.11.23];K05277//leucoanthocyanidin dioxygenase [EC:1.14.11.19]	gi|356551436|ref|XP_003544081.1|//PREDICTED: flavonol synthase/flavanone 3-hydroxylase-like [Glycine max]
100807969	1256	1.87177	0.00109056	Up	7.4002e-06	LOC100807969	NA	NA	NA	K17302//coatomer subunit beta'	gi|734305853|gb|KHM98770.1|//Coatomer subunit beta'-1 [Glycine soja]
100775424	2813	2.23942	4.42736e-09	Up	1.15217e-11	LOC100775424	NA	GO:0030246//carbohydrate binding;GO:0004674//protein serine/threonine kinase activity;GO:0032559//adenyl ribonucleotide binding	GO:0006464//cellular protein modification process;GO:0008037//cell recognition	K04733//interleukin-1 receptor-associated kinase 4 [EC:2.7.11.1]	gi|356535826|ref|XP_003536444.1|//PREDICTED: G-type lectin S-receptor-like serine/threonine-protein kinase At5g24080 isoform X1 [Glycine max]
100794040	2509	1.75626	0.000699283	Up	4.45598e-06	LOC100794040	NA	NA	NA	K01303//acylaminoacyl-peptidase [EC:3.4.19.1]	gi|356567356|ref|XP_003551887.1|//PREDICTED: uncharacterized protein LOC100794040 [Glycine max]
100306165	877	4.1769	3.245e-37	Up	1.10492e-40	LOC100306165	NA	GO:0061135//endopeptidase regulator activity	GO:0010466//negative regulation of peptidase activity	NA	gi|351724171|ref|NP_001238584.1|//uncharacterized protein LOC100306165 precursor [Glycine max]
100816070	1236	3.27011	1.12796e-09	Up	2.74337e-12	LOC100816070	NA	GO:0003824//catalytic activity	NA	NA	gi|356503026|ref|XP_003520313.1|//PREDICTED: epoxide hydrolase 4-like [Glycine max]
100808347	964	1.21674	0.0082358	Up	8.07235e-05	LOC100808347	NA	NA	NA	NA	gi|734411883|gb|KHN36269.1|//Lysine-rich arabinogalactan protein 18 [Glycine soja]
778084	1490	2.81962	4.21741e-07	Up	1.44628e-09	LOC778084	GO:0043231//intracellular membrane-bounded organelle	GO:0003676//nucleic acid binding	NA	K09422//myb proto-oncogene protein, plant	gi|571558555|ref|XP_006604580.1|//PREDICTED: transcription factor RAX2 [Glycine max]
100808856	2118	1.07818	0.00242138	Up	1.85508e-05	LOC100808856	NA	NA	NA	K00511//squalene monooxygenase [EC:1.14.14.17]	gi|356524778|ref|XP_003531005.1|//PREDICTED: squalene monooxygenase [Glycine max]
100791696	1880	2.25673	0.0140733	Up	0.000150604	LOC100791696	NA	GO:0016831//carboxy-lyase activity;GO:0048037//cofactor binding	GO:0009064//glutamine family amino acid metabolic process	K01580//glutamate decarboxylase [EC:4.1.1.15]	gi|356553243|ref|XP_003544967.1|//PREDICTED: glutamate decarboxylase 1-like [Glycine max]
100306237	629	2.2976	7.93864e-05	Up	4.17051e-07	LOC100306237	NA	NA	NA	NA	gi|356525796|ref|XP_003531509.1|//PREDICTED: cysteine-rich and transmembrane domain-containing protein A [Glycine max]
100788197	2229	1.9078	0.00174847	Up	1.28426e-05	LOC100788197	NA	NA	NA	K19996//phosphatidylinositol transfer protein SFH5	gi|356527226|ref|XP_003532213.1|//PREDICTED: patellin-3-like [Glycine max]
100805659	1256	2.10658	0.00809772	Up	7.91732e-05	LOC100805659	NA	NA	NA	NA	gi|955372294|ref|XP_014623586.1|//PREDICTED: protein E6-like [Glycine max]
100500303	1617	2.31899	0.00869706	Up	8.60906e-05	LOC100500303	NA	NA	NA	K09286//EREBP-like factor	gi|525507415|ref|NP_001267497.1|//uncharacterized protein LOC100500303 [Glycine max]
100500680	808	2.2369	0.000266658	Up	1.54118e-06	LOC100500680	NA	GO:0016765//transferase activity, transferring alkyl or aryl (other than methyl) groups	GO:0050896//response to stimulus	K00799//glutathione S-transferase [EC:2.5.1.18]	gi|351725321|ref|NP_001237856.1|//uncharacterized LOC100500680 [Glycine max]
100306134	783	2.57285	0.00201285	Up	1.51272e-05	LOC100306134	NA	GO:0061135//endopeptidase regulator activity	GO:0010466//negative regulation of peptidase activity	NA	gi|351734484|ref|NP_001238098.1|//uncharacterized protein LOC100306134 precursor [Glycine max]
547572	1112	1.9497	0.0282721	Up	0.000358249	CHIA1	NA	GO:0004553//hydrolase activity, hydrolyzing O-glycosyl compounds;GO:0030247//polysaccharide binding	GO:0006950//response to stress;GO:0006026//aminoglycan catabolic process	K20547//null	gi|351723511|ref|NP_001238561.1|//chitinase class I precursor [Glycine max]
100804205	1693	2.61781	0.00114641	Up	7.90807e-06	LOC100804205	NA	NA	NA	K05350//beta-glucosidase [EC:3.2.1.21];K15283//solute carrier family 35, member E1	gi|571499201|ref|XP_006594434.1|//PREDICTED: glucose-6-phosphate/phosphate translocator 2, chloroplastic-like [Glycine max]
100789189	2616	1.62688	0.00575038	Up	5.28662e-05	LOC100789189	NA	NA	NA	K04733//interleukin-1 receptor-associated kinase 4 [EC:2.7.11.1]	gi|571491896|ref|XP_006592070.1|//PREDICTED: PTI1-like tyrosine-protein kinase 2 [Glycine max]
100810465	1320	1.14815	0.00484882	Up	4.3064e-05	LOC100810465	NA	NA	NA	K05605//3-hydroxyisobutyryl-CoA hydrolase [EC:3.1.2.4]	gi|359806254|ref|NP_001241469.1|//uncharacterized protein LOC100810465 [Glycine max]
100795711	1163	2.11051	9.89419e-07	Up	3.68181e-09	LOC100795711	NA	NA	NA	NA	gi|356549291|ref|XP_003543027.1|//PREDICTED: protein E6-like [Glycine max]
100797570	2228	1.86063	0.0197029	Up	0.000225225	LOC100797570	NA	NA	NA	K11593//eukaryotic translation initiation factor 2C	gi|571438552|ref|XP_006574601.1|//PREDICTED: uncharacterized protein LOC100797570 [Glycine max]
547981	1824	1.3153	1.77392e-08	Up	5.09102e-11	SAMDC	NA	GO:0016831//carboxy-lyase activity	GO:0006596//polyamine biosynthetic process	K01611//S-adenosylmethionine decarboxylase [EC:4.1.1.50]	gi|351720756|ref|NP_001236931.1|//S-adenosylmethionine decarboxylase [Glycine max]
100778568	1814	2.99899	3.65713e-05	Up	1.81451e-07	LOC100778568	NA	NA	NA	NA	gi|356555938|ref|XP_003546286.1|//PREDICTED: reticuline oxidase-like protein [Glycine max]
547691	1069	4.43761	3.39143e-14	Up	6.10385e-17	LOC547691	NA	NA	NA	NA	gi|351721833|ref|NP_001236455.1|//uncharacterized protein LOC547691 [Glycine max]
106794104	1377	5.66911	1.8982e-55	Up	2.77002e-59	LOC106794104	NA	GO:0008168//methyltransferase activity	NA	K13066//caffeic acid 3-O-methyltransferase [EC:2.1.1.68]	gi|571475506|ref|XP_006586661.1|//PREDICTED: isoliquiritigenin 2'-O-methyltransferase-like [Glycine max]
100781181	882	3.06157	4.85915e-06	Up	2.04454e-08	LOC100781181	NA	NA	NA	NA	gi|356510348|ref|XP_003523901.1|//PREDICTED: uncharacterized protein LOC100781181 [Glycine max]
100810345	981	2.20115	0.00778533	Up	7.53615e-05	LOC100810345	NA	GO:0003676//nucleic acid binding	NA	K11296//high mobility group protein B3	gi|734414515|gb|KHN37346.1|//High mobility group B protein 7 [Glycine soja]
100811729	1065	4.14438	1.21482e-33	Up	5.61377e-37	LOC100811729	NA	GO:0005199//structural constituent of cell wall	GO:0009664//plant-type cell wall organization	K05747//Wiskott-Aldrich syndrome protein	gi|147857446|emb|CAN78649.1|//hypothetical protein VITISV_036363 [Vitis vinifera];gi|955375132|ref|XP_014624232.1|//PREDICTED: extensin-2-like [Glycine max]
100789504	1299	1.94396	0.00077277	Up	5.01823e-06	LOC100789504	NA	NA	NA	K13944//null	gi|356539104|ref|XP_003538040.1|//PREDICTED: LOB domain-containing protein 1-like [Glycine max]
100817768	797	1.11004	0.0274151	Up	0.000343389	LOC100817768	GO:0043231//intracellular membrane-bounded organelle;GO:0000785//chromatin	GO:0003676//nucleic acid binding	GO:0034728//nucleosome organization	K11253//histone H3	gi|727497212|ref|XP_010424704.1|//PREDICTED: histone H3-like centromeric protein CNA1 [Camelina sativa]
100810392	1300	4.19978	2.91899e-16	Up	3.97566e-19	LOC100810392	NA	NA	NA	K00430//peroxidase [EC:1.11.1.7]	gi|356543098|ref|XP_003540000.1|//PREDICTED: peroxidase P7 [Glycine max]
100500371	674	2.09043	0.0264441	Up	0.000328654	LOC100500371	GO:0044464//cell part	GO:0046914//transition metal ion binding	NA	K14841//ribosome biogenesis protein NSA1;K05747//Wiskott-Aldrich syndrome protein	gi|351723355|ref|NP_001237020.1|//uncharacterized protein LOC100500371 [Glycine max]
100813275	3086	2.29001	0.00781138	Up	7.58036e-05	LOC100813275	NA	NA	NA	K04733//interleukin-1 receptor-associated kinase 4 [EC:2.7.11.1]	gi|356544279|ref|XP_003540581.1|//PREDICTED: probable LRR receptor-like serine/threonine-protein kinase At4g08850 [Glycine max]
100777055	1108	6.03035	1.1945e-54	Up	2.32416e-58	LOC100777055	NA	GO:0003824//catalytic activity	GO:0008152//metabolic process	K13070//momilactone-A synthase [EC:1.1.1.295];K09841//xanthoxin dehydrogenase [EC:1.1.1.288]	gi|734338542|gb|KHN08820.1|//Momilactone A synthase [Glycine soja]
100804680	1806	4.89086	4.49491e-21	Up	4.26358e-24	LOC100804680	NA	NA	NA	K14209//solute carrier family 36 (proton-coupled amino acid transporter);K15015//solute carrier family 32 (vesicular inhibitory amino acid transporter)	gi|356571417|ref|XP_003553873.1|//PREDICTED: lysine histidine transporter 1-like [Glycine max]
100810154	1711	2.3443	0.00904891	Up	9.02338e-05	LOC100810154	NA	NA	NA	K00512//steroid 17alpha-monooxygenase / 17alpha-hydroxyprogesterone aldolase [EC:1.14.14.19 4.1.2.30];K07408//cytochrome P450, family 1, subfamily A, polypeptide 1 [EC:1.14.14.1]	gi|955341315|ref|XP_014617658.1|//PREDICTED: cytochrome P450 71A26-like [Glycine max]
100794991	1108	3.49702	3.85696e-13	Up	7.12931e-16	LOC100794991	NA	NA	NA	K00430//peroxidase [EC:1.11.1.7]	gi|356577686|ref|XP_003556955.1|//PREDICTED: IgA FC receptor-like [Glycine max]
100816003	1354	2.02712	0.0479839	Up	0.000678048	LOC100816003	NA	GO:0000166//nucleotide binding;GO:0003824//catalytic activity	NA	K05894//12-oxophytodienoic acid reductase [EC:1.3.1.42]	gi|363807512|ref|NP_001242398.1|//uncharacterized protein LOC100816003 [Glycine max]
100811357	1546	1.78789	0.0470782	Up	0.000661815	LOC100811357	NA	NA	NA	NA	gi|356557973|ref|XP_003547284.1|//PREDICTED: mediator of RNA polymerase II transcription subunit 2-like [Glycine max]
100798090	1155	1.20904	0.000696719	Up	4.4227e-06	LOC100798090	NA	NA	GO:0008152//metabolic process	NA	gi|359806308|ref|NP_001240967.1|//uncharacterized protein LOC100798090 [Glycine max]
100777915	1855	3.95341	8.04835e-10	Up	1.91832e-12	LOC100777915	NA	NA	NA	K09286//EREBP-like factor	gi|571484206|ref|XP_006589489.1|//PREDICTED: ethylene-responsive transcription factor ERF110-like [Glycine max]
732546	681	2.86705	7.11773e-13	Up	1.35029e-15	CHI2-A	NA	GO:0016872//intramolecular lyase activity	GO:0009699//phenylpropanoid biosynthetic process;GO:0006575//cellular modified amino acid metabolic process	K01859//chalcone isomerase [EC:5.5.1.6]	gi|351723469|ref|NP_001236768.1|//chalcone--flavonone isomerase 2-A [Glycine max]
547948	2649	2.10985	0.00066355	Up	4.17987e-06	LOC547948	GO:0043234//protein complex	GO:0016728//oxidoreductase activity, acting on CH or CH2 groups, disulfide as acceptor;GO:0032559//adenyl ribonucleotide binding	GO:0006259//DNA metabolic process	K10807//ribonucleoside-diphosphate reductase subunit M1 [EC:1.17.4.1]	gi|351722146|ref|NP_001236466.1|//ribonucleotide reductase large subunit B [Glycine max]
100807128	1817	1.2882	0.0276655	Up	0.000347872	LOC100807128	NA	NA	NA	K01188//beta-glucosidase [EC:3.2.1.21]	gi|356531818|ref|XP_003534473.1|//PREDICTED: beta-glucosidase 24-like [Glycine max]
732590	1346	1.44526	0.0230869	Up	0.000275699	LOC732590	NA	GO:0003677//DNA binding;GO:0001071//nucleic acid binding transcription factor activity	GO:0010467//gene expression	K18835//WRKY transcription factor 2	gi|955310301|ref|XP_014628870.1|//PREDICTED: WRKY86 isoform X1 [Glycine max];gi|351727595|ref|NP_001237422.1|//WRKY86 [Glycine max]
100817852	1926	1.30375	0.000711359	Up	4.56754e-06	LOC100817852	GO:0044424//intracellular part	GO:0016616//oxidoreductase activity, acting on the CH-OH group of donors, NAD or NADP as acceptor;GO:0000166//nucleotide binding	GO:0019318//hexose metabolic process	K00036//glucose-6-phosphate 1-dehydrogenase [EC:1.1.1.49 1.1.1.363]	gi|359806559|ref|NP_001241264.1|//glucose-6-phosphate 1-dehydrogenase, cytoplasmic isoform-like [Glycine max]
100500289	674	3.89842	4.62681e-18	Up	5.28894e-21	LOC100500289	NA	GO:0005488//binding	GO:0010876//lipid localization;GO:0051234//establishment of localization	NA	gi|351727671|ref|NP_001235889.1|//uncharacterized protein LOC100500289 precursor [Glycine max]
100819487	1002	1.95843	0.0461632	Up	0.000646707	LOC100819487	NA	GO:0046914//transition metal ion binding	NA	K04733//interleukin-1 receptor-associated kinase 4 [EC:2.7.11.1];K03006//DNA-directed RNA polymerase II subunit RPB1 [EC:2.7.7.6]	gi|356576407|ref|XP_003556323.1|//PREDICTED: stellacyanin-like [Glycine max]
102662509	3016	2.25828	0.0150138	Up	0.00016286	LOC102662509	NA	GO:0005488//binding	NA	K04733//interleukin-1 receptor-associated kinase 4 [EC:2.7.11.1]	gi|571473871|ref|XP_006586060.1|//PREDICTED: G-type lectin S-receptor-like serine/threonine-protein kinase RLK1 [Glycine max]
100811086	1435	3.60877	2.23475e-11	Up	4.72865e-14	LOC100811086	NA	GO:0016787//hydrolase activity	GO:0044238//primary metabolic process	K01188//beta-glucosidase [EC:3.2.1.21];K00679//phospholipid:diacylglycerol acyltransferase [EC:2.3.1.158];K01206//alpha-L-fucosidase [EC:3.2.1.51];K10960//geranylgeranyl reductase [EC:1.3.1.83]	gi|356537744|ref|XP_003537385.1|//PREDICTED: GDSL esterase/lipase At2g23540 [Glycine max]
100527851	847	4.87312	2.09749e-55	Up	3.57097e-59	HSP26-A	NA	GO:0016765//transferase activity, transferring alkyl or aryl (other than methyl) groups	GO:0050896//response to stimulus	K00799//glutathione S-transferase [EC:2.5.1.18]	gi|351727399|ref|NP_001238439.1|//probable glutathione S-transferase [Glycine max]
100811802	1331	1.72877	0.00103433	Up	6.92695e-06	LOC100811802	NA	GO:0046914//transition metal ion binding;GO:0003824//catalytic activity	GO:0008152//metabolic process	K07119//uncharacterized protein	gi|955311496|ref|XP_003521022.2|//PREDICTED: 2-alkenal reductase (NADP(+)-dependent) [Glycine max]
100787559	1952	2.42872	1.43422e-05	Up	6.523e-08	LOC100787559	NA	GO:0005506//iron ion binding;GO:0016491//oxidoreductase activity	GO:0008152//metabolic process	K15401//fatty acid omega-hydroxylase [EC:1.14.-.-]	gi|356539599|ref|XP_003538284.1|//PREDICTED: cytochrome P450 86A1-like [Glycine max]
100789647	1362	-1.43315	0.0256227	Down	0.000317744	LOC100789647	NA	NA	NA	NA	gi|356501342|ref|XP_003519484.1|//PREDICTED: protein YLS9 [Glycine max]
100810475	1642	1.40069	0.00388457	Up	3.30674e-05	LOC100810475	NA	GO:0003824//catalytic activity	GO:0008152//metabolic process	K00208//enoyl-[acyl-carrier protein] reductase I [EC:1.3.1.9 1.3.1.10]	gi|356527310|ref|XP_003532254.1|//PREDICTED: enoyl-[acyl-carrier-protein] reductase [NADH] 2, chloroplastic-like [Glycine max]
100780574	1712	1.68479	0.0243183	Up	0.00029277	LOC100780574	NA	NA	NA	K02684//DNA primase small subunit [EC:2.7.7.-]	gi|356501475|ref|XP_003519550.1|//PREDICTED: DNA primase small subunit [Glycine max]
547820	974	3.56332	5.78994e-10	Up	1.33779e-12	LOC547820	NA	GO:0016791//phosphatase activity	NA	K20728//null	gi|359806656|ref|NP_001241536.1|//stem 31 kDa glycoprotein precursor [Glycine max]
100820185	3002	4.10327	1.0109e-14	Up	1.74564e-17	LOC100820185	GO:0031224//intrinsic component of membrane	GO:0016209//antioxidant activity;GO:0016651//oxidoreductase activity, acting on NAD(P)H;GO:0046914//transition metal ion binding;GO:0050662//coenzyme binding	GO:0008152//metabolic process	K13447//respiratory burst oxidase [EC:1.6.3.- 1.11.1.-]	gi|356572992|ref|XP_003554649.1|//PREDICTED: respiratory burst oxidase homolog protein B-like [Glycine max]
100797583	1949	1.25487	0.00154247	Up	1.09919e-05	LOC100797583	NA	GO:0008483//transaminase activity;GO:0048037//cofactor binding	NA	K00827//alanine-glyoxylate transaminase / (R)-3-amino-2-methylpropionate-pyruvate transaminase [EC:2.6.1.44 2.6.1.40]	gi|356568186|ref|XP_003552294.1|//PREDICTED: alanine--glyoxylate aminotransferase 2 homolog 3, mitochondrial [Glycine max]
100798644	3067	1.6908	0.0346341	Up	0.000455712	LOC100798644	NA	NA	GO:0006810//transport	NA	gi|571446051|ref|XP_003520628.2|//PREDICTED: cation/H(+) antiporter 20 [Glycine max]
BGI_novel_G000552	1225	1.97234	0.00200486	Up	1.49954e-05	NA	NA	GO:0016491//oxidoreductase activity	GO:0055114//oxidation-reduction process	K11147//dehydrogenase/reductase SDR family member 4 [EC:1.1.-.-]	gi|947120324|gb|KRH68573.1|//hypothetical protein GLYMA_03G238900 [Glycine max]
100809470	2572	1.98378	0.0155049	Up	0.000169696	LOC100809470	NA	NA	NA	NA	gi|356536623|ref|XP_003536836.1|//PREDICTED: uncharacterized protein LOC100809470 [Glycine max]
100803503	1247	2.19697	0.00450206	Up	3.95282e-05	LOC100803503	NA	NA	NA	K00430//peroxidase [EC:1.11.1.7]	gi|356517328|ref|XP_003527340.1|//PREDICTED: peroxidase P7-like [Glycine max]
100775426	2000	3.01068	6.60008e-05	Up	3.41915e-07	LOC100775426	NA	NA	NA	NA	gi|356535993|ref|XP_003536525.1|//PREDICTED: beta-conglycinin, beta chain-like [Glycine max]
100803991	1475	1.77606	0.0313587	Up	0.000407275	LOC100803991	NA	GO:0016787//hydrolase activity	GO:0044238//primary metabolic process	K21026//null;K01188//beta-glucosidase [EC:3.2.1.21];K00679//phospholipid:diacylglycerol acyltransferase [EC:2.3.1.158];K01206//alpha-L-fucosidase [EC:3.2.1.51];K10960//geranylgeranyl reductase [EC:1.3.1.83]	gi|356508549|ref|XP_003523018.1|//PREDICTED: GDSL esterase/lipase At1g74460-like [Glycine max]
100306044	963	2.53889	0.00264731	Up	2.09716e-05	LOC100306044	NA	NA	NA	K08059//interferon, gamma-inducible protein 30	gi|955381678|ref|XP_014625683.1|//PREDICTED: uncharacterized protein LOC100306044 isoform X2 [Glycine max];gi|955381676|ref|XP_014625682.1|//PREDICTED: uncharacterized protein LOC100306044 isoform X1 [Glycine max];gi|351721061|ref|NP_001236685.1|//uncharacterized protein LOC100306044 precursor [Glycine max]
BGI_novel_G003510	1993	1.1049	0.0181354	Up	0.000202896	NA	NA	NA	NA	K19525//vacuolar protein sorting-associated protein 13A/C;K13217//pre-mRNA-processing factor 39	gi|947047394|gb|KRG97023.1|//hypothetical protein GLYMA_19G247200 [Glycine max]
100777663	1260	1.77305	0.000326093	Up	1.92724e-06	LOC100777663	NA	NA	NA	K01183//chitinase [EC:3.2.1.14]	gi|356556606|ref|XP_003546615.1|//PREDICTED: chitotriosidase-1-like [Glycine max]
100804119	1256	1.23801	0.00018021	Up	1.0037e-06	LOC100804119	NA	NA	NA	K03097//casein kinase II subunit alpha [EC:2.7.11.1]	gi|358249172|ref|NP_001239749.1|//uncharacterized protein LOC100804119 precursor [Glycine max]
100797422	1984	1.19059	0.00347992	Up	2.91997e-05	LOC100797422	NA	GO:0046912//transferase activity, transferring acyl groups, acyl groups converted into alkyl on transfer;GO:0016747//transferase activity, transferring acyl groups other than amino-acyl groups	GO:0006551//leucine metabolic process	K01649//2-isopropylmalate synthase [EC:2.3.3.13]	gi|571556582|ref|XP_006604280.1|//PREDICTED: probable 2-isopropylmalate synthase [Glycine max]
732607	4839	3.22572	2.0362e-07	Up	6.53708e-10	PDR12	GO:0044464//cell part	GO:0032559//adenyl ribonucleotide binding;GO:0017111//nucleoside-triphosphatase activity	GO:0009207//purine ribonucleoside triphosphate catabolic process	K05681//ATP-binding cassette, subfamily G (WHITE), member 2	gi|351720701|ref|NP_001237697.1|//PDR-like ABC-transporter [Glycine max];gi|571443643|ref|XP_006576269.1|//PREDICTED: PDR-like ABC-transporter isoform X1 [Glycine max]
100819758	2086	1.79799	0.0216409	Up	0.000252116	LOC100819758	NA	GO:0016682//oxidoreductase activity, acting on diphenols and related substances as donors, oxygen as acceptor;GO:0046914//transition metal ion binding	GO:0008152//metabolic process	K19791//iron transport multicopper oxidase	gi|356563035|ref|XP_003549771.1|//PREDICTED: L-ascorbate oxidase homolog [Glycine max]
100526916	573	2.69912	8.37189e-08	Up	2.5452e-10	LOC100526916	NA	NA	GO:0006952//defense response	NA	gi|351721773|ref|NP_001235941.1|//uncharacterized protein LOC100526916 precursor [Glycine max]
100809053	1167	2.12615	0.0224191	Up	0.000263908	LOC100809053	NA	GO:0004713//protein tyrosine kinase activity;GO:0003824//catalytic activity	NA	K08726//soluble epoxide hydrolase / lipid-phosphate phosphatase [EC:3.3.2.10 3.1.3.76];K10144//RING finger and CHY zinc finger domain-containing protein 1 [EC:2.3.2.27]	gi|571524117|ref|XP_006598756.1|//PREDICTED: uncharacterized protein LOC100809053 isoform X1 [Glycine max];gi|358248418|ref|NP_001240134.1|//uncharacterized protein LOC100809053 [Glycine max]
100783726	1941	3.95224	2.20086e-10	Up	4.92457e-13	LOC100783726	NA	NA	NA	K00128//aldehyde dehydrogenase (NAD+) [EC:1.2.1.3]	gi|356515906|ref|XP_003526638.1|//PREDICTED: aldehyde dehydrogenase family 3 member H1-like [Glycine max]
100816905	3215	1.35601	3.89695e-06	Up	1.61125e-08	LOC100816905	NA	NA	NA	K01535//H+-transporting ATPase [EC:3.6.3.6]	gi|356562207|ref|XP_003549363.1|//PREDICTED: plasma membrane ATPase 4 [Glycine max]
100810400	2555	1.27203	0.00590903	Up	5.46121e-05	LOC100810400	NA	GO:0016853//isomerase activity	NA	K20659//null	gi|947042403|gb|KRG92127.1|//hypothetical protein GLYMA_20G192700 [Glycine max]
100801378	2234	2.30746	1.56651e-06	Up	6.05784e-09	LOC100801378	NA	NA	NA	K14487//auxin responsive GH3 gene family	gi|356514929|ref|XP_003526154.1|//PREDICTED: indole-3-acetic acid-amido synthetase GH3.6-like [Glycine max]
100781319	2672	2.38484	0.00154247	Up	1.09543e-05	LOC100781319	NA	NA	NA	K05681//ATP-binding cassette, subfamily G (WHITE), member 2	gi|356570720|ref|XP_003553533.1|//PREDICTED: ABC transporter G family member 20-like [Glycine max]
100790669	1917	1.0216	0.00252571	Up	1.98415e-05	LOC100790669	NA	GO:0016747//transferase activity, transferring acyl groups other than amino-acyl groups	NA	K19747//BAHD acyltransferase [EC:2.3.1.-]	gi|356559766|ref|XP_003548168.1|//PREDICTED: BAHD acyltransferase DCR-like [Glycine max]
100787228	1666	3.73613	1.80932e-11	Up	3.78446e-14	LOC100787228	NA	GO:0016746//transferase activity, transferring acyl groups	NA	K19747//BAHD acyltransferase [EC:2.3.1.-]	gi|83853815|gb|ABC47848.1|//N-hydroxycinnamoyl/benzoyltransferase 6 [Glycine max]
100811341	741	3.28104	1.16377e-06	Up	4.41551e-09	LOC100811341	NA	NA	NA	NA	NA
100792174	1512	1.102	0.027525	Up	0.000345434	LOC100792174	GO:0030529//intracellular ribonucleoprotein complex	GO:0005198//structural molecule activity	GO:0010467//gene expression	K02925//large subunit ribosomal protein L3e	gi|955355698|ref|XP_003540543.2|//PREDICTED: 60S ribosomal protein L3 [Glycine max]
100793054	2917	3.34916	7.51208e-10	Up	1.77223e-12	LOC100793054	NA	NA	NA	K19613//leucine-rich repeat protein SHOC2;K13459//disease resistance protein RPS2;K09873//aquaporin TIP;K13415//protein brassinosteroid insensitive 1 [EC:2.7.10.1 2.7.11.1]	gi|571454747|ref|XP_006579883.1|//PREDICTED: probable disease resistance protein At5g66900 [Glycine max]
100791414	1268	2.13905	0.0216564	Up	0.000252823	LOC100791414	NA	GO:0016209//antioxidant activity;GO:0005506//iron ion binding;GO:0003824//catalytic activity	GO:0008152//metabolic process;GO:0006950//response to stress	K00430//peroxidase [EC:1.11.1.7]	gi|356501184|ref|XP_003519407.1|//PREDICTED: peroxidase P7-like [Glycine max]
100799814	2133	3.16528	2.0362e-07	Up	6.52198e-10	LOC100799814	NA	NA	NA	K00594//xylitol oxidase [EC:1.1.3.41];K00102//D-lactate dehydrogenase (cytochrome) [EC:1.1.2.4];K00225//L-galactono-1,4-lactone dehydrogenase [EC:1.3.2.3]	gi|356559799|ref|XP_003548184.1|//PREDICTED: probable L-gulonolactone oxidase 6 [Glycine max]
100798112	470	3.08618	4.7296e-15	Up	7.82208e-18	LOC100798112	NA	GO:0005488//binding	GO:0010876//lipid localization;GO:0051234//establishment of localization	K04733//interleukin-1 receptor-associated kinase 4 [EC:2.7.11.1]	gi|359807195|ref|NP_001241103.1|//uncharacterized protein LOC100798112 precursor [Glycine max]
100783984	1536	1.81237	0.035904	Up	0.000475914	LOC100783984	NA	NA	NA	NA	gi|734333928|gb|KHN07736.1|//hypothetical protein glysoja_033121 [Glycine soja]
547714	1612	1.49679	2.26395e-06	Up	8.9752e-09	LOC547714	NA	NA	NA	NA	gi|356500527|ref|XP_003519083.1|//PREDICTED: uncharacterized protein LOC547714 [Glycine max]
100775448	3016	1.12358	0.0218768	Up	0.000255928	LOC100775448	NA	NA	NA	K21278//null	gi|955351747|ref|XP_014619754.1|//PREDICTED: protein-tyrosine-phosphatase MKP1-like isoform X1 [Glycine max];gi|571490426|ref|XP_006591486.1|//PREDICTED: protein-tyrosine-phosphatase MKP1-like isoform X2 [Glycine max];gi|356540229|ref|XP_003538592.1|//PREDICTED: protein-tyrosine-phosphatase MKP1-like isoform X3 [Glycine max]
100819128	1186	2.05136	0.00361335	Up	3.05829e-05	LOC100819128	NA	NA	NA	NA	gi|356575554|ref|XP_003555905.1|//PREDICTED: uncharacterized protein At1g66480-like [Glycine max]
100788318	2388	1.05284	0.0249458	Up	0.000303966	LOC100788318	NA	GO:0016682//oxidoreductase activity, acting on diphenols and related substances as donors, oxygen as acceptor;GO:0046914//transition metal ion binding	GO:0008152//metabolic process	K19791//iron transport multicopper oxidase	gi|356514216|ref|XP_003525802.1|//PREDICTED: monocopper oxidase-like protein SKU5 [Glycine max]
102660518	1142	1.65842	0.00832042	Up	8.17553e-05	LOC102660518	NA	NA	NA	NA	gi|955374398|ref|XP_014624015.1|//PREDICTED: uncharacterized protein LOC102660518 [Glycine max]
100804561	1538	2.01213	1.89738e-08	Up	5.4915e-11	LOC100804561	NA	NA	NA	K04733//interleukin-1 receptor-associated kinase 4 [EC:2.7.11.1];K14962//COMPASS component SWD2;K00276//primary-amine oxidase [EC:1.4.3.21];K03327//multidrug resistance protein, MATE family	gi|356549665|ref|XP_003543212.1|//PREDICTED: epidermis-specific secreted glycoprotein EP1-like [Glycine max]
100791302	2830	1.75034	0.0197029	Up	0.000224798	LOC100791302	GO:0043231//intracellular membrane-bounded organelle	GO:0032559//adenyl ribonucleotide binding;GO:0016462//pyrophosphatase activity;GO:0003676//nucleic acid binding	GO:0006259//DNA metabolic process	K02541//DNA replication licensing factor MCM3 [EC:3.6.4.12]	gi|571455279|ref|XP_006580038.1|//PREDICTED: DNA replication licensing factor MCM3 homolog 2-like [Glycine max]
100527742	819	1.06537	0.000800245	Up	5.24629e-06	LOC100527742	NA	GO:0061135//endopeptidase regulator activity	GO:0010466//negative regulation of peptidase activity	NA	gi|351722206|ref|NP_001236724.1|//uncharacterized LOC100527742 precursor [Glycine max]
100783385	1964	1.25395	0.000701736	Up	4.48868e-06	LOC100783385	GO:0043231//intracellular membrane-bounded organelle	GO:0008194//UDP-glycosyltransferase activity;GO:0016758//transferase activity, transferring hexosyl groups	GO:0009813//flavonoid biosynthetic process;GO:0052696//flavonoid glucuronidation	K13496//UDP-glucosyl transferase 73C [EC:2.4.1.-]	gi|955365133|ref|XP_014622735.1|//PREDICTED: UDP-glycosyltransferase 92A1-like [Glycine max];gi|356554360|ref|XP_003545515.1|//PREDICTED: UDP-glycosyltransferase 92A1-like [Glycine max]
100789730	1827	2.38122	0.00584659	Up	5.38929e-05	LOC100789730	NA	GO:0016491//oxidoreductase activity	GO:0008152//metabolic process	K00422//polyphenol oxidase [EC:1.10.3.1]	gi|356546657|ref|XP_003541740.1|//PREDICTED: polyphenol oxidase A1, chloroplastic-like [Glycine max]
100796281	941	4.37072	1.38255e-20	Up	1.37865e-23	LOC100796281	NA	NA	NA	K08233//polyneuridine-aldehyde esterase [EC:3.1.1.78]	gi|359807317|ref|NP_001240864.1|//uncharacterized protein LOC100796281 [Glycine max]
548021	845	1.32366	0.00530306	Up	4.8022e-05	LOC548021	NA	GO:0016787//hydrolase activity;GO:0004866//endopeptidase inhibitor activity	GO:0010466//negative regulation of peptidase activity	NA	gi|734392944|gb|KHN27872.1|//Kunitz-type trypsin inhibitor-like 2 protein [Glycine soja]
100783939	1046	2.55168	0.0024672	Up	1.90183e-05	LOC100783939	NA	NA	NA	NA	gi|356556796|ref|XP_003546708.1|//PREDICTED: uncharacterized protein LOC100783939 [Glycine max]
100811301	1535	1.46735	0.00108534	Up	7.33836e-06	LOC100811301	NA	GO:0003676//nucleic acid binding	NA	K12581//CCR4-NOT transcription complex subunit 7/8;K13126//polyadenylate-binding protein;K05941//glutathione gamma-glutamylcysteinyltransferase [EC:2.3.2.15];K01054//acylglycerol lipase [EC:3.1.1.23]	gi|955471896|ref|NP_001304273.1|//NAC domain-containing protein 72 [Glycine max]
100306482	609	2.7417	0.000144075	Up	7.84921e-07	LOC100306482	NA	NA	NA	NA	gi|351721456|ref|NP_001235674.1|//uncharacterized protein LOC100306482 [Glycine max]
100803658	2717	3.66704	2.35679e-17	Up	2.98067e-20	LOC100803658	NA	NA	NA	K05681//ATP-binding cassette, subfamily G (WHITE), member 2	gi|356576859|ref|XP_003556547.1|//PREDICTED: ABC transporter G family member 6-like [Glycine max]
100500531	1316	2.26194	0.00394104	Up	3.3644e-05	LOC100500531	NA	NA	NA	K09286//EREBP-like factor	gi|571473146|ref|XP_003530479.2|//PREDICTED: ethylene-responsive transcription factor ERF113-like [Glycine max];gi|920693473|gb|KOM36698.1|//hypothetical protein LR48_Vigan03g007900 [Vigna angularis]
100779919	1532	3.06562	3.56648e-05	Up	1.74642e-07	LOC100779919	GO:0043231//intracellular membrane-bounded organelle	GO:0003677//DNA binding;GO:0003676//nucleic acid binding	NA	K09422//myb proto-oncogene protein, plant	gi|947076249|gb|KRH25089.1|//hypothetical protein GLYMA_12G079800 [Glycine max];gi|363807984|ref|NP_001242459.1|//uncharacterized protein LOC100779919 [Glycine max]
BGI_novel_G000175	1215	6.94836	4.45757e-56	Up	4.33658e-60	NA	NA	NA	NA	K14297//nuclear pore complex protein Nup98-Nup96;K12173//BRCA1-A complex subunit BRE	gi|947129652|gb|KRH77506.1|//hypothetical protein GLYMA_01G217600 [Glycine max]
100810646	714	2.8554	2.28582e-06	Up	9.11748e-09	LOC100810646	GO:0043231//intracellular membrane-bounded organelle;GO:0000785//chromatin	GO:0003676//nucleic acid binding	GO:0034728//nucleosome organization	K11253//histone H3	gi|922459686|ref|XP_013631332.1|//PREDICTED: histone H3.2-like [Brassica oleracea var. oleracea]
BGI_novel_G001424	2121	-2.09746	0.0255883	Down	0.000316151	NA	GO:0009535//chloroplast thylakoid membrane;GO:0009941//chloroplast envelope	GO:0046872//metal ion binding;GO:0005524//ATP binding;GO:0051082//unfolded protein binding;GO:0031072//heat shock protein binding	GO:0006457//protein folding;GO:0009408//response to heat	K03686//molecular chaperone DnaJ	gi|734416066|gb|KHN37994.1|//Chaperone protein DnaJ [Glycine soja]
100779770	1479	1.49452	2.56911e-05	Up	1.21845e-07	NAC018	NA	GO:0003676//nucleic acid binding	NA	K12581//CCR4-NOT transcription complex subunit 7/8;K03094//S-phase kinase-associated protein 1;K13126//polyadenylate-binding protein;K05941//glutathione gamma-glutamylcysteinyltransferase [EC:2.3.2.15];K01054//acylglycerol lipase [EC:3.1.1.23]	gi|363814485|ref|NP_001242877.1|//uncharacterized protein LOC100779770 [Glycine max]
100787995	1263	2.94332	2.36753e-09	Up	5.93092e-12	LOC100787995	NA	GO:0003824//catalytic activity	GO:0008152//metabolic process	K13070//momilactone-A synthase [EC:1.1.1.295];K09841//xanthoxin dehydrogenase [EC:1.1.1.288]	gi|356556642|ref|XP_003546632.1|//PREDICTED: momilactone A synthase-like [Glycine max]
100806005	2120	1.99194	0.0449715	Up	0.000626795	LOC100806005	NA	NA	NA	K01181//endo-1,4-beta-xylanase [EC:3.2.1.8]	gi|571458251|ref|XP_006581102.1|//PREDICTED: probable endo-1,4-beta-xylanase C [Glycine max]
100527059	821	1.49157	0.000203513	Up	1.14834e-06	LOC100527059	GO:0044464//cell part	NA	NA	K20628//null	gi|947039858|gb|KRG89582.1|//hypothetical protein GLYMA_20G033900 [Glycine max]
100527213	536	-1.44452	0.0024108	Down	1.83525e-05	LOC100527213	NA	NA	NA	NA	gi|351722665|ref|NP_001236484.1|//uncharacterized protein LOC100527213 precursor [Glycine max]
100819551	674	2.39369	7.31675e-09	Up	1.9397e-11	LOC100819551	NA	NA	NA	NA	NA
100787899	831	2.07179	6.43675e-05	Up	3.31888e-07	LOC100787899	GO:0043231//intracellular membrane-bounded organelle;GO:0000785//chromatin	GO:0003676//nucleic acid binding	GO:0034728//nucleosome organization	K11251//histone H2A	gi|356504894|ref|XP_003521229.1|//PREDICTED: histone H2AX [Glycine max]
100784391	2661	1.49256	0.0160956	Up	0.000177727	LOC100784391	GO:0031224//intrinsic component of membrane	NA	GO:0030001//metal ion transport	K20989//null	gi|356510355|ref|XP_003523904.1|//PREDICTED: urea-proton symporter DUR3 [Glycine max]
100779239	578	5.32209	1.81811e-27	Up	1.06125e-30	LOC100779239	NA	NA	GO:0006952//defense response;GO:0001906//cell killing	NA	gi|356549735|ref|XP_003543246.1|//PREDICTED: defensin-like protein [Glycine max]
100795524	2908	2.03283	0.00658458	Up	6.11759e-05	LOC100795524	NA	NA	NA	K04733//interleukin-1 receptor-associated kinase 4 [EC:2.7.11.1];K13422//transcription factor MYC2	gi|356513387|ref|XP_003525395.1|//PREDICTED: transcription factor EGL1-like [Glycine max]
100782866	1757	5.68469	2.67992e-49	Up	7.16975e-53	LOC100782866	GO:0044464//cell part	GO:0005506//iron ion binding;GO:0016491//oxidoreductase activity	GO:0008152//metabolic process	K00512//steroid 17alpha-monooxygenase / 17alpha-hydroxyprogesterone aldolase [EC:1.14.14.19 4.1.2.30];K07408//cytochrome P450, family 1, subfamily A, polypeptide 1 [EC:1.14.14.1]	gi|356556625|ref|XP_003546624.1|//PREDICTED: cytochrome P450 82A2-like [Glycine max]
100789312	821	2.35193	0.00542241	Up	4.94553e-05	LOC100789312	NA	NA	NA	NA	gi|358249084|ref|NP_001239990.1|//uncharacterized protein LOC100789312 [Glycine max]
100780707	1572	1.88036	0.0216409	Up	0.000251741	LOC100780707	NA	NA	NA	K19882//O-palmitoleoyl-L-serine hydrolase [EC:3.1.1.98]	gi|356559065|ref|XP_003547822.1|//PREDICTED: pectin acetylesterase 8-like [Glycine max]
100776726	929	1.30517	0.0224792	Up	0.000267349	LOC100776726	NA	GO:0061135//endopeptidase regulator activity	GO:0010466//negative regulation of peptidase activity	NA	gi|356544146|ref|XP_003540516.1|//PREDICTED: miraculin-like [Glycine max]
100803406	1756	1.21855	0.0130846	Up	0.000139069	LOC100803406	NA	NA	NA	K19891//glucan endo-1,3-beta-glucosidase 1/2/3 [EC:3.2.1.39]	gi|955309222|ref|XP_003519593.2|//PREDICTED: glucan endo-1,3-beta-glucosidase 12-like [Glycine max]
100794281	3238	2.76793	3.52669e-16	Up	4.88912e-19	LOC100794281	GO:0016021//integral component of membrane;GO:0005886//plasma membrane	GO:0030246//carbohydrate binding;GO:0004674//protein serine/threonine kinase activity;GO:0005524//ATP binding;GO:0032559//adenyl ribonucleotide binding	GO:0006464//cellular protein modification process;GO:0006468//protein phosphorylation;GO:0048544//recognition of pollen;GO:0008037//cell recognition	K04733//interleukin-1 receptor-associated kinase 4 [EC:2.7.11.1];K00276//primary-amine oxidase [EC:1.4.3.21];K04730//interleukin-1 receptor-associated kinase 1 [EC:2.7.11.1]	gi|356574526|ref|XP_003555397.1|//PREDICTED: G-type lectin S-receptor-like serine/threonine-protein kinase At5g24080 [Glycine max]
100787855	1579	3.57486	8.74873e-08	Up	2.70233e-10	LOC100787855	NA	GO:0035251//UDP-glucosyltransferase activity	NA	K11820//N-hydroxythioamide S-beta-glucosyltransferase [EC:2.4.1.195]	gi|356498018|ref|XP_003517852.1|//PREDICTED: UDP-glycosyltransferase 74B1-like [Glycine max]
547955	1312	1.70262	0.00181518	Up	1.34209e-05	EXP2	GO:0044464//cell part	NA	NA	K20628//null	gi|351724561|ref|NP_001236550.1|//expansin precursor [Glycine max]
100804447	2802	2.32948	3.18303e-07	Up	1.0606e-09	LOC100804447	NA	NA	NA	NA	gi|356497442|ref|XP_003517569.1|//PREDICTED: protein tesmin/TSO1-like CXC 2 [Glycine max]
100780817	2618	2.12194	0.000265043	Up	1.52131e-06	LOC100780817	NA	NA	NA	K10999//cellulose synthase A [EC:2.4.1.12]	gi|356543654|ref|XP_003540275.1|//PREDICTED: cellulose synthase-like protein H1 isoform X1 [Glycine max];gi|571494282|ref|XP_006592807.1|//PREDICTED: cellulose synthase-like protein B5 isoform X2 [Glycine max]
100818965	2054	2.37028	0.00667751	Up	6.22017e-05	LOC100818965	NA	NA	NA	K13963//serpin B	gi|356549039|ref|XP_003542906.1|//PREDICTED: uncharacterized protein LOC100818965 [Glycine max]
100796481	1007	2.79393	0.000275032	Up	1.59871e-06	LOC100796481	NA	NA	NA	K18835//WRKY transcription factor 2	gi|356531945|ref|XP_003534536.1|//PREDICTED: probable WRKY transcription factor 43 [Glycine max]
100500181	783	1.12903	0.0286661	Up	0.000365021	LOC100500181	NA	NA	NA	NA	gi|351724429|ref|NP_001238081.1|//uncharacterized protein LOC100500181 precursor [Glycine max]
100792072	1884	2.59822	0.000542356	Up	3.35048e-06	LOC100792072	NA	NA	NA	K07088//uncharacterized protein	gi|571435562|ref|XP_006573516.1|//PREDICTED: uncharacterized transporter YBR287W-like [Glycine max]
100801991	1522	4.46	9.03967e-24	Up	7.25531e-27	LOC100801991	NA	GO:0016639//oxidoreductase activity, acting on the CH-NH2 group of donors, NAD or NADP as acceptor	GO:0019752//carboxylic acid metabolic process	K00261//glutamate dehydrogenase (NAD(P)+) [EC:1.4.1.3]	gi|356498801|ref|XP_003518237.1|//PREDICTED: glutamate dehydrogenase 1-like [Glycine max]
100305865	670	-1.49569	4.55634e-06	Down	1.89497e-08	LOC100305865	NA	GO:0046914//transition metal ion binding	NA	K03006//DNA-directed RNA polymerase II subunit RPB1 [EC:2.7.7.6];K04733//interleukin-1 receptor-associated kinase 4 [EC:2.7.11.1]	gi|351725837|ref|NP_001237874.1|//uncharacterized protein LOC100305865 precursor [Glycine max]
100305447	1470	1.94514	6.24675e-11	Up	1.33698e-13	LOC100305447	NA	GO:0016491//oxidoreductase activity	GO:0008152//metabolic process	K13420//LRR receptor-like serine/threonine-protein kinase FLS2 [EC:2.7.11.1]	gi|351724553|ref|NP_001235526.1|//disease resistance protein/LRR protein-related protein precursor [Glycine max]
100127426	1766	2.17365	9.06716e-12	Up	1.85242e-14	IF7MaT	NA	GO:0016746//transferase activity, transferring acyl groups	NA	K14329//agmatine coumaroyltransferase [EC:2.3.1.64 2.3.1.-];K13264//isoflavone 7-O-glucoside-6''-O-malonyltransferase [EC:2.3.1.115]	gi|351722557|ref|NP_001237760.1|//malonyl-CoA:isoflavone 7-O-glucoside-6''-O-malonyltransferase [Glycine max]
100812336	2205	4.63037	3.56902e-16	Up	5.03462e-19	LOC100812336	NA	NA	NA	K05909//laccase [EC:1.10.3.2]	gi|955395193|ref|XP_003520941.2|//PREDICTED: laccase-7-like [Glycine max]
100789913	1277	2.67308	1.05477e-08	Up	2.95016e-11	LOC100789913	GO:0044464//cell part	NA	NA	K20628//null	gi|356550283|ref|XP_003543517.1|//PREDICTED: expansin-A4 [Glycine max]
100815750	1750	1.95527	0.0176726	Up	0.000197288	LOC100815750	NA	NA	NA	NA	gi|571564068|ref|XP_006605570.1|//PREDICTED: protein LATERAL ROOT PRIMORDIUM 1-like [Glycine max]
100170691	592	6.68515	2.87686e-131	Up	6.99693e-136	LOC100170691	NA	GO:0016787//hydrolase activity;GO:0004866//endopeptidase inhibitor activity	GO:0051346//negative regulation of hydrolase activity	NA	gi|351722763|ref|NP_001237767.1|//Bowman-Birk type protease inhibitor-like precursor [Glycine max]
100782644	1440	2.10192	0.00270416	Up	2.1638e-05	LOC100782644	NA	GO:0004084//branched-chain-amino-acid transaminase activity;GO:0052654//L-leucine transaminase activity;GO:0052656//L-isoleucine transaminase activity;GO:0052655//L-valine transaminase activity	GO:0006520//cellular amino acid metabolic process;GO:0009081//branched-chain amino acid metabolic process	K00826//branched-chain amino acid aminotransferase [EC:2.6.1.42]	gi|947103776|gb|KRH52159.1|//hypothetical protein GLYMA_06G050100 [Glycine max];gi|947103780|gb|KRH52163.1|//hypothetical protein GLYMA_06G050100 [Glycine max];gi|734429393|gb|KHN45115.1|//Branched-chain-amino-acid aminotransferase 2, chloroplastic [Glycine soja];gi|593269238|ref|XP_007136796.1|//hypothetical protein PHAVU_009G075100g [Phaseolus vulgaris]
100305644	870	4.75832	1.38112e-22	Up	1.20927e-25	LOC100305644	NA	GO:0016892//endoribonuclease activity, producing 3'-phosphomonoesters;GO:0003676//nucleic acid binding	NA	K01166//ribonuclease T2 [EC:3.1.27.1]	gi|351727689|ref|NP_001238449.1|//uncharacterized protein LOC100305644 precursor [Glycine max]
100788767	671	1.04954	0.0326985	Up	0.000428653	LOC100788767	NA	NA	NA	K11254//histone H4	gi|734432113|gb|KHN46176.1|//Histone H4 [Glycine soja]
100782897	1462	3.02852	3.51143e-15	Up	5.72201e-18	LOC100782897	NA	GO:0016747//transferase activity, transferring acyl groups other than amino-acyl groups	GO:0009699//phenylpropanoid biosynthetic process	K00660//chalcone synthase [EC:2.3.1.74]	gi|356497361|ref|XP_003517529.1|//PREDICTED: chalcone synthase 7 [Glycine max]
100814951	663	-1.33637	0.00196497	Down	1.45762e-05	LOC100814951	NA	NA	NA	K16223//protein FLOWERING LOCUS T	gi|571524129|ref|XP_006598759.1|//PREDICTED: protein HEADING DATE 3A-like isoform X1 [Glycine max];gi|358248724|ref|NP_001240185.1|//protein HEADING DATE 3A-like [Glycine max]
100803426	2618	2.74109	1.75663e-05	Up	8.11752e-08	LOC100803426	NA	NA	NA	K05681//ATP-binding cassette, subfamily G (WHITE), member 2	gi|356503683|ref|XP_003520635.1|//PREDICTED: ABC transporter G family member 20-like [Glycine max]
100787917	1867	2.915	4.50313e-24	Up	3.50472e-27	LOC100787917	NA	NA	NA	K08900//mitochondrial chaperone BCS1	gi|571553576|ref|XP_003554259.2|//PREDICTED: ATP-dependent zinc metalloprotease YME1L1-like [Glycine max]
100798901	2115	2.16996	0.0155369	Up	0.000170424	LOC100798901	NA	NA	NA	K04733//interleukin-1 receptor-associated kinase 4 [EC:2.7.11.1]	gi|571497201|ref|XP_006593824.1|//PREDICTED: probable receptor-like protein kinase At1g11050 [Glycine max]
100806641	930	2.1321	0.00554565	Up	5.07142e-05	LOC100806641	NA	NA	NA	NA	gi|955387026|ref|XP_003554459.3|//PREDICTED: protein YLS9 [Glycine max]
BGI_novel_G000469	668	1.0208	0.00443546	Up	3.88356e-05	NA	NA	GO:0046872//metal ion binding	NA	NA	gi|734309588|gb|KHM99462.1|//Metallothionein-like protein 1 [Glycine soja]
100780217	1056	1.29679	0.0290257	Up	0.000371328	LOC100780217	NA	NA	NA	K04733//interleukin-1 receptor-associated kinase 4 [EC:2.7.11.1]	gi|571481916|ref|XP_003535214.2|//PREDICTED: thaumatin-like protein 1b [Glycine max]
100306320	612	2.95588	9.65594e-07	Up	3.56966e-09	LOC100306320	NA	NA	NA	NA	gi|351722094|ref|NP_001236976.1|//uncharacterized protein LOC100306320 precursor [Glycine max]
547578	977	1.75497	0.0373408	Up	0.000503132	LOC547578	NA	GO:0016765//transferase activity, transferring alkyl or aryl (other than methyl) groups	GO:0050896//response to stimulus	K00799//glutathione S-transferase [EC:2.5.1.18]	gi|351726349|ref|NP_001238659.1|//glutathione S-transferase GST 7 [Glycine max]
547581	885	2.44386	0.000355916	Up	2.12947e-06	LOC547581	NA	GO:0016765//transferase activity, transferring alkyl or aryl (other than methyl) groups	NA	K00799//glutathione S-transferase [EC:2.5.1.18]	gi|351727779|ref|NP_001238708.1|//glutathione S-transferase GST 12 [Glycine max]
100802114	1528	1.95678	0.0413883	Up	0.000569749	LOC100802114	NA	GO:0003824//catalytic activity	GO:0044238//primary metabolic process	NA	gi|363807467|ref|NP_001242136.1|//uncharacterized protein LOC100802114 precursor [Glycine max]
100781791	1854	3.07055	3.56648e-05	Up	1.75219e-07	LOC100781791	NA	GO:0016831//carboxy-lyase activity;GO:0048037//cofactor binding	GO:0009064//glutamine family amino acid metabolic process	K01580//glutamate decarboxylase [EC:4.1.1.15]	gi|356525014|ref|XP_003531122.1|//PREDICTED: glutamate decarboxylase 1-like [Glycine max]
100305728	645	2.04579	0.00716346	Up	6.77738e-05	LOC100305728	NA	NA	NA	NA	gi|351727262|ref|NP_001235875.1|//uncharacterized protein LOC100305728 [Glycine max]
100500455	655	2.05037	0.0438273	Up	0.000608654	LOC100500455	NA	NA	NA	NA	gi|351725211|ref|NP_001238364.1|//uncharacterized protein LOC100500455 precursor [Glycine max]
732628	2054	3.5503	3.45735e-18	Up	3.86804e-21	LOC732628	GO:0005777//peroxisome	GO:0046912//transferase activity, transferring acyl groups, acyl groups converted into alkyl on transfer	GO:0044262//cellular carbohydrate metabolic process;GO:0009060//aerobic respiration	K01638//malate synthase [EC:2.3.3.9]	gi|571536103|ref|XP_006600799.1|//PREDICTED: malate synthase, glyoxysomal [Glycine max]
100775792	808	4.16076	1.03086e-12	Up	1.98069e-15	LOC100775792	NA	NA	NA	K13899//cystatin-C	gi|734383697|gb|KHN24041.1|//Cysteine proteinase inhibitor 2, partial [Glycine soja]
100811447	1068	-1.12148	0.0130846	Down	0.000138837	LOC100811447	GO:0031224//intrinsic component of membrane	NA	GO:0006810//transport	K09873//aquaporin TIP	gi|356507915|ref|XP_003522708.1|//PREDICTED: aquaporin TIP4-1 [Glycine max]
100781617	2046	5.84902	1.31362e-36	Up	4.79235e-40	LOC100781617	NA	NA	NA	K20562//null	gi|356525525|ref|XP_003531375.1|//PREDICTED: cytochrome P450 CYP736A12-like isoform X1 [Glycine max];gi|571471413|ref|XP_006585306.1|//PREDICTED: cytochrome P450 CYP736A12-like isoform X2 [Glycine max]
100802763	2077	2.15167	0.0248572	Up	0.000301072	LOC100802763	NA	NA	NA	K00422//polyphenol oxidase [EC:1.10.3.1]	gi|356508204|ref|XP_003522849.1|//PREDICTED: polyphenol oxidase, chloroplastic-like [Glycine max]
100784767	1691	3.08568	1.76025e-12	Up	3.46776e-15	LOC100784767	NA	NA	NA	NA	gi|359807586|ref|NP_001240902.1|//uncharacterized protein LOC100784767 precursor [Glycine max]
100813037	1247	2.73862	0.000633299	Up	3.97391e-06	LOC100813037	GO:0044464//cell part	GO:0016787//hydrolase activity	GO:0044238//primary metabolic process	K10396//kinesin family member 5;K01206//alpha-L-fucosidase [EC:3.2.1.51]	gi|356504157|ref|XP_003520865.1|//PREDICTED: GDSL esterase/lipase At4g01130-like isoform X1 [Glycine max]
100799486	1967	3.56062	5.72292e-13	Up	1.07176e-15	LOC100799486	NA	NA	NA	K00485//dimethylaniline monooxygenase (N-oxide forming) [EC:1.14.13.8]	gi|356530607|ref|XP_003533872.1|//PREDICTED: probable flavin-containing monooxygenase 1 [Glycine max]
100779390	633	3.13493	3.24295e-08	Up	9.54365e-11	LOC100779390	NA	NA	NA	NA	gi|356544155|ref|XP_003540520.1|//PREDICTED: late embryogenesis abundant protein-like [Glycine max]
100805341	1470	2.30045	0.00233739	Up	1.768e-05	LOC100805341	NA	NA	NA	K09422//myb proto-oncogene protein, plant	gi|356529079|ref|XP_003533124.1|//PREDICTED: transcription factor MYB108-like [Glycine max]
100800293	4386	1.82583	0.0403333	Up	0.000553264	LOC100800293	GO:0016021//integral component of membrane	GO:0005524//ATP binding;GO:0042626//ATPase activity, coupled to transmembrane movement of substances	GO:0055085//transmembrane transport	K05658//ATP-binding cassette, subfamily B (MDR/TAP), member 1 [EC:3.6.3.44]	gi|955357187|ref|XP_006594002.2|//PREDICTED: ABC transporter B family member 11-like [Glycine max]
100813475	853	2.18178	0.0224792	Up	0.000266386	LOC100813475	NA	NA	NA	NA	gi|955359199|ref|XP_014621341.1|//PREDICTED: verprolin-like [Glycine max]
100818438	1791	1.02966	0.00357865	Up	3.01151e-05	PHYTASE	NA	GO:0043169//cation binding;GO:0016791//phosphatase activity	NA	K15400//omega-hydroxypalmitate O-feruloyl transferase [EC:2.3.1.188];K14407//cleavage stimulation factor subunit 2	gi|571495988|ref|XP_006593472.1|//PREDICTED: uncharacterized protein LOC100818438 isoform X1 [Glycine max]
100527221	823	5.29363	2.289e-25	Up	1.67015e-28	LOC100527221	NA	GO:0016740//transferase activity	NA	K00799//glutathione S-transferase [EC:2.5.1.18]	gi|351725623|ref|NP_001236587.1|//uncharacterized LOC100527221 [Glycine max]
100801214	2008	2.92973	9.75866e-16	Up	1.47154e-18	LOC100801214	NA	NA	NA	K00279//cytokinin dehydrogenase [EC:1.5.99.12];K10615//E3 ubiquitin-protein ligase HERC4 [EC:2.3.2.26];K04460//serine/threonine-protein phosphatase 5 [EC:3.1.3.16]	gi|571509887|ref|XP_006596186.1|//PREDICTED: probable E3 ubiquitin-protein ligase HERC4 isoform X2 [Glycine max];gi|571442767|ref|XP_006575853.1|//PREDICTED: serine/threonine-protein phosphatase 7 long form homolog [Glycine max];gi|356554552|ref|XP_003545609.1|//PREDICTED: probable E3 ubiquitin-protein ligase HERC4 isoform X1 [Glycine max]
100798044	1859	2.06902	0.0144179	Up	0.000154643	LOC100798044	NA	GO:0004312//fatty acid synthase activity	GO:0006631//fatty acid metabolic process	K09458//3-oxoacyl-[acyl-carrier-protein] synthase II [EC:2.3.1.179]	gi|571469608|ref|XP_006584771.1|//PREDICTED: 3-oxoacyl-[acyl-carrier-protein] synthase I, chloroplastic isoform X2 [Glycine max];gi|356523620|ref|XP_003530435.1|//PREDICTED: 3-oxoacyl-[acyl-carrier-protein] synthase I, chloroplastic isoform X4 [Glycine max];gi|571469611|ref|XP_006584772.1|//PREDICTED: 3-oxoacyl-[acyl-carrier-protein] synthase I, chloroplastic isoform X5 [Glycine max];gi|571469606…
100809706	1584	1.62747	4.3719e-07	Up	1.5099e-09	LOC100809706	NA	NA	NA	K00924//null;K02882//large subunit ribosomal protein L18Ae	gi|356576537|ref|XP_003556387.1|//PREDICTED: basic 7S globulin [Glycine max]
100781197	1832	2.41781	7.41727e-07	Up	2.71529e-09	LOC100781197	NA	GO:0016616//oxidoreductase activity, acting on the CH-OH group of donors, NAD or NADP as acceptor;GO:0000166//nucleotide binding;GO:0003979//UDP-glucose 6-dehydrogenase activity;GO:0051287//NAD binding	GO:0008152//metabolic process;GO:0055114//oxidation-reduction process	K00012//UDPglucose 6-dehydrogenase [EC:1.1.1.22]	gi|356513503|ref|XP_003525453.1|//PREDICTED: UDP-glucose 6-dehydrogenase 1-like [Glycine max];gi|734437724|gb|KHN48728.1|//UDP-glucose 6-dehydrogenase [Glycine soja]
100814569	1197	2.18727	9.88786e-06	Up	4.42496e-08	LOC100814569	NA	NA	GO:0006950//response to stress	NA	gi|356556070|ref|XP_003546350.1|//PREDICTED: MLP-like protein 34 [Glycine max]
100795286	1895	1.42368	0.000883016	Up	5.86301e-06	LOC100795286	NA	NA	NA	K00831//phosphoserine aminotransferase [EC:2.6.1.52]	gi|356502442|ref|XP_003520028.1|//PREDICTED: phosphoserine aminotransferase 2, chloroplastic-like [Glycine max]
547454	1131	3.45882	2.28421e-07	Up	7.38884e-10	LOC547454	GO:0044421//extracellular region part	GO:0004553//hydrolase activity, hydrolyzing O-glycosyl compounds;GO:0043167//ion binding	GO:0006026//aminoglycan catabolic process	K01183//chitinase [EC:3.2.1.14]	gi|351721779|ref|NP_001236709.1|//Chitinase III-A precursor [Glycine max]
100776582	1105	1.73196	0.000109561	Up	5.80901e-07	LOC100776582	NA	NA	NA	K01183//chitinase [EC:3.2.1.14]	gi|356550406|ref|XP_003543578.1|//PREDICTED: endochitinase PR4-like [Glycine max]
100793918	3782	1.95788	0.00169514	Up	1.23684e-05	LOC100793918	NA	NA	NA	K01537//Ca2+-transporting ATPase [EC:3.6.3.8]	gi|356573611|ref|XP_003554951.1|//PREDICTED: putative calcium-transporting ATPase 13, plasma membrane-type [Glycine max]
100779620	705	4.18141	5.26039e-26	Up	3.71026e-29	LOC100779620	NA	NA	NA	NA	gi|947061333|gb|KRH10594.1|//hypothetical protein GLYMA_15G057300 [Glycine max]
100804829	1345	2.28685	6.91508e-07	Up	2.48913e-09	LOC100804829	GO:0005576//extracellular region	GO:0016209//antioxidant activity;GO:0020037//heme binding;GO:0046872//metal ion binding;GO:0005506//iron ion binding;GO:0004601//peroxidase activity;GO:0003824//catalytic activity	GO:0006979//response to oxidative stress;GO:0008152//metabolic process;GO:0098869//cellular oxidant detoxification;GO:0006950//response to stress;GO:0042744//hydrogen peroxide catabolic process;GO:0055114//oxidation-reduction process	K00430//peroxidase [EC:1.11.1.7]	gi|955338728|ref|XP_014617022.1|//PREDICTED: uncharacterized protein LOC100804829 isoform X1 [Glycine max];gi|734380806|gb|KHN22986.1|//Peroxidase 22 [Glycine soja]
100500487	614	1.82457	0.00273197	Up	2.1987e-05	LOC100500487	NA	NA	NA	NA	gi|356532880|ref|XP_003534997.1|//PREDICTED: uncharacterized protein LOC100500487 [Glycine max]
100800889	956	3.29968	1.4471e-18	Up	1.5838e-21	LOC100800889	NA	NA	NA	NA	gi|356527275|ref|XP_003532237.1|//PREDICTED: kunitz-type trypsin inhibitor KTI1-like [Glycine max]
100779492	1422	3.5841	1.11199e-07	Up	3.48884e-10	LOC100779492	NA	GO:0005515//protein binding;GO:0008168//methyltransferase activity	GO:0006730//one-carbon metabolic process	K13066//caffeic acid 3-O-methyltransferase [EC:2.1.1.68]	gi|363814304|ref|NP_001242792.1|//uncharacterized protein LOC100779492 [Glycine max]
100780114	1846	3.15244	9.06956e-06	Up	4.01464e-08	LOC100780114	NA	NA	NA	NA	gi|571455233|ref|XP_003524099.2|//PREDICTED: cannabidiolic acid synthase-like 2 [Glycine max]
100788586	663	1.03624	0.00286697	Up	2.33591e-05	LOC100788586	NA	NA	NA	K03860//phosphatidylinositol glycan, class Q	gi|358248838|ref|NP_001240204.1|//uncharacterized protein LOC100788586 precursor [Glycine max]
547692	1079	3.26986	2.10331e-06	Up	8.23605e-09	LOC547692	NA	NA	NA	NA	gi|351722119|ref|NP_001236465.1|//uncharacterized protein LOC547692 [Glycine max]
100780820	1984	1.8512	0.0145654	Up	0.000156579	LOC100780820	NA	NA	NA	NA	gi|356576601|ref|XP_003556419.1|//PREDICTED: protein YLS9 [Glycine max]
100500048	802	2.4389	2.16389e-05	Up	1.01048e-07	LOC100500048	NA	NA	NA	K01870//isoleucyl-tRNA synthetase [EC:6.1.1.5];K19027//zinc finger FYVE domain-containing protein 26	gi|351726830|ref|NP_001236116.1|//uncharacterized protein LOC100500048 precursor [Glycine max]
100786578	1199	1.07011	0.0151183	Up	0.000164361	LOC100786578	NA	GO:0003824//catalytic activity	GO:0008152//metabolic process	K13081//leucoanthocyanidin reductase [EC:1.17.1.3]	gi|359811319|ref|NP_001241029.1|//uncharacterized protein LOC100786578 [Glycine max]
547488	1411	2.19482	0.0115375	Up	0.000120661	LOC547488	NA	NA	NA	K09422//myb proto-oncogene protein, plant	gi|955352419|ref|XP_006592013.2|//PREDICTED: transcription factor MYB39 [Glycine max]
100527887	748	3.68143	2.46737e-15	Up	3.96066e-18	LOC100527887	NA	NA	NA	K07019//uncharacterized protein	gi|351722137|ref|NP_001235186.1|//uncharacterized protein LOC100527887 [Glycine max]
100785449	1184	4.47274	2.07911e-14	Up	3.69139e-17	LOC100785449	NA	GO:0003824//catalytic activity	GO:0008152//metabolic process	K08081//tropinone reductase I [EC:1.1.1.206]	gi|358248262|ref|NP_001239850.1|//uncharacterized protein LOC100785449 [Glycine max]
102660452	1378	3.42411	3.04467e-07	Up	1.00709e-09	LOC102660452	NA	NA	NA	K09422//myb proto-oncogene protein, plant	gi|571436731|ref|XP_006573852.1|//PREDICTED: transcription factor MYB39-like [Glycine max]
100802458	1530	1.58781	1.21533e-06	Up	4.6407e-09	LOC100802458	NA	NA	GO:0007275//multicellular organism development	K00430//peroxidase [EC:1.11.1.7];K11649//SWI/SNF related-matrix-associated actin-dependent regulator of chromatin subfamily C	gi|734364284|gb|KHN17185.1|//Periaxin [Glycine soja];gi|356552286|ref|XP_003544499.1|//PREDICTED: periaxin-like [Glycine max]
100804509	1678	5.30723	3.4995e-53	Up	7.66016e-57	LOC100804509	NA	GO:0005506//iron ion binding;GO:0016712//oxidoreductase activity, acting on paired donors, with incorporation or reduction of molecular oxygen, reduced flavin or flavoprotein as one donor, and incorporation of one atom of oxygen	GO:0008152//metabolic process	K00517//null;K13260//isoflavone 2'-hydroxylase [EC:1.14.13.89]	gi|571487382|ref|XP_006590643.1|//PREDICTED: cytochrome P450 81E8 [Glycine max]
100306151	850	4.09201	1.71893e-19	Up	1.8395e-22	LOC100306151	NA	GO:0005488//binding	GO:0010876//lipid localization;GO:0051234//establishment of localization	K14684//solute carrier family 25 (mitochondrial phosphate transporter), member 23/24/25/41	gi|351734500|ref|NP_001238368.1|//uncharacterized protein LOC100306151 precursor [Glycine max]
547830	748	2.78207	6.46367e-22	Up	5.81661e-25	PRP2	NA	NA	NA	K03006//DNA-directed RNA polymerase II subunit RPB1 [EC:2.7.7.6];K15168//mediator of RNA polymerase II transcription subunit 25	gi|947089173|gb|KRH37838.1|//hypothetical protein GLYMA_09G093000 [Glycine max]
100796956	2070	2.38631	0.000343541	Up	2.03872e-06	LOC100796956	GO:0005576//extracellular region	GO:0016682//oxidoreductase activity, acting on diphenols and related substances as donors, oxygen as acceptor;GO:0046914//transition metal ion binding	GO:0009808//lignin metabolic process	K05909//laccase [EC:1.10.3.2]	gi|356551363|ref|XP_003544045.1|//PREDICTED: laccase-5-like [Glycine max]
100779059	1196	1.86206	0.000395098	Up	2.38312e-06	LOC100779059	NA	NA	NA	K11253//histone H3	gi|571457752|ref|XP_006580873.1|//PREDICTED: histone H3-like centromeric protein CSE4 [Glycine max]
BGI_novel_G001831	684	5.1656	4.06962e-27	Up	2.47447e-30	NA	NA	GO:0004867//serine-type endopeptidase inhibitor activity;GO:0008233//peptidase activity	GO:0009611//response to wounding;GO:0010951//negative regulation of endopeptidase activity	NA	gi|255638338|gb|ACU19481.1|//unknown [Glycine max]
100789969	2202	1.22716	0.00130267	Up	9.0613e-06	LOC100789969	NA	NA	NA	K13667//protein glucosyltransferase [EC:2.4.1.-]	gi|734381421|gb|KHN23210.1|//O-glucosyltransferase rumi like [Glycine soja]
100795632	509	-1.08928	0.00283246	Down	2.30091e-05	LOC100795632	NA	NA	NA	NA	gi|734415736|gb|KHN37823.1|//hypothetical protein glysoja_016947 [Glycine soja]
547460	1401	2.21102	0.0192333	Up	0.00021798	MYB15	NA	NA	NA	K09422//myb proto-oncogene protein, plant	gi|356542240|ref|XP_003539577.1|//PREDICTED: transcription factor MYB35 [Glycine max]
100817739	2631	1.47095	0.0194703	Up	0.000221619	LOC100817739	NA	NA	NA	NA	gi|356518649|ref|XP_003527991.1|//PREDICTED: oligopeptide transporter 6-like [Glycine max]
100815671	1329	2.6765	0.000477712	Up	2.9279e-06	LOC100815671	NA	GO:0016209//antioxidant activity;GO:0005506//iron ion binding;GO:0003824//catalytic activity	GO:0042743//hydrogen peroxide metabolic process;GO:0006950//response to stress	K00430//peroxidase [EC:1.11.1.7]	gi|363807156|ref|NP_001242089.1|//uncharacterized protein LOC100815671 precursor [Glycine max]
100817436	2264	3.3981	2.18111e-10	Up	4.82734e-13	LOC100817436	NA	NA	NA	K09286//EREBP-like factor	gi|955306471|ref|XP_014621195.1|//PREDICTED: ethylene-responsive transcription factor ABR1-like isoform X2 [Glycine max]
100777419	983	2.17702	2.22105e-05	Up	1.04257e-07	LOC100777419	GO:0031224//intrinsic component of membrane	NA	GO:0006810//transport	K09873//aquaporin TIP	gi|363807926|ref|NP_001242707.1|//uncharacterized protein LOC100777419 [Glycine max]
100794163	2131	2.05845	0.00314886	Up	2.61154e-05	LOC100794163	NA	NA	NA	K03294//basic amino acid/polyamine antiporter, APA family	gi|356525397|ref|XP_003531311.1|//PREDICTED: cationic amino acid transporter 1-like [Glycine max]
100783399	1020	2.85502	6.68965e-07	Up	2.39172e-09	LOC100783399	NA	NA	NA	K20718//null;K01188//beta-glucosidase [EC:3.2.1.21]	gi|358248196|ref|NP_001239837.1|//polygalacturonase inhibitor 1-like precursor [Glycine max]
100500480	707	-1.09841	0.016622	Down	0.000184752	LOC100500480	NA	NA	NA	NA	gi|351722593|ref|NP_001234946.1|//uncharacterized protein LOC100500480 [Glycine max]
100780694	671	3.60413	2.33279e-15	Up	3.6879e-18	LOC100780694	NA	NA	NA	NA	gi|351724663|ref|NP_001238089.1|//uncharacterized protein LOC100527317 [Glycine max]
100305452	2355	-1.25604	0.0494412	Down	0.000705017	LOC100305452	NA	GO:0032559//adenyl ribonucleotide binding;GO:0004672//protein kinase activity;GO:0004871//signal transducer activity	GO:0006464//cellular protein modification process	K04733//interleukin-1 receptor-associated kinase 4 [EC:2.7.11.1]	gi|571486251|ref|XP_006590249.1|//PREDICTED: receptor-like protein kinase isoform X1 [Glycine max];gi|734387207|gb|KHN25160.1|//Cysteine-rich receptor-like protein kinase 2 [Glycine soja]
100799515	1565	2.18612	0.00264731	Up	2.099e-05	LOC100799515	NA	GO:0016301//kinase activity;GO:0004103//choline kinase activity	GO:0006657//CDP-choline pathway;GO:0006656//phosphatidylcholine biosynthetic process	K14156//choline/ethanolamine kinase [EC:2.7.1.32 2.7.1.82]	gi|734364059|gb|KHN17042.1|//Ethanolamine kinase 2 [Glycine soja];gi|363808234|ref|NP_001241979.1|//uncharacterized protein LOC100799515 [Glycine max];gi|571480859|ref|XP_006588463.1|//PREDICTED: uncharacterized protein LOC100799515 isoform X1 [Glycine max]
100820622	1372	2.41694	0.000195211	Up	1.09674e-06	LOC100820622	NA	GO:0046872//metal ion binding;GO:0016728//oxidoreductase activity, acting on CH or CH2 groups, disulfide as acceptor	GO:0009132//nucleoside diphosphate metabolic process	K10808//ribonucleoside-diphosphate reductase subunit M2 [EC:1.17.4.1]	gi|356558708|ref|XP_003547645.1|//PREDICTED: ribonucleoside-diphosphate reductase small chain [Glycine max]
100816353	711	3.5736	1.10298e-12	Up	2.14608e-15	LOC100816353	NA	NA	NA	NA	gi|351724663|ref|NP_001238089.1|//uncharacterized protein LOC100527317 [Glycine max]
100820105	1882	1.79693	4.32811e-05	Up	2.16848e-07	LOC100820105	NA	NA	NA	K12581//CCR4-NOT transcription complex subunit 7/8;K13126//polyadenylate-binding protein;K05941//glutathione gamma-glutamylcysteinyltransferase [EC:2.3.2.15];K01054//acylglycerol lipase [EC:3.1.1.23]	gi|356560987|ref|XP_003548767.1|//PREDICTED: NAC domain-containing protein 100 [Glycine max]
100787893	1363	2.93809	2.01736e-14	Up	3.53269e-17	LOC100787893	NA	NA	NA	K18054//2'-deoxymugineic-acid 2'-dioxygenase / mugineic-acid 3-dioxygenase [EC:1.14.11.24 1.14.11.25]	gi|356568825|ref|XP_003552608.1|//PREDICTED: hyoscyamine 6-dioxygenase-like [Glycine max]
100803085	705	2.3776	0.00686208	Up	6.44217e-05	LOC100803085	NA	NA	NA	K13944//null	gi|356571252|ref|XP_003553793.1|//PREDICTED: LOB domain-containing protein 1-like [Glycine max]
100790279	1216	3.87979	1.24014e-20	Up	1.20648e-23	LOC100790279	NA	GO:0016209//antioxidant activity;GO:0005506//iron ion binding;GO:0003824//catalytic activity	GO:0008152//metabolic process;GO:0006950//response to stress	K00430//peroxidase [EC:1.11.1.7]	gi|363807722|ref|NP_001241914.1|//uncharacterized protein LOC100790279 precursor [Glycine max]
548090	1040	2.71455	0.000124672	Up	6.70117e-07	CIM1	NA	NA	GO:0000003//reproduction	K20628//null	gi|351726379|ref|NP_001238660.1|//cytokinin induced message [Glycine max]
100787663	1715	1.85918	0.0270755	Up	0.000338477	LOC100787663	GO:0044424//intracellular part;GO:0043234//protein complex	GO:0046872//metal ion binding;GO:0016836//hydro-lyase activity	GO:0006007//glucose catabolic process	K01689//enolase [EC:4.2.1.11]	gi|356559925|ref|XP_003548246.1|//PREDICTED: enolase [Glycine max]
100805563	1905	2.19013	0.00402651	Up	3.44715e-05	LOC100805563	NA	NA	NA	K04628//2-hydroxyacylsphingosine 1-beta-galactosyltransferase [EC:2.4.1.45];K13691//pathogen-inducible salicylic acid glucosyltransferase [EC:2.4.1.-]	gi|356568728|ref|XP_003552562.1|//PREDICTED: UDP-glycosyltransferase 83A1-like [Glycine max]
100800384	788	3.18344	2.27337e-09	Up	5.63975e-12	LOC100800384	NA	NA	NA	K07019//uncharacterized protein	gi|359807598|ref|NP_001240904.1|//uncharacterized protein LOC100800384 [Glycine max]
100781420	780	1.98716	0.00501172	Up	4.48563e-05	LOC100781420	GO:0043231//intracellular membrane-bounded organelle;GO:0000785//chromatin	GO:0003676//nucleic acid binding	GO:0034728//nucleosome organization	K11253//histone H3	gi|937921359|dbj|BAS96276.1|//Os06g0160100, partial [Oryza sativa Japonica Group]
100794055	679	1.98842	0.0248977	Up	0.000302663	LOC100794055	NA	NA	NA	K01520//dUTP pyrophosphatase [EC:3.6.1.23]	gi|356569953|ref|XP_003553158.1|//PREDICTED: deoxyuridine 5'-triphosphate nucleotidohydrolase [Glycine max]
100778782	1066	3.14271	1.77392e-08	Up	5.05429e-11	LOC100778782	NA	NA	NA	NA	gi|571477607|ref|XP_006587314.1|//PREDICTED: uncharacterized protein LOC100778782 [Glycine max]
547499	2419	3.15149	3.84283e-29	Up	2.05619e-32	GMIPER1	NA	GO:0016209//antioxidant activity;GO:0005506//iron ion binding;GO:0003824//catalytic activity	GO:0008152//metabolic process;GO:0006950//response to stress	K00430//peroxidase [EC:1.11.1.7]	gi|351726279|ref|NP_001237377.1|//peroxidase, pathogen-induced precursor [Glycine max];gi|571514246|ref|XP_006597070.1|//PREDICTED: peroxidase, pathogen-induced isoform X1 [Glycine max]
100815215	879	3.77796	2.18228e-12	Up	4.35225e-15	LOC100815215	NA	NA	NA	NA	gi|571494173|ref|XP_003540256.2|//PREDICTED: uncharacterized protein LOC100815215 [Glycine max]
100796247	1531	2.54734	0.0015954	Up	1.15243e-05	LOC100796247	NA	NA	NA	K09286//EREBP-like factor	gi|356518730|ref|XP_003528031.1|//PREDICTED: ethylene-responsive transcription factor ERF110-like [Glycine max]
100797018	1653	3.07553	1.23308e-24	Up	9.29699e-28	LOC100797018	NA	GO:0004175//endopeptidase activity	GO:0019538//protein metabolic process	K00924//null;K02882//large subunit ribosomal protein L18Ae	gi|356500210|ref|XP_003518926.1|//PREDICTED: basic 7S globulin [Glycine max]
100811489	3662	2.51833	3.6221e-05	Up	1.78832e-07	LOC100811489	NA	GO:0016301//kinase activity	NA	K00924//null	gi|356546726|ref|XP_003541774.1|//PREDICTED: receptor-like protein kinase HAIKU2 [Glycine max]
100818215	677	2.7826	3.30941e-06	Up	1.33796e-08	LOC100818215	GO:0043231//intracellular membrane-bounded organelle;GO:0000785//chromatin	GO:0003676//nucleic acid binding	GO:0034728//nucleosome organization	K11251//histone H2A	gi|356572144|ref|XP_003554230.1|//PREDICTED: histone H2AX-like [Glycine max]
100798494	1030	3.03108	1.45438e-05	Up	6.65004e-08	LOC100798494	NA	NA	NA	K10779//transcriptional regulator ATRX [EC:3.6.4.12]	gi|356539138|ref|XP_003538057.1|//PREDICTED: late embryogenesis abundant protein D-34-like [Glycine max]
100306333	650	1.31453	0.0192889	Up	0.000219085	LOC100306333	NA	NA	NA	K03860//phosphatidylinositol glycan, class Q;K20887//null	gi|351727857|ref|NP_001237175.1|//uncharacterized protein LOC100306333 precursor [Glycine max]
547933	801	2.68293	0.000966625	Up	6.44166e-06	KTI-S	NA	GO:0061135//endopeptidase regulator activity	GO:0010466//negative regulation of peptidase activity	NA	gi|351724013|ref|NP_001236275.1|//Kunitz trypsin inhibitor precursor [Glycine max]
100803358	2877	1.89189	2.57334e-10	Up	5.82063e-13	LOC100803358	GO:0044424//intracellular part	GO:0016702//oxidoreductase activity, acting on single donors with incorporation of molecular oxygen, incorporation of two atoms of oxygen;GO:0046914//transition metal ion binding	GO:0006633//fatty acid biosynthetic process	K15718//linoleate 9S-lipoxygenase [EC:1.13.11.58]	gi|356556866|ref|XP_003546741.1|//PREDICTED: linoleate 9S-lipoxygenase [Glycine max]
100783503	1584	2.17227	6.31355e-05	Up	3.22464e-07	FNSII-1	NA	NA	NA	K07408//cytochrome P450, family 1, subfamily A, polypeptide 1 [EC:1.14.14.1]	gi|359806551|ref|NP_001241007.1|//licodione synthase-like [Glycine max]
100777473	1631	1.73625	0.00731189	Up	6.95337e-05	LOC100777473	NA	GO:0003824//catalytic activity	NA	K13420//LRR receptor-like serine/threonine-protein kinase FLS2 [EC:2.7.11.1]	gi|955327045|ref|XP_006582813.2|//PREDICTED: LRR receptor-like serine/threonine-protein kinase FLS2 [Glycine max]
100127376	1940	1.54172	3.30941e-06	Up	1.34607e-08	LOC100127376	NA	NA	NA	K13424//WRKY transcription factor 33;K01892//histidyl-tRNA synthetase [EC:6.1.1.21]	gi|356532095|ref|XP_003534609.1|//PREDICTED: probable WRKY transcription factor 31 [Glycine max]
100813999	1451	1.31304	0.00484882	Up	4.3199e-05	LOC100813999	NA	NA	NA	NA	gi|356513605|ref|XP_003525502.1|//PREDICTED: probable inactive poly [ADP-ribose] polymerase SRO5 [Glycine max]
100305564	796	1.15261	0.0314022	Up	0.000408604	LOC100305564	NA	GO:0046914//transition metal ion binding	NA	K03006//DNA-directed RNA polymerase II subunit RPB1 [EC:2.7.7.6]	gi|734331648|gb|KHN07162.1|//Lamin-like protein [Glycine soja]
100792433	1829	3.90213	6.75395e-18	Up	7.88476e-21	LOC100792433	NA	NA	NA	K15400//omega-hydroxypalmitate O-feruloyl transferase [EC:2.3.1.188]	gi|947057497|gb|KRH06903.1|//hypothetical protein GLYMA_16G053300 [Glycine max]
100527215	588	5.07891	1.18868e-37	Up	3.75835e-41	LOC100527215	NA	GO:0016787//hydrolase activity;GO:0004866//endopeptidase inhibitor activity	GO:0006950//response to stress	NA	gi|356576499|ref|XP_003556368.1|//PREDICTED: glu S.griseus protease inhibitor [Glycine max]
100813821	1985	1.91499	0.000162173	Up	8.91409e-07	LOC100813821	NA	GO:0004028//3-chloroallyl aldehyde dehydrogenase activity;GO:0004029//aldehyde dehydrogenase (NAD) activity;GO:0003842//1-pyrroline-5-carboxylate dehydrogenase activity	GO:0055114//oxidation-reduction process	K00294//1-pyrroline-5-carboxylate dehydrogenase [EC:1.2.1.88]	gi|571453530|ref|XP_006579542.1|//PREDICTED: probable aldehyde dehydrogenase isoform X1 [Glycine max];gi|356512431|ref|XP_003524922.1|//PREDICTED: probable aldehyde dehydrogenase isoform X2 [Glycine max];gi|947108624|gb|KRH56950.1|//hypothetical protein GLYMA_05G029200 [Glycine max]
100818932	675	2.24564	0.000280307	Up	1.63619e-06	LOC100818932	GO:0043231//intracellular membrane-bounded organelle;GO:0000785//chromatin	GO:0003676//nucleic acid binding	GO:0034728//nucleosome organization	K11253//histone H3	gi|357502337|ref|XP_003621457.1|//core histone H2A/H2B/H3/H4 [Medicago truncatula]
100306662	1080	2.53887	6.11495e-10	Up	1.42775e-12	LOC100306662	NA	GO:0061135//endopeptidase regulator activity;GO:0030414//peptidase inhibitor activity	GO:0010466//negative regulation of peptidase activity	NA	gi|351724869|ref|NP_001238352.1|//uncharacterized protein LOC100306662 precursor [Glycine max];gi|955332827|ref|XP_014633815.1|//PREDICTED: uncharacterized protein LOC100306662 isoform X1 [Glycine max]
100789332	686	2.56807	1.43e-06	Up	5.49517e-09	LOC100789332	GO:0043231//intracellular membrane-bounded organelle;GO:0000785//chromatin	GO:0003676//nucleic acid binding	GO:0034728//nucleosome organization	K11253//histone H3	gi|950928435|ref|XP_014497706.1|//PREDICTED: histone H3-like centromeric protein CSE4 [Vigna radiata var. radiata]
100809514	1075	2.74986	0.000247501	Up	1.4146e-06	LOC100809514	GO:0043231//intracellular membrane-bounded organelle	GO:0003677//DNA binding;GO:0001071//nucleic acid binding transcription factor activity	GO:0006351//transcription, DNA-templated	K09264//MADS-box transcription factor, plant	gi|351726038|ref|NP_001236857.1|//MADS-box protein GmNMH7 [Glycine max]
100810664	767	3.84933	1.59622e-10	Up	3.49402e-13	LOC100810664	NA	NA	GO:0051234//establishment of localization	NA	gi|356559508|ref|XP_003548041.1|//PREDICTED: lipid transfer-like protein VAS [Glycine max]
106798342	420	2.18314	0.0224792	Up	0.000267092	LOC106798342	NA	NA	NA	K08726//soluble epoxide hydrolase / lipid-phosphate phosphatase [EC:3.3.2.10 3.1.3.76]	gi|955314360|ref|XP_014629800.1|//PREDICTED: uncharacterized protein LOC106798342 [Glycine max]
100799422	772	5.69747	1.06267e-26	Up	6.97831e-30	LOC100799422	NA	NA	NA	K04733//interleukin-1 receptor-associated kinase 4 [EC:2.7.11.1]	gi|356516977|ref|XP_003527167.1|//PREDICTED: umecyanin-like [Glycine max]
100809503	2543	2.65448	3.16243e-09	Up	8.07607e-12	LOC100809503	NA	GO:0005506//iron ion binding;GO:0016491//oxidoreductase activity	GO:0008152//metabolic process	K15402//fatty acid omega-hydroxylase [EC:1.14.-.-]	gi|571487975|ref|XP_003538960.2|//PREDICTED: cytochrome P450 86B1-like [Glycine max]
100787050	1842	1.78754	0.00771863	Up	7.44423e-05	LOC100787050	NA	NA	NA	K08819//cyclin-dependent kinase 12/13 [EC:2.7.11.22 2.7.11.23];K13424//WRKY transcription factor 33	gi|356510776|ref|XP_003524110.1|//PREDICTED: probable WRKY transcription factor 28 [Glycine max]
100813294	3657	2.92589	1.22027e-26	Up	8.31005e-30	LOC100813294	GO:0016021//integral component of membrane	GO:0004753//saccharopine dehydrogenase activity;GO:0016491//oxidoreductase activity	GO:0008152//metabolic process;GO:0055114//oxidation-reduction process	K14157//alpha-aminoadipic semialdehyde synthase [EC:1.5.1.8 1.5.1.9]	gi|955357134|ref|XP_006593976.2|//PREDICTED: alpha-aminoadipic semialdehyde synthase-like isoform X2 [Glycine max];gi|955357132|ref|XP_006593975.2|//PREDICTED: alpha-aminoadipic semialdehyde synthase-like isoform X1 [Glycine max]
100037479	1281	5.00769	1.47414e-23	Up	1.21901e-26	OLPa	NA	NA	NA	K04733//interleukin-1 receptor-associated kinase 4 [EC:2.7.11.1]	gi|351727791|ref|NP_001236405.1|//osmotin-like protein, acidic precursor [Glycine max]
100820533	2029	3.00496	3.73638e-06	Up	1.53577e-08	LOC100820533	NA	NA	NA	K14611//solute carrier family 23 (nucleobase transporter), member 1/2	gi|356574323|ref|XP_003555298.1|//PREDICTED: nucleobase-ascorbate transporter 4-like [Glycine max]
547915	728	3.94416	8.41842e-16	Up	1.24896e-18	LOC547915	NA	NA	GO:0006950//response to stress	NA	gi|351724557|ref|NP_001236038.1|//stress-induced protein SAM22 [Glycine max]
100815664	1537	3.27966	1.07277e-16	Up	1.43502e-19	LOC100815664	NA	GO:0046872//metal ion binding;GO:0016160//amylase activity	GO:0044238//primary metabolic process	K01176//alpha-amylase [EC:3.2.1.1]	gi|574584507|ref|NP_001276156.1|//alpha-amylase-like precursor [Glycine max]
100789835	1958	-2.61457	0.000266658	Down	1.54355e-06	CYP76O2	GO:0016020//membrane	GO:0016709//oxidoreductase activity, acting on paired donors, with incorporation or reduction of molecular oxygen, NAD(P)H as one donor, and incorporation of one atom of oxygen;GO:0020037//heme binding;GO:0005506//iron ion binding;GO:0016491//oxidoreductase activity	GO:0008152//metabolic process;GO:0044550//secondary metabolite biosynthetic process;GO:0055114//oxidation-reduction process	K20513//ferruginol synthase [EC:1.14.13.190];K20556//null;K00512//steroid 17alpha-monooxygenase / 17alpha-hydroxyprogesterone aldolase [EC:1.14.14.19 4.1.2.30]	gi|947085985|gb|KRH34706.1|//hypothetical protein GLYMA_10G200800 [Glycine max];gi|574584589|ref|NP_001276177.1|//7-ethoxycoumarin O-deethylase-like precursor [Glycine max]
100811246	3677	1.17247	0.0232644	Up	0.000278385	LOC100811246	NA	GO:0004753//saccharopine dehydrogenase activity	GO:0008152//metabolic process	K14157//alpha-aminoadipic semialdehyde synthase [EC:1.5.1.8 1.5.1.9]	gi|356565590|ref|XP_003551022.1|//PREDICTED: alpha-aminoadipic semialdehyde synthase-like [Glycine max]
100809003	1394	2.55017	0.00134196	Up	9.39987e-06	LOC100809003	NA	NA	NA	K01016//estrone sulfotransferase [EC:2.8.2.4];K01025//null	gi|356548823|ref|XP_003542798.1|//PREDICTED: cytosolic sulfotransferase 15-like [Glycine max]
100809747	1221	1.70932	0.0104389	Up	0.000106888	LOC100809747	GO:0043231//intracellular membrane-bounded organelle	NA	NA	K16189//phytochrome-interacting factor 4;K05765//cofilin;K12126//phytochrome-interacting factor 3	gi|356521467|ref|XP_003529377.1|//PREDICTED: transcription factor bHLH113-like isoform X1 [Glycine max];gi|571467171|ref|XP_006583861.1|//PREDICTED: transcription factor bHLH113-like isoform X2 [Glycine max]
100101844	818	3.4994	1.69789e-35	Up	7.43312e-39	LOC100101844	GO:0005634//nucleus;GO:0005737//cytoplasm	GO:0010427//abscisic acid binding;GO:0004864//protein phosphatase inhibitor activity;GO:0004872//receptor activity	GO:0080163//regulation of protein serine/threonine phosphatase activity;GO:0009738//abscisic acid-activated signaling pathway;GO:0006952//defense response;GO:0006950//response to stress;GO:0009607//response to biotic stimulus	NA	gi|351724557|ref|NP_001236038.1|//stress-induced protein SAM22 [Glycine max];gi|351723821|ref|NP_001238060.1|//PR10-like protein [Glycine max]
100805116	781	1.58628	0.00673091	Up	6.28628e-05	LOC100805116	NA	NA	NA	K13449//pathogenesis-related protein 1	gi|356554880|ref|XP_003545770.1|//PREDICTED: pathogenesis-related protein 1-like [Glycine max]
100800197	1298	1.81251	5.1211e-05	Up	2.57824e-07	LOC100800197	NA	NA	NA	NA	gi|955305355|ref|XP_014618963.1|//PREDICTED: uncharacterized protein LOC100800197 isoform X1 [Glycine max];gi|359806911|ref|NP_001241322.1|//uncharacterized protein LOC100800197 [Glycine max];gi|955305357|ref|XP_014618964.1|//PREDICTED: uncharacterized protein LOC100800197 isoform X2 [Glycine max]
100783759	2091	2.17848	0.000606848	Up	3.77841e-06	LOC100783759	NA	GO:0032559//adenyl ribonucleotide binding;GO:0004672//protein kinase activity	GO:0006464//cellular protein modification process	K04733//interleukin-1 receptor-associated kinase 4 [EC:2.7.11.1]	gi|356558419|ref|XP_003547504.1|//PREDICTED: serine/threonine-protein kinase At5g01020-like [Glycine max]
100794826	1770	1.28074	0.00436191	Up	3.80856e-05	LOC100794826	NA	NA	NA	K04733//interleukin-1 receptor-associated kinase 4 [EC:2.7.11.1];K13457//disease resistance protein RPM1;K07936//GTP-binding nuclear protein Ran	gi|356514661|ref|XP_003526022.1|//PREDICTED: putative nuclease HARBI1 [Glycine max]
100803171	1990	6.27725	2.42243e-48	Up	7.07003e-52	LOC100803171	NA	GO:0016491//oxidoreductase activity	GO:0008152//metabolic process	K00422//polyphenol oxidase [EC:1.10.3.1]	gi|356555113|ref|XP_003545882.1|//PREDICTED: polyphenol oxidase A1, chloroplastic-like [Glycine max]
100814679	1623	2.8134	1.151e-06	Up	4.33908e-09	LOC100814679	NA	GO:0003824//catalytic activity	NA	K01728//pectate lyase [EC:4.2.2.2]	gi|356508758|ref|XP_003523121.1|//PREDICTED: probable pectate lyase 5 [Glycine max]
100807613	1044	3.64947	1.34245e-36	Up	5.22406e-40	LOC100807613	GO:0005737//cytoplasm	GO:0016765//transferase activity, transferring alkyl or aryl (other than methyl) groups;GO:0004364//glutathione transferase activity	GO:0006749//glutathione metabolic process;GO:0009407//toxin catabolic process;GO:0050896//response to stimulus	K00799//glutathione S-transferase [EC:2.5.1.18]	gi|959092493|ref|NP_001304556.1|//probable glutathione S-transferase [Glycine max]
100815185	712	1.87525	3.67396e-07	Up	1.24205e-09	LOC100815185	NA	GO:0005488//binding	GO:0010876//lipid localization;GO:0051234//establishment of localization	K04733//interleukin-1 receptor-associated kinase 4 [EC:2.7.11.1]	gi|358248118|ref|NP_001240073.1|//uncharacterized protein LOC100815185 precursor [Glycine max]
BGI_novel_G003378	1163	2.38341	0.0017382	Up	1.2725e-05	NA	GO:0016021//integral component of membrane	NA	NA	NA	gi|734332900|gb|KHN07529.1|//hypothetical protein glysoja_033482 [Glycine soja]
100527768	893	2.00293	0.00698855	Up	6.5949e-05	LOC100527768	GO:0043231//intracellular membrane-bounded organelle;GO:0000785//chromatin	GO:0003676//nucleic acid binding	GO:0034728//nucleosome organization	K11251//histone H2A	gi|255633148|gb|ACU16929.1|//unknown [Glycine max]
100791114	1712	2.048	7.40645e-06	Up	3.2198e-08	LOC100791114	NA	NA	NA	K14209//solute carrier family 36 (proton-coupled amino acid transporter);K15015//solute carrier family 32 (vesicular inhibitory amino acid transporter)	gi|356542702|ref|XP_003539805.1|//PREDICTED: GABA transporter 1 [Glycine max]
100776616	1954	2.44352	0.00296471	Up	2.44439e-05	LOC100776616	NA	NA	NA	K13963//serpin B	gi|356557853|ref|XP_003547225.1|//PREDICTED: uncharacterized protein LOC100776616 [Glycine max]
100810439	690	2.46471	0.00433637	Up	3.74407e-05	LOC100810439	NA	NA	NA	NA	gi|356519148|ref|XP_003528236.1|//PREDICTED: uncharacterized protein LOC100810439 [Glycine max]
100802460	2475	2.77773	8.04551e-09	Up	2.17203e-11	LOC100802460	GO:0016021//integral component of membrane	NA	NA	K08869//aarF domain-containing kinase;K13457//disease resistance protein RPM1	gi|571506031|ref|XP_006595653.1|//PREDICTED: uncharacterized protein sll1770 isoform X1 [Glycine max];gi|955365459|ref|XP_014622793.1|//PREDICTED: uncharacterized protein sll1770 isoform X2 [Glycine max]
100804504	1625	3.92019	8.38668e-15	Up	1.42783e-17	LOC100804504	NA	NA	NA	K15400//omega-hydroxypalmitate O-feruloyl transferase [EC:2.3.1.188]	gi|356571583|ref|XP_003553956.1|//PREDICTED: omega-hydroxypalmitate O-feruloyl transferase-like [Glycine max]
100804843	1622	2.26939	0.00276581	Up	2.23331e-05	LOC100804843	NA	NA	NA	K09286//EREBP-like factor	gi|955306469|ref|XP_014621193.1|//PREDICTED: ethylene-responsive transcription factor ABR1-like isoform X1 [Glycine max];gi|955306471|ref|XP_014621195.1|//PREDICTED: ethylene-responsive transcription factor ABR1-like isoform X2 [Glycine max]
102661475	960	2.07575	0.000370276	Up	2.22439e-06	LOC102661475	GO:0043231//intracellular membrane-bounded organelle;GO:0000785//chromatin	GO:0003676//nucleic acid binding	GO:0034728//nucleosome organization	K11253//histone H3	gi|357502337|ref|XP_003621457.1|//core histone H2A/H2B/H3/H4 [Medicago truncatula]
100778506	3472	1.35505	0.00114641	Up	7.91861e-06	LOC100778506	NA	GO:0003994//aconitate hydratase activity;GO:0051539//4 iron, 4 sulfur cluster binding	GO:0008152//metabolic process	K01681//aconitate hydratase [EC:4.2.1.3]	gi|502183208|ref|XP_004517086.1|//PREDICTED: aconitate hydratase, cytoplasmic [Cicer arietinum];gi|356542824|ref|XP_003539865.1|//PREDICTED: aconitate hydratase, cytoplasmic isoform X1 [Glycine max];gi|593214492|ref|XP_007132546.1|//hypothetical protein PHAVU_011G1037001g, partial [Phaseolus vulgaris];gi|571492860|ref|XP_006592372.1|//PREDICTED: aconitate hydratase, cytoplasmic isoform X2 [Glycin…
"*" represents not significantly regulated, "Up" represents significantly up-regulated, "Down" represents signicantly down-regulated, and "NA" means no annotation. Gene IDs beginning with "BGI_novel_" represent novel genes identified in this study, other gene IDs are gene identifiction number in NCBI database.
