# Supplementary material for: RNA-Seq analysis reveals transcript diversity and active genes after common cutworm (Spodoptera litura Fabricius) attack in resistant and susceptible wild soybean lines
Source: BMC Genomics. 2019 Mar 22;20:237. doi: 10.1186/s12864-019-5599-z (PMC6431011; doi:10.1186/s12864-019-5599-z)
Supplement: Supplementary file 5 — Table S5. DEGs in the resistant accession W99 at 1 d. (XLSX 210 kb) [file 12864_2019_5599_MOESM5_ESM.xlsx]

## Sheet: Sheet1
Table S5 DEGs in the resistant accession W99 at 1 d
Gene ID	Length	log2 fold change (R1d_Treat/R1d_Control)	Padj	Up/Down-regulation	Pvalue	Symbol	Cellular component	Molecular function	Biological process	KEGG orthology	Nr description
106799218	1637	1.23974	0.0122908	Up	0.000290945	LOC106799218	NA	NA	NA	K02984//small subunit ribosomal protein S3Ae;K13420//LRR receptor-like serine/threonine-protein kinase FLS2 [EC:2.7.11.1]	gi|955328419|ref|XP_014632876.1|//PREDICTED: leucine-rich repeat extensin-like protein 3, partial [Glycine max]
100777933	3478	1.09148	0.0296165	Up	0.00108125	LOC100777933	GO:0030529//intracellular ribonucleoprotein complex	GO:0005198//structural molecule activity;GO:0003676//nucleic acid binding	GO:0010467//gene expression	K02893//large subunit ribosomal protein L23Ae	gi|356568957|ref|XP_003552674.1|//PREDICTED: 60S ribosomal protein L23a-like [Glycine max]
102666347	2001	-1.54615	0.0130257	Down	0.000317485	LOC102666347	NA	NA	NA	K00965//UDPglucose--hexose-1-phosphate uridylyltransferase [EC:2.7.7.12];K11423//histone-lysine N-methyltransferase SETD2 [EC:2.1.1.43]	gi|571522849|ref|XP_006598422.1|//PREDICTED: protein FAR1-RELATED SEQUENCE 4-like [Glycine max]
100797785	1753	2.12491	0.0258347	Up	0.000877312	LOC100797785	NA	NA	NA	K20665//null	gi|356506774|ref|XP_003522151.1|//PREDICTED: cytochrome P450 94B3-like [Glycine max]
100791781	1573	1.56828	0.000835811	Up	7.01988e-06	LOC100791781	GO:0031224//intrinsic component of membrane	NA	GO:0006810//transport	K15277//solute carrier family 35 (adenosine 3'-phospho 5'-phosphosulfate transporter), member B3	gi|356568332|ref|XP_003552365.1|//PREDICTED: UDP-galactose/UDP-glucose transporter 2-like [Glycine max]
100797195	1024	-1.30128	0.0159583	Down	0.00042759	LOC100797195	NA	NA	NA	K12741//heterogeneous nuclear ribonucleoprotein A1/A3;K06236//collagen, type I, alpha;K14491//two-component response regulator ARR-B family	gi|571477266|ref|XP_006587218.1|//PREDICTED: protein PHR1-LIKE 1-like [Glycine max]
100780834	2711	1.02535	0.0306601	Up	0.00115663	LOC100780834	NA	NA	NA	K03517//quinolinate synthase [EC:2.5.1.72]	gi|356513644|ref|XP_003525521.1|//PREDICTED: quinolinate synthase, chloroplastic [Glycine max]
100793353	2163	-1.11507	0.00727027	Down	0.000134017	LOC100793353	GO:0043231//intracellular membrane-bounded organelle	GO:0003677//DNA binding;GO:0005515//protein binding;GO:0043565//sequence-specific DNA binding;GO:0003700//transcription factor activity, sequence-specific DNA binding;GO:0001071//nucleic acid binding transcription factor activity	GO:0006355//regulation of transcription, DNA-templated;GO:0006351//transcription, DNA-templated	K14431//transcription factor TGA	gi|357463481|ref|XP_003602022.1|//BZIP family transcription factor [Medicago truncatula];gi|363807762|ref|NP_001241919.1|//uncharacterized protein LOC100793353 [Glycine max];gi|571541607|ref|XP_006601811.1|//PREDICTED: uncharacterized protein LOC100793353 isoform X1 [Glycine max]
100809773	2067	1.57135	0.00313955	Up	4.0427e-05	LOC100809773	NA	GO:0032559//adenyl ribonucleotide binding	NA	K09489//heat shock 70kDa protein 4	gi|356497462|ref|XP_003517579.1|//PREDICTED: heat shock 70 kDa protein 8 [Glycine max]
100798779	5056	1.39207	0.00405102	Up	5.86838e-05	LOC100798779	NA	GO:0016779//nucleotidyltransferase activity;GO:0003676//nucleic acid binding	GO:0006139//nucleobase-containing compound metabolic process	K02320//DNA polymerase alpha subunit A [EC:2.7.7.7]	gi|571435997|ref|XP_006573639.1|//PREDICTED: DNA polymerase alpha catalytic subunit [Glycine max]
100782595	1858	1.00423	0.0142782	Up	0.000363011	LOC100782595	NA	GO:0016747//transferase activity, transferring acyl groups other than amino-acyl groups;GO:0046912//transferase activity, transferring acyl groups, acyl groups converted into alkyl on transfer	GO:0006720//isoprenoid metabolic process	K01641//hydroxymethylglutaryl-CoA synthase [EC:2.3.3.10]	gi|356539911|ref|XP_003538436.1|//PREDICTED: hydroxymethylglutaryl-CoA synthase [Glycine max]
100804244	2105	-1.22171	0.0214695	Down	0.00065996	LOC100804244	NA	GO:0032559//adenyl ribonucleotide binding;GO:0004672//protein kinase activity	GO:0006464//cellular protein modification process;GO:0023052//signaling	K07198//5'-AMP-activated protein kinase, catalytic alpha subunit [EC:2.7.11.11]	gi|356557507|ref|XP_003547057.1|//PREDICTED: CBL-interacting serine/threonine-protein kinase 5-like [Glycine max]
100527368	679	1.31156	0.0421936	Up	0.00190262	LOC100527368	NA	NA	NA	NA	gi|351726381|ref|NP_001235077.1|//uncharacterized protein LOC100527368 precursor [Glycine max]
100803004	1649	-1.3804	0.00137061	Down	1.35685e-05	LOC100803004	NA	NA	NA	K05909//laccase [EC:1.10.3.2]	gi|955334443|ref|XP_014634203.1|//PREDICTED: uncharacterized protein LOC100803004 [Glycine max]
100783091	2798	-1.46388	0.0159546	Down	0.000426965	LOC100783091	NA	GO:0016641//oxidoreductase activity, acting on the CH-NH2 group of donors, oxygen as acceptor;GO:0046914//transition metal ion binding;GO:0048037//cofactor binding	GO:0006807//nitrogen compound metabolic process	K00276//primary-amine oxidase [EC:1.4.3.21]	gi|356566002|ref|XP_003551224.1|//PREDICTED: copper methylamine oxidase-like [Glycine max]
100781074	3333	-2.44866	0.00765912	Down	0.000146082	LOC100781074	NA	GO:0030246//carbohydrate binding;GO:0015925//galactosidase activity;GO:0043167//ion binding	GO:0044238//primary metabolic process	K12309//beta-galactosidase [EC:3.2.1.23]	gi|356526021|ref|XP_003531618.1|//PREDICTED: beta-galactosidase 1-like [Glycine max]
100791229	1571	-1.12952	0.0361769	Down	0.00149839	LOC100791229	GO:0044464//cell part	GO:0015075//ion transmembrane transporter activity	GO:0006811//ion transport	K05658//ATP-binding cassette, subfamily B (MDR/TAP), member 1 [EC:3.6.3.44]	gi|363807471|ref|NP_001242648.1|//uncharacterized protein LOC100791229 [Glycine max];gi|955305329|ref|XP_014618882.1|//PREDICTED: uncharacterized protein LOC100791229 isoform X1 [Glycine max]
100500052	763	1.32421	0.000453981	Up	3.00501e-06	LOC100500052	NA	GO:0016765//transferase activity, transferring alkyl or aryl (other than methyl) groups	NA	K00799//glutathione S-transferase [EC:2.5.1.18]	gi|351720934|ref|NP_001236169.1|//uncharacterized LOC100500052 [Glycine max]
102662961	489	2.30189	0.0176054	Up	0.000487061	LOC102662961	NA	NA	NA	NA	gi|571513764|ref|XP_006596930.1|//PREDICTED: uncharacterized protein LOC102662961 [Glycine max]
100805891	2552	2.6994	0.00324041	Up	4.23531e-05	LOC100805891	GO:0016021//integral component of membrane	NA	GO:0006810//transport	K15289//solute carrier family 35, member F5	gi|356563991|ref|XP_003550240.1|//PREDICTED: uncharacterized transporter C405.03c-like [Glycine max]
106795335	984	-1.44205	0.0355712	Down	0.00146021	LOC106795335	NA	NA	NA	K05909//laccase [EC:1.10.3.2];K11423//histone-lysine N-methyltransferase SETD2 [EC:2.1.1.43]	gi|955353782|ref|XP_014620245.1|//PREDICTED: uncharacterized protein LOC106795335 [Glycine max]
BGI_novel_G002378	1096	-1.62595	0.0462148	Down	0.00216896	NA	NA	GO:0032440//2-alkenal reductase [NAD(P)] activity;GO:0005524//ATP binding	GO:0055114//oxidation-reduction process	K03283//heat shock 70kDa protein 1/8	gi|734434347|gb|KHN47375.1|//Heat shock 70 kDa protein [Glycine soja]
100785815	2076	1.24822	0.0207356	Up	0.000625856	LOC100785815	NA	NA	NA	K15402//fatty acid omega-hydroxylase [EC:1.14.-.-];K15405//midchain alkane hydroxylase	gi|356573757|ref|XP_003555023.1|//PREDICTED: alkane hydroxylase MAH1-like [Glycine max]
100785506	2642	-1.24613	0.0236361	Down	0.000764319	LOC100785506	NA	NA	NA	K06617//raffinose synthase [EC:2.4.1.82]	gi|356552396|ref|XP_003544554.1|//PREDICTED: probable galactinol--sucrose galactosyltransferase 1 [Glycine max]
100775730	1389	1.60786	0.00337686	Up	4.47087e-05	LOC100775730	NA	NA	NA	K12938//anthocyanidin 5,3-O-glucosyltransferase [EC:2.4.1.-];K13263//isoflavone 7-O-glucosyltransferase [EC:2.4.1.170];K08237//hydroquinone glucosyltransferase [EC:2.4.1.218]	gi|636742883|ref|NP_001279020.1|//isoflavone 7-O-glucosyltransferase 1-like [Glycine max]
100819427	1620	-1.26673	0.0211593	Down	0.00064684	LOC100819427	NA	NA	NA	NA	gi|356502245|ref|XP_003519930.1|//PREDICTED: F-box/kelch-repeat protein At1g23390-like [Glycine max]
100782214	1848	-1.20924	0.00278163	Down	3.46736e-05	LOC100782214	NA	NA	NA	K11426//SET and MYND domain-containing protein	gi|356568803|ref|XP_003552597.1|//PREDICTED: uncharacterized protein LOC100782214 [Glycine max]
100804136	2626	-1.07815	0.0396834	Down	0.0017414	LOC100804136	NA	NA	NA	K04733//interleukin-1 receptor-associated kinase 4 [EC:2.7.11.1];K04730//interleukin-1 receptor-associated kinase 1 [EC:2.7.11.1]	gi|571542837|ref|XP_003552868.2|//PREDICTED: L-type lectin-domain containing receptor kinase S.4-like [Glycine max]
100806478	1578	1.60999	0.000477191	Up	3.28022e-06	LOC100806478	NA	NA	NA	K04733//interleukin-1 receptor-associated kinase 4 [EC:2.7.11.1];K12173//BRCA1-A complex subunit BRE	gi|356540815|ref|XP_003538880.1|//PREDICTED: thaumatin-like protein 1 [Glycine max]
100305446	3882	-2.12149	0.00135271	Down	1.3293e-05	LOC100305446	NA	NA	NA	K13466//EIX receptor 1/2;K10406//kinesin family member C2/C3;K13420//LRR receptor-like serine/threonine-protein kinase FLS2 [EC:2.7.11.1]	gi|955381648|ref|XP_014625673.1|//PREDICTED: disease resistance protein isoform X2 [Glycine max];gi|955381653|ref|XP_014625675.1|//PREDICTED: disease resistance protein isoform X5 [Glycine max];gi|571541280|ref|XP_006601722.1|//PREDICTED: disease resistance protein isoform X6 [Glycine max];gi|955381646|ref|XP_014625672.1|//PREDICTED: disease resistance protein isoform X1 [Glycine max];gi|57154127…
100305408	2316	-1.06273	0.00148822	Down	1.5345e-05	LOC100305408	NA	GO:0000166//nucleotide binding;GO:0032559//adenyl ribonucleotide binding;GO:0004672//protein kinase activity;GO:0004871//signal transducer activity	GO:0006464//cellular protein modification process	K04733//interleukin-1 receptor-associated kinase 4 [EC:2.7.11.1]	gi|571480662|ref|XP_006588368.1|//PREDICTED: receptor-like protein kinase isoform X2 [Glycine max];gi|571480660|ref|XP_006588367.1|//PREDICTED: receptor-like protein kinase isoform X1 [Glycine max];gi|955343136|ref|XP_014617990.1|//PREDICTED: receptor-like protein kinase isoform X3 [Glycine max];gi|351722625|ref|NP_001234947.1|//receptor-like protein kinase precursor [Glycine max]
100793882	2149	-1.47614	0.00340711	Down	4.54391e-05	LOC100793882	NA	NA	NA	NA	gi|356502926|ref|XP_003520265.1|//PREDICTED: VAN3-binding protein-like isoform X2 [Glycine max];gi|571438200|ref|XP_006574511.1|//PREDICTED: VAN3-binding protein-like isoform X1 [Glycine max];gi|571438203|ref|XP_006574512.1|//PREDICTED: VAN3-binding protein-like isoform X3 [Glycine max]
100812829	3223	1.10832	0.0307714	Up	0.00116911	LOC100812829	GO:0043231//intracellular membrane-bounded organelle	GO:0003677//DNA binding;GO:0001071//nucleic acid binding transcription factor activity	GO:0006351//transcription, DNA-templated	K09338//homeobox-leucine zipper protein	gi|734417452|gb|KHN38952.1|//Homeobox-leucine zipper protein ROC3 [Glycine soja]
100818043	3542	1.24042	0.0129555	Up	0.000315148	LOC100818043	GO:0031224//intrinsic component of membrane	GO:0042625//ATPase coupled ion transmembrane transporter activity;GO:0032559//adenyl ribonucleotide binding	GO:0009206//purine ribonucleoside triphosphate biosynthetic process;GO:0006811//ion transport;GO:0009207//purine ribonucleoside triphosphate catabolic process	K01535//H+-transporting ATPase [EC:3.6.3.6]	gi|356508600|ref|XP_003523043.1|//PREDICTED: ATPase 11, plasma membrane-type [Glycine max]
100811066	2619	-2.48248	3.51459e-05	Down	1.2505e-07	LOC100811066	NA	NA	NA	K04733//interleukin-1 receptor-associated kinase 4 [EC:2.7.11.1]	gi|955385922|ref|XP_003552234.2|//PREDICTED: probable LRR receptor-like serine/threonine-protein kinase At4g08850 isoform X1 [Glycine max];gi|955385924|ref|XP_014626696.1|//PREDICTED: probable LRR receptor-like serine/threonine-protein kinase At4g08850 isoform X2 [Glycine max]
100820546	2165	1.65759	0.000481946	Up	3.32457e-06	LOC100820546	GO:0044424//intracellular part	GO:0005515//protein binding;GO:0032559//adenyl ribonucleotide binding	GO:0006457//protein folding	K04077//chaperonin GroEL	gi|734312817|gb|KHN00995.1|//Chaperonin CPN60-2, mitochondrial [Glycine soja]
100793104	3737	1.17576	0.0127207	Up	0.000306271	LOC100793104	NA	NA	NA	K10999//cellulose synthase A [EC:2.4.1.12]	gi|356557164|ref|XP_003546888.1|//PREDICTED: cellulose synthase A catalytic subunit 3 [UDP-forming]-like [Glycine max]
100306600	458	2.01784	0.000148261	Up	7.50008e-07	LOC100306600	NA	NA	NA	NA	gi|734365155|gb|KHN17534.1|//hypothetical protein glysoja_005731 [Glycine soja]
100777498	3231	1.00547	0.00378197	Up	5.31847e-05	LOC100777498	NA	GO:0005488//binding;GO:0016798//hydrolase activity, acting on glycosyl bonds	GO:0044238//primary metabolic process	K01187//alpha-glucosidase [EC:3.2.1.20]	gi|947062578|gb|KRH11839.1|//hypothetical protein GLYMA_15G133700 [Glycine max]
100499627	3115	-1.26216	0.0412307	Down	0.00184423	LOC100499627	GO:0016021//integral component of membrane	GO:0005524//ATP binding;GO:0032559//adenyl ribonucleotide binding;GO:0016301//kinase activity;GO:0004672//protein kinase activity;GO:0004871//signal transducer activity	GO:0006464//cellular protein modification process;GO:0006468//protein phosphorylation	K04733//interleukin-1 receptor-associated kinase 4 [EC:2.7.11.1];K04730//interleukin-1 receptor-associated kinase 1 [EC:2.7.11.1];K05747//Wiskott-Aldrich syndrome protein;K02184//formin 2	gi|947076669|gb|KRH25509.1|//hypothetical protein GLYMA_12G108400 [Glycine max];gi|700195035|gb|KGN50212.1|//hypothetical protein Csa_5G160150 [Cucumis sativus];gi|593223832|ref|XP_007132645.1|//hypothetical protein PHAVU_011G112700g [Phaseolus vulgaris]
100812366	1920	-1.01027	0.00503224	Down	7.765e-05	LOC100812366	NA	GO:0005524//ATP binding;GO:0032559//adenyl ribonucleotide binding;GO:0004672//protein kinase activity	GO:0006464//cellular protein modification process;GO:0006468//protein phosphorylation	K04733//interleukin-1 receptor-associated kinase 4 [EC:2.7.11.1]	gi|955352083|ref|XP_014619831.1|//PREDICTED: protein kinase APK1A, chloroplastic-like isoform X2 [Glycine max];gi|358248046|ref|NP_001240055.1|//protein kinase APK1A, chloroplastic-like [Glycine max]
100782586	2897	2.04178	0.000140992	Up	7.02999e-07	LOC100782586	NA	NA	NA	K02212//DNA replication licensing factor MCM4 [EC:3.6.4.12]	gi|356538731|ref|XP_003537854.1|//PREDICTED: DNA replication licensing factor MCM4-like [Glycine max]
100804481	1149	-2.02933	0.02507	Down	0.000840419	LOC100804481	NA	NA	NA	K14516//ethylene-responsive transcription factor 1	gi|356535422|ref|XP_003536244.1|//PREDICTED: ethylene-responsive transcription factor 1B-like [Glycine max]
547969	1313	2.29352	0.00138776	Up	1.383e-05	LOC547969	NA	GO:0004553//hydrolase activity, hydrolyzing O-glycosyl compounds;GO:0043167//ion binding;GO:0016798//hydrolase activity, acting on glycosyl bonds	GO:0044238//primary metabolic process;GO:0005975//carbohydrate metabolic process	NA	gi|351723155|ref|NP_001236757.1|//ruBisCO-associated protein [Glycine max]
100527808	1042	-1.8948	0.00246105	Down	2.9784e-05	LOC100527808	GO:0044424//intracellular part	GO:0008289//lipid binding;GO:0005319//lipid transporter activity	GO:0006869//lipid transport	K07300//Ca2+:H+ antiporter	gi|351721728|ref|NP_001237731.1|//uncharacterized protein LOC100527808 [Glycine max]
100781099	2100	-1.70602	0.0325595	Down	0.00126093	LOC100781099	NA	GO:0032559//adenyl ribonucleotide binding;GO:0004672//protein kinase activity;GO:0004871//signal transducer activity	GO:0006464//cellular protein modification process	K04733//interleukin-1 receptor-associated kinase 4 [EC:2.7.11.1];K04730//interleukin-1 receptor-associated kinase 1 [EC:2.7.11.1]	gi|571538528|ref|XP_006601165.1|//PREDICTED: probable receptor-like protein kinase At5g39020 isoform X3 [Glycine max];gi|571538525|ref|XP_006601164.1|//PREDICTED: probable receptor-like protein kinase At5g39020 isoform X2 [Glycine max];gi|571538522|ref|XP_006601163.1|//PREDICTED: probable receptor-like protein kinase At5g39020 isoform X1 [Glycine max];gi|955380519|ref|XP_014625473.1|//PREDICTED: …
100815280	1422	-1.98996	0.000181398	Down	9.4837e-07	LOC100815280	NA	GO:0016701//oxidoreductase activity, acting on single donors with incorporation of molecular oxygen;GO:0016706//oxidoreductase activity, acting on paired donors, with incorporation or reduction of molecular oxygen, 2-oxoglutarate as one donor, and incorporation of one atom each of oxygen into both donors;GO:0046914//transition metal ion binding	GO:0008152//metabolic process	K04125//gibberellin 2-oxidase [EC:1.14.11.13]	gi|356556910|ref|XP_003546763.1|//PREDICTED: gibberellin 2-beta-dioxygenase 1 [Glycine max]
102664346	963	-1.6928	0.0120644	Down	0.000283833	LOC102664346	NA	NA	NA	K10147//protein phosphatase 1D [EC:3.1.3.16];K19704//protein phosphatase PTC1 [EC:3.1.3.16];K17506//protein phosphatase 1L [EC:3.1.3.16];K19477//cGMP-dependent protein kinase 2 [EC:2.7.11.12]	gi|955347850|ref|XP_014618946.1|//PREDICTED: probable protein phosphatase 2C 6, partial [Glycine max]
547586	669	-1.29467	0.00200007	Down	2.2656e-05	GSTU62	NA	GO:0003824//catalytic activity	NA	K00799//glutathione S-transferase [EC:2.5.1.18]	gi|751557606|ref|NP_001291445.1|//glutathione S-transferase GST 18 [Glycine max]
100170682	1144	-2.13567	6.45124e-05	Down	2.58683e-07	WRKY57	NA	GO:0003677//DNA binding;GO:0001071//nucleic acid binding transcription factor activity	GO:0010467//gene expression	K13425//WRKY transcription factor 22;K13459//disease resistance protein RPS2;K16225//probable WRKY transcription factor 52	gi|351725863|ref|NP_001237619.1|//transcription factor [Glycine max]
100499767	479	1.16662	0.000342936	Up	2.09173e-06	LOC100499767	GO:0044424//intracellular part	NA	GO:0044267//cellular protein metabolic process	K04078//chaperonin GroES	gi|351723347|ref|NP_001235740.1|//uncharacterized protein LOC100499767 [Glycine max]
BGI_novel_G001631	1455	2.29617	0.00718568	Up	0.000131117	NA	NA	GO:0016491//oxidoreductase activity	GO:0055114//oxidation-reduction process	K19642//D-galacturonate reductase [EC:1.1.1.365];K00011//aldehyde reductase [EC:1.1.1.21]	gi|734385068|gb|KHN24553.1|//Putative NAD(P)H-dependent oxidoreductase 1 [Glycine soja]
100805158	2532	1.1724	0.00022143	Up	1.21662e-06	LOC100805158	GO:0031224//intrinsic component of membrane	NA	NA	K17086//transmembrane 9 superfamily member 2/4	gi|356530629|ref|XP_003533883.1|//PREDICTED: transmembrane 9 superfamily member 11-like [Glycine max]
100804622	2098	1.20069	0.026227	Up	0.000901111	LOC100804622	NA	NA	NA	K04427//mitogen-activated protein kinase kinase kinase 7 [EC:2.7.11.25];K16573//gamma-tubulin complex component 6	gi|356497747|ref|XP_003517720.1|//PREDICTED: protein trichome birefringence-like 2 [Glycine max]
100785240	2568	1.2206	0.00184002	Up	2.04422e-05	LOC100785240	NA	NA	NA	K04427//mitogen-activated protein kinase kinase kinase 7 [EC:2.7.11.25];K16573//gamma-tubulin complex component 6	gi|356503489|ref|XP_003520540.1|//PREDICTED: protein trichome birefringence-like [Glycine max]
100801983	1104	-1.15609	0.00458444	Down	6.84415e-05	LOC100801983	NA	NA	NA	NA	gi|359811317|ref|NP_001241284.1|//uncharacterized protein LOC100801983 [Glycine max]
100778380	6024	-1.10587	6.67139e-05	Down	2.76339e-07	LOC100778380	GO:0016021//integral component of membrane;GO:0000148//1,3-beta-D-glucan synthase complex	GO:0003843//1,3-beta-D-glucan synthase activity	GO:0006075//(1->3)-beta-D-glucan biosynthetic process	K11000//callose synthase [EC:2.4.1.-]	gi|571471641|ref|XP_006585363.1|//PREDICTED: callose synthase 2 isoform X1 [Glycine max];gi|950974531|ref|XP_014500928.1|//PREDICTED: callose synthase 2-like isoform X1 [Vigna radiata var. radiata];gi|955371606|ref|XP_014623425.1|//PREDICTED: callose synthase 1-like isoform X3 [Glycine max];gi|356555272|ref|XP_003545958.1|//PREDICTED: callose synthase 2-like isoform X1 [Glycine max]
BGI_novel_G002948	5033	1.65998	0.00650072	Up	0.000112344	NA	GO:0016021//integral component of membrane	GO:0005524//ATP binding;GO:0042626//ATPase activity, coupled to transmembrane movement of substances	GO:0055085//transmembrane transport	K05666//ATP-binding cassette, subfamily C (CFTR/MRP), member 2	gi|955376531|ref|XP_014624584.1|//PREDICTED: ABC transporter C family member 10-like isoform X1 [Glycine max]
100810888	1280	-1.14642	0.0115078	Down	0.000262172	LOC100810888	NA	NA	NA	NA	gi|356538664|ref|XP_003537821.1|//PREDICTED: uncharacterized protein LOC100810888 [Glycine max]
BGI_novel_G001220	1860	-2.41588	0.00610592	Down	0.000104339	NA	NA	GO:0046872//metal ion binding;GO:0003993//acid phosphatase activity	GO:0016311//dephosphorylation	K18158//nuclear control of ATPase protein 2;K14003//prolactin regulatory element-binding protein	gi|734345214|gb|KHN10630.1|//Putative inactive purple acid phosphatase 1 [Glycine soja]
BGI_novel_G001000	3869	-1.51547	0.00220788	Down	2.57582e-05	NA	GO:0005739//mitochondrion	GO:0004733//pyridoxamine-phosphate oxidase activity;GO:0010181//FMN binding;GO:0052857//NADPHX epimerase activity;GO:0052856//NADHX epimerase activity	GO:0008615//pyridoxine biosynthetic process;GO:0042823//pyridoxal phosphate biosynthetic process;GO:0055114//oxidation-reduction process	K00275//pyridoxamine 5'-phosphate oxidase [EC:1.4.3.5];K17759//NAD(P)H-hydrate epimerase [EC:5.1.99.6]	gi|947113905|gb|KRH62207.1|//hypothetical protein GLYMA_04G093600 [Glycine max]
100803140	1009	-1.14527	0.00129093	Down	1.24047e-05	LOC100803140	NA	NA	NA	NA	gi|356515812|ref|XP_003526592.1|//PREDICTED: uncharacterized protein LOC100803140 [Glycine max]
100783638	3500	-1.12844	0.00118819	Down	1.10721e-05	LOC100783638	GO:0043234//protein complex	GO:0019787//ubiquitin-like protein transferase activity	GO:0032446//protein modification by small protein conjugation	K08332//vacuolar protein 8	gi|571483518|ref|XP_006589258.1|//PREDICTED: U-box domain-containing protein 44 isoform X1 [Glycine max];gi|571483520|ref|XP_006589259.1|//PREDICTED: U-box domain-containing protein 44 isoform X2 [Glycine max]
100127361	2432	-1.8104	0.000393717	Down	2.53489e-06	LOC100127361	NA	NA	NA	K10523//speckle-type POZ protein	gi|356500956|ref|XP_003519296.1|//PREDICTED: root phototropism protein 2 [Glycine max]
100306250	812	-1.30593	0.00881845	Down	0.000178866	LOC100306250	NA	NA	NA	NA	gi|351724327|ref|NP_001236030.1|//uncharacterized protein LOC100306250 [Glycine max]
547702	2471	1.07974	0.0181842	Up	0.000510996	AMS1	NA	GO:0016853//isomerase activity	NA	K15813//beta-amyrin synthase [EC:5.4.99.39]	gi|351725741|ref|NP_001236591.1|//beta-amyrin synthase [Glycine max];gi|571464116|ref|XP_006582958.1|//PREDICTED: beta-amyrin synthase isoform X1 [Glycine max]
100305614	761	-1.19179	0.035748	Down	0.0014718	LOC100305614	NA	NA	NA	NA	gi|351720857|ref|NP_001237958.1|//uncharacterized protein LOC100305614 [Glycine max]
100817531	1488	-1.62222	0.00163758	Down	1.73608e-05	LOC100817531	NA	NA	NA	K16573//gamma-tubulin complex component 6	gi|571494790|ref|XP_003540507.2|//PREDICTED: protein trichome birefringence-like 41 [Glycine max]
100787815	1872	1.3412	0.0237452	Up	0.00077072	LOC100787815	NA	NA	NA	NA	gi|356556134|ref|XP_003546382.1|//PREDICTED: uncharacterized protein LOC100787815 [Glycine max]
100818887	1726	1.17957	0.0047779	Up	7.27411e-05	LOC100818887	NA	GO:0016740//transferase activity	NA	K20888//null;K16911//ATP-dependent RNA helicase DDX21 [EC:3.6.4.13]	gi|571486164|ref|XP_006590213.1|//PREDICTED: xyloglucan galactosyltransferase KATAMARI1 homolog [Glycine max]
100782863	1204	1.33763	0.0265383	Up	0.000915977	LOC100782863	GO:0005634//nucleus;GO:0005667//transcription factor complex	GO:0001228//transcriptional activator activity, RNA polymerase II transcription regulatory region sequence-specific binding;GO:0003682//chromatin binding;GO:0000977//RNA polymerase II regulatory region sequence-specific DNA binding;GO:0008270//zinc ion binding;GO:0001085//RNA polymerase II transcription factor binding;GO:0001071//nucleic acid binding transcription factor activity	GO:0010467//gene expression;GO:0009314//response to radiation;GO:0030154//cell differentiation;GO:0045944//positive regulation of transcription from RNA polymerase II promoter	K17895//GATA-binding protein 3	gi|955330718|ref|XP_003530174.3|//PREDICTED: GATA transcription factor 2-like [Glycine max]
100799906	1993	-1.5587	0.00332696	Down	4.38066e-05	LOC100799906	NA	GO:0005506//iron ion binding;GO:0016491//oxidoreductase activity	GO:0008152//metabolic process	K00517//null;K20619//null	gi|734409880|gb|KHN35404.1|//Cytochrome P450 78A3 [Glycine soja]
100306444	769	-1.522	0.0075214	Down	0.00014091	LOC100306444	NA	GO:0046872//metal ion binding	GO:0030001//metal ion transport	K10572//inositol-pentakisphosphate 2-kinase [EC:2.7.1.158];K12823//ATP-dependent RNA helicase DDX5/DBP2 [EC:3.6.4.13];K19307//25S rRNA (uracil2634-N3)-methyltransferase [EC:2.1.1.313]	gi|351720773|ref|NP_001235140.1|//uncharacterized protein LOC100306444 [Glycine max];gi|734423876|gb|KHN42457.1|//hypothetical protein glysoja_033925 [Glycine soja]
100814742	637	-1.12732	0.0325563	Down	0.00126001	LOC100814742	NA	NA	NA	NA	gi|356554675|ref|XP_003545669.1|//PREDICTED: protein EARLY RESPONSIVE TO DEHYDRATION 15-like [Glycine max]
100819368	2700	1.0344	0.00317966	Up	4.11744e-05	LOC100819368	NA	NA	NA	K17086//transmembrane 9 superfamily member 2/4	gi|571520215|ref|XP_006597958.1|//PREDICTED: transmembrane 9 superfamily member 11-like [Glycine max]
100800247	2345	-1.17791	0.000759029	Down	6.00756e-06	LOC100800247	NA	NA	NA	K10523//speckle-type POZ protein	gi|571487347|ref|XP_003538794.2|//PREDICTED: BTB/POZ domain-containing protein At5g67385 isoform X2 [Glycine max];gi|571487345|ref|XP_006590635.1|//PREDICTED: BTB/POZ domain-containing protein At5g67385 isoform X1 [Glycine max]
100784803	1720	-1.10748	0.0133887	Down	0.00033022	LOC100784803	GO:0005737//cytoplasm	GO:0004364//glutathione transferase activity;GO:0003824//catalytic activity	GO:0006749//glutathione metabolic process	K00799//glutathione S-transferase [EC:2.5.1.18]	gi|955365232|ref|XP_014622762.1|//PREDICTED: glutathione S-transferase TCHQD-like [Glycine max];gi|965666666|dbj|BAT82154.1|//hypothetical protein VIGAN_03211900 [Vigna angularis var. angularis]
100806584	1122	1.24533	0.0416351	Up	0.00187139	LOC100806584	NA	NA	NA	K01188//beta-glucosidase [EC:3.2.1.21]	gi|356563488|ref|XP_003549994.1|//PREDICTED: uncharacterized protein At3g49720-like isoform X1 [Glycine max];gi|571536919|ref|XP_006600908.1|//PREDICTED: uncharacterized protein At3g49720-like isoform X2 [Glycine max]
100792859	2244	-1.98976	9.10467e-05	Down	4.09892e-07	LOC100792859	NA	NA	NA	K01183//chitinase [EC:3.2.1.14];K14638//solute carrier family 15 (peptide/histidine transporter), member 3/4	gi|356540120|ref|XP_003538538.1|//PREDICTED: MACPF domain-containing protein At1g14780-like isoform X1 [Glycine max]
100500674	1030	1.49803	0.0135605	Up	0.000335443	LOC100500674	GO:0005634//nucleus	GO:0003677//DNA binding	GO:0006351//transcription, DNA-templated	K18490//homeobox protein OTX2;K09326//null	gi|356552220|ref|XP_003544467.1|//PREDICTED: WUSCHEL-related homeobox 4 [Glycine max]
100500633	1531	-1.04738	0.00134839	Down	1.3195e-05	LOC100500633	NA	NA	NA	NA	gi|356562177|ref|XP_003549348.1|//PREDICTED: uncharacterized protein LOC100500633 [Glycine max]
100800333	3567	1.10355	0.00345583	Up	4.69222e-05	LOC100800333	NA	NA	NA	K19984//exocyst complex component 5;K02184//formin 2	gi|955328405|ref|XP_014632872.1|//PREDICTED: formin-like protein 1, partial [Glycine max]
100778530	1804	-1.47544	0.0186172	Down	0.000528122	LOC100778530	NA	GO:0032559//adenyl ribonucleotide binding;GO:0004672//protein kinase activity	GO:0006464//cellular protein modification process	K14510//serine/threonine-protein kinase CTR1 [EC:2.7.11.1];K17535//serine/threonine-protein kinase TNNI3K [EC:2.7.11.1];K04365//B-Raf proto-oncogene serine/threonine-protein kinase [EC:2.7.11.1]	gi|571453628|ref|XP_006579565.1|//PREDICTED: serine/threonine-protein kinase HT1 [Glycine max]
100789560	1121	1.05792	0.0221766	Up	0.000693373	LOC100789560	NA	NA	NA	K15082//DNA repair protein RAD7	gi|734402699|gb|KHN32171.1|//hypothetical protein glysoja_035264 [Glycine soja]
100799018	1515	1.24899	0.0245089	Up	0.00080856	LOC100799018	NA	NA	NA	K10752//histone-binding protein RBBP4	gi|356538449|ref|XP_003537716.1|//PREDICTED: WD-40 repeat-containing protein MSI3-like [Glycine max]
100797983	1892	-1.00563	0.0265333	Down	0.000914564	LOC100797983	NA	GO:0000166//nucleotide binding	NA	K08900//mitochondrial chaperone BCS1	gi|356509208|ref|XP_003523343.1|//PREDICTED: probable mitochondrial chaperone bcs1 [Glycine max]
547680	1913	-1.28198	0.0302801	Down	0.00112795	MST1	GO:0031224//intrinsic component of membrane;GO:0016021//integral component of membrane	GO:0022857//transmembrane transporter activity;GO:0022891//substrate-specific transmembrane transporter activity	GO:0006810//transport;GO:0055085//transmembrane transport	K16055//trehalose 6-phosphate synthase/phosphatase [EC:2.4.1.15 3.1.3.12];K08150//MFS transporter, SP family, solute carrier family 2 (myo-inositol transporter), member 13	gi|351725049|ref|NP_001236311.1|//monosaccharide transporter [Glycine max];gi|951002762|ref|XP_014507427.1|//PREDICTED: sugar transport protein 14-like [Vigna radiata var. radiata]
100817528	1662	-1.97876	0.00426264	Down	6.21109e-05	LOC100817528	GO:0005622//intracellular	GO:0008270//zinc ion binding	NA	K12135//zinc finger protein CONSTANS	gi|356575548|ref|XP_003555902.1|//PREDICTED: zinc finger protein CONSTANS-LIKE 16-like [Glycine max]
100819698	1642	1.86608	0.0398664	Up	0.00175542	LOC100819698	NA	GO:0004175//endopeptidase activity	GO:0019538//protein metabolic process	K00924//null;K02882//large subunit ribosomal protein L18Ae	gi|359806832|ref|NP_001241567.1|//uncharacterized protein LOC100819698 precursor [Glycine max]
BGI_novel_G001865	1890	-1.3889	0.0324611	Down	0.00125468	NA	NA	GO:0016740//transferase activity	NA	K02984//small subunit ribosomal protein S3Ae;K13420//LRR receptor-like serine/threonine-protein kinase FLS2 [EC:2.7.11.1]	gi|255635550|gb|ACU18125.1|//unknown [Glycine max]
100789652	1290	-1.08926	0.0141367	Down	0.000356467	LOC100789652	NA	NA	NA	K11418//histone deacetylase 11 [EC:3.5.1.98]	gi|574584786|ref|NP_001276236.1|//uncharacterized protein LOC100789652 [Glycine max];gi|955343279|ref|XP_014618026.1|//PREDICTED: uncharacterized protein LOC100789652 isoform X1 [Glycine max]
100781880	1732	1.96821	0.00106284	Up	9.60716e-06	LOC100781880	NA	NA	NA	K12951//cation-transporting P-type ATPase D [EC:3.6.3.-];K15889//prenylcysteine alpha-carboxyl methylesterase [EC:3.1.1.-]	gi|734396487|gb|KHN29763.1|//Major cell-surface adhesin PAc [Glycine soja]
100796712	1583	1.61763	0.0331936	Up	0.00130396	LOC100796712	NA	NA	NA	K02930//large subunit ribosomal protein L4e	gi|356572399|ref|XP_003554356.1|//PREDICTED: 60S ribosomal protein L4-like [Glycine max]
100795809	4115	1.25323	0.00662594	Up	0.000115167	LOC100795809	GO:0031224//intrinsic component of membrane	GO:0016759//cellulose synthase activity;GO:0046914//transition metal ion binding	GO:0045229//external encapsulating structure organization;GO:0009250//glucan biosynthetic process	K10999//cellulose synthase A [EC:2.4.1.12]	gi|356499529|ref|XP_003518592.1|//PREDICTED: cellulose synthase A catalytic subunit 2 [UDP-forming] [Glycine max]
100819636	1781	1.01096	0.0173	Up	0.000475682	LOC100819636	NA	NA	NA	K02930//large subunit ribosomal protein L4e	gi|955312529|ref|XP_014629347.1|//PREDICTED: 60S ribosomal protein L4-like isoform X1 [Glycine max];gi|571446129|ref|XP_006577004.1|//PREDICTED: 60S ribosomal protein L4-like isoform X2 [Glycine max]
100778363	1433	1.00029	0.000355013	Up	2.20836e-06	LOC100778363	GO:0044424//intracellular part	GO:0016832//aldehyde-lyase activity	GO:0006007//glucose catabolic process	K01623//fructose-bisphosphate aldolase, class I [EC:4.1.2.13]	gi|363807310|ref|NP_001242367.1|//uncharacterized protein LOC100778363 [Glycine max]
100776987	1712	-1.07773	0.0103157	Down	0.000221219	LOC100776987	GO:0005634//nucleus	GO:0003677//DNA binding;GO:0003700//transcription factor activity, sequence-specific DNA binding	GO:0006355//regulation of transcription, DNA-templated	K09287//RAV-like factor	gi|356495986|ref|XP_003516851.1|//PREDICTED: AP2/ERF and B3 domain-containing transcription repressor TEM1-like [Glycine max]
100793732	1822	-1.50279	0.00528984	Down	8.5255e-05	LOC100793732	NA	NA	NA	NA	gi|356538775|ref|XP_003537876.1|//PREDICTED: BTB/POZ domain-containing protein At3g05675-like [Glycine max]
100806878	2322	1.59067	5.88713e-06	Up	1.38219e-08	LOC100806878	NA	GO:0016491//oxidoreductase activity	GO:0055114//oxidation-reduction process	K17839//polyamine oxidase [EC:1.5.3.17 1.5.3.-]	gi|571511910|ref|XP_006596492.1|//PREDICTED: probable polyamine oxidase 4 isoform X1 [Glycine max];gi|902149448|gb|KNA05323.1|//hypothetical protein SOVF_191510 isoform B [Spinacia oleracea];gi|593498834|ref|XP_007141975.1|//hypothetical protein PHAVU_008G241700g [Phaseolus vulgaris]
100799829	2194	1.82907	3.24426e-05	Up	1.14646e-07	LOC100799829	NA	NA	NA	K13667//protein glucosyltransferase [EC:2.4.1.-]	gi|356561622|ref|XP_003549080.1|//PREDICTED: O-glucosyltransferase rumi homolog [Glycine max]
100817228	1843	1.51869	0.0212718	Up	0.000650795	LOC100817228	NA	GO:0032559//adenyl ribonucleotide binding;GO:0003824//catalytic activity	NA	K01648//ATP citrate (pro-S)-lyase [EC:2.3.3.8]	gi|356557084|ref|XP_003546848.1|//PREDICTED: ATP-citrate synthase alpha chain protein 1-like [Glycine max]
100775399	2149	-1.24186	0.0208019	Down	0.000628361	LOC100775399	NA	NA	NA	NA	gi|356499153|ref|XP_003518407.1|//PREDICTED: uncharacterized protein LOC100775399 isoform X1 [Glycine max]
100804321	1994	-1.05146	0.0206511	Down	0.000620887	LOC100804321	NA	NA	NA	K19747//BAHD acyltransferase [EC:2.3.1.-]	gi|356504284|ref|XP_003520927.1|//PREDICTED: BAHD acyltransferase DCR-like [Glycine max]
BGI_novel_G000542	1686	2.23191	0.0201002	Up	0.00059549	NA	NA	GO:0004252//serine-type endopeptidase activity	GO:0006508//proteolysis	K01358//ATP-dependent Clp protease, protease subunit [EC:3.4.21.92]	gi|255637140|gb|ACU18901.1|//unknown [Glycine max]
100812468	1000	2.12336	0.00999122	Up	0.00021015	LOC100812468	NA	GO:0016772//transferase activity, transferring phosphorus-containing groups	GO:0006796//phosphate-containing compound metabolic process	K01647//citrate synthase [EC:2.3.3.1]	gi|734378599|gb|KHN22156.1|//Cyclin-U4-1 [Glycine soja]
100775306	841	-2.00272	0.00510664	Down	7.92523e-05	LOC100775306	NA	GO:0004553//hydrolase activity, hydrolyzing O-glycosyl compounds	GO:0006026//aminoglycan catabolic process	K01183//chitinase [EC:3.2.1.14]	gi|947080783|gb|KRH29572.1|//hypothetical protein GLYMA_11G124500 [Glycine max]
100788222	1964	1.18435	0.00712128	Up	0.00012898	LOC100788222	GO:0016021//integral component of membrane	GO:0016705//oxidoreductase activity, acting on paired donors, with incorporation or reduction of molecular oxygen;GO:0005506//iron ion binding;GO:0016491//oxidoreductase activity	GO:0006631//fatty acid metabolic process;GO:0055114//oxidation-reduction process;GO:0006629//lipid metabolic process	K13076//Delta8-fatty-acid desaturase [EC:1.14.19.4]	gi|951055379|ref|XP_014521463.1|//PREDICTED: delta(8)-fatty-acid desaturase 2-like [Vigna radiata var. radiata];gi|356498248|ref|XP_003517965.1|//PREDICTED: delta(8)-fatty-acid desaturase 2-like [Glycine max]
100790638	1747	2.30823	1.15346e-05	Up	3.04314e-08	LOC100790638	NA	NA	NA	K13227//UDP-glucosyltransferase BX8/BX9 [EC:2.4.1.202];K00699//glucuronosyltransferase [EC:2.4.1.17];K13030//cyanohydrin beta-glucosyltransferase [EC:2.4.1.85]	gi|356552902|ref|XP_003544801.1|//PREDICTED: 7-deoxyloganetin glucosyltransferase-like [Glycine max]
547643	2695	1.42112	0.000467262	Up	3.1328e-06	LOC547643	NA	GO:0046914//transition metal ion binding;GO:0008172//S-methyltransferase activity	GO:0000097//sulfur amino acid biosynthetic process;GO:0006730//one-carbon metabolic process	K00549//5-methyltetrahydropteroyltriglutamate--homocysteine methyltransferase [EC:2.1.1.14]	gi|351724907|ref|NP_001235794.1|//methionine synthase [Glycine max]
100793313	1752	1.48017	3.33346e-08	Up	3.87283e-11	LOC100793313	NA	GO:0016757//transferase activity, transferring glycosyl groups	NA	K13496//UDP-glucosyl transferase 73C [EC:2.4.1.-];K14595//abscisate beta-glucosyltransferase [EC:2.4.1.263];K18822//soyasapogenol B glucuronide galactosyltransferase [EC:2.4.1.272];K00699//glucuronosyltransferase [EC:2.4.1.17]	gi|356560761|ref|XP_003548656.1|//PREDICTED: UDP-glucose flavonoid 3-O-glucosyltransferase 7-like [Glycine max]
100812294	1248	1.08226	0.00144559	Up	1.47305e-05	LOC100812294	NA	NA	NA	NA	gi|571477487|ref|XP_003533979.2|//PREDICTED: glutaminyl-peptide cyclotransferase-like [Glycine max]
100791645	2595	1.30264	0.00662857	Up	0.000115677	LOC100791645	NA	GO:0016759//cellulose synthase activity	NA	K13680//beta-mannan synthase [EC:2.4.1.32]	gi|356542704|ref|XP_003539806.1|//PREDICTED: glucomannan 4-beta-mannosyltransferase 2-like [Glycine max]
100809422	1208	1.31917	0.0445982	Up	0.00206394	LOC100809422	NA	NA	NA	K01681//aconitate hydratase [EC:4.2.1.3];K13422//transcription factor MYC2	gi|571472480|ref|XP_006585623.1|//PREDICTED: transcription factor bHLH18-like [Glycine max]
100799425	2028	-1.16048	0.00142364	Down	1.4369e-05	LOC100799425	NA	NA	NA	K14207//solute carrier family 38 (sodium-coupled neutral amino acid transporter), member 2	gi|356551318|ref|XP_003544023.1|//PREDICTED: probable sodium-coupled neutral amino acid transporter 6 [Glycine max]
100305899	862	1.35994	0.0363562	Up	0.0015118	LOC100305899	NA	NA	NA	NA	gi|356541805|ref|XP_003539363.1|//PREDICTED: protein RALF-like 34 [Glycine max]
100788703	858	1.53992	0.0445017	Up	0.00205409	LOC100788703	NA	NA	NA	NA	gi|356522047|ref|XP_003529661.1|//PREDICTED: major latex allergen Hev b 5-like [Glycine max]
100797625	1099	1.24384	0.0372984	Up	0.00157265	LOC100797625	NA	NA	NA	K14563//rRNA 2'-O-methyltransferase fibrillarin [EC:2.1.1.-]	gi|356567826|ref|XP_003552116.1|//PREDICTED: mediator of RNA polymerase II transcription subunit 36a [Glycine max]
100791536	2000	1.07139	0.024554	Up	0.000810642	LOC100791536	GO:0016020//membrane	NA	GO:0006810//transport	K15109//solute carrier family 25 (mitochondrial carnitine/acylcarnitine transporter), member 20/29	gi|356528934|ref|XP_003533052.1|//PREDICTED: mitochondrial arginine transporter BAC2-like [Glycine max]
100775513	2162	-1.11092	0.000108872	Down	5.08588e-07	LOC100775513	GO:0030687//preribosome, large subunit precursor	NA	GO:0000470//maturation of LSU-rRNA;GO:0000460//maturation of 5.8S rRNA;GO:0006325//chromatin organization;GO:0000478//endonucleolytic cleavage involved in rRNA processing	K16912//ribosomal biogenesis protein LAS1	gi|356553649|ref|XP_003545166.1|//PREDICTED: uncharacterized protein LOC100775513 [Glycine max];gi|947065455|gb|KRH14598.1|//hypothetical protein GLYMA_14G036100 [Glycine max]
100789387	1440	-1.27036	0.00310369	Down	3.98901e-05	LOC100789387	NA	NA	NA	K06699//proteasome activator subunit 4;K12472//epidermal growth factor receptor substrate 15	gi|356517112|ref|XP_003527234.1|//PREDICTED: BURP domain-containing protein 3-like [Glycine max]
100777527	1562	-1.35849	0.00948944	Down	0.000195756	LOC100777527	NA	NA	NA	NA	gi|955337304|ref|XP_014634767.1|//PREDICTED: uncharacterized protein LOC100784644 [Glycine max]
100806278	2086	-1.58855	0.0189473	Down	0.000546199	LOC100806278	NA	NA	NA	K18789//xylogalacturonan beta-1,3-xylosyltransferase [EC:2.4.2.41]	gi|955390299|ref|XP_014627635.1|//PREDICTED: probable glycosyltransferase At5g03795 isoform X1 [Glycine max];gi|356570806|ref|XP_003553575.1|//PREDICTED: probable glycosyltransferase At5g03795 isoform X2 [Glycine max]
100818639	1661	1.05227	0.0398664	Up	0.00175663	LOC100818639	NA	NA	NA	K09422//myb proto-oncogene protein, plant	gi|356519068|ref|XP_003528196.1|//PREDICTED: transcription factor MYB51 [Glycine max]
100788810	1214	-1.37282	0.0188512	Down	0.000541982	LOC100788810	NA	NA	NA	NA	gi|734343143|gb|KHN10266.1|//hypothetical protein glysoja_017870 [Glycine soja]
100815037	3232	1.51727	0.0421437	Up	0.00189935	LOC100815037	NA	GO:0030246//carbohydrate binding;GO:0015925//galactosidase activity;GO:0043167//ion binding	GO:0044238//primary metabolic process	K12309//beta-galactosidase [EC:3.2.1.23]	gi|356508931|ref|XP_003523206.1|//PREDICTED: beta-galactosidase 10 [Glycine max]
100782997	1471	-2.63473	0.00123975	Down	1.17029e-05	LOC100782997	GO:0044464//cell part	NA	NA	K07874//Ras-related protein Rab-1A;K00801//farnesyl-diphosphate farnesyltransferase [EC:2.5.1.21]	gi|571496419|ref|XP_006593604.1|//PREDICTED: WAT1-related protein At4g08290-like isoform X2 [Glycine max];gi|356549415|ref|XP_003543089.1|//PREDICTED: WAT1-related protein At4g08290-like isoform X1 [Glycine max]
100808741	4417	-1.04067	0.00595451	Down	0.000100311	LOC100808741	NA	NA	NA	NA	gi|955344577|ref|XP_014618401.1|//PREDICTED: protein TIME FOR COFFEE-like isoform X3 [Glycine max];gi|955344579|ref|XP_014618402.1|//PREDICTED: protein TIME FOR COFFEE-like isoform X4 [Glycine max];gi|356536773|ref|XP_003536909.1|//PREDICTED: protein TIME FOR COFFEE-like isoform X2 [Glycine max];gi|571481355|ref|XP_006588630.1|//PREDICTED: protein TIME FOR COFFEE-like isoform X1 [Glycine max]
100810927	3396	1.6045	0.0124781	Up	0.000297494	LOC100810927	NA	GO:0004175//endopeptidase activity;GO:0032559//adenyl ribonucleotide binding;GO:0042623//ATPase activity, coupled	GO:0019538//protein metabolic process	K08675//Lon-like ATP-dependent protease [EC:3.4.21.-]	gi|571565779|ref|XP_003555805.2|//PREDICTED: lon protease homolog 1, mitochondrial-like [Glycine max]
100779483	2629	1.89524	0.0159546	Up	0.000426101	LOC100779483	NA	NA	NA	K02209//DNA replication licensing factor MCM5 [EC:3.6.4.12]	gi|356562886|ref|XP_003549699.1|//PREDICTED: DNA replication licensing factor MCM5-like [Glycine max]
100820510	604	1.11758	0.000110141	Up	5.19846e-07	LOC100820510	NA	GO:0015036//disulfide oxidoreductase activity	GO:0019725//cellular homeostasis	K03676//glutaredoxin 3	gi|356505522|ref|XP_003521539.1|//PREDICTED: monothiol glutaredoxin-S6-like [Glycine max]
100778463	2586	-1.26255	0.00117912	Down	1.09308e-05	LOC100778463	GO:0031224//intrinsic component of membrane	NA	NA	K13946//auxin influx carrier (AUX1 LAX family)	gi|356504042|ref|XP_003520808.1|//PREDICTED: auxin transporter-like protein 2 [Glycine max]
100788685	5549	-1.67381	0.00351966	Down	4.81328e-05	LOC100788685	NA	NA	NA	K11423//histone-lysine N-methyltransferase SETD2 [EC:2.1.1.43]	gi|734313101|gb|KHN01201.1|//Protein FAR1-RELATED SEQUENCE 6, partial [Glycine soja]
100780646	2501	2.237	0.0115805	Up	0.000265275	LOC100780646	NA	NA	NA	K02605//origin recognition complex subunit 3	gi|571491652|ref|XP_006592003.1|//PREDICTED: origin of replication complex subunit 3 [Glycine max]
100500396	554	-2.01861	0.0478099	Down	0.00228663	LOC100500396	NA	NA	GO:0006950//response to stress	NA	gi|351726900|ref|NP_001237398.1|//uncharacterized protein LOC100500396 [Glycine max]
100783727	1281	-1.82681	0.0273205	Down	0.000958186	LOC100783727	NA	NA	NA	K01953//asparagine synthase (glutamine-hydrolysing) [EC:6.3.5.4];K13783//MFS transporter, OPA family, solute carrier family 37 (glycerol-3-phosphate transporter), member 1/2	gi|356549751|ref|XP_003543254.1|//PREDICTED: stem-specific protein TSJT1 [Glycine max]
100799029	1262	1.10489	0.00843187	Up	0.000168576	LOC100799029	NA	NA	NA	K06195//ApaG protein	gi|571451112|ref|XP_006578635.1|//PREDICTED: uncharacterized protein LOC100799029 [Glycine max]
100799654	2754	-1.03522	0.0138311	Down	0.000344145	LOC100799654	NA	GO:0004175//endopeptidase activity;GO:0005515//protein binding	GO:0044092//negative regulation of molecular function;GO:0019538//protein metabolic process	K04733//interleukin-1 receptor-associated kinase 4 [EC:2.7.11.1];K13199//plasminogen activator inhibitor 1 RNA-binding protein;K12663//Delta(3,5)-Delta(2,4)-dienoyl-CoA isomerase [EC:5.3.3.-];K01183//chitinase [EC:3.2.1.14];K00121//S-(hydroxymethyl)glutathione dehydrogenase / alcohol dehydrogenase [EC:1.1.1.284 1.1.1.1]	gi|356564135|ref|XP_003550312.1|//PREDICTED: subtilisin-like protease SBT1.7 [Glycine max]
100775428	2640	-1.64465	6.67139e-05	Down	2.75416e-07	LOC100775428	GO:0009506//plasmodesma;GO:0016021//integral component of membrane;GO:0005886//plasma membrane	GO:0004674//protein serine/threonine kinase activity;GO:0005524//ATP binding	GO:0006468//protein phosphorylation;GO:0042742//defense response to bacterium	K04733//interleukin-1 receptor-associated kinase 4 [EC:2.7.11.1];K04730//interleukin-1 receptor-associated kinase 1 [EC:2.7.11.1]	gi|955386136|ref|XP_014626734.1|//PREDICTED: putative receptor-like protein kinase At4g00960 [Glycine max]
100526978	857	1.80922	0.0112954	Up	0.000254532	LOC100526978	NA	NA	NA	NA	gi|734400259|gb|KHN31333.1|//hypothetical protein glysoja_022987 [Glycine soja]
100813671	2768	1.83056	0.0390517	Up	0.00169761	LOC100813671	NA	NA	NA	K20285//Rab9 effector protein with kelch motifs	gi|955332415|ref|XP_014633723.1|//PREDICTED: acyl-CoA-binding domain-containing protein 4-like isoform X3 [Glycine max];gi|955332411|ref|XP_014633721.1|//PREDICTED: acyl-CoA-binding domain-containing protein 4-like isoform X1 [Glycine max]
100797869	4703	-1.65902	0.000611452	Down	4.46953e-06	LOC100797869	NA	NA	NA	K13459//disease resistance protein RPS2	gi|571465379|ref|XP_006583346.1|//PREDICTED: uncharacterized protein LOC100797869 isoform X2 [Glycine max];gi|571465377|ref|XP_006583345.1|//PREDICTED: uncharacterized protein LOC100797869 isoform X1 [Glycine max]
100776572	2372	-1.10353	0.00493143	Down	7.57947e-05	LOC100776572	NA	NA	NA	K11804//WD repeat-containing protein 42A	gi|947074059|gb|KRH22950.1|//hypothetical protein GLYMA_13G329300 [Glycine max];gi|955360179|ref|XP_014621553.1|//PREDICTED: DDB1- and CUL4-associated factor 8-like isoform X2 [Glycine max];gi|955360177|ref|XP_014621552.1|//PREDICTED: DDB1- and CUL4-associated factor 8-like isoform X1 [Glycine max]
100818055	814	2.04625	0.00377255	Up	5.28696e-05	LOC100818055	NA	NA	NA	NA	gi|356575550|ref|XP_003555903.1|//PREDICTED: uncharacterized protein LOC100818055 [Glycine max]
100819820	2887	-1.6974	0.000160332	Down	8.18834e-07	LOC100819820	GO:0016021//integral component of membrane	GO:0030246//carbohydrate binding;GO:0004674//protein serine/threonine kinase activity;GO:0005524//ATP binding	GO:0006468//protein phosphorylation;GO:0048544//recognition of pollen	K04733//interleukin-1 receptor-associated kinase 4 [EC:2.7.11.1];K04730//interleukin-1 receptor-associated kinase 1 [EC:2.7.11.1]	gi|571450655|ref|XP_006578491.1|//PREDICTED: G-type lectin S-receptor-like serine/threonine-protein kinase At4g27290 isoform X2 [Glycine max];gi|571450653|ref|XP_006578490.1|//PREDICTED: G-type lectin S-receptor-like serine/threonine-protein kinase At4g27290 isoform X1 [Glycine max];gi|734311493|gb|KHN00079.1|//Receptor-like serine/threonine-protein kinase SD1-6 [Glycine soja]
BGI_novel_G002053	1449	2.10628	0.0101889	Up	0.000217514	NA	NA	NA	NA	K07199//5'-AMP-activated protein kinase, regulatory beta subunit	gi|734366007|gb|KHN17943.1|//5'-AMP-activated protein kinase subunit beta-1 [Glycine soja]
100813065	2563	1.08853	0.0492331	Up	0.00241429	LOC100813065	GO:0016020//membrane	GO:0000166//nucleotide binding	NA	K04733//interleukin-1 receptor-associated kinase 4 [EC:2.7.11.1]	gi|356507598|ref|XP_003522551.1|//PREDICTED: probable inactive receptor kinase At4g23740 [Glycine max]
100793718	672	-1.4576	0.00345583	Down	4.71763e-05	LOC100793718	NA	NA	NA	NA	gi|955314186|ref|XP_003520907.2|//PREDICTED: uncharacterized protein LOC100793718 [Glycine max]
100795528	1839	1.48008	0.00170079	Up	1.82703e-05	LOC100795528	NA	NA	NA	K07418//null;K00512//steroid 17alpha-monooxygenase / 17alpha-hydroxyprogesterone aldolase [EC:1.14.14.19 4.1.2.30];K07408//cytochrome P450, family 1, subfamily A, polypeptide 1 [EC:1.14.14.1]	gi|571498828|ref|XP_003541540.2|//PREDICTED: cytochrome P450 71A26-like [Glycine max]
100817682	1426	-1.20588	0.00920793	Down	0.000189218	LOC100817682	NA	GO:0003824//catalytic activity;GO:0050662//coenzyme binding	GO:0008152//metabolic process	K17871//NADH:ubiquinone reductase (non-electrogenic) [EC:1.6.5.9]	gi|356539207|ref|XP_003538091.1|//PREDICTED: apoptosis-inducing factor homolog A [Glycine max]
100779411	1279	-2.04311	0.0426874	Down	0.00193522	LOC100779411	NA	NA	NA	NA	gi|356548715|ref|XP_003542745.1|//PREDICTED: uncharacterized protein LOC100779411 [Glycine max]
100778860	1097	1.90469	0.0221766	Up	0.000694043	LOC100778860	NA	GO:0003677//DNA binding	GO:0006351//transcription, DNA-templated	K09264//MADS-box transcription factor, plant	gi|955391505|ref|XP_014627840.1|//PREDICTED: truncated transcription factor CAULIFLOWER A-like isoform X1 [Glycine max];gi|356575916|ref|XP_003556082.1|//PREDICTED: truncated transcription factor CAULIFLOWER A-like isoform X2 [Glycine max]
102669970	709	2.14714	0.011968	Up	0.000278668	LOC102669970	NA	NA	NA	NA	gi|574584467|ref|NP_001276235.1|//uncharacterized protein LOC102669970 [Glycine max]
547554	1187	3.29111	1.0026e-05	Up	2.52379e-08	PM34	NA	GO:0003824//catalytic activity	GO:0008152//metabolic process	K11147//dehydrogenase/reductase SDR family member 4 [EC:1.1.-.-]	gi|351722943|ref|NP_001238285.1|//seed maturation protein PM34 [Glycine max]
100817537	2819	1.21804	0.000120234	Up	5.75633e-07	LOC100817537	NA	NA	NA	K04733//interleukin-1 receptor-associated kinase 4 [EC:2.7.11.1];K13199//plasminogen activator inhibitor 1 RNA-binding protein;K12663//Delta(3,5)-Delta(2,4)-dienoyl-CoA isomerase [EC:5.3.3.-];K01183//chitinase [EC:3.2.1.14]	gi|356544850|ref|XP_003540860.1|//PREDICTED: subtilisin-like protease SBT1.6 [Glycine max]
100817152	1248	-1.95591	0.0195128	Down	0.000570057	LOC100817152	NA	NA	NA	K05282//gibberellin 20-oxidase [EC:1.14.11.12];K04125//gibberellin 2-oxidase [EC:1.14.11.13];K01951//GMP synthase (glutamine-hydrolysing) [EC:6.3.5.2]	gi|356571969|ref|XP_003554143.1|//PREDICTED: probable 2-oxoglutarate-dependent dioxygenase AOP1 [Glycine max]
100795432	1990	-1.36004	0.0197039	Down	0.000576594	LOC100795432	NA	NA	NA	K04733//interleukin-1 receptor-associated kinase 4 [EC:2.7.11.1];K17600//vacuolar protein sorting-associated protein 54;K00654//serine palmitoyltransferase [EC:2.3.1.50];K08235//xyloglucan:xyloglucosyl transferase [EC:2.4.1.207]	gi|571539583|ref|XP_006601318.1|//PREDICTED: F-box protein PP2-B10-like [Glycine max]
100805839	2636	-2.4719	0.00390545	Down	5.52047e-05	LOC100805839	NA	GO:0015926//glucosidase activity	GO:0044238//primary metabolic process	K15920//beta-D-xylosidase 4 [EC:3.2.1.37]	gi|356556038|ref|XP_003546334.1|//PREDICTED: beta-D-xylosidase 1 [Glycine max]
BGI_novel_G000274	3125	2.9291	0.000882201	Up	7.5947e-06	NA	GO:0005968//Rab-protein geranylgeranyltransferase complex	GO:0004663//Rab geranylgeranyltransferase activity	GO:0018344//protein geranylgeranylation	K14050//geranylgeranyl transferase type-2 subunit alpha [EC:2.5.1.60]	gi|734397076|gb|KHN29941.1|//Geranylgeranyl transferase type-2 subunit alpha [Glycine soja]
100801622	2306	1.02902	0.0298247	Up	0.00109757	LOC100801622	NA	GO:0008138//protein tyrosine/serine/threonine phosphatase activity;GO:0004725//protein tyrosine phosphatase activity;GO:0016791//phosphatase activity	GO:0035335//peptidyl-tyrosine dephosphorylation	K01110//phosphatidylinositol-3,4,5-trisphosphate 3-phosphatase and dual-specificity protein phosphatase PTEN [EC:3.1.3.16 3.1.3.48 3.1.3.67]	gi|356495486|ref|XP_003516608.1|//PREDICTED: uncharacterized protein LOC100801622 [Glycine max]
100782532	1907	1.18608	0.026851	Up	0.000931523	LOC100782532	NA	GO:0046914//transition metal ion binding	NA	K10664//E3 ubiquitin-protein ligase ATL6/9/15/31/42/55 [EC:2.3.2.27]	gi|734393922|gb|KHN28401.1|//E3 ubiquitin-protein ligase ATL6 [Glycine soja]
100786236	1353	-1.0406	0.0183858	Down	0.000518897	LOC100786236	GO:0030312//external encapsulating structure;GO:0005576//extracellular region	GO:0016758//transferase activity, transferring hexosyl groups;GO:0016798//hydrolase activity, acting on glycosyl bonds	GO:0044042//glucan metabolic process	K08235//xyloglucan:xyloglucosyl transferase [EC:2.4.1.207]	gi|356496189|ref|XP_003516952.1|//PREDICTED: probable xyloglucan endotransglucosylase/hydrolase protein 30 [Glycine max]
BGI_novel_G003228	2945	-2.91283	4.22133e-05	Down	1.5837e-07	NA	NA	GO:0008889//glycerophosphodiester phosphodiesterase activity	GO:0006629//lipid metabolic process	K01126//glycerophosphoryl diester phosphodiesterase [EC:3.1.4.46]	gi|947049094|gb|KRG98622.1|//hypothetical protein GLYMA_18G085400 [Glycine max]
100792177	2130	-1.43004	0.0124098	Down	0.000294869	LOC100792177	GO:0031224//intrinsic component of membrane	GO:0015291//secondary active transmembrane transporter activity	GO:0015698//inorganic anion transport	K08176//MFS transporter, PHS family, inorganic phosphate transporter	gi|358249044|ref|NP_001240239.1|//probable inorganic phosphate transporter 1-7-like [Glycine max]
BGI_novel_G001236	3656	-1.89292	0.0020912	Down	2.40426e-05	NA	NA	NA	NA	K04730//interleukin-1 receptor-associated kinase 1 [EC:2.7.11.1];K01507//inorganic pyrophosphatase [EC:3.6.1.1]	gi|947100980|gb|KRH49472.1|//hypothetical protein GLYMA_07G156900 [Glycine max]
100806333	1882	2.50673	0.00345583	Up	4.67347e-05	LOC100806333	NA	NA	NA	K17866//diphthamide biosynthesis protein 2;K12818//ATP-dependent RNA helicase DHX8/PRP22 [EC:3.6.4.13]	gi|356515333|ref|XP_003526355.1|//PREDICTED: protein ZINC INDUCED FACILITATOR-LIKE 1-like isoform X1 [Glycine max]
100784387	2071	-2.12496	0.0336171	Down	0.00132955	LOC100784387	NA	NA	NA	K04733//interleukin-1 receptor-associated kinase 4 [EC:2.7.11.1]	gi|955391270|ref|XP_006605913.2|//PREDICTED: probable receptor-like protein kinase At5g39020 isoform X1 [Glycine max];gi|955391272|ref|XP_006605914.2|//PREDICTED: probable receptor-like protein kinase At5g39020 isoform X2 [Glycine max]
100784729	1444	1.64995	0.00149772	Up	1.54793e-05	LOC100784729	NA	NA	NA	NA	gi|955386774|ref|XP_014626869.1|//PREDICTED: probable inactive patatin-like protein 9 [Glycine max]
547604	1791	1.10815	0.0174385	Up	0.000480335	MIPS	NA	GO:0016872//intramolecular lyase activity	GO:0006644//phospholipid metabolic process;GO:0006020//inositol metabolic process	K01858//myo-inositol-1-phosphate synthase [EC:5.5.1.4]	gi|351723947|ref|NP_001235249.1|//myo-inositol-3-phosphate synthase [Glycine max]
100808567	1144	-1.61192	0.000677066	Down	5.1458e-06	LOC100808567	NA	GO:0046914//transition metal ion binding;GO:0008270//zinc ion binding;GO:0003824//catalytic activity	NA	NA	gi|571541678|ref|XP_006601831.1|//PREDICTED: uncharacterized protein LOC100808567 isoform X1 [Glycine max];gi|358249282|ref|NP_001240279.1|//uncharacterized protein LOC100808567 [Glycine max]
100798144	1313	1.12105	0.0435082	Up	0.00199665	LOC100798144	NA	NA	NA	K00430//peroxidase [EC:1.11.1.7]	gi|571553476|ref|XP_006603836.1|//PREDICTED: peroxidase 31-like [Glycine max]
100810323	3251	-1.33507	0.011032	Down	0.000244859	LOC100810323	GO:0016021//integral component of membrane	GO:0004674//protein serine/threonine kinase activity;GO:0005524//ATP binding	GO:0006468//protein phosphorylation	K00924//null;K04733//interleukin-1 receptor-associated kinase 4 [EC:2.7.11.1];K04730//interleukin-1 receptor-associated kinase 1 [EC:2.7.11.1]	gi|356532950|ref|XP_003535032.1|//PREDICTED: probable leucine-rich repeat receptor-like protein kinase At5g49770 [Glycine max];gi|947088039|gb|KRH36704.1|//hypothetical protein GLYMA_09G018900 [Glycine max]
106798744	1934	1.99953	0.0487707	Up	0.00236227	LOC106798744	NA	NA	NA	K03517//quinolinate synthase [EC:2.5.1.72]	gi|734329891|gb|KHN06546.1|//hypothetical protein glysoja_010890 [Glycine soja];gi|922337507|ref|XP_013446743.1|//sensor kinase [Medicago truncatula]
100805895	903	-1.04936	0.0248401	Down	0.000827303	LOC100805895	NA	GO:0003677//DNA binding;GO:0001071//nucleic acid binding transcription factor activity	GO:0010467//gene expression	K13425//WRKY transcription factor 22;K13459//disease resistance protein RPS2;K16225//probable WRKY transcription factor 52	gi|937500778|ref|NP_001302438.1|//probable WRKY transcription factor 70-like [Glycine max]
100805634	1030	-1.73971	0.0492331	Down	0.00241269	LOC100805634	NA	NA	NA	K14488//SAUR family protein	gi|356516834|ref|XP_003527098.1|//PREDICTED: auxin-induced protein 15A [Glycine max]
BGI_novel_G001376	1221	-1.93933	0.0259228	Down	0.000887203	NA	GO:0016021//integral component of membrane	NA	NA	NA	gi|947094571|gb|KRH43156.1|//hypothetical protein GLYMA_08G134200 [Glycine max]
102665617	1196	-1.33961	0.0146374	Down	0.000376609	LOC102665617	NA	GO:0046872//metal ion binding	NA	K16281//RING-H2 zinc finger protein RHA1	gi|571486925|ref|XP_006590507.1|//PREDICTED: E3 ubiquitin-protein ligase RHA1B-like [Glycine max]
100790376	5179	-2.02436	0.000468716	Down	3.19128e-06	LOC100790376	GO:0009506//plasmodesma;GO:0005622//intracellular;GO:0016021//integral component of membrane;GO:0005886//plasma membrane	GO:0000155//phosphorelay sensor kinase activity;GO:1901363//heterocyclic compound binding;GO:0097159//organic cyclic compound binding;GO:0042803//protein homodimerization activity	GO:0023014//signal transduction by protein phosphorylation;GO:0018106//peptidyl-histidine phosphorylation;GO:0000160//phosphorelay signal transduction system;GO:0009553//embryo sac development;GO:0006974//cellular response to DNA damage stimulus;GO:0080117//secondary growth;GO:0010087//phloem or xylem histogenesis	K14489//arabidopsis histidine kinase 2/3/4 (cytokinin receptor) [EC:2.7.13.3];K08737//DNA mismatch repair protein MSH6	gi|356503926|ref|XP_003520750.1|//PREDICTED: histidine kinase CKI1 [Glycine max]
100798117	1562	-1.97613	0.0111359	Down	0.000247973	LOC100798117	NA	NA	NA	K12135//zinc finger protein CONSTANS	gi|571481269|ref|XP_006588604.1|//PREDICTED: zinc finger protein CONSTANS-LIKE 13-like [Glycine max]
100787258	1807	-1.4107	0.00217514	Down	2.52182e-05	LOC100787258	NA	NA	NA	K06997//PLP dependent protein;K07393//putative glutathione S-transferase	gi|356515264|ref|XP_003526321.1|//PREDICTED: UPF0481 protein At3g47200-like [Glycine max]
100781718	1517	1.65478	0.000773817	Up	6.19952e-06	LOC100781718	GO:0016020//membrane;GO:0044464//cell part	NA	NA	K07874//Ras-related protein Rab-1A;K00801//farnesyl-diphosphate farnesyltransferase [EC:2.5.1.21]	gi|734427517|gb|KHN44250.1|//hypothetical protein glysoja_024470, partial [Glycine soja];gi|356509316|ref|XP_003523396.1|//PREDICTED: WAT1-related protein At5g40210-like [Glycine max]
100793412	1405	-1.88467	7.90214e-05	Down	3.40453e-07	LOC100793412	GO:0044424//intracellular part	GO:0032559//adenyl ribonucleotide binding;GO:0016772//transferase activity, transferring phosphorus-containing groups	GO:0006796//phosphate-containing compound metabolic process	K16190//glucuronokinase [EC:2.7.1.43]	gi|363807602|ref|NP_001242154.1|//uncharacterized protein LOC100793412 [Glycine max]
100816256	1701	1.72343	0.00789109	Up	0.000153371	LOC100816256	NA	GO:0016837//carbon-oxygen lyase activity, acting on polysaccharides	NA	K01728//pectate lyase [EC:4.2.2.2]	gi|571490403|ref|XP_006591479.1|//PREDICTED: probable pectate lyase 5 [Glycine max]
100801026	2252	1.31336	0.036827	Up	0.00154386	LOC100801026	NA	GO:0003905//alkylbase DNA N-glycosylase activity	GO:0006281//DNA repair	K01246//DNA-3-methyladenine glycosylase I [EC:3.2.2.20]	gi|356516982|ref|XP_003527169.1|//PREDICTED: probable GMP synthase [glutamine-hydrolyzing] [Glycine max]
100811980	2245	-1.6402	1.48168e-05	Down	4.15549e-08	LOC100811980	NA	GO:0032559//adenyl ribonucleotide binding;GO:0004672//protein kinase activity	GO:0006464//cellular protein modification process	K04733//interleukin-1 receptor-associated kinase 4 [EC:2.7.11.1]	gi|356508750|ref|XP_003523117.1|//PREDICTED: leucine-rich repeat receptor-like serine/threonine/tyrosine-protein kinase SOBIR1 [Glycine max]
100807224	1959	1.10527	0.0298296	Up	0.00109889	LOC100807224	NA	GO:0016758//transferase activity, transferring hexosyl groups	NA	K12930//anthocyanidin 3-O-glucosyltransferase [EC:2.4.1.115]	gi|356549505|ref|XP_003543134.1|//PREDICTED: anthocyanidin 3-O-glucosyltransferase 7-like [Glycine max]
778055	1340	-1.48513	0.00698304	Down	0.00012575	MYB139	GO:0043231//intracellular membrane-bounded organelle	GO:0003677//DNA binding;GO:0003676//nucleic acid binding	NA	K09422//myb proto-oncogene protein, plant	gi|571496025|ref|XP_006593490.1|//PREDICTED: MYB transcription factor MYB139 isoform X2 [Glycine max];gi|947074129|gb|KRH23020.1|//hypothetical protein GLYMA_13G333200 [Glycine max];gi|955356052|ref|XP_014620711.1|//PREDICTED: MYB transcription factor MYB139 isoform X1 [Glycine max];gi|351722983|ref|NP_001235983.1|//MYB transcription factor MYB139 [Glycine max]
100818525	2102	-1.07247	0.00396557	Down	5.64384e-05	LOC100818525	GO:0030687//preribosome, large subunit precursor	NA	GO:0000470//maturation of LSU-rRNA;GO:0000460//maturation of 5.8S rRNA;GO:0006325//chromatin organization;GO:0000478//endonucleolytic cleavage involved in rRNA processing	K16912//ribosomal biogenesis protein LAS1	gi|571442061|ref|XP_006575620.1|//PREDICTED: uncharacterized protein LOC100818525 isoform X2 [Glycine max];gi|571442059|ref|XP_006575619.1|//PREDICTED: uncharacterized protein LOC100818525 isoform X1 [Glycine max]
100817949	2329	1.1643	0.00666173	Up	0.000116578	LOC100817949	NA	GO:0016616//oxidoreductase activity, acting on the CH-OH group of donors, NAD or NADP as acceptor;GO:0000166//nucleotide binding;GO:0031406//carboxylic acid binding	GO:0006563//L-serine metabolic process	K00058//D-3-phosphoglycerate dehydrogenase [EC:1.1.1.95]	gi|356526328|ref|XP_003531770.1|//PREDICTED: D-3-phosphoglycerate dehydrogenase 2, chloroplastic-like [Glycine max]
100301886	1359	-1.53286	0.000635945	Down	4.67935e-06	COL2c	GO:0044464//cell part	GO:0046914//transition metal ion binding	NA	K12135//zinc finger protein CONSTANS	gi|351726327|ref|NP_001235843.1|//zinc finger protein CONSTANS-LIKE 2 [Glycine max]
100803842	1075	-1.67573	0.0216372	Down	0.000668747	LOC100803842	NA	GO:0030234//enzyme regulator activity	NA	K01051//pectinesterase [EC:3.1.1.11]	gi|356513076|ref|XP_003525240.1|//PREDICTED: 21 kDa protein-like [Glycine max]
100783822	2523	-1.4377	0.0267233	Down	0.00092539	LOC100783822	NA	GO:0032559//adenyl ribonucleotide binding	GO:0050896//response to stimulus	K03283//heat shock 70kDa protein 1/8	gi|356568979|ref|XP_003552685.1|//PREDICTED: heat shock cognate 70 kDa protein 2-like [Glycine max]
547836	3020	1.18912	0.00324041	Up	4.23308e-05	LOXB1	GO:0044424//intracellular part	GO:0016702//oxidoreductase activity, acting on single donors with incorporation of molecular oxygen, incorporation of two atoms of oxygen;GO:0046914//transition metal ion binding	GO:0006633//fatty acid biosynthetic process	K15718//linoleate 9S-lipoxygenase [EC:1.13.11.58]	gi|585418|sp|P38417.1|LOX4_SOYBN//RecName: Full=Linoleate 9S-lipoxygenase-4; AltName: Full=Lipoxygenase-4; Short=L-4; AltName: Full=VSP94
BGI_novel_G002763	2690	-1.38827	0.0393092	Down	0.00171546	NA	NA	NA	NA	NA	gi|947088081|gb|KRH36746.1|//hypothetical protein GLYMA_09G0212002, partial [Glycine max]
100787936	2482	-2.32143	0.00700174	Down	0.000126426	LOC100787936	NA	NA	NA	K04733//interleukin-1 receptor-associated kinase 4 [EC:2.7.11.1]	gi|571567097|ref|XP_006606017.1|//PREDICTED: cysteine-rich receptor-like protein kinase 10 [Glycine max]
100816709	909	-1.92952	0.0285252	Down	0.00102407	LOC100816709	NA	GO:0005515//protein binding	GO:0044267//cellular protein metabolic process	K03686//molecular chaperone DnaJ	gi|356496637|ref|XP_003517172.1|//PREDICTED: chaperone protein dnaJ 11, chloroplastic-like [Glycine max]
100794021	2990	1.75693	0.0115078	Up	0.000262633	LOC100794021	NA	NA	NA	K02542//DNA replication licensing factor MCM6 [EC:3.6.4.12]	gi|571476358|ref|XP_006586937.1|//PREDICTED: DNA replication licensing factor MCM6 [Glycine max]
100786776	1230	-1.16281	0.00763737	Down	0.000144004	LOC100786776	NA	NA	NA	NA	gi|356562914|ref|XP_003549713.1|//PREDICTED: uncharacterized protein LOC100786776 [Glycine max]
100776117	3010	-1.28293	0.0177806	Down	0.000495353	LOC100776117	NA	NA	NA	K15078//structure-specific endonuclease subunit SLX1 [EC:3.6.1.-]	gi|356564213|ref|XP_003550350.1|//PREDICTED: probable disease resistance protein At4g33300 [Glycine max]
100800329	2132	2.13536	8.98437e-05	Up	4.02302e-07	LOC100800329	NA	NA	NA	K00511//squalene monooxygenase [EC:1.14.14.17]	gi|571466880|ref|XP_006583782.1|//PREDICTED: squalene monooxygenase isoform X1 [Glycine max];gi|356521261|ref|XP_003529275.1|//PREDICTED: squalene monooxygenase isoform X2 [Glycine max]
100790444	1223	1.16316	0.036411	Up	0.00151584	LOC100790444	NA	GO:0003824//catalytic activity	NA	K07025//putative hydrolase of the HAD superfamily	gi|356550285|ref|XP_003543518.1|//PREDICTED: uncharacterized protein C24B11.05-like [Glycine max]
100787409	1686	-1.01977	0.0349914	Down	0.00141576	LOC100787409	NA	GO:0004674//protein serine/threonine kinase activity;GO:0005524//ATP binding;GO:0032559//adenyl ribonucleotide binding	GO:0006464//cellular protein modification process;GO:0006468//protein phosphorylation	K08269//serine/threonine-protein kinase ULK/ATG1 [EC:2.7.11.1]	gi|947115788|gb|KRH64090.1|//hypothetical protein GLYMA_04G215500 [Glycine max];gi|571451654|ref|XP_006578802.1|//PREDICTED: serine/threonine-protein kinase ULK3-like isoform X3 [Glycine max];gi|356508997|ref|XP_003523239.1|//PREDICTED: serine/threonine-protein kinase ULK3-like isoform X1 [Glycine max]
100782155	1239	1.84237	0.0307714	Up	0.00116808	LOC100782155	GO:0031224//intrinsic component of membrane	NA	GO:0006810//transport	K09872//aquaporin PIP	gi|358249348|ref|NP_001240039.1|//uncharacterized protein LOC100782155 [Glycine max]
100500640	727	-1.54509	0.000191302	Down	1.00941e-06	LOC100500640	NA	GO:0030234//enzyme regulator activity	NA	K21232//null	gi|351721611|ref|NP_001237215.1|//uncharacterized protein LOC100500640 precursor [Glycine max]
100795742	3190	2.0185	0.0472773	Up	0.00224749	LOC100795742	NA	NA	NA	K02214//cell division control protein 7 [EC:2.7.11.1]	gi|734369504|gb|KHN19112.1|//Protein mago nashi like [Glycine soja]
100781942	2920	-1.89174	0.041091	Down	0.00182604	LOC100781942	NA	NA	NA	K19613//leucine-rich repeat protein SHOC2;K10406//kinesin family member C2/C3	gi|955363483|ref|XP_014622412.1|//PREDICTED: receptor-like protein 12 [Glycine max]
100788148	2407	-1.12216	0.00403412	Down	5.80279e-05	LOC100788148	NA	NA	NA	K06901//putative MFS transporter, AGZA family, xanthine/uracil permease	gi|571460543|ref|XP_006581731.1|//PREDICTED: adenine/guanine permease AZG1-like [Glycine max]
100798337	1868	-1.27222	0.0221449	Down	0.000690906	LOC100798337	NA	NA	NA	NA	gi|955315803|ref|XP_014630048.1|//PREDICTED: transcription factor bHLH143-like [Glycine max]
100797283	2438	1.19011	0.00801314	Up	0.000157101	LOC100797283	NA	NA	NA	K19041//E3 ubiquitin-protein ligase RNF38/44 [EC:2.3.2.27]	gi|571496235|ref|XP_006593558.1|//PREDICTED: RING-H2 finger protein ATL13-like [Glycine max]
100795252	1652	2.00051	0.0411348	Up	0.00183098	LOC100795252	NA	NA	NA	K09391//transcription factor E2F7/8	gi|356562773|ref|XP_003549643.1|//PREDICTED: E2F transcription factor-like E2FE isoform X1 [Glycine max];gi|955379681|ref|XP_014625312.1|//PREDICTED: E2F transcription factor-like E2FE isoform X2 [Glycine max]
100777641	1418	-2.39962	0.00765846	Down	0.000144949	LOC100777641	NA	NA	NA	K00801//farnesyl-diphosphate farnesyltransferase [EC:2.5.1.21]	gi|356552691|ref|XP_003544696.1|//PREDICTED: WAT1-related protein At4g08290-like [Glycine max]
100800428	2656	-1.50945	0.00154484	Down	1.60784e-05	LOC100800428	GO:0016021//integral component of membrane	GO:0015079//potassium ion transmembrane transporter activity	GO:0071805//potassium ion transmembrane transport	K03549//KUP system potassium uptake protein	gi|571489529|ref|XP_006591235.1|//PREDICTED: potassium transporter 1-like [Glycine max];gi|502096083|ref|XP_004490620.1|//PREDICTED: potassium transporter 1 [Cicer arietinum]
100810294	1842	2.35364	0.00953863	Up	0.000198091	LOC100810294	NA	NA	NA	K20665//null	gi|356494939|ref|XP_003516338.1|//PREDICTED: cytochrome P450 94B3-like [Glycine max]
100807854	1343	-1.59241	0.0413526	Down	0.00185168	LOC100807854	NA	NA	NA	K13945//null	gi|356569068|ref|XP_003552728.1|//PREDICTED: LOB domain-containing protein 41-like [Glycine max]
100797710	1629	-1.65806	0.0475673	Down	0.00227388	LOC100797710	GO:0016021//integral component of membrane	NA	NA	K04733//interleukin-1 receptor-associated kinase 4 [EC:2.7.11.1];K03252//translation initiation factor 3 subunit C;K19995//secretory carrier-associated membrane protein	gi|571524238|ref|XP_006598788.1|//PREDICTED: uncharacterized protein LOC100797710 isoform X1 [Glycine max];gi|571524242|ref|XP_006598789.1|//PREDICTED: uncharacterized protein LOC100797710 isoform X2 [Glycine max];gi|356560121|ref|XP_003548344.1|//PREDICTED: uncharacterized protein LOC100797710 isoform X4 [Glycine max];gi|571524245|ref|XP_006598790.1|//PREDICTED: uncharacterized protein LOC100797…
100813462	2362	-1.21831	0.0018101	Down	2.0066e-05	LOC100813462	NA	NA	NA	K05681//ATP-binding cassette, subfamily G (WHITE), member 2	gi|356546014|ref|XP_003541427.1|//PREDICTED: ABC transporter G family member 11-like [Glycine max]
100793808	2873	-1.05854	0.00600731	Down	0.000102218	LOC100793808	NA	GO:0004175//endopeptidase activity;GO:0005515//protein binding	GO:0044092//negative regulation of molecular function;GO:0019538//protein metabolic process	K04733//interleukin-1 receptor-associated kinase 4 [EC:2.7.11.1];K13199//plasminogen activator inhibitor 1 RNA-binding protein;K12663//Delta(3,5)-Delta(2,4)-dienoyl-CoA isomerase [EC:5.3.3.-];K01183//chitinase [EC:3.2.1.14];K00121//S-(hydroxymethyl)glutathione dehydrogenase / alcohol dehydrogenase [EC:1.1.1.284 1.1.1.1]	gi|356552252|ref|XP_003544482.1|//PREDICTED: subtilisin-like protease SBT1.7 [Glycine max]
100812330	1476	1.25139	0.000938674	Up	8.22461e-06	LOC100812330	NA	GO:0015925//galactosidase activity;GO:0043167//ion binding	GO:0044238//primary metabolic process	K07407//alpha-galactosidase [EC:3.2.1.22]	gi|571547874|ref|XP_006602712.1|//PREDICTED: alpha-galactosidase 1 isoform X1 [Glycine max];gi|356568242|ref|XP_003552322.1|//PREDICTED: alpha-galactosidase 1 isoform X2 [Glycine max]
100527202	761	1.47768	9.34278e-05	Up	4.22873e-07	LOC100527202	NA	NA	NA	K16911//ATP-dependent RNA helicase DDX21 [EC:3.6.4.13]	gi|351726094|ref|NP_001236347.1|//uncharacterized protein LOC100527202 precursor [Glycine max]
100801107	1858	-1.23	0.00170285	Down	1.84612e-05	LOC100801107	NA	NA	GO:0006351//transcription, DNA-templated	K09287//RAV-like factor	gi|356499715|ref|XP_003518682.1|//PREDICTED: AP2/ERF and B3 domain-containing transcription repressor TEM1 [Glycine max]
547860	2918	2.19803	6.4804e-13	Up	2.91587e-16	LOX7	GO:0044424//intracellular part	GO:0016702//oxidoreductase activity, acting on single donors with incorporation of molecular oxygen, incorporation of two atoms of oxygen;GO:0046914//transition metal ion binding	GO:0006633//fatty acid biosynthetic process	K15718//linoleate 9S-lipoxygenase [EC:1.13.11.58]	gi|351723975|ref|NP_001235250.1|//lipoxygenase [Glycine max]
100782902	1579	1.105	0.0206511	Up	0.000620309	LOC100782902	GO:0030529//intracellular ribonucleoprotein complex	GO:0005198//structural molecule activity	GO:0010467//gene expression	K02925//large subunit ribosomal protein L3e	gi|955355698|ref|XP_003540543.2|//PREDICTED: 60S ribosomal protein L3 [Glycine max]
BGI_novel_G002376	669	-2.40444	0.00695472	Down	0.000124399	NA	NA	GO:0032440//2-alkenal reductase [NAD(P)] activity;GO:0005524//ATP binding	GO:0055114//oxidation-reduction process	K03283//heat shock 70kDa protein 1/8	gi|947061823|gb|KRH11084.1|//hypothetical protein GLYMA_15G088000 [Glycine max]
100811822	1797	-1.2307	0.0375854	Down	0.00159112	LOC100811822	NA	NA	NA	NA	gi|356573641|ref|XP_003554966.1|//PREDICTED: uncharacterized protein LOC100811822 [Glycine max]
BGI_novel_G001426	3046	3.60562	4.88234e-06	Up	1.09901e-08	NA	GO:0009535//chloroplast thylakoid membrane;GO:0009941//chloroplast envelope	GO:0046872//metal ion binding;GO:0005524//ATP binding;GO:0051082//unfolded protein binding;GO:0031072//heat shock protein binding	GO:0006457//protein folding;GO:0009408//response to heat	K03686//molecular chaperone DnaJ	gi|947095892|gb|KRH44477.1|//hypothetical protein GLYMA_08G213400 [Glycine max]
732552	1540	-2.46946	0.00356799	Down	4.89664e-05	NAC1	GO:0005634//nucleus	GO:0003677//DNA binding;GO:0003676//nucleic acid binding	GO:0006355//regulation of transcription, DNA-templated	K12581//CCR4-NOT transcription complex subunit 7/8;K02437//glycine cleavage system H protein;K03094//S-phase kinase-associated protein 1;K13126//polyadenylate-binding protein;K05941//glutathione gamma-glutamylcysteinyltransferase [EC:2.3.2.15];K01054//acylglycerol lipase [EC:3.1.1.23]	gi|351725980|ref|NP_001236855.1|//NAC domain protein NAC1 [Glycine max];gi|734313156|gb|KHN01256.1|//NAC domain-containing protein 29 [Glycine soja]
102668351	1057	2.00956	0.0487427	Up	0.00235031	LOC102668351	NA	NA	NA	K09422//myb proto-oncogene protein, plant	gi|571505187|ref|XP_006595453.1|//PREDICTED: transcription factor MYB57-like [Glycine max]
100799559	1883	1.25577	0.00026443	Up	1.52328e-06	LOC100799559	GO:0044464//cell part	GO:0015291//secondary active transmembrane transporter activity	GO:0015893//drug transport	K03327//multidrug resistance protein, MATE family	gi|356575992|ref|XP_003556119.1|//PREDICTED: protein DETOXIFICATION 35 [Glycine max]
548066	1834	-1.06013	0.0113934	Down	0.000257293	BZIP52	GO:0043231//intracellular membrane-bounded organelle	GO:0003677//DNA binding;GO:0005515//protein binding;GO:0043565//sequence-specific DNA binding;GO:0003700//transcription factor activity, sequence-specific DNA binding;GO:0001071//nucleic acid binding transcription factor activity	GO:0006355//regulation of transcription, DNA-templated;GO:0006351//transcription, DNA-templated	K14431//transcription factor TGA	gi|357463481|ref|XP_003602022.1|//BZIP family transcription factor [Medicago truncatula];gi|571486499|ref|XP_006590369.1|//PREDICTED: bZIP transcription factor bZIP52 isoform X1 [Glycine max];gi|351722999|ref|NP_001238287.1|//bZIP transcription factor bZIP52 [Glycine max]
100814612	1059	-1.54628	0.000129248	Down	6.35058e-07	LOC100814612	NA	NA	NA	K06966//uncharacterized protein	gi|571532264|ref|XP_006600223.1|//PREDICTED: uncharacterized protein LOC100814612 isoform X1 [Glycine max];gi|358249070|ref|NP_001239732.1|//uncharacterized protein LOC100814612 [Glycine max]
100797229	1061	-1.21242	0.0114882	Down	0.000260545	LOC100797229	NA	NA	NA	K11275//histone H1/5	gi|571487679|ref|XP_003537627.2|//PREDICTED: histone H1 [Glycine max]
100500539	705	1.67938	0.00166595	Up	1.77422e-05	LOC100500539	NA	NA	NA	NA	gi|351725073|ref|NP_001235800.1|//uncharacterized protein LOC100500539 precursor [Glycine max]
100778342	1748	-2.02287	0.00128825	Down	1.23477e-05	LOC100778342	NA	NA	NA	K16297//serine carboxypeptidase-like clade II [EC:3.4.16.-]	gi|571497420|ref|XP_003542323.2|//PREDICTED: serine carboxypeptidase-like 40 [Glycine max]
100791398	1357	-1.15781	0.0138733	Down	0.000345867	LOC100791398	GO:0005829//cytosol;GO:0016021//integral component of membrane	GO:0030267//glyoxylate reductase (NADP) activity;GO:0016618//hydroxypyruvate reductase activity	NA	NA	gi|571532107|ref|XP_006600180.1|//PREDICTED: uncharacterized protein LOC100791398 isoform X2 [Glycine max];gi|363806842|ref|NP_001242291.1|//uncharacterized protein LOC100791398 [Glycine max];gi|571532103|ref|XP_006600178.1|//PREDICTED: uncharacterized protein LOC100791398 isoform X1 [Glycine max]
100527013	671	-1.47585	0.013863	Down	0.000345275	LOC100527013	NA	NA	NA	NA	gi|351723961|ref|NP_001237297.1|//uncharacterized protein LOC100527013 [Glycine max]
100810341	2407	1.78545	0.000230488	Up	1.27197e-06	LOC100810341	NA	NA	NA	K12450//UDP-glucose 4,6-dehydratase [EC:4.2.1.76]	gi|356567412|ref|XP_003551914.1|//PREDICTED: trifunctional UDP-glucose 4,6-dehydratase/UDP-4-keto-6-deoxy-D-glucose 3,5-epimerase/UDP-4-keto-L-rhamnose-reductase RHM1-like [Glycine max]
100806929	3354	1.50262	0.000162153	Up	8.32058e-07	LOC100806929	NA	NA	NA	K05740//null;K19984//exocyst complex component 5;K02184//formin 2	gi|356495502|ref|XP_003516616.1|//PREDICTED: formin-like protein 6 [Glycine max]
100788415	1829	1.16222	0.00337686	Up	4.46645e-05	LOC100788415	NA	NA	NA	K16573//gamma-tubulin complex component 6	gi|571438514|ref|XP_006574589.1|//PREDICTED: protein ALTERED XYLOGLUCAN 4-like [Glycine max]
100817251	1822	2.06916	0.035045	Up	0.00142165	LOC100817251	NA	GO:0016407//acetyltransferase activity	NA	NA	gi|356496977|ref|XP_003517341.1|//PREDICTED: probable N-acetyltransferase HLS1 isoform X1 [Glycine max];gi|571436074|ref|XP_006573658.1|//PREDICTED: probable N-acetyltransferase HLS1 isoform X2 [Glycine max]
100799428	3106	-1.24255	0.0279821	Down	0.000997643	LOC100799428	NA	GO:0004674//protein serine/threonine kinase activity;GO:0005524//ATP binding;GO:0004672//protein kinase activity	GO:0006468//protein phosphorylation	K08269//serine/threonine-protein kinase ULK/ATG1 [EC:2.7.11.1];K08867//WNK lysine deficient protein kinase [EC:2.7.11.1]	gi|734400038|gb|KHN31124.1|//Serine/threonine-protein kinase ULK3-like protein [Glycine soja];gi|947115788|gb|KRH64090.1|//hypothetical protein GLYMA_04G215500 [Glycine max];gi|571460634|ref|XP_006581754.1|//PREDICTED: serine/threonine-protein kinase ULK3-like isoform X1 [Glycine max];gi|734340948|gb|KHN09586.1|//Serine/threonine-protein kinase ATG1 [Glycine soja];gi|955324415|ref|XP_014631940.1|…
100778626	1670	1.76851	0.000784137	Up	6.35812e-06	LOC100778626	NA	NA	NA	K13065//shikimate O-hydroxycinnamoyltransferase [EC:2.3.1.133]	gi|947049471|gb|KRG98999.1|//hypothetical protein GLYMA_18G113100 [Glycine max]
102662413	1678	-1.52074	0.0144744	Down	0.000370312	LOC102662413	NA	NA	NA	NA	gi|571474412|ref|XP_006586216.1|//PREDICTED: UV-B-induced protein At3g17800, chloroplastic-like [Glycine max]
100305548	732	-1.20861	0.0159546	Down	0.000426804	LOC100305548	NA	NA	NA	NA	gi|351727883|ref|NP_001236920.1|//uncharacterized protein LOC100305548 [Glycine max]
100306421	635	-2.98998	0.000248068	Down	1.41101e-06	LOC100306421	NA	NA	NA	NA	gi|351724201|ref|NP_001238585.1|//uncharacterized protein LOC100306421 [Glycine max]
BGI_novel_G003310	840	-1.45318	0.0276053	Down	0.000975521	NA	NA	NA	NA	NA	gi|947051057|gb|KRH00586.1|//hypothetical protein GLYMA_18G2218002 [Glycine max]
100777250	1924	1.32407	0.00161647	Up	1.70978e-05	LOC100777250	NA	GO:0016757//transferase activity, transferring glycosyl groups	NA	K18822//soyasapogenol B glucuronide galactosyltransferase [EC:2.4.1.272]	gi|214011460|gb|ACJ61480.1|//flavonoid glycosyltransferase [Glycine max]
100816099	2690	1.01604	0.0306601	Up	0.00115769	LOC100816099	NA	NA	NA	NA	gi|356541286|ref|XP_003539109.1|//PREDICTED: transmembrane protein 209-like [Glycine max]
100499727	745	1.23974	0.011158	Up	0.000249202	HSP18.5-C	GO:0044424//intracellular part;GO:0005737//cytoplasm	NA	GO:0050896//response to stimulus	K13993//HSP20 family protein	gi|351721881|ref|NP_001235177.1|//18.5 kDa class I heat shock protein [Glycine max];gi|351726974|ref|NP_001235609.1|//uncharacterized protein LOC100526893 [Glycine max]
102666201	444	1.109	0.0270273	Up	0.000940707	LOC102666201	NA	NA	NA	NA	gi|947121049|gb|KRH69255.1|//hypothetical protein GLYMA_02G014900 [Glycine max]
100820310	1630	-1.8955	0.030451	Down	0.00114389	LOC100820310	NA	NA	NA	K05278//flavonol synthase [EC:1.14.11.23];K05277//leucoanthocyanidin dioxygenase [EC:1.14.11.19]	gi|356499960|ref|XP_003518803.1|//PREDICTED: protein SRG1-like [Glycine max]
100804036	3293	1.75447	8.98437e-05	Up	4.0053e-07	LOC100804036	NA	NA	NA	K12309//beta-galactosidase [EC:3.2.1.23]	gi|356550171|ref|XP_003543462.1|//PREDICTED: beta-galactosidase 8-like [Glycine max]
100499725	759	1.84773	5.58932e-06	Up	1.28521e-08	LOC100499725	NA	NA	NA	NA	gi|351721048|ref|NP_001235149.1|//uncharacterized protein LOC100499725 precursor [Glycine max]
100796088	1899	1.04445	0.0322128	Up	0.00123737	LOC100796088	GO:0016021//integral component of membrane	GO:0004038//allantoinase activity;GO:0016812//hydrolase activity, acting on carbon-nitrogen (but not peptide) bonds, in cyclic amides;GO:0046914//transition metal ion binding;GO:0008270//zinc ion binding;GO:0050897//cobalt ion binding	GO:0000255//allantoin metabolic process;GO:0000256//allantoin catabolic process	K01466//allantoinase [EC:3.5.2.5]	gi|356555198|ref|XP_003545922.1|//PREDICTED: allantoinase-like isoform X2 [Glycine max];gi|955371872|ref|XP_014623487.1|//PREDICTED: allantoinase-like isoform X1 [Glycine max];gi|951046391|ref|XP_014519167.1|//PREDICTED: allantoinase-like [Vigna radiata var. radiata];gi|571516730|ref|XP_006597425.1|//PREDICTED: allantoinase-like isoform X3 [Glycine max]
100789707	1082	-1.8201	0.0275603	Down	0.000971931	LOC100789707	NA	NA	NA	NA	gi|356510780|ref|XP_003524112.1|//PREDICTED: uncharacterized protein LOC100789707 [Glycine max]
100779857	2047	-1.06782	0.0384996	Down	0.00166294	LOC100779857	NA	GO:0016405//CoA-ligase activity	NA	K00666//fatty-acyl-CoA synthase [EC:6.2.1.-];K01904//4-coumarate--CoA ligase [EC:6.2.1.12]	gi|356500978|ref|XP_003519307.1|//PREDICTED: probable acyl-activating enzyme 5, peroxisomal [Glycine max]
100305467	794	-1.18087	0.0187097	Down	0.000533915	LOC100305467	NA	GO:0000166//nucleotide binding;GO:0005488//binding;GO:0003676//nucleic acid binding	NA	K13195//cold-inducible RNA-binding protein;K13098//RNA-binding protein FUS	gi|734418868|gb|KHN39785.1|//Glycine-rich RNA-binding protein GRP1A [Glycine soja];gi|971554252|ref|XP_015165126.1|//PREDICTED: RNA-binding protein FUS-like [Solanum tuberosum]
100791447	1256	1.03053	0.0167487	Up	0.000453692	LOC100791447	GO:0031224//intrinsic component of membrane	NA	GO:0006810//transport	K09872//aquaporin PIP	gi|359806793|ref|NP_001241050.1|//uncharacterized protein LOC100791447 [Glycine max]
100787290	2930	1.44321	0.0040289	Up	5.77299e-05	LOC100787290	NA	NA	NA	K02542//DNA replication licensing factor MCM6 [EC:3.6.4.12]	gi|571518838|ref|XP_006597750.1|//PREDICTED: DNA replication licensing factor MCM6-like isoform X2 [Glycine max];gi|571518834|ref|XP_006597749.1|//PREDICTED: DNA replication licensing factor MCM6-like isoform X1 [Glycine max]
100819937	1614	-1.30243	0.00793176	Down	0.00015493	LOC100819937	NA	GO:0016209//antioxidant activity;GO:0005506//iron ion binding;GO:0003824//catalytic activity	GO:0008152//metabolic process;GO:0006950//response to stress	K00430//peroxidase [EC:1.11.1.7]	gi|356563537|ref|XP_003550018.1|//PREDICTED: peroxidase 50 [Glycine max]
100793089	1252	1.26123	1.27818e-05	Up	3.465e-08	LOC100793089	NA	GO:0004462//lactoylglutathione lyase activity;GO:0046872//metal ion binding	NA	K01759//lactoylglutathione lyase [EC:4.4.1.5]	gi|571467930|ref|XP_006584081.1|//PREDICTED: putative lactoylglutathione lyase [Glycine max]
100305879	633	1.49509	0.0020032	Up	2.27399e-05	LOC100305879	NA	NA	NA	K01870//isoleucyl-tRNA synthetase [EC:6.1.1.5];K19027//zinc finger FYVE domain-containing protein 26	gi|296051287|gb|ADG86640.1|//disease resistance response protein 1 [Glycine max]
BGI_novel_G002005	2200	-1.23391	0.0395006	Down	0.00172765	NA	NA	NA	NA	NA	gi|734315414|gb|KHN01966.1|//hypothetical protein glysoja_045961 [Glycine soja]
100799605	1675	1.08786	5.49072e-05	Up	2.11309e-07	LOC100799605	NA	NA	NA	K19519//transforming growth factor-beta-induced protein	gi|571506014|ref|XP_003545484.2|//PREDICTED: fasciclin-like arabinogalactan protein 2 [Glycine max]
100782027	2304	1.15186	0.00554653	Up	9.10214e-05	LOC100782027	NA	NA	NA	K15397//3-ketoacyl-CoA synthase [EC:2.3.1.199]	gi|356535335|ref|XP_003536202.1|//PREDICTED: 3-ketoacyl-CoA synthase 11 [Glycine max]
100798264	922	-1.49797	0.00370281	Down	5.16233e-05	LOC100798264	NA	NA	NA	NA	gi|356564298|ref|XP_003550392.1|//PREDICTED: uncharacterized protein LOC100798264 [Glycine max]
100809037	1272	1.3915	0.0104211	Up	0.000226508	LOC100809037	NA	NA	NA	NA	gi|356556048|ref|XP_003546339.1|//PREDICTED: leucine-rich repeat extensin-like protein 6 [Glycine max]
100817678	1673	-1.10509	0.0411391	Down	0.00183217	LOC100817678	NA	NA	NA	K13145//integrator complex subunit 8;K15196//transcription factor IIIB 90 kDa subunit	gi|356506030|ref|XP_003521791.1|//PREDICTED: F-box/kelch-repeat protein At3g61590-like [Glycine max]
BGI_novel_G001521	1639	-2.22406	0.00545745	Down	8.90312e-05	NA	NA	NA	NA	K17496//mitochondrial import inner membrane translocase subunit TIM50	gi|947097769|gb|KRH46354.1|//hypothetical protein GLYMA_08G328500 [Glycine max]
100808526	3004	1.26607	0.0216372	Up	0.000668234	LOC100808526	NA	GO:0004558//alpha-1,4-glucosidase activity;GO:0005488//binding	GO:0044238//primary metabolic process	K15925//alpha-D-xyloside xylohydrolase [EC:3.2.1.177]	gi|356495935|ref|XP_003516826.1|//PREDICTED: alpha-xylosidase 1-like [Glycine max]
100793189	2479	-1.48435	0.0306896	Down	0.00116177	LOC100793189	NA	NA	NA	K04733//interleukin-1 receptor-associated kinase 4 [EC:2.7.11.1]	gi|356537805|ref|XP_003537415.1|//PREDICTED: cysteine-rich receptor-like protein kinase 2 [Glycine max]
BGI_novel_G000136	741	-1.14043	0.0303136	Down	0.00113359	NA	GO:0005634//nucleus;GO:0000786//nucleosome	GO:0003677//DNA binding	GO:0006334//nucleosome assembly	K11275//histone H1/5	gi|734411660|gb|KHN36046.1|//Histone H1 [Glycine soja]
548037	761	-2.31835	0.0168273	Down	0.000457357	EREBP1	GO:0043231//intracellular membrane-bounded organelle	GO:0001071//nucleic acid binding transcription factor activity;GO:0003676//nucleic acid binding	GO:0006351//transcription, DNA-templated	K09286//EREBP-like factor	gi|351723731|ref|NP_001237801.1|//ethylene-responsive element binding protein 1 [Glycine max]
100783005	1597	2.09433	0.00234284	Up	2.75595e-05	LOC100783005	NA	GO:0016758//transferase activity, transferring hexosyl groups	NA	K17193//anthocyanidin 3-O-glucoside 2'''-O-xylosyltransferase [EC:2.4.2.51]	gi|356517088|ref|XP_003527222.1|//PREDICTED: UDP-glycosyltransferase 79B3-like [Glycine max]
100804372	1826	-1.24555	0.000470972	Down	3.22607e-06	LOC100804372	NA	NA	NA	K01179//endoglucanase [EC:3.2.1.4]	gi|356513078|ref|XP_003525241.1|//PREDICTED: endoglucanase 8-like [Glycine max]
100775672	1872	2.10355	0.0128354	Up	0.000310049	LOC100775672	NA	NA	NA	K14407//cleavage stimulation factor subunit 2	gi|574584479|ref|NP_001276313.1|//probable inactive purple acid phosphatase 27-like precursor [Glycine max]
BGI_novel_G000863	914	-1.27666	0.0276854	Down	0.000981035	NA	NA	NA	NA	NA
100808508	1677	1.4624	0.00106284	Up	9.62129e-06	LOC100808508	NA	NA	NA	K20285//Rab9 effector protein with kelch motifs	gi|356525790|ref|XP_003531506.1|//PREDICTED: nitrile-specifier protein 5 [Glycine max]
100813006	3169	2.44198	2.23003e-05	Up	7.17886e-08	LOC100813006	GO:0043231//intracellular membrane-bounded organelle	GO:0032559//adenyl ribonucleotide binding;GO:0003676//nucleic acid binding	GO:0006259//DNA metabolic process	K02540//DNA replication licensing factor MCM2 [EC:3.6.4.12]	gi|571533316|ref|XP_006600380.1|//PREDICTED: DNA replication licensing factor MCM2-like [Glycine max]
100789937	1771	-2.38678	0.00550081	Down	9.00048e-05	LOC100789937	NA	NA	NA	K16298//serine carboxypeptidase-like clade IV [EC:3.4.16.-]	gi|356556142|ref|XP_003546386.1|//PREDICTED: serine carboxypeptidase-like [Glycine max]
100812634	3826	-1.70796	0.0371441	Down	0.00156092	LOC100812634	NA	NA	NA	K03283//heat shock 70kDa protein 1/8	gi|734342045|gb|KHN09917.1|//TMV resistance protein N, partial [Glycine soja]
100801819	2574	-1.04577	0.00978747	Down	0.000204917	LOC100801819	NA	NA	NA	K01640//hydroxymethylglutaryl-CoA lyase [EC:4.1.3.4]	gi|356501388|ref|XP_003519507.1|//PREDICTED: F-box protein At2g26850 [Glycine max]
778157	1208	1.04741	0.020262	Up	0.000602245	FLS1	NA	GO:0003824//catalytic activity	GO:0008152//metabolic process	K05278//flavonol synthase [EC:1.14.11.23]	gi|351727509|ref|NP_001237419.1|//flavonol synthase [Glycine max]
100787768	614	-1.46633	3.24399e-05	Down	1.13852e-07	LOC100787768	NA	NA	GO:0009755//hormone-mediated signaling pathway	K14488//SAUR family protein	gi|955395641|ref|XP_006606999.2|//PREDICTED: auxin-induced protein 15A [Glycine max]
100805565	1643	-1.66147	0.0331936	Down	0.00130349	LOC100805565	NA	NA	NA	K14495//F-box protein GID2	gi|356536761|ref|XP_003536903.1|//PREDICTED: F-box protein At2g27310-like [Glycine max]
100790306	1909	-1.78608	0.0158067	Down	0.000416956	LOC100790306	NA	NA	NA	NA	gi|356523105|ref|XP_003530182.1|//PREDICTED: uncharacterized protein LOC100790306 [Glycine max]
100779410	2163	-1.17169	0.00036029	Down	2.27607e-06	LOC100779410	NA	NA	NA	K10280//F-box and leucine-rich repeat protein 14	gi|571498585|ref|XP_006594261.1|//PREDICTED: F-box/LRR-repeat protein 13-like isoform X2 [Glycine max];gi|955357904|ref|XP_014621074.1|//PREDICTED: F-box/LRR-repeat protein 13-like isoform X1 [Glycine max]
100812497	2040	1.06123	0.0129074	Up	0.000313352	LOC100812497	NA	NA	NA	K10532//heparan-alpha-glucosaminide N-acetyltransferase [EC:2.3.1.78]	gi|356569086|ref|XP_003552737.1|//PREDICTED: heparan-alpha-glucosaminide N-acetyltransferase [Glycine max]
100815434	2013	1.52215	0.000353079	Up	2.17111e-06	LOC100815434	NA	NA	NA	K13680//beta-mannan synthase [EC:2.4.1.32];K01183//chitinase [EC:3.2.1.14]	gi|356550040|ref|XP_003543398.1|//PREDICTED: fasciclin-like arabinogalactan protein 15 [Glycine max]
100170690	808	2.49499	5.27211e-07	Up	8.5497e-10	LOC100170690	NA	GO:0061135//endopeptidase regulator activity;GO:0016787//hydrolase activity	GO:0010466//negative regulation of peptidase activity	NA	gi|351722301|ref|NP_001237751.1|//Kunitz trypsin protease inhibitor-like precursor [Glycine max]
100815040	2692	1.18433	0.0388194	Up	0.00168187	LOC100815040	NA	NA	NA	K16911//ATP-dependent RNA helicase DDX21 [EC:3.6.4.13]	gi|356574052|ref|XP_003555166.1|//PREDICTED: DEAD-box ATP-dependent RNA helicase 3, chloroplastic-like [Glycine max]
100810985	1983	1.93306	0.00147067	Up	1.50776e-05	LOC100810985	NA	NA	NA	K05350//beta-glucosidase [EC:3.2.1.21]	gi|356521969|ref|XP_003529622.1|//PREDICTED: beta-glucosidase 46 [Glycine max]
100305726	746	-3.00191	1.21477e-06	Down	2.29341e-09	LOC100305726	GO:0043231//intracellular membrane-bounded organelle	GO:0001071//nucleic acid binding transcription factor activity;GO:0003676//nucleic acid binding	GO:0006351//transcription, DNA-templated	K00850//6-phosphofructokinase 1 [EC:2.7.1.11];K09286//EREBP-like factor	gi|734402184|gb|KHN31934.1|//Ethylene-responsive transcription factor ERF106, partial [Glycine soja]
100808248	1077	1.09845	0.00196212	Up	2.20361e-05	LOC100808248	NA	NA	NA	NA	gi|571566792|ref|XP_006605972.1|//PREDICTED: probable carbohydrate esterase At4g34215 [Glycine max]
100786368	1358	-1.72382	0.0465985	Down	0.00219599	LOC100786368	NA	GO:0046914//transition metal ion binding	NA	K15172//transcription elongation factor SPT5;K07560//D-tyrosyl-tRNA(Tyr) deacylase [EC:3.1.-.-]	gi|947103783|gb|KRH52166.1|//hypothetical protein GLYMA_06G050300 [Glycine max]
100787379	2329	-1.29103	0.00259617	Down	3.17334e-05	LOC100787379	GO:0016021//integral component of membrane;GO:0005886//plasma membrane	GO:0004674//protein serine/threonine kinase activity;GO:0005524//ATP binding	GO:0006468//protein phosphorylation	K04733//interleukin-1 receptor-associated kinase 4 [EC:2.7.11.1]	gi|955351290|ref|XP_014619674.1|//PREDICTED: putative receptor-like protein kinase At4g00960 isoform X4 [Glycine max];gi|571489748|ref|XP_006591288.1|//PREDICTED: cysteine-rich receptor-like protein kinase 2 isoform X1 [Glycine max];gi|955351288|ref|XP_014619673.1|//PREDICTED: putative receptor-like protein kinase At4g00960 isoform X3 [Glycine max];gi|571489750|ref|XP_006591289.1|//PREDICTED: cys…
100802039	2682	1.17546	0.00542754	Up	8.82805e-05	LOC100802039	NA	GO:0046914//transition metal ion binding;GO:0008172//S-methyltransferase activity	GO:0000097//sulfur amino acid biosynthetic process;GO:0006730//one-carbon metabolic process	K00549//5-methyltetrahydropteroyltriglutamate--homocysteine methyltransferase [EC:2.1.1.14]	gi|356571744|ref|XP_003554033.1|//PREDICTED: 5-methyltetrahydropteroyltriglutamate--homocysteine methyltransferase 1 [Glycine max]
102664055	2778	-1.97629	0.00528984	Down	8.52726e-05	LOC102664055	NA	NA	NA	K10581//ubiquitin-conjugating enzyme E2 O [EC:2.3.2.24]	gi|947073208|gb|KRH22099.1|//hypothetical protein GLYMA_13G277500 [Glycine max]
BGI_novel_G000459	1552	2.89701	3.40116e-10	Up	2.71665e-13	NA	NA	NA	NA	K19613//leucine-rich repeat protein SHOC2	gi|947117423|gb|KRH65672.1|//hypothetical protein GLYMA_03G054100 [Glycine max]
100305704	791	1.42933	0.0473083	Up	0.00225692	LOC100305704	NA	GO:0022892//substrate-specific transporter activity;GO:0005488//binding	GO:0006631//fatty acid metabolic process	K03955//NADH dehydrogenase (ubiquinone) 1 alpha/beta subcomplex 1	gi|571475406|ref|XP_006586611.1|//PREDICTED: uncharacterized protein LOC100305704 isoform X1 [Glycine max];gi|571475408|ref|XP_006586612.1|//PREDICTED: uncharacterized protein LOC100305704 isoform X2 [Glycine max];gi|351724929|ref|NP_001235539.1|//uncharacterized protein LOC100305704 [Glycine max];gi|947087936|gb|KRH36601.1|//hypothetical protein GLYMA_09G014000 [Glycine max]
100796815	1759	1.61062	3.52377e-05	Up	1.2623e-07	LOC100796815	NA	GO:0004180//carboxypeptidase activity	GO:0019538//protein metabolic process	K16297//serine carboxypeptidase-like clade II [EC:3.4.16.-]	gi|356559458|ref|XP_003548016.1|//PREDICTED: serine carboxypeptidase-like 27 [Glycine max]
BGI_novel_G002828	1735	2.9242	2.01622e-05	Up	6.24654e-08	NA	NA	GO:0004190//aspartic-type endopeptidase activity	GO:0006508//proteolysis	K02882//large subunit ribosomal protein L18Ae	gi|947064106|gb|KRH13367.1|//hypothetical protein GLYMA_15G234300 [Glycine max]
547853	759	1.85076	0.000816894	Up	6.82146e-06	HSP22.3	NA	NA	NA	K13993//HSP20 family protein	gi|351720985|ref|NP_001235147.1|//low molecular weight heat shock protein Hsp22.3 precursor [Glycine max]
100817368	3431	-1.02548	0.00235535	Down	2.78777e-05	LOC100817368	GO:0016021//integral component of membrane;GO:0005886//plasma membrane	GO:0004674//protein serine/threonine kinase activity;GO:0005524//ATP binding	GO:0006468//protein phosphorylation	K04733//interleukin-1 receptor-associated kinase 4 [EC:2.7.11.1];K04730//interleukin-1 receptor-associated kinase 1 [EC:2.7.11.1]	gi|947106667|gb|KRH55050.1|//hypothetical protein GLYMA_06G226700 [Glycine max];gi|571461833|ref|XP_006582117.1|//PREDICTED: probable LRR receptor-like serine/threonine-protein kinase At1g53430 [Glycine max]
100794316	585	1.63547	0.00536383	Up	8.67248e-05	AP2-1	GO:0043231//intracellular membrane-bounded organelle	GO:0001071//nucleic acid binding transcription factor activity;GO:0003676//nucleic acid binding	GO:0006351//transcription, DNA-templated	K09286//EREBP-like factor	gi|359807173|ref|NP_001241356.1|//dehydration-responsive element-binding protein 3-like [Glycine max]
100794040	2508	2.76647	3.73446e-13	Up	1.35585e-16	LOC100794040	NA	NA	NA	K01303//acylaminoacyl-peptidase [EC:3.4.19.1]	gi|356567356|ref|XP_003551887.1|//PREDICTED: uncharacterized protein LOC100794040 [Glycine max]
100780137	984	-1.17181	0.0129074	Down	0.000312916	LOC100780137	NA	NA	NA	K03676//glutaredoxin 3	gi|356514638|ref|XP_003526012.1|//PREDICTED: glutaredoxin-C6 [Glycine max]
100301906	1130	-1.38819	0.0492738	Down	0.00241808	NAC11	NA	GO:0003676//nucleic acid binding	NA	K12581//CCR4-NOT transcription complex subunit 7/8;K13126//polyadenylate-binding protein;K05941//glutathione gamma-glutamylcysteinyltransferase [EC:2.3.2.15];K01054//acylglycerol lipase [EC:3.1.1.23]	gi|351727585|ref|NP_001236142.1|//transcriptional factor NAC11 [Glycine max]
100799855	1810	-1.01422	0.00528984	Down	8.47804e-05	LOC100799855	GO:0005634//nucleus;GO:0005737//cytoplasm	GO:0000155//phosphorelay sensor kinase activity;GO:0060089//molecular transducer activity;GO:0004674//protein serine/threonine kinase activity;GO:0004673//protein histidine kinase activity	GO:0023014//signal transduction by protein phosphorylation;GO:0007165//signal transduction;GO:0000160//phosphorelay signal transduction system;GO:0006351//transcription, DNA-templated	K20715//null;K08282//non-specific serine/threonine protein kinase [EC:2.7.11.1]	gi|358248936|ref|NP_001240221.1|//protein TWIN LOV 1-like [Glycine max];gi|947121162|gb|KRH69368.1|//hypothetical protein GLYMA_02G022000 [Glycine max];gi|571438011|ref|XP_006574433.1|//PREDICTED: protein TWIN LOV 1-like isoform X2 [Glycine max];gi|571438009|ref|XP_006574432.1|//PREDICTED: protein TWIN LOV 1-like isoform X1 [Glycine max]
BGI_novel_G003070	2020	-4.18003	7.93654e-09	Down	8.06813e-12	NA	NA	NA	NA	NA	gi|947054247|gb|KRH03700.1|//hypothetical protein GLYMA_17G114900 [Glycine max]
100306670	495	1.0038	0.000932258	Up	8.14583e-06	LOC100306670	NA	NA	NA	K13899//cystatin-C	gi|356522053|ref|XP_003529664.1|//PREDICTED: cysteine proteinase inhibitor 5 [Glycine max]
100787616	1895	1.89022	1.87347e-06	Up	3.8544e-09	LOC100787616	NA	GO:0005506//iron ion binding;GO:0016491//oxidoreductase activity	GO:0008152//metabolic process	K09832//sterol 22-desaturase [EC:1.14.19.41]	gi|356549091|ref|XP_003542931.1|//PREDICTED: cytochrome P450 710A1-like [Glycine max]
BGI_novel_G002666	1328	2.71768	0.00101549	Up	9.02056e-06	NA	GO:0009505//plant-type cell wall	NA	NA	K03097//casein kinase II subunit alpha [EC:2.7.11.1]	gi|543177038|gb|AGV54541.1|//hypothetical protein [Phaseolus vulgaris]
100814298	1975	1.22885	0.00391631	Up	5.55478e-05	LOC100814298	NA	NA	NA	NA	gi|356569247|ref|XP_003552815.1|//PREDICTED: uncharacterized protein LOC100814298 [Glycine max]
100808347	964	1.78772	0.0354114	Up	0.00144851	LOC100808347	NA	NA	NA	NA	gi|734411883|gb|KHN36269.1|//Lysine-rich arabinogalactan protein 18 [Glycine soja]
100804582	1577	1.16834	0.028761	Up	0.00103655	LOC100804582	NA	NA	NA	K17964//leucine-rich PPR motif-containing protein, mitochondrial;K17710//pentatricopeptide repeat domain-containing protein 1	gi|571466912|ref|XP_003529283.2|//PREDICTED: pentatricopeptide repeat-containing protein At1g55890, mitochondrial-like [Glycine max]
100808856	2118	1.40983	0.000468716	Up	3.18007e-06	LOC100808856	NA	NA	NA	K00511//squalene monooxygenase [EC:1.14.14.17]	gi|356524778|ref|XP_003531005.1|//PREDICTED: squalene monooxygenase [Glycine max]
BGI_novel_G002778	1231	1.14809	0.00988303	Up	0.000207397	NA	GO:0005783//endoplasmic reticulum;GO:0005794//Golgi apparatus	GO:0005525//GTP binding	GO:0006886//intracellular protein transport;GO:0016192//vesicle-mediated transport	K07953//GTP-binding protein SAR1 [EC:3.6.5.-]	gi|255625751|gb|ACU13220.1|//unknown [Glycine max]
100784744	2521	1.11675	0.00615383	Up	0.000105605	LOC100784744	NA	NA	NA	K14794//ribosomal RNA-processing protein 12	gi|356508817|ref|XP_003523150.1|//PREDICTED: protein NUCLEAR FUSION DEFECTIVE 4 [Glycine max]
100788197	2229	1.73039	0.00143019	Up	1.44698e-05	LOC100788197	NA	NA	NA	K19996//phosphatidylinositol transfer protein SFH5	gi|356527226|ref|XP_003532213.1|//PREDICTED: patellin-3-like [Glycine max]
100806895	1370	1.05134	0.0213115	Up	0.000653555	LOC100806895	GO:0009536//plastid	GO:0016628//oxidoreductase activity, acting on the CH-CH group of donors, NAD or NADP as acceptor	GO:0008152//metabolic process	K17893//ubiquinol oxidase [EC:1.10.3.11];K17637//exocyst complex component 2	gi|356555702|ref|XP_003546169.1|//PREDICTED: plastid-lipid-associated protein, chloroplastic [Glycine max]
100784697	1677	1.97342	0.00661505	Up	0.000114801	LOC100784697	NA	GO:0035251//UDP-glucosyltransferase activity	NA	K13495//cis-zeatin O-glucosyltransferase [EC:2.4.1.215]	gi|571482448|ref|XP_003535886.2|//PREDICTED: zeatin O-glucosyltransferase [Glycine max]
100499677	822	1.04937	0.0285252	Up	0.0010246	LOC100499677	NA	NA	NA	NA	gi|351728041|ref|NP_001238205.1|//uncharacterized protein LOC100499677 precursor [Glycine max]
100795918	1155	-1.1542	0.00166595	Down	1.77232e-05	LOC100795918	NA	NA	NA	NA	gi|356520905|ref|XP_003529100.1|//PREDICTED: uncharacterized protein LOC100795918 [Glycine max]
100799441	3151	2.36596	3.5144e-06	Up	7.48558e-09	LOC100799441	GO:0043231//intracellular membrane-bounded organelle	GO:0032559//adenyl ribonucleotide binding;GO:0003676//nucleic acid binding	GO:0006259//DNA metabolic process	K02540//DNA replication licensing factor MCM2 [EC:3.6.4.12]	gi|356521757|ref|XP_003529518.1|//PREDICTED: DNA replication licensing factor MCM2-like [Glycine max]
100805846	1515	-2.83629	0.000339702	Down	2.05556e-06	LOC100805846	NA	NA	NA	K00924//null;K02882//large subunit ribosomal protein L18Ae;K01381//saccharopepsin [EC:3.4.23.25]	gi|955337968|ref|XP_003530761.3|//PREDICTED: protein ASPARTIC PROTEASE IN GUARD CELL 2-like [Glycine max]
100780597	1806	-1.04555	0.0379531	Down	0.00161587	LOC100780597	NA	GO:0004738//pyruvate dehydrogenase activity	GO:0008152//metabolic process	K00167//2-oxoisovalerate dehydrogenase E1 component beta subunit [EC:1.2.4.4]	gi|356504362|ref|XP_003520965.1|//PREDICTED: 2-oxoisovalerate dehydrogenase subunit beta 1, mitochondrial [Glycine max]
102661161	1675	-1.09013	0.00462696	Down	6.95355e-05	LOC102661161	NA	NA	NA	K15082//DNA repair protein RAD7;K20185//biogenesis of lysosome-related organelles complex 1 subunit 1	gi|571472679|ref|XP_006585684.1|//PREDICTED: uncharacterized protein LOC102661161 [Glycine max]
100806025	5010	-1.21797	0.0188367	Down	0.000540275	LOC100806025	NA	NA	NA	K05681//ATP-binding cassette, subfamily G (WHITE), member 2	gi|356522936|ref|XP_003530098.1|//PREDICTED: ABC transporter G family member 36 [Glycine max]
BGI_novel_G000678	437	-1.68718	0.0201434	Down	0.000598221	NA	NA	NA	NA	K05909//laccase [EC:1.10.3.2];K11423//histone-lysine N-methyltransferase SETD2 [EC:2.1.1.43]	gi|571442988|ref|XP_006575960.1|//PREDICTED: uncharacterized protein LOC102668173 [Glycine max]
100782148	2927	-1.19821	0.0011479	Down	1.0558e-05	LOC100782148	NA	NA	NA	NA	gi|356558417|ref|XP_003547503.1|//PREDICTED: uncharacterized protein LOC100782148 [Glycine max]
100796169	1814	-2.05796	0.041145	Down	0.00183343	LOC100796169	NA	GO:0016709//oxidoreductase activity, acting on paired donors, with incorporation or reduction of molecular oxygen, NAD(P)H as one donor, and incorporation of one atom of oxygen;GO:0000166//nucleotide binding;GO:0050662//coenzyme binding	GO:0008152//metabolic process	K11816//indole-3-pyruvate monooxygenase [EC:1.14.13.168]	gi|356505092|ref|XP_003521326.1|//PREDICTED: probable indole-3-pyruvate monooxygenase YUCCA5 [Glycine max]
100775898	2164	-1.95638	0.0361912	Down	0.00150311	LOC100775898	NA	NA	NA	K01051//pectinesterase [EC:3.1.1.11]	gi|356524342|ref|XP_003530788.1|//PREDICTED: pectinesterase-like [Glycine max]
100802046	939	1.57934	0.00779424	Up	0.000149603	LOC100802046	NA	NA	NA	NA	gi|356572924|ref|XP_003554615.1|//PREDICTED: transcription factor bHLH149-like [Glycine max]
100818384	1411	1.88655	0.0394943	Up	0.00172641	LOC100818384	NA	NA	NA	NA	gi|571444478|ref|XP_003522067.2|//PREDICTED: trihelix transcription factor GT-3b-like [Glycine max]
100800801	2224	1.17788	0.0238681	Up	0.000777988	LOC100800801	NA	GO:0008171//O-methyltransferase activity;GO:0008168//methyltransferase activity;GO:0046983//protein dimerization activity	GO:0032259//methylation	K13066//caffeic acid 3-O-methyltransferase [EC:2.1.1.68];K05279//flavonol 3-O-methyltransferase [EC:2.1.1.76]	gi|356542907|ref|XP_003539906.1|//PREDICTED: (R,S)-reticuline 7-O-methyltransferase [Glycine max];gi|965602993|dbj|BAT90170.1|//hypothetical protein VIGAN_06135900 [Vigna angularis var. angularis];gi|920708269|gb|KOM50266.1|//hypothetical protein LR48_Vigan08g109300 [Vigna angularis]
100782377	1373	-1.45082	0.0197536	Down	0.000578842	LOC100782377	GO:0044421//extracellular region part	GO:0004175//endopeptidase activity;GO:0046914//transition metal ion binding	GO:0019538//protein metabolic process	K07761//gelatinase A [EC:3.4.24.24]	gi|356501158|ref|XP_003519395.1|//PREDICTED: metalloendoproteinase 5-MMP-like [Glycine max]
100527920	2538	1.37441	0.027011	Up	0.000938832	LOC100527920	GO:0005634//nucleus	NA	GO:0007067//mitotic nuclear division	K13104//zinc finger protein 830	gi|571441574|ref|XP_006575483.1|//PREDICTED: uncharacterized protein LOC100527920 isoform X3 [Glycine max];gi|571441570|ref|XP_006575481.1|//PREDICTED: uncharacterized protein LOC100527920 isoform X1 [Glycine max];gi|571441572|ref|XP_006575482.1|//PREDICTED: uncharacterized protein LOC100527920 isoform X2 [Glycine max]
100802473	2422	-1.29278	0.00560397	Down	9.25065e-05	LOC100802473	NA	NA	NA	K18643//katanin p80 WD40 repeat-containing subunit B1	gi|955328426|ref|XP_014632879.1|//PREDICTED: uncharacterized protein LOC100802473 [Glycine max];gi|734374852|gb|KHN20771.1|//hypothetical protein glysoja_019088 [Glycine soja]
100779974	1463	-2.11853	0.0084414	Down	0.000168971	LOC100779974	NA	GO:0043169//cation binding	GO:0006812//cation transport	NA	gi|359806956|ref|NP_001241327.1|//uncharacterized protein LOC100779974 [Glycine max];gi|955361791|ref|XP_014621965.1|//PREDICTED: uncharacterized protein LOC100779974 isoform X1 [Glycine max]
BGI_novel_G000754	1326	-1.17957	0.0393092	Down	0.00171337	NA	GO:0016020//membrane	NA	NA	K10523//speckle-type POZ protein	gi|356515919|ref|XP_003526644.1|//PREDICTED: BTB/POZ domain-containing protein At1g21780 [Glycine max]
100816615	621	-1.17331	0.0197536	Down	0.000579483	LOC100816615	NA	NA	NA	K12198//charged multivesicular body protein 5	gi|574584531|ref|NP_001276298.1|//light-regulated protein-like [Glycine max]
100820554	1873	1.20408	0.000109706	Up	5.15137e-07	LOC100820554	NA	NA	NA	K05929//phosphoethanolamine N-methyltransferase [EC:2.1.1.103]	gi|356512966|ref|XP_003525185.1|//PREDICTED: phosphoethanolamine N-methyltransferase [Glycine max]
100782306	2415	1.43592	0.0203024	Up	0.000604149	LOC100782306	NA	NA	NA	NA	gi|356552210|ref|XP_003544462.1|//PREDICTED: uncharacterized protein LOC100782306 [Glycine max]
100815639	1286	-1.06506	0.00320531	Down	4.16617e-05	LOC100815639	NA	GO:0046872//metal ion binding;GO:0005543//phospholipid binding	NA	K17095//annexin A7/11	gi|358249190|ref|NP_001239752.1|//uncharacterized protein LOC100815639 [Glycine max]
100784252	951	1.32102	0.000139538	Up	6.88995e-07	ANNEXIN	NA	GO:0046872//metal ion binding;GO:0005543//phospholipid binding	NA	K17095//annexin A7/11	gi|359807506|ref|NP_001240889.1|//uncharacterized protein LOC100784252 [Glycine max]
BGI_novel_G002677	3389	-1.30876	0.0306566	Down	0.00115533	NA	NA	NA	NA	K14494//DELLA protein	gi|734405570|gb|KHN33372.1|//Scarecrow-like protein 33 [Glycine soja]
100784069	805	-1.49335	0.00214001	Down	2.46556e-05	LOC100784069	NA	GO:0015036//disulfide oxidoreductase activity	GO:0019725//cellular homeostasis	K03676//glutaredoxin 3	gi|571499529|ref|XP_006594493.1|//PREDICTED: monothiol glutaredoxin-S10-like [Glycine max]
100814871	960	-1.98945	0.0432578	Down	0.00197259	LOC100814871	NA	NA	NA	K01953//asparagine synthase (glutamine-hydrolysing) [EC:6.3.5.4];K13783//MFS transporter, OPA family, solute carrier family 37 (glycerol-3-phosphate transporter), member 1/2	gi|356543282|ref|XP_003540091.1|//PREDICTED: stem-specific protein TSJT1-like [Glycine max]
100818156	1620	-1.24113	0.0200461	Down	0.000591947	LOC100818156	NA	NA	NA	NA	gi|947054503|gb|KRH03956.1|//hypothetical protein GLYMA_17G129600 [Glycine max]
100813603	1460	-1.38694	0.0463757	Down	0.00218212	LOC100813603	NA	NA	NA	K20725//null	gi|571452072|ref|XP_003522552.2|//PREDICTED: protein MKS1-like [Glycine max]
100305960	607	-1.12906	0.0110362	Down	0.00024522	LOC100305960	NA	NA	NA	K12198//charged multivesicular body protein 5	gi|351724955|ref|NP_001235540.1|//uncharacterized protein LOC100305960 [Glycine max]
100794378	828	-2.17626	0.0284255	Down	0.00101913	LOC100794378	NA	NA	NA	K15407//queuine tRNA-ribosyltransferase subunit QTRTD1 [EC:2.4.2.29]	gi|356565200|ref|XP_003550831.1|//PREDICTED: zinc finger Ran-binding domain-containing protein 2-like [Glycine max];gi|947108299|gb|KRH56625.1|//hypothetical protein GLYMA_05G008600 [Glycine max]
100784882	1447	1.38748	0.00174636	Up	1.90213e-05	LOC100784882	GO:0044459//plasma membrane part;GO:0030312//external encapsulating structure	GO:0035251//UDP-glucosyltransferase activity	GO:0045229//external encapsulating structure organization;GO:0009250//glucan biosynthetic process	K13379//reversibly glycosylated polypeptide / UDP-arabinopyranose mutase [EC:2.4.1.- 5.4.99.30]	gi|356568813|ref|XP_003552602.1|//PREDICTED: UDP-arabinopyranose mutase 1-like [Glycine max]
100527086	703	-2.37834	0.0108017	Down	0.000237394	LOC100527086	NA	NA	NA	NA	gi|351721228|ref|NP_001238482.1|//uncharacterized protein LOC100527086 [Glycine max]
100806829	1586	-1.42453	0.00665531	Down	0.000116305	LOC100806829	NA	NA	NA	K12472//epidermal growth factor receptor substrate 15	gi|734405993|gb|KHN33762.1|//BURP domain-containing protein 17 [Glycine soja]
100806166	1248	-1.30202	0.0150997	Down	0.000393255	LOC100806166	GO:0044424//intracellular part	GO:0008289//lipid binding;GO:0005319//lipid transporter activity	GO:0006869//lipid transport	K07300//Ca2+:H+ antiporter	gi|356515993|ref|XP_003526681.1|//PREDICTED: glycolipid transfer protein 3-like [Glycine max]
100814809	1510	-1.97282	0.00109001	Down	9.91993e-06	LOC100814809	GO:0031012//extracellular matrix;GO:0044421//extracellular region part;GO:0016021//integral component of membrane	GO:0004175//endopeptidase activity;GO:0004222//metalloendopeptidase activity;GO:0046914//transition metal ion binding;GO:0008270//zinc ion binding	GO:0006508//proteolysis;GO:0019538//protein metabolic process	K07761//gelatinase A [EC:3.4.24.24];K07999//matrix metalloproteinase-20 (enamelysin) [EC:3.4.24.-]	gi|356501109|ref|XP_003519371.1|//PREDICTED: metalloendoproteinase 5-MMP-like [Glycine max];gi|356501158|ref|XP_003519395.1|//PREDICTED: metalloendoproteinase 5-MMP-like [Glycine max]
100797495	3361	1.40496	0.028839	Up	0.00104215	LOC100797495	NA	GO:0016740//transferase activity	NA	K20887//null	gi|356552598|ref|XP_003544652.1|//PREDICTED: probable xyloglucan glycosyltransferase 5 [Glycine max]
100803074	2780	-1.27961	0.00861399	Down	0.00017326	LOC100803074	NA	GO:0016787//hydrolase activity	GO:0046856//phosphatidylinositol dephosphorylation	K20279//synaptojanin [EC:3.1.3.36];K01099//inositol polyphosphate 5-phosphatase INPP5B/F [EC:3.1.3.36]	gi|955312241|ref|XP_014629294.1|//PREDICTED: type I inositol polyphosphate 5-phosphatase 4-like isoform X2 [Glycine max];gi|571445796|ref|XP_006576906.1|//PREDICTED: type I inositol polyphosphate 5-phosphatase 4-like isoform X1 [Glycine max]
100791878	1722	-1.17582	0.00801651	Down	0.000157362	LOC100791878	NA	NA	NA	K03189//urease accessory protein	gi|356522059|ref|XP_003529667.1|//PREDICTED: cytochrome b561 and DOMON domain-containing protein At5g47530-like [Glycine max]
100305735	1115	-1.0024	0.00345583	Down	4.69292e-05	LOC100305735	NA	GO:0003824//catalytic activity	GO:0019538//protein metabolic process	K01304//pyroglutamyl-peptidase [EC:3.4.19.3]	gi|351722897|ref|NP_001235980.1|//uncharacterized protein LOC100305735 [Glycine max]
100500577	640	1.33485	0.000791588	Up	6.46267e-06	LOC100500577	NA	NA	NA	NA	gi|947051803|gb|KRH01332.1|//hypothetical protein GLYMA_18G269800 [Glycine max]
100805277	1797	1.29298	0.0398467	Up	0.00175146	LOC100805277	NA	NA	NA	K13434//pathogenesis-related genes transcriptional activator PTI6	gi|356551458|ref|XP_003544092.1|//PREDICTED: ethylene-responsive transcription factor CRF1-like [Glycine max]
100780321	3207	-1.35833	0.0219234	Down	0.000680813	LOC100780321	NA	NA	NA	NA	gi|571467845|ref|XP_006584057.1|//PREDICTED: uncharacterized protein LOC100780321 [Glycine max]
100802653	1710	1.17132	0.0121998	Up	0.000288201	LOC100802653	NA	NA	NA	NA	gi|356522668|ref|XP_003529968.1|//PREDICTED: uncharacterized protein LOC100802653 [Glycine max];gi|947099786|gb|KRH48278.1|//hypothetical protein GLYMA_07G079400 [Glycine max]
100808896	2326	-2.43065	6.62976e-11	Down	3.69078e-14	LOC100808896	GO:0016021//integral component of membrane	NA	GO:0007165//signal transduction	K15502//serine/threonine-protein phosphatase 6 regulatory ankyrin repeat subunit A;K19044//E3 ubiquitin-protein ligase XBAT32/33 [EC:2.3.2.27]	gi|571476449|ref|XP_006586967.1|//PREDICTED: uncharacterized protein LOC100808896 isoform X1 [Glycine max]
BGI_novel_G000474	3486	3.87088	3.26021e-07	Up	4.81357e-10	NA	GO:0016021//integral component of membrane	GO:0005506//iron ion binding;GO:0016491//oxidoreductase activity	GO:0006633//fatty acid biosynthetic process;GO:0055114//oxidation-reduction process	K15404//aldehyde decarbonylase [EC:4.1.99.5]	gi|965610763|dbj|BAT96902.1|//hypothetical protein VIGAN_09022000 [Vigna angularis var. angularis]
100797784	2752	-1.24935	0.000577872	Down	4.15413e-06	LOC100797784	GO:0005887//integral component of plasma membrane	GO:0005249//voltage-gated potassium channel activity	GO:0071805//potassium ion transmembrane transport;GO:0042391//regulation of membrane potential	K05391//cyclic nucleotide gated channel, other eukaryote	gi|356571234|ref|XP_003553784.1|//PREDICTED: cyclic nucleotide-gated ion channel 1-like isoform X1 [Glycine max];gi|955388296|ref|XP_014627246.1|//PREDICTED: cyclic nucleotide-gated ion channel 1-like isoform X2 [Glycine max]
BGI_novel_G002342	2565	-1.85157	0.0128343	Down	0.000309714	NA	GO:0016020//membrane	GO:0000166//nucleotide binding;GO:0004672//protein kinase activity	GO:0016310//phosphorylation	K04733//interleukin-1 receptor-associated kinase 4 [EC:2.7.11.1];K00276//primary-amine oxidase [EC:1.4.3.21]	gi|947071375|gb|KRH20266.1|//hypothetical protein GLYMA_13G166900 [Glycine max]
100526941	834	1.44322	0.000294441	Up	1.73179e-06	LOC100526941	NA	NA	GO:0010876//lipid localization	K02883//large subunit ribosomal protein L18e;K11855//ubiquitin carboxyl-terminal hydrolase 36/42 [EC:3.4.19.12]	gi|351724269|ref|NP_001236284.1|//uncharacterized protein LOC100526941 precursor [Glycine max]
100818822	3859	-1.43961	0.00672986	Down	0.000118463	LOC100818822	NA	GO:0003824//catalytic activity	GO:0005992//trehalose biosynthetic process;GO:0005991//trehalose metabolic process	K16055//trehalose 6-phosphate synthase/phosphatase [EC:2.4.1.15 3.1.3.12]	gi|922398913|ref|XP_013466609.1|//trehalose-6-phosphate synthase domain protein [Medicago truncatula];gi|356521161|ref|XP_003529226.1|//PREDICTED: alpha,alpha-trehalose-phosphate synthase [UDP-forming] 6-like [Glycine max]
100816053	1703	1.78942	0.000244544	Up	1.38505e-06	LOC100816053	NA	GO:0016757//transferase activity, transferring glycosyl groups	NA	K13496//UDP-glucosyl transferase 73C [EC:2.4.1.-];K14595//abscisate beta-glucosyltransferase [EC:2.4.1.263]	gi|356499771|ref|XP_003518710.1|//PREDICTED: UDP-glucosyl transferase 73B2-like [Glycine max]
100775780	1316	-1.162	0.02102	Down	0.000638651	LOC100775780	GO:0031224//intrinsic component of membrane	NA	NA	K17345//tetraspanin-5;K17294//null	gi|356535656|ref|XP_003536360.1|//PREDICTED: tetraspanin-6 [Glycine max]
100784644	1501	-1.61565	0.00156395	Down	1.63909e-05	LOC100784644	NA	NA	NA	NA	gi|955337304|ref|XP_014634767.1|//PREDICTED: uncharacterized protein LOC100784644 [Glycine max]
BGI_novel_G000730	1842	-1.18581	0.00576355	Down	9.58384e-05	NA	GO:0016021//integral component of membrane;GO:0005886//plasma membrane	NA	GO:0008643//carbohydrate transport	K15382//solute carrier family 50 (sugar transporter)	gi|734400194|gb|KHN31280.1|//Bidirectional sugar transporter SWEET14-like protein [Glycine soja]
102659833	1758	-1.34183	0.00345583	Down	4.66806e-05	LOC102659833	NA	GO:0046872//metal ion binding;GO:0016491//oxidoreductase activity	GO:0055114//oxidation-reduction process	K13525//transitional endoplasmic reticulum ATPase;K06892//feruloyl-CoA ortho-hydroxylase [EC:1.14.11.-];K13229//2,4-dihydroxy-1,4-benzoxazin-3-one-glucoside dioxygenase [EC:1.14.20.2]	gi|255640556|gb|ACU20563.1|//unknown [Glycine max];gi|571521704|ref|XP_006598208.1|//PREDICTED: 1-aminocyclopropane-1-carboxylate oxidase homolog 1 [Glycine max]
100803041	2087	1.85484	0.0116967	Up	0.000269521	LOC100803041	NA	NA	NA	NA	gi|356532461|ref|XP_003534791.1|//PREDICTED: reticuline oxidase-like protein [Glycine max]
100791560	678	-1.07594	0.0124098	Down	0.000295309	LOC100791560	NA	NA	NA	NA	gi|356564105|ref|XP_003550297.1|//PREDICTED: uncharacterized protein LOC100791560 [Glycine max]
100798782	1481	1.06346	0.00158908	Up	1.66945e-05	LOC100798782	NA	NA	NA	K03768//peptidyl-prolyl cis-trans isomerase B (cyclophilin B) [EC:5.2.1.8]	gi|356497421|ref|XP_003517559.1|//PREDICTED: protein CDI-like [Glycine max]
BGI_novel_G000973	2030	1.45116	0.0177555	Up	0.000492934	NA	GO:0005829//cytosol	GO:0004489//methylenetetrahydrofolate reductase (NAD(P)H) activity;GO:0004852//uroporphyrinogen-III synthase activity	GO:0006730//one-carbon metabolic process;GO:0033014//tetrapyrrole biosynthetic process;GO:0055114//oxidation-reduction process	K01719//uroporphyrinogen-III synthase [EC:4.2.1.75]	gi|947103569|gb|KRH51952.1|//hypothetical protein GLYMA_06G037300 [Glycine max]
100806820	876	1.0948	0.0462424	Up	0.00217137	LOC100806820	GO:0005840//ribosome;GO:0030529//intracellular ribonucleoprotein complex	GO:0005198//structural molecule activity;GO:0003735//structural constituent of ribosome	GO:0010467//gene expression;GO:0006412//translation	K02957//small subunit ribosomal protein S15Ae	gi|734404565|gb|KHN33076.1|//40S ribosomal protein S15a-1 [Glycine soja]
100792162	2117	-1.4971	0.0296904	Down	0.00108873	LOC100792162	NA	NA	NA	K04733//interleukin-1 receptor-associated kinase 4 [EC:2.7.11.1]	gi|571567155|ref|XP_006606029.1|//PREDICTED: cysteine-rich receptor-like protein kinase 10 isoform X2 [Glycine max];gi|955394786|ref|XP_014628543.1|//PREDICTED: cysteine-rich receptor-like protein kinase 10 isoform X1 [Glycine max]
100800380	1344	2.78274	0.000669653	Up	5.07187e-06	LOC100800380	NA	NA	NA	K14299//nucleoporin SEH1	gi|356498797|ref|XP_003518235.1|//PREDICTED: protein EXORDIUM-like 2 [Glycine max]
100797882	1764	-1.97969	0.00123264	Down	1.16059e-05	LOC100797882	NA	GO:0016701//oxidoreductase activity, acting on single donors with incorporation of molecular oxygen	NA	K09840//9-cis-epoxycarotenoid dioxygenase [EC:1.13.11.51]	gi|947093964|gb|KRH42549.1|//hypothetical protein GLYMA_08G096200 [Glycine max]
548004	1293	1.3346	0.0240718	Up	0.00078773	BZIP36	GO:0043231//intracellular membrane-bounded organelle	GO:0003677//DNA binding;GO:0005515//protein binding;GO:0046914//transition metal ion binding;GO:0008270//zinc ion binding;GO:0043565//sequence-specific DNA binding;GO:0003700//transcription factor activity, sequence-specific DNA binding;GO:0001071//nucleic acid binding transcription factor activity	GO:0006355//regulation of transcription, DNA-templated;GO:0006351//transcription, DNA-templated	K10999//cellulose synthase A [EC:2.4.1.12];K16241//transcription factor HY5	gi|734394446|gb|KHN28520.1|//Cellulose synthase A catalytic subunit 1 [UDP-forming] [Glycine soja];gi|571541789|ref|XP_006601864.1|//PREDICTED: bZIP transcription factor bZIP36 isoform X1 [Glycine max];gi|351723239|ref|NP_001237272.1|//bZIP transcription factor bZIP36 [Glycine max]
100802379	946	-1.68256	0.0126085	Down	0.00030206	LOC100802379	GO:0016021//integral component of membrane	GO:0046914//transition metal ion binding;GO:0008270//zinc ion binding;GO:0016874//ligase activity	NA	K10661//E3 ubiquitin-protein ligase MARCH6 [EC:2.3.2.27];K08737//DNA mismatch repair protein MSH6	gi|955313048|ref|XP_014629443.1|//PREDICTED: E3 ubiquitin-protein ligase MARCH8-like [Glycine max];gi|734370278|gb|KHN19220.1|//E3 ubiquitin-protein ligase MARCH2 [Glycine soja]
100782182	1923	-1.55631	0.0412307	Down	0.0018417	LOC100782182	NA	GO:0032559//adenyl ribonucleotide binding;GO:0004672//protein kinase activity;GO:0004871//signal transducer activity	GO:0006464//cellular protein modification process	K04733//interleukin-1 receptor-associated kinase 4 [EC:2.7.11.1]	gi|571538537|ref|XP_006601168.1|//PREDICTED: probable receptor-like protein kinase At5g39020 isoform X1 [Glycine max]
100786353	2373	-1.05138	0.0216685	Down	0.000670274	LOC100786353	NA	NA	NA	NA	gi|356511363|ref|XP_003524396.1|//PREDICTED: protein tesmin/TSO1-like CXC 5 [Glycine max]
102669617	609	2.07746	0.0115111	Up	0.000263016	LOC102669617	NA	GO:0004175//endopeptidase activity;GO:0005515//protein binding	GO:0044092//negative regulation of molecular function	NA	gi|955322792|ref|XP_014631585.1|//PREDICTED: uncharacterized protein LOC102669617 isoform X2 [Glycine max];gi|571456946|ref|XP_006580530.1|//PREDICTED: subtilisin-like protease SBT2.5 isoform X1 [Glycine max]
100818244	2130	1.52982	0.00341921	Up	4.5766e-05	LOC100818244	NA	NA	NA	K08176//MFS transporter, PHS family, inorganic phosphate transporter;K03509//DNA polymerase eta [EC:2.7.7.7];K13675//null	gi|571457025|ref|XP_006580556.1|//PREDICTED: uncharacterized protein LOC100818244 [Glycine max]
102662131	3737	-1.37592	0.0469701	Down	0.00222259	LOC102662131	NA	NA	NA	K13466//EIX receptor 1/2;K13465//null	gi|571529098|ref|XP_006599505.1|//PREDICTED: LRR receptor-like serine/threonine-protein kinase GSO1 [Glycine max]
100777974	2285	-1.01485	0.00719511	Down	0.000131485	LOC100777974	NA	NA	NA	NA	gi|571569295|ref|XP_006606370.1|//PREDICTED: uncharacterized protein LOC100777974 [Glycine max]
100798788	1302	1.00483	0.0338025	Up	0.00134644	LOC100798788	NA	NA	NA	K01757//strictosidine synthase [EC:4.3.3.2]	gi|356530439|ref|XP_003533788.1|//PREDICTED: protein STRICTOSIDINE SYNTHASE-LIKE 4 [Glycine max]
100790220	2206	-2.30012	0.016875	Down	0.000460728	LOC100790220	GO:0009536//plastid	GO:0070566//adenylyltransferase activity	GO:0005977//glycogen metabolic process	K00975//glucose-1-phosphate adenylyltransferase [EC:2.7.7.27]	gi|356538761|ref|XP_003537869.1|//PREDICTED: glucose-1-phosphate adenylyltransferase large subunit 1 [Glycine max]
100306604	866	-1.69068	0.00703958	Down	0.00012728	LOC100306604	NA	NA	NA	NA	gi|351727044|ref|NP_001237403.1|//uncharacterized protein LOC100306604 [Glycine max]
100806199	1326	-1.74282	0.00345583	Down	4.69595e-05	LOC100806199	NA	NA	NA	NA	gi|356556545|ref|XP_003546585.1|//PREDICTED: uncharacterized protein LOC100806199 [Glycine max]
100811214	3395	2.60239	0.00512746	Up	8.00487e-05	LOC100811214	NA	NA	NA	K10730//ATP-dependent DNA helicase Q4 [EC:3.6.4.12]	gi|571470758|ref|XP_006585105.1|//PREDICTED: ATP-dependent DNA helicase Q-like 5 [Glycine max]
100789036	1731	-2.09489	0.00890898	Down	0.000181565	ICL1	GO:0005777//peroxisome	GO:0016833//oxo-acid-lyase activity	GO:0044262//cellular carbohydrate metabolic process;GO:0043436//oxoacid metabolic process;GO:0009060//aerobic respiration	K01637//isocitrate lyase [EC:4.1.3.1]	gi|358248362|ref|NP_001239869.1|//isocitrate lyase 1 [Glycine max]
100812756	2072	1.23954	0.00672142	Up	0.000118111	LOC100812756	GO:0005618//cell wall;GO:0030312//external encapsulating structure;GO:0005576//extracellular region	GO:0045330//aspartyl esterase activity;GO:0030234//enzyme regulator activity;GO:0030599//pectinesterase activity;GO:0046910//pectinesterase inhibitor activity	GO:0045490//pectin catabolic process;GO:0043086//negative regulation of catalytic activity;GO:0045229//external encapsulating structure organization;GO:0071555//cell wall organization;GO:0042545//cell wall modification	K01051//pectinesterase [EC:3.1.1.11]	gi|356547990|ref|XP_003542387.1|//PREDICTED: pectinesterase/pectinesterase inhibitor PPE8B-like [Glycine max]
100798690	501	-1.58186	0.0264734	Down	0.000911334	LOC100798690	NA	NA	GO:0009755//hormone-mediated signaling pathway	K14488//SAUR family protein	gi|359806282|ref|NP_001241474.1|//uncharacterized protein LOC100798690 [Glycine max]
100527205	885	1.51728	0.000468716	Up	3.19927e-06	LOC100527205	NA	NA	NA	NA	gi|351727294|ref|NP_001236388.1|//uncharacterized protein LOC100527205 [Glycine max]
548020	3021	2.03232	3.65238e-05	Up	1.32605e-07	LOC548020	GO:0043234//protein complex	GO:0016728//oxidoreductase activity, acting on CH or CH2 groups, disulfide as acceptor;GO:0032559//adenyl ribonucleotide binding	GO:0006259//DNA metabolic process	K10807//ribonucleoside-diphosphate reductase subunit M1 [EC:1.17.4.1]	gi|356512785|ref|XP_003525096.1|//PREDICTED: ribonucleoside-diphosphate reductase large subunit [Glycine max]
100784444	1182	-1.72037	0.016875	Down	0.000460724	LOC100784444	NA	GO:0016701//oxidoreductase activity, acting on single donors with incorporation of molecular oxygen;GO:0046914//transition metal ion binding	GO:0008152//metabolic process	K05282//gibberellin 20-oxidase [EC:1.14.11.12];K05278//flavonol synthase [EC:1.14.11.23];K04125//gibberellin 2-oxidase [EC:1.14.11.13]	gi|356519411|ref|XP_003528366.1|//PREDICTED: probable 2-oxoglutarate-dependent dioxygenase AOP1 [Glycine max]
100790467	2585	-1.37069	0.00650978	Down	0.000112659	LOC100790467	NA	NA	NA	K04733//interleukin-1 receptor-associated kinase 4 [EC:2.7.11.1]	gi|356556144|ref|XP_003546387.1|//PREDICTED: vacuolar-sorting receptor 6-like [Glycine max]
100792085	1483	1.13798	0.000107016	Up	4.92148e-07	LOC100792085	NA	GO:0016765//transferase activity, transferring alkyl or aryl (other than methyl) groups;GO:0004766//spermidine synthase activity	GO:0006596//polyamine biosynthetic process	K00797//spermidine synthase [EC:2.5.1.16]	gi|358249122|ref|NP_001239741.1|//uncharacterized protein LOC100792085 [Glycine max]
100778201	1216	1.16795	0.00446782	Up	6.59657e-05	LOC100778201	NA	NA	NA	K09286//EREBP-like factor	gi|356523902|ref|XP_003530573.1|//PREDICTED: ethylene-responsive transcription factor TINY-like [Glycine max]
100818066	1609	1.57577	0.00905103	Up	0.000185336	LOC100818066	NA	GO:0016709//oxidoreductase activity, acting on paired donors, with incorporation or reduction of molecular oxygen, NAD(P)H as one donor, and incorporation of one atom of oxygen;GO:0000166//nucleotide binding;GO:0050662//coenzyme binding	GO:0008152//metabolic process	K00485//dimethylaniline monooxygenase (N-oxide forming) [EC:1.14.13.8];K11816//indole-3-pyruvate monooxygenase [EC:1.14.13.168]	gi|356511945|ref|XP_003524682.1|//PREDICTED: flavin-containing monooxygenase FMO GS-OX-like 8 [Glycine max]
100813670	2020	-1.27677	0.00687679	Down	0.000122339	LOC100813670	NA	GO:0046872//metal ion binding	NA	K13148//integrator complex subunit 11 [EC:3.1.27.-]	gi|955365167|ref|XP_014622744.1|//PREDICTED: E3 ubiquitin-protein ligase At4g11680-like [Glycine max]
100780697	1149	-2.03143	0.0296165	Down	0.00108315	LOC100780697	NA	NA	NA	K13783//MFS transporter, OPA family, solute carrier family 37 (glycerol-3-phosphate transporter), member 1/2	gi|359806902|ref|NP_001241065.1|//uncharacterized protein LOC100780697 [Glycine max]
100810176	2209	-1.37899	0.000566218	Down	4.04295e-06	LOC100810176	NA	NA	NA	K04733//interleukin-1 receptor-associated kinase 4 [EC:2.7.11.1];K08332//vacuolar protein 8	gi|955306802|ref|XP_014621764.1|//PREDICTED: U-box domain-containing protein 26 isoform X2 [Glycine max];gi|356499749|ref|XP_003518699.1|//PREDICTED: U-box domain-containing protein 26 isoform X1 [Glycine max]
100797345	1858	-1.89151	2.52695e-05	Down	8.50167e-08	LOC100797345	NA	NA	NA	K00924//null;K02882//large subunit ribosomal protein L18Ae;K01381//saccharopepsin [EC:3.4.23.25]	gi|356527091|ref|XP_003532147.1|//PREDICTED: protein ASPARTIC PROTEASE IN GUARD CELL 2 [Glycine max]
100816414	800	2.57745	0.00239531	Up	2.87733e-05	LOC100816414	NA	NA	NA	NA	gi|571548214|ref|XP_003551648.2|//PREDICTED: BON1-associated protein 2-like [Glycine max]
100812338	1058	-1.32014	0.00662594	Down	0.000115471	LOC100812338	NA	NA	NA	NA	gi|356537353|ref|XP_003537192.1|//PREDICTED: uncharacterized protein LOC100812338 [Glycine max]
100815179	2285	-2.73348	0.000581215	Down	4.19835e-06	LOC100815179	NA	NA	NA	K04733//interleukin-1 receptor-associated kinase 4 [EC:2.7.11.1]	gi|955351267|ref|XP_014619666.1|//PREDICTED: cysteine-rich receptor-like protein kinase 2 [Glycine max]
100787934	2237	-1.59623	0.0463194	Down	0.00217804	LOC100787934	NA	GO:0046914//transition metal ion binding	NA	K19040//E3 ubiquitin-protein ligase ATL10/75/76/77/78 [EC:2.3.2.27]	gi|734400037|gb|KHN31123.1|//RING-H2 finger protein ATL78 [Glycine soja]
100789310	3034	-1.03075	0.00473701	Down	7.14386e-05	LOC100789310	NA	NA	NA	K02367//glucuronyl/N-acetylglucosaminyl transferase EXT2 [EC:2.4.1.224 2.4.1.225]	gi|356535533|ref|XP_003536299.1|//PREDICTED: glycosyltransferase family protein 64 protein C5-like [Glycine max]
100781455	2644	1.44747	0.0195958	Up	0.000572957	LOC100781455	GO:0016020//membrane	NA	NA	K04733//interleukin-1 receptor-associated kinase 4 [EC:2.7.11.1];K13941//2-amino-4-hydroxy-6-hydroxymethyldihydropteridine diphosphokinase / dihydropteroate synthase [EC:2.7.6.3 2.5.1.15];K04730//interleukin-1 receptor-associated kinase 1 [EC:2.7.11.1]	gi|571475751|ref|XP_006586762.1|//PREDICTED: protein STRUBBELIG-RECEPTOR FAMILY 8-like [Glycine max]
106796079	730	-2.26328	0.0150057	Down	0.000389714	LOC106796079	NA	NA	NA	NA	gi|955367526|ref|XP_014623039.1|//PREDICTED: uncharacterized protein LOC106796079 [Glycine max]
100788028	1856	1.37069	0.0145786	Up	0.000373494	LOC100788028	NA	GO:0016747//transferase activity, transferring acyl groups other than amino-acyl groups;GO:0046912//transferase activity, transferring acyl groups, acyl groups converted into alkyl on transfer	GO:0006720//isoprenoid metabolic process	K01641//hydroxymethylglutaryl-CoA synthase [EC:2.3.3.10]	gi|356497206|ref|XP_003517453.1|//PREDICTED: hydroxymethylglutaryl-CoA synthase [Glycine max]
102660531	889	-2.53095	0.00366285	Down	5.09775e-05	LOC102660531	NA	NA	NA	NA	gi|571436588|ref|XP_006573809.1|//PREDICTED: uncharacterized protein LOC102660531 [Glycine max]
100810754	1047	-1.54453	0.00130118	Down	1.25524e-05	LOC100810754	NA	GO:0004312//fatty acid synthase activity	GO:0008152//metabolic process	K13070//momilactone-A synthase [EC:1.1.1.295];K09841//xanthoxin dehydrogenase [EC:1.1.1.288]	gi|734375940|gb|KHN21178.1|//Momilactone A synthase [Glycine soja]
100817503	858	1.74984	0.00821312	Up	0.000162215	LOC100817503	NA	NA	NA	K09286//EREBP-like factor	gi|356540544|ref|XP_003538748.1|//PREDICTED: dehydration-responsive element-binding protein 3-like [Glycine max]
100790028	1000	-1.88768	0.0487427	Down	0.00235215	LOC100790028	NA	NA	NA	NA	gi|571446853|ref|XP_006577205.1|//PREDICTED: protein NIM1-INTERACTING 1-like [Glycine max]
100813994	885	1.07488	0.0395235	Up	0.00173152	LOC100813994	NA	NA	NA	NA	gi|356511931|ref|XP_003524675.1|//PREDICTED: lysine-rich arabinogalactan protein 18-like [Glycine max]
100776472	2183	1.28015	0.00474708	Up	7.20421e-05	LOC100776472	NA	NA	NA	K14638//solute carrier family 15 (peptide/histidine transporter), member 3/4	gi|955301976|ref|XP_014628550.1|//PREDICTED: protein NRT1/ PTR FAMILY 2.13-like [Glycine max]
102666185	1431	-1.97252	0.0167201	Down	0.000452047	LOC102666185	NA	NA	NA	K03283//heat shock 70kDa protein 1/8	gi|571462267|ref|XP_006582230.1|//PREDICTED: probable disease resistance protein RPP1 [Glycine max]
102668708	1839	-1.12676	0.04023	Down	0.00177707	LOC102668708	NA	NA	NA	K11838//ubiquitin carboxyl-terminal hydrolase 7 [EC:3.4.19.12]	gi|571559256|ref|XP_006604682.1|//PREDICTED: MATH domain and coiled-coil domain-containing protein At3g58270-like [Glycine max]
100791261	3394	-1.51004	0.0192392	Down	0.000557409	LOC100791261	NA	NA	NA	K14674//TAG lipase / steryl ester hydrolase / phospholipase A2 / LPA acyltransferase [EC:3.1.1.3 3.1.1.13 3.1.1.4 2.3.1.51]	gi|571445407|ref|XP_003521151.2|//PREDICTED: triacylglycerol lipase SDP1-like [Glycine max]
100811994	849	-1.74001	0.0490332	Down	0.00239143	LOC100811994	NA	NA	NA	NA	gi|359811329|ref|NP_001241436.1|//uncharacterized protein LOC100811994 [Glycine max]
100798971	2732	1.57929	0.00781006	Up	0.000150473	LOC100798971	GO:0016021//integral component of membrane	GO:0016682//oxidoreductase activity, acting on diphenols and related substances as donors, oxygen as acceptor;GO:0005507//copper ion binding;GO:0046914//transition metal ion binding;GO:0016491//oxidoreductase activity	GO:0008152//metabolic process;GO:0055114//oxidation-reduction process	K19791//iron transport multicopper oxidase	gi|920688624|gb|KOM32607.1|//hypothetical protein LR48_Vigan01g216300 [Vigna angularis];gi|571536376|ref|XP_006600827.1|//PREDICTED: monocopper oxidase-like protein SKU5 [Glycine max]
100802179	1339	-2.16389	0.0114708	Down	0.000259874	LOC100802179	NA	NA	NA	K00430//peroxidase [EC:1.11.1.7]	gi|356499552|ref|XP_003518603.1|//PREDICTED: vacuolar iron transporter homolog 3-like [Glycine max]
100780574	1712	1.82108	0.00516432	Up	8.12491e-05	LOC100780574	NA	NA	NA	K02684//DNA primase small subunit [EC:2.7.7.-]	gi|356501475|ref|XP_003519550.1|//PREDICTED: DNA primase small subunit [Glycine max]
100804290	1904	1.52244	0.0222304	Up	0.000698416	LOC100804290	NA	GO:0015925//galactosidase activity;GO:0043167//ion binding	GO:0044238//primary metabolic process	K07407//alpha-galactosidase [EC:3.2.1.22]	gi|356532145|ref|XP_003534634.1|//PREDICTED: alpha-galactosidase 1-like [Glycine max]
100789240	2062	1.07564	0.0210668	Up	0.000640953	LOC100789240	NA	GO:0016787//hydrolase activity;GO:0004190//aspartic-type endopeptidase activity	GO:0006508//proteolysis;GO:0030163//protein catabolic process	K00924//null;K02882//large subunit ribosomal protein L18Ae;K01381//saccharopepsin [EC:3.4.23.25]	gi|571518088|ref|XP_006597643.1|//PREDICTED: protein ASPARTIC PROTEASE IN GUARD CELL 1 isoform X1 [Glycine max]
100800451	3223	1.65267	8.60336e-07	Up	1.58261e-09	LOC100800451	NA	GO:0016702//oxidoreductase activity, acting on single donors with incorporation of molecular oxygen, incorporation of two atoms of oxygen;GO:0046914//transition metal ion binding	GO:0006633//fatty acid biosynthetic process	K15718//linoleate 9S-lipoxygenase [EC:1.13.11.58]	gi|356575831|ref|XP_003556040.1|//PREDICTED: linoleate 9S-lipoxygenase 5, chloroplastic-like [Glycine max]
100778347	1043	-1.63132	0.027251	Down	0.000954428	LOC100778347	NA	NA	NA	K09597//signal peptide peptidase-like 2B [EC:3.4.23.-]	gi|955358837|ref|XP_003542998.2|//PREDICTED: ABC transporter H family member 4-like [Glycine max]
100798569	985	2.52713	0.00717405	Up	0.000130579	LOC100798569	GO:0016020//membrane;GO:0005737//cytoplasm	GO:0004620//phospholipase activity;GO:0047372//acylglycerol lipase activity	GO:0016042//lipid catabolic process	K16815//calcium-independent phospholipase A2-gamma	gi|955328470|ref|XP_014632903.1|//PREDICTED: patatin-like protein 1 [Glycine max]
100777157	2016	1.66012	0.0138997	Up	0.000346861	LOC100777157	NA	NA	NA	K13065//shikimate O-hydroxycinnamoyltransferase [EC:2.3.1.133]	gi|356527016|ref|XP_003532110.1|//PREDICTED: spermidine hydroxycinnamoyl transferase-like [Glycine max]
100797617	1415	1.31657	0.00781213	Up	0.00015127	LOC100797617	NA	GO:0016787//hydrolase activity;GO:0005506//iron ion binding	GO:0044238//primary metabolic process	K10396//kinesin family member 5;K01206//alpha-L-fucosidase [EC:3.2.1.51]	gi|356572906|ref|XP_003554606.1|//PREDICTED: GDSL esterase/lipase At1g09390-like [Glycine max]
100805456	4721	-1.38601	0.000785964	Down	6.39196e-06	LOC100805456	GO:0043231//intracellular membrane-bounded organelle;GO:0005634//nucleus	GO:0003677//DNA binding;GO:0005515//protein binding;GO:0003676//nucleic acid binding	GO:0006355//regulation of transcription, DNA-templated;GO:0009734//auxin-activated signaling pathway;GO:0006351//transcription, DNA-templated;GO:0009755//hormone-mediated signaling pathway	K14486//auxin response factor	gi|734334893|gb|KHN07880.1|//Auxin response factor 19 [Glycine soja];gi|955357083|ref|XP_014620925.1|//PREDICTED: auxin response factor 19-like [Glycine max]
BGI_novel_G002987	3627	-1.27259	0.0487707	Down	0.00236505	NA	GO:0005737//cytoplasm	GO:0003872//6-phosphofructokinase activity;GO:0005524//ATP binding;GO:0047334//diphosphate-fructose-6-phosphate 1-phosphotransferase activity	GO:0046835//carbohydrate phosphorylation;GO:0006002//fructose 6-phosphate metabolic process;GO:0061615//glycolytic process through fructose-6-phosphate	K00895//pyrophosphate--fructose-6-phosphate 1-phosphotransferase [EC:2.7.1.90]	gi|947052559|gb|KRH02012.1|//hypothetical protein GLYMA_17G010100 [Glycine max]
106794123	1946	-2.06169	0.0391821	Down	0.00170518	LOC106794123	NA	GO:0016709//oxidoreductase activity, acting on paired donors, with incorporation or reduction of molecular oxygen, NAD(P)H as one donor, and incorporation of one atom of oxygen;GO:0005506//iron ion binding	GO:0008152//metabolic process	K00512//steroid 17alpha-monooxygenase / 17alpha-hydroxyprogesterone aldolase [EC:1.14.14.19 4.1.2.30]	gi|571435915|ref|XP_006573615.1|//PREDICTED: cytochrome P450 CYP82D47-like [Glycine max]
100797772	1243	-2.27994	0.0154461	Down	0.000404146	LOC100797772	NA	NA	NA	K06700//proteasome inhibitor subunit 1 (PI31)	gi|947048289|gb|KRG97817.1|//hypothetical protein GLYMA_18G033300 [Glycine max]
100786704	1323	-1.2108	0.00649718	Down	0.000112126	LOC100786704	NA	NA	NA	K10295//F-box protein 9	gi|734433804|gb|KHN47003.1|//F-box protein 7 [Glycine soja]
100776104	3285	1.2281	0.00276774	Up	3.43773e-05	LOC100776104	GO:0030312//external encapsulating structure	GO:0004175//endopeptidase activity;GO:0005515//protein binding	GO:0044092//negative regulation of molecular function;GO:0019538//protein metabolic process	K04733//interleukin-1 receptor-associated kinase 4 [EC:2.7.11.1];K13199//plasminogen activator inhibitor 1 RNA-binding protein;K09338//homeobox-leucine zipper protein;K01183//chitinase [EC:3.2.1.14]	gi|356562099|ref|XP_003549311.1|//PREDICTED: subtilisin-like protease SBT2.5 [Glycine max]
100792629	2963	-2.23673	3.23601e-06	Down	6.73598e-09	LOC100792629	NA	GO:0015925//galactosidase activity;GO:0043167//ion binding	GO:0044238//primary metabolic process	K12309//beta-galactosidase [EC:3.2.1.23]	gi|955340364|ref|XP_014617453.1|//PREDICTED: beta-galactosidase [Glycine max]
100812124	1177	-2.17086	0.0247819	Down	0.000822365	LOC100812124	NA	GO:0016836//hydro-lyase activity;GO:0046914//transition metal ion binding	NA	K01673//carbonic anhydrase [EC:4.2.1.1]	gi|363808312|ref|NP_001242246.1|//uncharacterized protein LOC100812124 [Glycine max]
100782264	2030	1.26004	0.000414055	Up	2.67585e-06	LOC100782264	NA	NA	NA	NA	gi|356543660|ref|XP_003540278.1|//PREDICTED: fasciclin-like arabinogalactan protein 15 [Glycine max]
100803404	1304	1.26772	0.0117135	Up	0.000271183	LOC100803404	NA	GO:0003824//catalytic activity	NA	K09579//peptidyl-prolyl cis-trans isomerase NIMA-interacting 4 [EC:5.2.1.8];K11996//adenylyltransferase and sulfurtransferase [EC:2.7.7.80]	gi|358249358|ref|NP_001240041.1|//uncharacterized protein LOC100803404 [Glycine max]
100798755	1497	-1.65252	0.0236579	Down	0.000766169	LOC100798755	NA	NA	NA	K07874//Ras-related protein Rab-1A;K00801//farnesyl-diphosphate farnesyltransferase [EC:2.5.1.21]	gi|356525918|ref|XP_003531568.1|//PREDICTED: WAT1-related protein At1g68170-like [Glycine max]
100808393	1256	-1.68649	0.00101549	Down	8.97686e-06	LOC100808393	NA	NA	NA	K20043//clathrin coat assembly protein AP180;K20044//phosphatidylinositol-binding clathrin assembly protein	gi|356569229|ref|XP_003552807.1|//PREDICTED: putative clathrin assembly protein At4g40080 [Glycine max]
100816551	1961	2.17661	0.000453981	Up	3.01079e-06	LOC100816551	NA	NA	NA	K01681//aconitate hydratase [EC:4.2.1.3];K13422//transcription factor MYC2	gi|571436161|ref|XP_006573686.1|//PREDICTED: transcription factor bHLH18-like isoform X1 [Glycine max];gi|571436163|ref|XP_006573687.1|//PREDICTED: transcription factor bHLH18-like isoform X2 [Glycine max]
100815771	1369	1.23149	0.000311814	Up	1.84907e-06	LOC100815771	NA	GO:0016787//hydrolase activity	GO:0044238//primary metabolic process	K21026//null	gi|947072407|gb|KRH21298.1|//hypothetical protein GLYMA_13G231300 [Glycine max]
100815173	3827	-1.27708	0.000169515	Down	8.73938e-07	LOC100815173	NA	NA	NA	K12818//ATP-dependent RNA helicase DHX8/PRP22 [EC:3.6.4.13]	gi|356569633|ref|XP_003553003.1|//PREDICTED: probable pre-mRNA-splicing factor ATP-dependent RNA helicase [Glycine max]
547601	1250	-2.05349	0.0212753	Down	0.000651931	LOC547601	NA	NA	NA	K01953//asparagine synthase (glutamine-hydrolysing) [EC:6.3.5.4];K13783//MFS transporter, OPA family, solute carrier family 37 (glycerol-3-phosphate transporter), member 1/2	gi|255642311|gb|ACU21420.1|//unknown [Glycine max]
100499779	900	1.2022	0.000128367	Up	6.24511e-07	LOC100499779	NA	NA	NA	K16911//ATP-dependent RNA helicase DDX21 [EC:3.6.4.13]	gi|351721024|ref|NP_001235916.1|//uncharacterized protein LOC100499779 precursor [Glycine max];gi|356559905|ref|XP_003548236.1|//PREDICTED: uncharacterized protein LOC100781972 [Glycine max]
100803257	1814	-1.38807	0.000321156	Down	1.91876e-06	LOC100803257	NA	GO:0008238//exopeptidase activity	GO:0019538//protein metabolic process	K01285//lysosomal Pro-X carboxypeptidase [EC:3.4.16.2]	gi|571446418|ref|XP_006577089.1|//PREDICTED: lysosomal Pro-X carboxypeptidase-like isoform X2 [Glycine max];gi|571446416|ref|XP_006577088.1|//PREDICTED: lysosomal Pro-X carboxypeptidase-like isoform X1 [Glycine max]
100820478	2083	1.7345	0.0238732	Up	0.000778921	LOC100820478	NA	NA	NA	K08675//Lon-like ATP-dependent protease [EC:3.4.21.-];K13420//LRR receptor-like serine/threonine-protein kinase FLS2 [EC:2.7.11.1]	gi|734317727|gb|KHN02657.1|//LRR receptor-like serine/threonine-protein kinase GSO1 [Glycine soja]
100814339	1703	-1.14377	0.00086535	Down	7.33082e-06	LOC100814339	NA	NA	NA	K14321//nucleoporin-like protein 2	gi|356543280|ref|XP_003540090.1|//PREDICTED: zinc finger CCCH domain-containing protein 16-like isoform X1 [Glycine max]
100804119	1256	1.32277	0.039677	Up	0.00174016	LOC100804119	NA	NA	NA	K03097//casein kinase II subunit alpha [EC:2.7.11.1]	gi|358249172|ref|NP_001239749.1|//uncharacterized protein LOC100804119 precursor [Glycine max]
100776171	843	-1.61925	0.0103653	Down	0.000223478	LOC100776171	NA	NA	NA	NA	gi|356540710|ref|XP_003538828.1|//PREDICTED: uncharacterized protein LOC100776171 [Glycine max]
100797422	1984	1.42059	0.00239531	Up	2.88145e-05	LOC100797422	NA	GO:0046912//transferase activity, transferring acyl groups, acyl groups converted into alkyl on transfer;GO:0016747//transferase activity, transferring acyl groups other than amino-acyl groups	GO:0006551//leucine metabolic process	K01649//2-isopropylmalate synthase [EC:2.3.3.13]	gi|571556582|ref|XP_006604280.1|//PREDICTED: probable 2-isopropylmalate synthase [Glycine max]
100778160	1743	-1.14419	0.0116229	Down	0.000266696	LOC100778160	NA	NA	NA	K17609//nucleoredoxin [EC:1.8.1.8]	gi|734366798|gb|KHN18231.1|//Putative nucleoredoxin 3 [Glycine soja]
100788394	2405	-1.69131	0.00105206	Down	9.39631e-06	LOC100788394	NA	NA	NA	K10280//F-box and leucine-rich repeat protein 14	gi|571535523|ref|XP_006600722.1|//PREDICTED: F-box/LRR-repeat protein 13-like isoform X1 [Glycine max];gi|356562920|ref|XP_003549716.1|//PREDICTED: F-box/LRR-repeat protein 13-like isoform X2 [Glycine max]
100813652	1023	1.12182	0.0388721	Up	0.0016851	LOC100813652	NA	NA	NA	K09286//EREBP-like factor	gi|356549699|ref|XP_003543229.1|//PREDICTED: ethylene-responsive transcription factor 4 [Glycine max]
100802752	2534	1.47534	0.00340544	Up	4.53344e-05	LOC100802752	NA	GO:0016759//cellulose synthase activity	NA	K13680//beta-mannan synthase [EC:2.4.1.32]	gi|356539319|ref|XP_003538146.1|//PREDICTED: glucomannan 4-beta-mannosyltransferase 2 [Glycine max]
100500041	723	1.00731	0.00041825	Up	2.71308e-06	LOC100500041	GO:0016020//membrane	NA	NA	NA	gi|351723717|ref|NP_001236009.1|//CASP-like protein 1E2 [Glycine max]
100820574	3082	1.07413	0.00200007	Up	2.26546e-05	LOC100820574	GO:0044424//intracellular part;GO:0048046//apoplast;GO:0005829//cytosol;GO:0009507//chloroplast	GO:0046872//metal ion binding;GO:0008964//phosphoenolpyruvate carboxylase activity;GO:0004611//phosphoenolpyruvate carboxykinase activity	GO:0006099//tricarboxylic acid cycle;GO:0043648//dicarboxylic acid metabolic process;GO:0015977//carbon fixation;GO:0009060//aerobic respiration;GO:0071704//organic substance metabolic process;GO:0015979//photosynthesis;GO:0048366//leaf development	K01595//phosphoenolpyruvate carboxylase [EC:4.1.1.31]	gi|959092359|ref|NP_001304459.1|//phosphoenolpyruvate carboxylase, housekeeping isozyme-like [Glycine max];gi|571461864|ref|XP_006582125.1|//PREDICTED: phosphoenolpyruvate carboxylase, housekeeping isozyme-like isoform X2 [Glycine max]
BGI_novel_G003688	1243	-1.1856	0.0390517	Down	0.00169573	NA	NA	NA	NA	K04730//interleukin-1 receptor-associated kinase 1 [EC:2.7.11.1]	gi|947038159|gb|KRG88511.1|//hypothetical protein GLYMA_U024800 [Glycine max]
100810685	1574	-1.26998	0.0151586	Down	0.000395521	LOC100810685	NA	NA	NA	NA	gi|356497293|ref|XP_003517495.1|//PREDICTED: uncharacterized protein LOC100810685 isoform X1 [Glycine max];gi|574584724|ref|NP_001276270.1|//uncharacterized protein LOC100810685 [Glycine max]
100775518	2733	-1.00594	0.0100543	Down	0.000212485	LOC100775518	NA	GO:0000166//nucleotide binding;GO:0004672//protein kinase activity	GO:0009987//cellular process	K04733//interleukin-1 receptor-associated kinase 4 [EC:2.7.11.1]	gi|356521169|ref|XP_003529230.1|//PREDICTED: G-type lectin S-receptor-like serine/threonine-protein kinase At1g34300 [Glycine max]
100305900	783	1.23832	0.0029527	Up	3.73777e-05	LOC100305900	NA	GO:0030234//enzyme regulator activity	NA	K01051//pectinesterase [EC:3.1.1.11]	gi|351727717|ref|NP_001238450.1|//uncharacterized protein LOC100305900 precursor [Glycine max]
BGI_novel_G001432	2375	-1.20451	0.013716	Down	0.000340287	NA	NA	NA	NA	K10280//F-box and leucine-rich repeat protein 14	gi|734416077|gb|KHN38005.1|//F-box/LRR-repeat protein 14 [Glycine soja]
100785521	1767	1.21065	0.000468716	Up	3.16938e-06	LOC100785521	GO:0043231//intracellular membrane-bounded organelle	GO:0080043//quercetin 3-O-glucosyltransferase activity;GO:0080044//quercetin 7-O-glucosyltransferase activity	GO:0009813//flavonoid biosynthetic process;GO:0052696//flavonoid glucuronidation	K00699//glucuronosyltransferase [EC:2.4.1.17];K13030//cyanohydrin beta-glucosyltransferase [EC:2.4.1.85]	gi|356554700|ref|XP_003545681.1|//PREDICTED: 7-deoxyloganetin glucosyltransferase-like [Glycine max]
BGI_novel_G002269	2921	1.27993	5.85935e-06	Up	1.36149e-08	NA	NA	NA	NA	K02184//formin 2	gi|965616057|dbj|BAU01207.1|//hypothetical protein VIGAN_11039200 [Vigna angularis var. angularis]
100811642	1395	1.43121	0.00296416	Up	3.77918e-05	LOC100811642	NA	GO:0003824//catalytic activity	NA	K06130//lysophospholipase II [EC:3.1.1.5]	gi|734336038|gb|KHN08117.1|//Acyl-protein thioesterase 2, partial [Glycine soja]
100791571	2224	1.92771	0.00727027	Up	0.000134128	LOC100791571	NA	NA	NA	K19882//O-palmitoleoyl-L-serine hydrolase [EC:3.1.1.98]	gi|356565561|ref|XP_003551008.1|//PREDICTED: pectin acetylesterase 10 [Glycine max]
100785182	1601	-1.13263	0.0434917	Down	0.00199484	LOC100785182	GO:0031224//intrinsic component of membrane;GO:0016021//integral component of membrane	NA	GO:0006810//transport;GO:0055085//transmembrane transport	K07088//uncharacterized protein	gi|356496519|ref|XP_003517114.1|//PREDICTED: uncharacterized transporter YBR287W [Glycine max]
100780343	2096	-1.05689	0.0109199	Down	0.000241578	LOC100780343	GO:0005634//nucleus	GO:0043565//sequence-specific DNA binding;GO:0003700//transcription factor activity, sequence-specific DNA binding	GO:0006355//regulation of transcription, DNA-templated	K14494//DELLA protein	gi|955373806|ref|XP_003547015.2|//PREDICTED: scarecrow-like protein 14 isoform X1 [Glycine max]
100786883	3162	-1.0882	0.000353079	Down	2.18494e-06	LOC100786883	NA	NA	NA	K16670//homeobox protein Meis2;K15613//homeobox protein Meis1	gi|356544766|ref|XP_003540818.1|//PREDICTED: BEL1-like homeodomain protein 1 [Glycine max]
100810400	2553	1.46604	0.0296165	Up	0.00108057	LOC100810400	NA	GO:0016853//isomerase activity	NA	K20659//null	gi|947042403|gb|KRG92127.1|//hypothetical protein GLYMA_20G192700 [Glycine max]
100306110	851	1.77111	9.88042e-07	Up	1.84144e-09	LOC100306110	NA	NA	NA	K03860//phosphatidylinositol glycan, class Q;K20887//null	gi|356514449|ref|XP_003525918.1|//PREDICTED: peamaclein [Glycine max]
100782111	1562	-1.01866	0.00249726	Down	3.04035e-05	LOC100782111	NA	NA	GO:0044238//primary metabolic process	K16818//phospholipase A1 [EC:3.1.1.32];K14304//nuclear pore complex protein Nup85	gi|356549069|ref|XP_003542920.1|//PREDICTED: lipase-like isoform X1 [Glycine max];gi|955358663|ref|XP_014621243.1|//PREDICTED: lipase-like isoform X2 [Glycine max]
BGI_novel_G002468	1489	1.69488	0.0415609	Up	0.00186373	NA	GO:0009505//plant-type cell wall	NA	NA	K03097//casein kinase II subunit alpha [EC:2.7.11.1]	gi|543177038|gb|AGV54541.1|//hypothetical protein [Phaseolus vulgaris]
100802365	1945	1.02464	0.0329592	Up	0.00128243	PHT1-6	GO:0031224//intrinsic component of membrane	GO:0015291//secondary active transmembrane transporter activity	GO:0015698//inorganic anion transport	K08176//MFS transporter, PHS family, inorganic phosphate transporter	gi|358248970|ref|NP_001239971.1|//inorganic phosphate transporter 1-4-like [Glycine max]
100807227	2825	-2.29796	0.0103653	Down	0.000223153	LOC100807227	NA	GO:0046914//transition metal ion binding	NA	K19040//E3 ubiquitin-protein ligase ATL10/75/76/77/78 [EC:2.3.2.27]	gi|947105478|gb|KRH53861.1|//hypothetical protein GLYMA_06G150400 [Glycine max]
100776768	2082	-1.90787	0.000321156	Down	1.92002e-06	LOC100776768	NA	NA	NA	K10523//speckle-type POZ protein	gi|571511821|ref|XP_003544940.2|//PREDICTED: root phototropism protein 2 [Glycine max]
100784103	3154	-1.35306	0.0386931	Down	0.00167547	LOC100784103	NA	NA	NA	K03979//GTPase [EC:3.6.5.-]	gi|955373627|ref|XP_006597272.2|//PREDICTED: protein TRM32-like isoform X1 [Glycine max]
100795901	1115	1.29484	0.0206541	Up	0.000621896	LOC100795901	NA	NA	NA	K04733//interleukin-1 receptor-associated kinase 4 [EC:2.7.11.1];K03006//DNA-directed RNA polymerase II subunit RPB1 [EC:2.7.7.6]	gi|359807218|ref|NP_001241618.1|//uncharacterized protein LOC100795901 precursor [Glycine max]
100790669	1917	1.21311	0.0128826	Up	0.000311503	LOC100790669	NA	GO:0016747//transferase activity, transferring acyl groups other than amino-acyl groups	NA	K19747//BAHD acyltransferase [EC:2.3.1.-]	gi|356559766|ref|XP_003548168.1|//PREDICTED: BAHD acyltransferase DCR-like [Glycine max]
100817294	3040	1.61858	0.00398333	Up	5.6884e-05	LOC100817294	NA	NA	NA	K15923//alpha-L-fucosidase 2 [EC:3.2.1.51]	gi|356536151|ref|XP_003536603.1|//PREDICTED: alpha-L-fucosidase 2-like [Glycine max]
100796515	2447	1.68766	0.0250066	Up	0.000835269	LOC100796515	NA	NA	NA	K08857//NIMA (never in mitosis gene a)-related kinase [EC:2.7.11.1]	gi|571447103|ref|XP_006577281.1|//PREDICTED: serine/threonine-protein kinase Nek2-like [Glycine max]
100813044	962	-1.47618	0.00106284	Down	9.57725e-06	LOC100813044	NA	NA	NA	NA	gi|947082420|gb|KRH31209.1|//hypothetical protein GLYMA_11G234300, partial [Glycine max]
100792174	1512	1.19882	0.0108839	Up	0.000239727	LOC100792174	GO:0030529//intracellular ribonucleoprotein complex	GO:0005198//structural molecule activity	GO:0010467//gene expression	K02925//large subunit ribosomal protein L3e	gi|955355698|ref|XP_003540543.2|//PREDICTED: 60S ribosomal protein L3 [Glycine max]
100788456	2058	-1.51929	0.0036246	Down	5.02698e-05	LOC100788456	NA	NA	NA	NA	gi|359806509|ref|NP_001241512.1|//uncharacterized protein LOC100788456 [Glycine max]
BGI_novel_G000288	1783	-2.21453	0.0167725	Down	0.000455087	NA	NA	GO:0051213//dioxygenase activity	GO:0055114//oxidation-reduction process;GO:0019748//secondary metabolic process	NA	gi|734368647|gb|KHN18860.1|//hypothetical protein glysoja_028229 [Glycine soja]
100806580	3447	-1.1508	0.0059655	Down	0.00010064	LOC100806580	GO:0031224//intrinsic component of membrane;GO:0016021//integral component of membrane	GO:0042625//ATPase coupled ion transmembrane transporter activity;GO:0046872//metal ion binding;GO:0005524//ATP binding;GO:0032559//adenyl ribonucleotide binding;GO:0008553//hydrogen-exporting ATPase activity, phosphorylative mechanism	GO:0006754//ATP biosynthetic process;GO:1902600//hydrogen ion transmembrane transport;GO:0009206//purine ribonucleoside triphosphate biosynthetic process;GO:0006811//ion transport;GO:0009207//purine ribonucleoside triphosphate catabolic process	K01535//H+-transporting ATPase [EC:3.6.3.6]	gi|947088618|gb|KRH37283.1|//hypothetical protein GLYMA_09G056300 [Glycine max];gi|567922636|ref|XP_006453324.1|//hypothetical protein CICLE_v10007368mg [Citrus clementina]
100782921	1260	-1.36848	0.0286472	Down	0.00103106	COL22	NA	NA	NA	K12135//zinc finger protein CONSTANS	gi|635172836|ref|NP_001278940.1|//zinc finger protein CONSTANS-LIKE 16-like [Glycine max]
548050	1406	2.00134	0.0223836	Up	0.000704856	GOLS	NA	GO:0016740//transferase activity	NA	K18819//inositol 3-alpha-galactosyltransferase [EC:2.4.1.123]	gi|351722883|ref|NP_001238027.1|//galactinol synthase [Glycine max]
100806496	1319	1.27356	0.0430889	Up	0.00195968	LOC100806496	GO:0016020//membrane	NA	GO:0017006//protein-tetrapyrrole linkage;GO:0043623//cellular protein complex assembly	NA	gi|955352955|ref|XP_014620007.1|//PREDICTED: cytochrome c-type biogenesis protein CcmE-like [Glycine max]
100499868	815	1.04668	0.0307247	Up	0.00116384	LOC100499868	GO:0044424//intracellular part	NA	GO:0050896//response to stimulus	K13993//HSP20 family protein	gi|351727214|ref|NP_001237153.1|//uncharacterized protein LOC100499868 [Glycine max]
100794318	1737	1.29938	0.00317966	Up	4.11335e-05	LOC100794318	NA	NA	NA	K09646//serine carboxypeptidase 1 [EC:3.4.16.-]	gi|356550133|ref|XP_003543444.1|//PREDICTED: serine carboxypeptidase-like 51 [Glycine max]
100802993	2076	1.32907	0.0120716	Up	0.000284295	LOC100802993	NA	NA	NA	K01592//tyrosine decarboxylase [EC:4.1.1.25]	gi|356522542|ref|XP_003529905.1|//PREDICTED: tyrosine decarboxylase 1-like [Glycine max]
100810117	1918	1.16779	0.00712128	Up	0.000129102	LOC100810117	NA	GO:0016757//transferase activity, transferring glycosyl groups	NA	K18822//soyasapogenol B glucuronide galactosyltransferase [EC:2.4.1.272]	gi|356556726|ref|XP_003546674.1|//PREDICTED: soyasapogenol B glucuronide galactosyltransferase-like [Glycine max]
100784565	889	2.42107	0.00202903	Up	2.31805e-05	LOC100784565	NA	NA	NA	NA	gi|965614629|dbj|BAU00262.1|//hypothetical protein VIGAN_10183900 [Vigna angularis var. angularis]
100802892	1751	-1.84749	0.00284295	Down	3.55067e-05	LOC100802892	NA	GO:0004871//signal transducer activity	NA	NA	gi|356568543|ref|XP_003552470.1|//PREDICTED: nematode resistance protein-like HSPRO2 [Glycine max]
100789243	1657	2.34415	3.70301e-05	Up	1.36235e-07	LOC100789243	NA	NA	NA	K04628//2-hydroxyacylsphingosine 1-beta-galactosyltransferase [EC:2.4.1.45];K13493//cytokinin-N-glucosyltransferase [EC:2.4.1.-];K13030//cyanohydrin beta-glucosyltransferase [EC:2.4.1.85]	gi|356556813|ref|XP_003546715.1|//PREDICTED: 7-deoxyloganetin glucosyltransferase [Glycine max]
100170717	1335	-2.27678	0.000901708	Down	7.79159e-06	NAC26	NA	GO:0003676//nucleic acid binding	NA	K12581//CCR4-NOT transcription complex subunit 7/8;K03094//S-phase kinase-associated protein 1;K13126//polyadenylate-binding protein;K05941//glutathione gamma-glutamylcysteinyltransferase [EC:2.3.2.15];K01054//acylglycerol lipase [EC:3.1.1.23]	gi|351728011|ref|NP_001238204.1|//NAC domain protein [Glycine max]
100788318	2388	1.76623	0.00821312	Up	0.000162148	LOC100788318	NA	GO:0016682//oxidoreductase activity, acting on diphenols and related substances as donors, oxygen as acceptor;GO:0046914//transition metal ion binding	GO:0008152//metabolic process	K19791//iron transport multicopper oxidase	gi|356514216|ref|XP_003525802.1|//PREDICTED: monocopper oxidase-like protein SKU5 [Glycine max]
100817513	1001	-2.0431	0.0272837	Down	0.000956234	LOC100817513	NA	GO:0003824//catalytic activity	GO:0008152//metabolic process	K13070//momilactone-A synthase [EC:1.1.1.295];K09841//xanthoxin dehydrogenase [EC:1.1.1.288]	gi|356508598|ref|XP_003523042.1|//PREDICTED: (-)-isopiperitenol/(-)-carveol dehydrogenase, mitochondrial-like [Glycine max]
102661936	2582	1.21659	0.00135704	Up	1.33684e-05	LOC102661936	NA	NA	NA	K12472//epidermal growth factor receptor substrate 15	gi|571455021|ref|XP_006579966.1|//PREDICTED: uncharacterized protein DDB_G0290685-like [Glycine max]
100811182	2044	1.39933	0.0342451	Up	0.00136953	LOC100811182	GO:0031224//intrinsic component of membrane;GO:0005768//endosome;GO:0016021//integral component of membrane;GO:0005802//trans-Golgi network	GO:0022857//transmembrane transporter activity;GO:0022891//substrate-specific transmembrane transporter activity	GO:0006810//transport;GO:0055085//transmembrane transport	K08145//MFS transporter, SP family, solute carrier family 2 (facilitated glucose transporter), member 8	gi|571464465|ref|XP_006583074.1|//PREDICTED: probable plastidic glucose transporter 3 [Glycine max];gi|502147572|ref|XP_004506834.1|//PREDICTED: probable plastidic glucose transporter 3 [Cicer arietinum]
100801843	1629	1.60961	0.00729893	Up	0.000134972	LOC100801843	NA	NA	NA	K15400//omega-hydroxypalmitate O-feruloyl transferase [EC:2.3.1.188];K20240//spermidine dicoumaroyl transferase [EC:2.3.1.249]	gi|356569477|ref|XP_003552927.1|//PREDICTED: spermidine coumaroyl CoA acyltransferase [Glycine max]
100807250	761	-2.95542	1.2897e-05	Down	3.52743e-08	LOC100807250	NA	NA	NA	K13449//pathogenesis-related protein 1	gi|356554884|ref|XP_003545772.1|//PREDICTED: pathogenesis-related protein 1-like [Glycine max]
100789583	1956	1.20467	0.00593074	Up	9.97668e-05	LOC100789583	NA	NA	NA	K08176//MFS transporter, PHS family, inorganic phosphate transporter;K03509//DNA polymerase eta [EC:2.7.7.7];K13675//null	gi|955330135|ref|XP_014633289.1|//PREDICTED: uncharacterized protein LOC100789583 [Glycine max]
100791302	2830	2.01469	0.00294158	Up	3.70946e-05	LOC100791302	GO:0043231//intracellular membrane-bounded organelle	GO:0032559//adenyl ribonucleotide binding;GO:0016462//pyrophosphatase activity;GO:0003676//nucleic acid binding	GO:0006259//DNA metabolic process	K02541//DNA replication licensing factor MCM3 [EC:3.6.4.12]	gi|571455279|ref|XP_006580038.1|//PREDICTED: DNA replication licensing factor MCM3 homolog 2-like [Glycine max]
100527742	819	1.63084	0.00046595	Up	3.11272e-06	LOC100527742	NA	GO:0061135//endopeptidase regulator activity	GO:0010466//negative regulation of peptidase activity	NA	gi|351722206|ref|NP_001236724.1|//uncharacterized LOC100527742 precursor [Glycine max]
100816764	2186	-3.15852	5.87515e-05	Down	2.3037e-07	LOC100816764	NA	NA	NA	K04733//interleukin-1 receptor-associated kinase 4 [EC:2.7.11.1]	gi|955351269|ref|XP_014619667.1|//PREDICTED: cysteine-rich receptor-like protein kinase 2 [Glycine max]
100788587	1591	1.19431	0.00522481	Up	8.24148e-05	LOC100788587	NA	NA	NA	K00121//S-(hydroxymethyl)glutathione dehydrogenase / alcohol dehydrogenase [EC:1.1.1.284 1.1.1.1]	gi|356501338|ref|XP_003519482.1|//PREDICTED: alcohol dehydrogenase-like 7 isoform X1 [Glycine max];gi|571441983|ref|XP_006575597.1|//PREDICTED: alcohol dehydrogenase-like 7 isoform X2 [Glycine max]
100811743	2311	1.53324	0.0191436	Up	0.00055363	LOC100811743	NA	NA	NA	K18643//katanin p80 WD40 repeat-containing subunit B1	gi|356561790|ref|XP_003549161.1|//PREDICTED: uncharacterized protein LOC100811743 isoform X2 [Glycine max];gi|571530089|ref|XP_006599666.1|//PREDICTED: uncharacterized protein LOC100811743 isoform X1 [Glycine max]
100794117	1372	-1.14043	0.0142735	Down	0.000362409	LOC100794117	NA	NA	NA	K14299//nucleoporin SEH1	gi|356515778|ref|XP_003526575.1|//PREDICTED: protein EXORDIUM-like [Glycine max]
100782016	892	-1.79615	0.0312536	Down	0.00119252	LOC100782016	NA	NA	NA	NA	gi|955308567|ref|XP_014624948.1|//PREDICTED: uncharacterized protein LOC100782016 [Glycine max]
100775242	890	-1.75476	0.00106284	Down	9.58674e-06	LOC100775242	NA	NA	NA	NA	gi|356536332|ref|XP_003536693.1|//PREDICTED: uncharacterized protein LOC100775242 [Glycine max]
100785783	1142	1.13834	0.0270846	Up	0.000943833	LOC100785783	GO:0031224//intrinsic component of membrane	NA	GO:0006810//transport	K09872//aquaporin PIP	gi|356505224|ref|XP_003521392.1|//PREDICTED: aquaporin PIP2-7-like [Glycine max]
100527824	619	-1.82739	0.00170285	Down	1.84288e-05	LOC100527824	NA	NA	NA	NA	gi|351722187|ref|NP_001238003.1|//uncharacterized protein LOC100527824 [Glycine max]
100818380	784	-1.05327	0.0344922	Down	0.00138837	LOC100818380	NA	NA	NA	K18470//Rho GTPase-activating protein 1	gi|359807145|ref|NP_001241352.1|//uncharacterized protein LOC100818380 [Glycine max]
548021	845	3.14249	6.4804e-13	Up	2.98022e-16	LOC548021	NA	GO:0016787//hydrolase activity;GO:0004866//endopeptidase inhibitor activity	GO:0010466//negative regulation of peptidase activity	NA	gi|734392944|gb|KHN27872.1|//Kunitz-type trypsin inhibitor-like 2 protein [Glycine soja]
100800373	1892	-1.16152	0.035485	Down	0.00145324	LOC100800373	NA	NA	NA	K18789//xylogalacturonan beta-1,3-xylosyltransferase [EC:2.4.2.41]	gi|356562965|ref|XP_003549738.1|//PREDICTED: probable glycosyltransferase At3g42180 [Glycine max]
100795477	1309	-2.13246	0.00525956	Down	8.33163e-05	LOC100795477	NA	NA	NA	K06700//proteasome inhibitor subunit 1 (PI31)	gi|571489989|ref|XP_006591364.1|//PREDICTED: uncharacterized protein LOC100795477 [Glycine max]
100795978	4888	-1.64044	0.00317966	Down	4.11669e-05	LOC100795978	NA	NA	NA	K17046//protein DEK;K20478//golgin subfamily B member 1	gi|571438871|ref|XP_003519893.2|//PREDICTED: auxilin-like protein 1 [Glycine max]
BGI_novel_G001304	2601	2.00724	0.047342	Up	0.00225967	NA	GO:0005681//spliceosomal complex;GO:0005737//cytoplasm	GO:0044822//poly(A) RNA binding;GO:0005524//ATP binding;GO:0004004//ATP-dependent RNA helicase activity	GO:0000398//mRNA splicing, via spliceosome	K12813//pre-mRNA-splicing factor ATP-dependent RNA helicase DHX16 [EC:3.6.4.13]	gi|955325146|ref|XP_014632078.1|//PREDICTED: putative pre-mRNA-splicing factor ATP-dependent RNA helicase DHX16 isoform X2 [Glycine max]
100785732	1526	-2.10539	1.57006e-05	Down	4.56026e-08	LOC100785732	NA	NA	NA	K04733//interleukin-1 receptor-associated kinase 4 [EC:2.7.11.1];K12173//BRCA1-A complex subunit BRE	gi|356562409|ref|XP_003549464.1|//PREDICTED: thaumatin-like protein 1b [Glycine max]
100801586	588	-1.18545	0.0011261	Down	1.03029e-05	LOC100801586	NA	GO:0046872//metal ion binding	NA	K16465//centrin-1;K10840//centrin-2	gi|358248524|ref|NP_001239896.1|//uncharacterized protein LOC100801586 [Glycine max]
100800427	1753	2.12491	0.0258347	Up	0.000877312	LOC100800427	NA	NA	NA	K20665//null	gi|356506774|ref|XP_003522151.1|//PREDICTED: cytochrome P450 94B3-like [Glycine max]
100819888	1894	1.83706	0.00356999	Up	4.90804e-05	LOC100819888	NA	NA	NA	NA	gi|356553645|ref|XP_003545164.1|//PREDICTED: protein CLT3, chloroplastic-like [Glycine max]
100794379	2124	1.59452	0.00716836	Up	0.000130129	LOC100794379	NA	NA	NA	K20867//null	gi|356499376|ref|XP_003518517.1|//PREDICTED: probable galacturonosyltransferase 15 isoform X1 [Glycine max]
100778237	1214	-1.46909	0.00538146	Down	8.72705e-05	LOC100778237	GO:0030312//external encapsulating structure;GO:0005576//extracellular region	GO:0016758//transferase activity, transferring hexosyl groups;GO:0016798//hydrolase activity, acting on glycosyl bonds	GO:0044042//glucan metabolic process	K08235//xyloglucan:xyloglucosyl transferase [EC:2.4.1.207]	gi|356530360|ref|XP_003533750.1|//PREDICTED: xyloglucan endotransglucosylase/hydrolase 2 [Glycine max]
100799370	1402	1.07749	0.0103653	Up	0.000223234	LOC100799370	GO:0044464//cell part	NA	NA	K20628//null	gi|571553733|ref|XP_003554526.2|//PREDICTED: expansin-A15-like [Glycine max]
100779835	667	-1.79063	0.0114964	Down	0.000261277	LOC100779835	NA	NA	NA	NA	gi|356530207|ref|XP_003533675.1|//PREDICTED: wound-induced protein 1-like [Glycine max]
100810660	1923	1.95492	0.00822779	Up	0.000162704	LOC100810660	GO:0031224//intrinsic component of membrane;GO:0016021//integral component of membrane	GO:0022857//transmembrane transporter activity;GO:0022891//substrate-specific transmembrane transporter activity	GO:0006810//transport;GO:0055085//transmembrane transport	K08145//MFS transporter, SP family, solute carrier family 2 (facilitated glucose transporter), member 8	gi|593266984|ref|XP_007135670.1|//hypothetical protein PHAVU_010G148500g [Phaseolus vulgaris];gi|356526129|ref|XP_003531672.1|//PREDICTED: probable plastidic glucose transporter 3 [Glycine max]
100788697	1607	1.73447	0.0392984	Up	0.00171119	LOC100788697	NA	GO:0043565//sequence-specific DNA binding;GO:0003700//transcription factor activity, sequence-specific DNA binding	GO:0006355//regulation of transcription, DNA-templated	K18835//WRKY transcription factor 2;K08819//cyclin-dependent kinase 12/13 [EC:2.7.11.22 2.7.11.23];K13424//WRKY transcription factor 33	gi|356519913|ref|XP_003528613.1|//PREDICTED: probable WRKY transcription factor 48 [Glycine max]
100800682	1163	1.28854	0.000353079	Up	2.18778e-06	LOC100800682	NA	NA	NA	K09555//null	gi|356555510|ref|XP_003546074.1|//PREDICTED: BAG family molecular chaperone regulator 2-like [Glycine max]
100797683	1536	-1.77537	0.00950527	Down	0.000196945	PHT1-9	GO:0031224//intrinsic component of membrane	NA	GO:0006810//transport	K08176//MFS transporter, PHS family, inorganic phosphate transporter	gi|359806882|ref|NP_001241574.1|//probable inorganic phosphate transporter 1-9-like [Glycine max]
100785982	1181	1.90238	0.0248399	Up	0.000825748	LOC100785982	GO:0030312//external encapsulating structure;GO:0005576//extracellular region	GO:0016758//transferase activity, transferring hexosyl groups;GO:0016798//hydrolase activity, acting on glycosyl bonds	GO:0044042//glucan metabolic process	K08235//xyloglucan:xyloglucosyl transferase [EC:2.4.1.207]	gi|356542852|ref|XP_003539879.1|//PREDICTED: xyloglucan endotransglucosylase/hydrolase protein 9 [Glycine max]
100787551	1611	-1.51902	0.01868	Down	0.000531648	LOC100787551	NA	GO:0003878//ATP citrate synthase activity;GO:0004775//succinate-CoA ligase (ADP-forming) activity;GO:0005524//ATP binding;GO:0032559//adenyl ribonucleotide binding;GO:0004774//succinate-CoA ligase activity	NA	K01648//ATP citrate (pro-S)-lyase [EC:2.3.3.8]	gi|356505743|ref|XP_003521649.1|//PREDICTED: ATP-citrate synthase alpha chain protein 2 isoform X2 [Glycine max];gi|571446841|ref|XP_006577202.1|//PREDICTED: ATP-citrate synthase alpha chain protein 2 isoform X1 [Glycine max];gi|947120156|gb|KRH68405.1|//hypothetical protein GLYMA_03G228900 [Glycine max]
100818065	3376	1.42364	0.0492188	Up	0.00240882	LOC100818065	NA	GO:0016758//transferase activity, transferring hexosyl groups;GO:0048037//cofactor binding	GO:0044238//primary metabolic process	K00688//starch phosphorylase [EC:2.4.1.1]	gi|356577161|ref|XP_003556696.1|//PREDICTED: alpha-1,4 glucan phosphorylase L-2 isozyme, chloroplastic/amyloplastic-like isoform X1 [Glycine max];gi|571563869|ref|XP_006605545.1|//PREDICTED: alpha-1,4 glucan phosphorylase L-2 isozyme, chloroplastic/amyloplastic-like isoform X2 [Glycine max]
100820071	1766	2.43682	0.0105962	Up	0.000231083	LOC100820071	NA	NA	NA	K18823//soyasaponin III rhamnosyltransferase [EC:2.4.1.273]	gi|955330129|ref|XP_014633287.1|//PREDICTED: putative UDP-rhamnose:rhamnosyltransferase 1 [Glycine max]
100806005	2120	2.40099	0.00525956	Up	8.38932e-05	LOC100806005	NA	NA	NA	K01181//endo-1,4-beta-xylanase [EC:3.2.1.8]	gi|571458251|ref|XP_006581102.1|//PREDICTED: probable endo-1,4-beta-xylanase C [Glycine max]
100527213	536	-1.39457	0.00105893	Down	9.48336e-06	LOC100527213	NA	NA	NA	NA	gi|351722665|ref|NP_001236484.1|//uncharacterized protein LOC100527213 precursor [Glycine max]
100816013	2166	2.2521	0.000150098	Up	7.62935e-07	LOC100816013	NA	NA	NA	NA	gi|734386780|gb|KHN25040.1|//hypothetical protein glysoja_049162 [Glycine soja]
100814987	1799	1.55579	0.000501723	Up	3.48528e-06	LOC100814987	GO:0030312//external encapsulating structure	GO:0030234//enzyme regulator activity	GO:0045229//external encapsulating structure organization;GO:0071555//cell wall organization	K01051//pectinesterase [EC:3.1.1.11]	gi|356565600|ref|XP_003551027.1|//PREDICTED: pectinesterase/pectinesterase inhibitor PPE8B-like [Glycine max]
100794112	3109	-1.0218	0.0083641	Down	0.000166007	LOC100794112	NA	NA	NA	K04733//interleukin-1 receptor-associated kinase 4 [EC:2.7.11.1]	gi|571462214|ref|XP_006582215.1|//PREDICTED: G-type lectin S-receptor-like serine/threonine-protein kinase At4g27290 isoform X2 [Glycine max];gi|356514913|ref|XP_003526146.1|//PREDICTED: G-type lectin S-receptor-like serine/threonine-protein kinase At4g27290 isoform X1 [Glycine max]
BGI_novel_G000153	1823	-2.82547	0.00155519	Down	1.62238e-05	NA	NA	NA	NA	K13172//serine/arginine repetitive matrix protein 2	gi|734352016|gb|KHN13038.1|//hypothetical protein glysoja_027326 [Glycine soja]
100817397	1391	-4.5604	1.62789e-10	Down	1.06385e-13	LOC100817397	NA	GO:0016791//phosphatase activity	NA	K10147//protein phosphatase 1D [EC:3.1.3.16];K19704//protein phosphatase PTC1 [EC:3.1.3.16];K17506//protein phosphatase 1L [EC:3.1.3.16];K19477//cGMP-dependent protein kinase 2 [EC:2.7.11.12]	gi|571464096|ref|XP_006582948.1|//PREDICTED: uncharacterized protein LOC100817397 isoform X1 [Glycine max];gi|363814441|ref|NP_001242855.1|//uncharacterized protein LOC100817397 [Glycine max]
100499686	889	1.04494	0.000683639	Up	5.22145e-06	LOC100499686	NA	NA	NA	K19519//transforming growth factor-beta-induced protein	gi|734433660|gb|KHN46901.1|//Fasciclin-like arabinogalactan protein 7 [Glycine soja]
102665515	393	2.19148	0.00765846	Up	0.000144978	LOC102665515	NA	NA	NA	NA	NA
100782566	1295	1.30707	0.00638621	Up	0.000109902	LOC100782566	NA	NA	NA	NA	gi|571483515|ref|XP_003536203.2|//PREDICTED: protein EXORDIUM-like 5 [Glycine max]
BGI_novel_G002989	4004	-2.34006	0.0116287	Down	0.00026711	NA	GO:0005829//cytosol;GO:0005739//mitochondrion	GO:0004823//leucine-tRNA ligase activity;GO:0000166//nucleotide binding	GO:0006429//leucyl-tRNA aminoacylation	K01869//leucyl-tRNA synthetase [EC:6.1.1.4]	gi|955332574|ref|XP_014633753.1|//PREDICTED: leucine--tRNA ligase, chloroplastic/mitochondrial isoform X2 [Glycine max]
100791113	962	1.7245	0.00267847	Up	3.29182e-05	LOC100791113	NA	NA	NA	NA	gi|571564398|ref|XP_003555393.2|//PREDICTED: non-specific lipid transfer protein GPI-anchored 2-like [Glycine max]
100819849	1095	-1.39934	0.019306	Down	0.00055981	LOC100819849	NA	NA	GO:0000003//reproduction	K20628//null	gi|356543973|ref|XP_003540432.1|//PREDICTED: expansin-like A2 [Glycine max]
100804100	1261	-1.20627	0.00672986	Down	0.000118585	LOC100804100	NA	NA	NA	K20604//null	gi|356531126|ref|XP_003534129.1|//PREDICTED: mitogen-activated protein kinase kinase 9 [Glycine max]
100790804	2468	-1.65627	0.00136351	Down	1.34651e-05	LOC100790804	GO:0044425//membrane part	GO:0032559//adenyl ribonucleotide binding;GO:0004872//receptor activity	GO:0012501//programmed cell death;GO:0006952//defense response;GO:0023052//signaling	K03283//heat shock 70kDa protein 1/8;K00695//sucrose synthase [EC:2.4.1.13]	gi|356517284|ref|XP_003527318.1|//PREDICTED: TMV resistance protein N-like [Glycine max]
BGI_novel_G002181	2074	-2.99338	0.000614152	Down	4.50413e-06	NA	NA	GO:0003723//RNA binding	NA	K20102//YTH domain-containing family protein	gi|955375974|ref|XP_014624446.1|//PREDICTED: uncharacterized protein LOC100800887 isoform X2 [Glycine max]
100795655	1342	-1.28638	0.00783653	Down	0.000151932	LOC100795655	GO:0016021//integral component of membrane	NA	NA	NA	gi|955351567|ref|XP_014619723.1|//PREDICTED: uncharacterized protein LOC100795655 isoform X1 [Glycine max];gi|734408365|gb|KHN34727.1|//hypothetical protein glysoja_039023 [Glycine soja]
100805572	752	-1.60059	2.52695e-05	Down	8.49609e-08	LOC100805572	NA	NA	NA	NA	gi|571560047|ref|XP_006604804.1|//PREDICTED: uncharacterized protein LOC100814324 isoform X2 [Glycine max];gi|571560043|ref|XP_006604803.1|//PREDICTED: uncharacterized protein LOC100814324 isoform X1 [Glycine max]
100791052	1636	-1.37306	0.00781006	Down	0.000150464	LOC100791052	NA	NA	GO:0007165//signal transduction	K03283//heat shock 70kDa protein 1/8;K13414//mitogen-activated protein kinase kinase kinase 1, plant [EC:2.7.11.25];K19613//leucine-rich repeat protein SHOC2	gi|356501515|ref|XP_003519570.1|//PREDICTED: disease resistance protein RPP5-like [Glycine max];gi|947125521|gb|KRH73727.1|//hypothetical protein GLYMA_02G290300 [Glycine max]
100776339	1645	-1.17852	0.0220961	Down	0.000688314	LOC100776339	GO:0044464//cell part	GO:0015075//ion transmembrane transporter activity	GO:0006811//ion transport	K05658//ATP-binding cassette, subfamily B (MDR/TAP), member 1 [EC:3.6.3.44]	gi|955385283|ref|XP_014626568.1|//PREDICTED: metal tolerance protein 11 isoform X2 [Glycine max];gi|356568951|ref|XP_003552671.1|//PREDICTED: metal tolerance protein 11 isoform X1 [Glycine max]
100777582	1658	1.24793	0.0491595	Up	0.00240006	LOC100777582	NA	GO:0004619//phosphoglycerate mutase activity	GO:0006007//glucose catabolic process	K01834//2,3-bisphosphoglycerate-dependent phosphoglycerate mutase [EC:5.4.2.11]	gi|571450074|ref|XP_006578328.1|//PREDICTED: 2,3-bisphosphoglycerate-dependent phosphoglycerate mutase-like isoform X2 [Glycine max];gi|955315956|ref|XP_014630077.1|//PREDICTED: 2,3-bisphosphoglycerate-dependent phosphoglycerate mutase-like isoform X1 [Glycine max]
100798759	4168	1.95051	0.000147719	Up	7.43689e-07	LOC100798759	GO:0031224//intrinsic component of membrane	GO:0016759//cellulose synthase activity;GO:0046914//transition metal ion binding	GO:0045229//external encapsulating structure organization;GO:0009250//glucan biosynthetic process	K10999//cellulose synthase A [EC:2.4.1.12]	gi|356559631|ref|XP_003548102.1|//PREDICTED: cellulose synthase A catalytic subunit 2 [UDP-forming]-like [Glycine max]
732578	1457	2.15876	0.000113483	Up	5.38367e-07	GT4	NA	GO:0016757//transferase activity, transferring glycosyl groups	NA	K13496//UDP-glucosyl transferase 73C [EC:2.4.1.-];K14595//abscisate beta-glucosyltransferase [EC:2.4.1.263];K00699//glucuronosyltransferase [EC:2.4.1.17]	gi|351722383|ref|NP_001237242.1|//glucosyltransferase [Glycine max]
100817996	2006	1.86763	0.00749998	Up	0.000140324	LOC100817996	NA	GO:0004553//hydrolase activity, hydrolyzing O-glycosyl compounds	GO:0044238//primary metabolic process	K01179//endoglucanase [EC:3.2.1.4]	gi|356501281|ref|XP_003519454.1|//PREDICTED: endoglucanase 11 [Glycine max]
547679	2061	1.66747	0.000597002	Up	4.335e-06	SUT1	GO:0016021//integral component of membrane	GO:0015154//disaccharide transmembrane transporter activity	GO:0015766//disaccharide transport	K15378//solute carrier family 45, member 1/2/4	gi|571484128|ref|XP_006589462.1|//PREDICTED: sucrose transporter [Glycine max]
100810763	2487	1.17929	0.000784137	Up	6.34813e-06	LOC100810763	NA	NA	NA	K16302//metal transporter CNNM;K15449//tRNA wybutosine-synthesizing protein 1 [EC:4.1.3.44]	gi|356511449|ref|XP_003524439.1|//PREDICTED: probable methyltransferase PMT14 [Glycine max]
100170683	1356	-1.02252	0.0201434	Down	0.000597489	WRKY58	NA	GO:0003677//DNA binding;GO:0001071//nucleic acid binding transcription factor activity	GO:0010467//gene expression	K13425//WRKY transcription factor 22;K13459//disease resistance protein RPS2;K16225//probable WRKY transcription factor 52	gi|351726427|ref|NP_001237638.1|//transcription factor [Glycine max]
100805699	2205	-1.55498	0.00451009	Down	6.68081e-05	LOC100805699	NA	NA	NA	K00924//null;K02882//large subunit ribosomal protein L18Ae;K01381//saccharopepsin [EC:3.4.23.25]	gi|356563324|ref|XP_003549914.1|//PREDICTED: aspartic proteinase nepenthesin-1 [Glycine max]
100500427	740	1.39687	0.000448667	Up	2.94297e-06	LOC100500427	NA	NA	NA	K07019//uncharacterized protein	gi|734362361|gb|KHN16045.1|//hypothetical protein glysoja_012021 [Glycine soja]
100500220	637	1.57091	0.000808529	Up	6.69289e-06	LOC100500220	GO:0044424//intracellular part	NA	GO:0050896//response to stimulus	K13993//HSP20 family protein	gi|351727459|ref|NP_001238697.1|//uncharacterized protein LOC100500220 [Glycine max]
100782933	1962	1.992	0.000129248	Up	6.32293e-07	LOC100782933	NA	NA	NA	K14329//agmatine coumaroyltransferase [EC:2.3.1.64 2.3.1.-];K13264//isoflavone 7-O-glucoside-6''-O-malonyltransferase [EC:2.3.1.115]	gi|356568640|ref|XP_003552518.1|//PREDICTED: malonyl-CoA:anthocyanidin 5-O-glucoside-6''-O-malonyltransferase-like [Glycine max]
100305427	2483	-1.14828	0.0008692	Down	7.38447e-06	LOC100305427	GO:0016021//integral component of membrane	GO:0030246//carbohydrate binding;GO:0004674//protein serine/threonine kinase activity;GO:0005524//ATP binding;GO:0032559//adenyl ribonucleotide binding;GO:0004672//protein kinase activity;GO:0004871//signal transducer activity	GO:0006464//cellular protein modification process;GO:0006468//protein phosphorylation	K04733//interleukin-1 receptor-associated kinase 4 [EC:2.7.11.1];K04730//interleukin-1 receptor-associated kinase 1 [EC:2.7.11.1]	gi|351723683|ref|NP_001235240.1|//lectin-like receptor kinase [Glycine max];gi|947055935|gb|KRH05388.1|//hypothetical protein GLYMA_17G224300 [Glycine max]
100500502	715	-1.06578	0.0154508	Down	0.000404643	LOC100500502	GO:0043231//intracellular membrane-bounded organelle	GO:0001071//nucleic acid binding transcription factor activity;GO:0003676//nucleic acid binding	GO:0006351//transcription, DNA-templated	K00850//6-phosphofructokinase 1 [EC:2.7.1.11];K09286//EREBP-like factor	gi|351725013|ref|NP_001235286.1|//uncharacterized protein LOC100500502 [Glycine max]
100802240	1685	1.0361	0.0275239	Up	0.000969983	LOC100802240	NA	GO:0016740//transferase activity	NA	K20893//null	gi|356509698|ref|XP_003523583.1|//PREDICTED: probable galacturonosyltransferase-like 1 [Glycine max]
100798588	5081	-1.39397	0.024297	Down	0.000798629	LOC100798588	NA	NA	NA	K05681//ATP-binding cassette, subfamily G (WHITE), member 2	gi|571472323|ref|XP_006585572.1|//PREDICTED: ABC transporter G family member 36-like [Glycine max]
100813638	2359	-1.11688	0.0302117	Down	0.00112101	LOC100813638	NA	NA	NA	K03695//ATP-dependent Clp protease ATP-binding subunit ClpB	gi|571456674|ref|XP_003525258.2|//PREDICTED: aluminum-activated malate transporter 9 [Glycine max]
100800382	2591	-1.06711	0.0354793	Down	0.00145215	LOC100800382	NA	NA	NA	K04733//interleukin-1 receptor-associated kinase 4 [EC:2.7.11.1];K09597//signal peptide peptidase-like 2B [EC:3.4.23.-]	gi|356532605|ref|XP_003534862.1|//PREDICTED: vacuolar-sorting receptor 6-like [Glycine max]
100527044	636	-1.07631	0.0101003	Down	0.000214156	LOC100527044	NA	NA	NA	NA	gi|351723617|ref|NP_001237797.1|//uncharacterized protein LOC100527044 [Glycine max]
100812823	2625	-2.35118	0.0075214	Down	0.000141089	LOC100812823	NA	NA	NA	K15920//beta-D-xylosidase 4 [EC:3.2.1.37]	gi|955340041|ref|XP_003533205.3|//PREDICTED: beta-D-xylosidase 1-like [Glycine max]
100803418	1775	1.27711	0.0185973	Up	0.000527108	LOC100803418	NA	NA	NA	K13065//shikimate O-hydroxycinnamoyltransferase [EC:2.3.1.133]	gi|356567390|ref|XP_003551903.1|//PREDICTED: spermidine hydroxycinnamoyl transferase-like [Glycine max]
100784977	1867	1.11424	0.00138776	Up	1.39036e-05	LOC100784977	NA	NA	NA	NA	gi|356520363|ref|XP_003528832.1|//PREDICTED: uncharacterized protein At1g01500-like [Glycine max]
100816880	2870	-1.44411	0.0364145	Down	0.00151775	LOC100816880	GO:0044424//intracellular part	GO:0016702//oxidoreductase activity, acting on single donors with incorporation of molecular oxygen, incorporation of two atoms of oxygen;GO:0046914//transition metal ion binding	GO:0006633//fatty acid biosynthetic process	K15718//linoleate 9S-lipoxygenase [EC:1.13.11.58]	gi|955336289|ref|XP_014634584.1|//PREDICTED: linoleate 9S-lipoxygenase-like [Glycine max]
106798064	2708	-1.16618	0.0349996	Down	0.00141795	LOC106798064	NA	NA	NA	K04733//interleukin-1 receptor-associated kinase 4 [EC:2.7.11.1]	gi|955311457|ref|XP_014629144.1|//PREDICTED: G-type lectin S-receptor-like serine/threonine-protein kinase RLK1 [Glycine max]
100790697	2081	-1.34172	0.00264031	Down	3.23368e-05	LOC100790697	GO:0016020//membrane;GO:0016021//integral component of membrane	GO:0003735//structural constituent of ribosome	GO:0055085//transmembrane transport;GO:0006412//translation	K14684//solute carrier family 25 (mitochondrial phosphate transporter), member 23/24/25/41	gi|356565187|ref|XP_003550825.1|//PREDICTED: adenine nucleotide transporter BT1, chloroplastic/mitochondrial-like [Glycine max]
100819336	1059	1.77001	0.0285385	Up	0.00102615	LOC100819336	NA	NA	NA	K13944//null	gi|734376976|gb|KHN21539.1|//LOB domain-containing protein 11 [Glycine soja]
100809529	1046	-1.0203	0.0347753	Down	0.00140481	LOC100809529	NA	NA	GO:0044238//primary metabolic process	K00145//N-acetyl-gamma-glutamyl-phosphate reductase [EC:1.2.1.38]	gi|734407280|gb|KHN34242.1|//Phospholipase A1-IIdelta [Glycine soja]
BGI_novel_G002099	1934	-1.54844	0.00170285	Down	1.84649e-05	NA	GO:0043231//intracellular membrane-bounded organelle	GO:0080043//quercetin 3-O-glucosyltransferase activity;GO:0080044//quercetin 7-O-glucosyltransferase activity	GO:0009813//flavonoid biosynthetic process;GO:0052696//flavonoid glucuronidation	K04628//2-hydroxyacylsphingosine 1-beta-galactosyltransferase [EC:2.4.1.45];K00699//glucuronosyltransferase [EC:2.4.1.17]	gi|947075881|gb|KRH24721.1|//hypothetical protein GLYMA_12G058300 [Glycine max]
100783988	2757	-1.0859	0.00593074	Down	9.96919e-05	LOC100783988	NA	GO:0004672//protein kinase activity	NA	K18669//dual specificity tyrosine-phosphorylation-regulated kinase 2/3/4 [EC:2.7.12.1];K18670//dual specificity protein kinase YAK1 [EC:2.7.12.1]	gi|955308775|ref|XP_014625376.1|//PREDICTED: dual specificity tyrosine-phosphorylation-regulated kinase 4-like [Glycine max]
100788151	2250	-1.2739	1.23764e-06	Down	2.39649e-09	LOC100788151	NA	GO:0032559//adenyl ribonucleotide binding;GO:0004672//protein kinase activity	GO:0006464//cellular protein modification process	K04733//interleukin-1 receptor-associated kinase 4 [EC:2.7.11.1]	gi|356516603|ref|XP_003526983.1|//PREDICTED: leucine-rich repeat receptor-like serine/threonine/tyrosine-protein kinase SOBIR1 [Glycine max]
100781327	2407	-1.09313	0.00787584	Down	0.000152885	LOC100781327	NA	NA	NA	K17469//sulfate transporter 2, low-affinity	gi|356540077|ref|XP_003538517.1|//PREDICTED: sulfate transporter 2.1-like [Glycine max]
BGI_novel_G000172	629	-2.0388	0.0442728	Down	0.00203817	NA	GO:0016020//membrane	GO:0004630//phospholipase D activity;GO:0005509//calcium ion binding;GO:0070290//N-acylphosphatidylethanolamine-specific phospholipase D activity	GO:0016042//lipid catabolic process;GO:0046470//phosphatidylcholine metabolic process	K01115//phospholipase D1/2 [EC:3.1.4.4]	gi|734388470|gb|KHN25736.1|//Phospholipase D beta 1 [Glycine soja]
100803653	1502	-1.6226	0.00121022	Down	1.13655e-05	LOC100803653	NA	NA	NA	K09286//EREBP-like factor	gi|356510693|ref|XP_003524070.1|//PREDICTED: ethylene-responsive transcription factor 1A-like [Glycine max]
548028	1596	1.10785	0.0265333	Up	0.000915164	LOC548028	NA	GO:0016746//transferase activity, transferring acyl groups	GO:0006631//fatty acid metabolic process	K09458//3-oxoacyl-[acyl-carrier-protein] synthase II [EC:2.3.1.179]	gi|351726906|ref|NP_001237654.1|//beta-ketoacyl-ACP synthetase I-2 [Glycine max]
100804572	1915	-1.12379	0.000200289	Down	1.07622e-06	LOC100804572	NA	NA	NA	K16302//metal transporter CNNM	gi|571458731|ref|XP_006581210.1|//PREDICTED: DUF21 domain-containing protein At1g47330-like [Glycine max]
100804628	4643	-1.14354	0.0411348	Down	0.00183072	LOC100804628	NA	NA	NA	K14486//auxin response factor	gi|734350130|gb|KHN12303.1|//Auxin response factor 19 [Glycine soja]
100816312	3024	1.25366	0.00516352	Up	8.09865e-05	LOC100816312	NA	GO:0016741//transferase activity, transferring one-carbon groups	GO:0006730//one-carbon metabolic process	K16302//metal transporter CNNM;K15449//tRNA wybutosine-synthesizing protein 1 [EC:4.1.3.44]	gi|356516372|ref|XP_003526869.1|//PREDICTED: probable methyltransferase PMT26 [Glycine max]
100813194	1856	1.71098	0.000367537	Up	2.34853e-06	LOC100813194	NA	NA	NA	K05350//beta-glucosidase [EC:3.2.1.21]	gi|356531160|ref|XP_003534146.1|//PREDICTED: beta-glucosidase 44 [Glycine max]
106795110	829	-2.11437	0.0331315	Down	0.00129777	LOC106795110	NA	NA	NA	K10717//cytokinin trans-hydroxylase;K01188//beta-glucosidase [EC:3.2.1.21];K02350//DNA polymerase zeta [EC:2.7.7.7];K02943//large subunit ribosomal protein LP2;K05658//ATP-binding cassette, subfamily B (MDR/TAP), member 1 [EC:3.6.3.44]	gi|955348420|ref|XP_014619153.1|//PREDICTED: uncharacterized protein LOC106795110 [Glycine max]
100775641	2602	1.29805	0.000798834	Up	6.57397e-06	LOC100775641	NA	NA	NA	K12450//UDP-glucose 4,6-dehydratase [EC:4.2.1.76]	gi|356544142|ref|XP_003540514.1|//PREDICTED: trifunctional UDP-glucose 4,6-dehydratase/UDP-4-keto-6-deoxy-D-glucose 3,5-epimerase/UDP-4-keto-L-rhamnose-reductase RHM1 [Glycine max]
100527191	993	-1.01075	0.00681448	Down	0.000120571	LOC100527191	NA	NA	NA	NA	gi|571505482|ref|XP_006595530.1|//PREDICTED: uncharacterized protein LOC100527191 isoform X1 [Glycine max];gi|351722175|ref|NP_001236211.1|//uncharacterized protein LOC100527191 [Glycine max]
102667854	3415	-1.57456	0.0395235	Down	0.0017314	LOC102667854	NA	NA	NA	K13466//EIX receptor 1/2;K13420//LRR receptor-like serine/threonine-protein kinase FLS2 [EC:2.7.11.1]	gi|571494793|ref|XP_006592943.1|//PREDICTED: LRR receptor-like serine/threonine-protein kinase GSO1 isoform X1 [Glycine max];gi|571494795|ref|XP_006592944.1|//PREDICTED: LRR receptor-like serine/threonine-protein kinase GSO1 isoform X2 [Glycine max]
100811587	3837	-1.18541	0.0398664	Down	0.00175622	LOC100811587	NA	GO:0034062//RNA polymerase activity;GO:0005488//binding	NA	K11699//RNA-dependent RNA polymerase [EC:2.7.7.48]	gi|356499585|ref|XP_003518619.1|//PREDICTED: RNA-dependent RNA polymerase 1 [Glycine max]
100809679	1832	-1.19579	0.00525956	Down	8.38381e-05	LOC100809679	NA	GO:0032559//adenyl ribonucleotide binding;GO:0004672//protein kinase activity	GO:0006464//cellular protein modification process	K04733//interleukin-1 receptor-associated kinase 4 [EC:2.7.11.1]	gi|734378267|gb|KHN21952.1|//Protein kinase APK1A, chloroplastic [Glycine soja]
100776347	1253	-2.09281	0.00836396	Down	0.000165801	LOC100776347	GO:0005576//extracellular region	GO:0008061//chitin binding;GO:0004568//chitinase activity	GO:0006032//chitin catabolic process;GO:0005975//carbohydrate metabolic process	NA	gi|356505863|ref|XP_003521709.1|//PREDICTED: ruBisCO-associated protein-like [Glycine max]
100791492	1268	-1.39901	0.000356355	Down	2.24258e-06	LOC100791492	GO:0044464//cell part	GO:0008324//cation transmembrane transporter activity	GO:0006812//cation transport	K14709//solute carrier family 39 (zinc transporter), member 1/2/3	gi|955360294|ref|XP_003543520.3|//PREDICTED: zinc transporter 1-like [Glycine max]
100796374	2251	2.01423	0.000105643	Up	4.83275e-07	LOC100796374	NA	NA	NA	K10999//cellulose synthase A [EC:2.4.1.12]	gi|955318009|ref|XP_006578997.2|//PREDICTED: cellulose synthase-like protein G1 [Glycine max]
100785552	2508	-1.43665	0.035612	Down	0.00146277	LOC100785552	NA	NA	NA	K09597//signal peptide peptidase-like 2B [EC:3.4.23.-]	gi|356528324|ref|XP_003532754.1|//PREDICTED: uncharacterized protein LOC100785552 [Glycine max]
100811375	856	1.1498	0.0381233	Up	0.00162964	LOC100811375	NA	GO:0046914//transition metal ion binding	NA	K03006//DNA-directed RNA polymerase II subunit RPB1 [EC:2.7.7.6];K04733//interleukin-1 receptor-associated kinase 4 [EC:2.7.11.1]	gi|356497468|ref|XP_003517582.1|//PREDICTED: mavicyanin-like [Glycine max]
100785746	1394	-1.23437	0.0456381	Down	0.00213306	LOC100785746	NA	GO:0004721//phosphoprotein phosphatase activity	GO:0006796//phosphate-containing compound metabolic process	K18045//tyrosine-protein phosphatase SIW14 [EC:3.1.3.48]	gi|358248150|ref|NP_001240081.1|//uncharacterized protein LOC100785746 [Glycine max]
100802822	1417	1.73845	0.00990302	Up	0.000208056	LOC100802822	NA	NA	NA	K13944//null	gi|571467427|ref|XP_006583939.1|//PREDICTED: LOB domain-containing protein 4 [Glycine max]
100785696	1815	-1.65903	0.0115805	Down	0.000265442	LOC100785696	NA	NA	NA	NA	gi|955365832|ref|XP_014622874.1|//PREDICTED: transcription factor bHLH130 isoform X1 [Glycine max];gi|955365834|ref|XP_006598252.2|//PREDICTED: transcription factor bHLH130 isoform X2 [Glycine max]
100798700	4961	1.02818	0.0104211	Up	0.000226452	LOC100798700	GO:0016020//membrane	NA	NA	K14306//nuclear pore complex protein Nup62	gi|947039453|gb|KRG89177.1|//hypothetical protein GLYMA_20G006500 [Glycine max];gi|356577005|ref|XP_003556620.1|//PREDICTED: plectin-like [Glycine max]
100789071	2166	-2.71892	7.18517e-05	Down	3.02607e-07	LOC100789071	NA	NA	NA	K04427//mitogen-activated protein kinase kinase kinase 7 [EC:2.7.11.25];K16573//gamma-tubulin complex component 6	gi|356557893|ref|XP_003547244.1|//PREDICTED: protein trichome birefringence-like 10 [Glycine max]
100775849	2354	-1.00991	0.0238127	Down	0.000773834	LOC100775849	NA	NA	NA	K06276//3-phosphoinositide dependent protein kinase-1 [EC:2.7.11.1];K18643//katanin p80 WD40 repeat-containing subunit B1	gi|955320822|ref|XP_006580844.2|//PREDICTED: uncharacterized protein LOC100775849 [Glycine max]
100813069	567	1.72246	0.00246176	Up	2.98788e-05	AP2-2	GO:0043231//intracellular membrane-bounded organelle	GO:0001071//nucleic acid binding transcription factor activity;GO:0003676//nucleic acid binding	GO:0006351//transcription, DNA-templated	K09286//EREBP-like factor	gi|358248846|ref|NP_001239694.1|//dehydration-responsive element-binding protein 3-like [Glycine max]
100801565	2684	1.01764	0.0402264	Up	0.00177497	LOC100801565	NA	NA	NA	K15920//beta-D-xylosidase 4 [EC:3.2.1.37]	gi|356515806|ref|XP_003526589.1|//PREDICTED: probable beta-D-xylosidase 7 [Glycine max]
BGI_novel_G001926	975	-1.03956	0.0487383	Down	0.00234873	NA	NA	NA	NA	K04123//ent-kaurenoic acid hydroxylase [EC:1.14.13.79]	gi|357476711|ref|XP_003608641.1|//hypothetical protein MTR_4g098710 [Medicago truncatula]
100811427	1236	-1.95542	0.00134839	Down	1.32179e-05	LOC100811427	NA	GO:0043167//ion binding;GO:0016798//hydrolase activity, acting on glycosyl bonds	GO:0044238//primary metabolic process	K19891//glucan endo-1,3-beta-glucosidase 1/2/3 [EC:3.2.1.39]	gi|356538499|ref|XP_003537741.1|//PREDICTED: glucan endo-1,3-beta-glucosidase-like [Glycine max]
100305602	782	1.99046	1.48168e-05	Up	4.16012e-08	LOC100305602	NA	NA	NA	K03860//phosphatidylinositol glycan, class Q;K20887//null	gi|351722324|ref|NP_001236984.1|//uncharacterized protein LOC100500113 [Glycine max]
BGI_novel_G001527	1855	1.02702	0.0204177	Up	0.000608848	NA	NA	GO:0016790//thiolester hydrolase activity	GO:0006633//fatty acid biosynthetic process	K10782//fatty acyl-ACP thioesterase A [EC:3.1.2.14]	gi|947098074|gb|KRH46659.1|//hypothetical protein GLYMA_08G349200 [Glycine max]
BGI_novel_G000919	1827	-2.18178	0.0239392	Down	0.000781654	NA	NA	NA	NA	NA	gi|955321383|ref|XP_014631251.1|//PREDICTED: chloroplast sensor kinase, chloroplastic-like isoform X2 [Glycine max]
100800843	1657	-1.80219	9.0411e-06	Down	2.18833e-08	LOC100800843	NA	NA	NA	K05863//solute carrier family 25 (mitochondrial adenine nucleotide translocator), member 4/5/6/31	gi|356550327|ref|XP_003543539.1|//PREDICTED: ADP,ATP carrier protein 1, mitochondrial-like [Glycine max]
100789842	1801	-1.80203	0.0123831	Down	0.000293729	LOC100789842	NA	GO:0005506//iron ion binding;GO:0016491//oxidoreductase activity	GO:0008152//metabolic process	K09588//cytochrome P450, family 90, subfamily A, polypeptide 1 [EC:1.14.-.-]	gi|955382301|ref|XP_014625807.1|//PREDICTED: cytochrome P450 90A1-like [Glycine max]
102670321	1245	-1.95424	0.0331315	Down	0.00129748	LOC102670321	NA	NA	NA	NA	gi|571522759|ref|XP_006598396.1|//PREDICTED: uncharacterized protein LOC102670321 [Glycine max]
100806189	1398	-1.03923	0.0248399	Down	0.000825783	LOC100806189	NA	NA	NA	NA	gi|363806906|ref|NP_001242047.1|//uncharacterized protein LOC100806189 [Glycine max]
100500360	883	-1.03225	0.00591548	Down	9.92238e-05	LOC100500360	NA	NA	NA	K04733//interleukin-1 receptor-associated kinase 4 [EC:2.7.11.1]	gi|351726158|ref|NP_001236861.1|//uncharacterized protein LOC100500360 [Glycine max]
100790915	2451	1.60513	0.0352739	Up	0.00143992	LOC100790915	NA	GO:0016462//pyrophosphatase activity;GO:0032559//adenyl ribonucleotide binding	NA	K17681//ATPase family AAA domain-containing protein 3A/B	gi|356540916|ref|XP_003538930.1|//PREDICTED: ATPase family AAA domain-containing protein 3-B-like [Glycine max]
100799415	4139	1.99285	0.0366334	Up	0.00153485	LOC100799415	NA	NA	NA	K10742//DNA replication ATP-dependent helicase Dna2 [EC:3.6.4.12]	gi|955326359|ref|XP_014632327.1|//PREDICTED: DNA replication ATP-dependent helicase/nuclease DNA2 isoform X3 [Glycine max];gi|955326357|ref|XP_014632326.1|//PREDICTED: DNA replication ATP-dependent helicase/nuclease DNA2 isoform X2 [Glycine max];gi|571462777|ref|XP_006582380.1|//PREDICTED: DNA replication ATP-dependent helicase/nuclease DNA2 isoform X1 [Glycine max]
BGI_novel_G002694	3141	-1.51235	0.0481909	Down	0.00231186	NA	GO:0005634//nucleus	GO:0003677//DNA binding;GO:0046872//metal ion binding	NA	K02184//formin 2	gi|947061295|gb|KRH10556.1|//hypothetical protein GLYMA_15G054200 [Glycine max]
100527363	778	-1.03959	0.0144087	Down	0.000367723	LOC100527363	GO:0044464//cell part	GO:0016758//transferase activity, transferring hexosyl groups	GO:0006464//cellular protein modification process	NA	gi|351724227|ref|NP_001235003.1|//uncharacterized protein LOC100527363 precursor [Glycine max]
100798578	3082	2.26176	0.00686614	Up	0.000121984	LOC100798578	NA	NA	NA	K04733//interleukin-1 receptor-associated kinase 4 [EC:2.7.11.1]	gi|571515016|ref|XP_006597188.1|//PREDICTED: receptor-like serine/threonine-protein kinase ALE2 isoform X1 [Glycine max];gi|734403870|gb|KHN32692.1|//Receptor-like serine/threonine-protein kinase ALE2 [Glycine soja]
100818506	1989	-1.18357	0.0100841	Down	0.000213569	LOC100818506	NA	GO:0031406//carboxylic acid binding	NA	NA	gi|356561659|ref|XP_003549097.1|//PREDICTED: ACT domain-containing protein ACR6 isoform X1 [Glycine max]
100792580	2292	-1.30493	0.00442256	Down	6.51903e-05	LOC100792580	NA	NA	NA	K06276//3-phosphoinositide dependent protein kinase-1 [EC:2.7.11.1];K18643//katanin p80 WD40 repeat-containing subunit B1	gi|356525056|ref|XP_003531143.1|//PREDICTED: uncharacterized protein LOC100792580 [Glycine max]
547678	1078	-2.09614	0.0229123	Down	0.000731479	LOC547678	NA	GO:0003824//catalytic activity	NA	K07025//putative hydrolase of the HAD superfamily	gi|955347243|ref|XP_003535653.2|//PREDICTED: uncharacterized protein LOC547678 [Glycine max]
100794096	2560	-1.1161	0.00388695	Down	5.48492e-05	LOC100794096	NA	NA	NA	K09284//AP2-like factor, euAP2 lineage	gi|571454754|ref|XP_006579885.1|//PREDICTED: floral homeotic protein APETALA 2-like isoform X4 [Glycine max];gi|356511867|ref|XP_003524643.1|//PREDICTED: floral homeotic protein APETALA 2-like isoform X3 [Glycine max];gi|955320221|ref|XP_014631052.1|//PREDICTED: floral homeotic protein APETALA 2-like isoform X1 [Glycine max];gi|955320223|ref|XP_014631053.1|//PREDICTED: floral homeotic protein APE…
100780800	2691	2.01345	0.0365129	Up	0.00152539	LOC100780800	NA	NA	NA	K18183//cytochrome c oxidase assembly protein subunit 19;K15601//lysine-specific demethylase 3 [EC:1.14.11.-]	gi|571554387|ref|XP_006603971.1|//PREDICTED: uncharacterized protein LOC100780800 isoform X1 [Glycine max];gi|955389932|ref|XP_014627579.1|//PREDICTED: uncharacterized protein LOC100780800 isoform X2 [Glycine max]
100777045	1010	-2.15698	0.029649	Down	0.00108578	LOC100777045	GO:0044464//cell part	NA	NA	K20628//null	gi|363808132|ref|NP_001242222.1|//uncharacterized protein LOC100777045 precursor [Glycine max]
100811686	2065	-1.41754	0.0247819	Down	0.000821755	LOC100811686	NA	NA	NA	K07874//Ras-related protein Rab-1A;K00801//farnesyl-diphosphate farnesyltransferase [EC:2.5.1.21]	gi|571496522|ref|XP_006593634.1|//PREDICTED: WAT1-related protein At3g28050-like isoform X2 [Glycine max];gi|571496520|ref|XP_003543391.2|//PREDICTED: WAT1-related protein At3g28050-like isoform X1 [Glycine max]
100127396	1107	-1.33397	0.0141528	Down	0.000357631	LOC100127396	NA	NA	NA	K18835//WRKY transcription factor 2	gi|356516303|ref|XP_003526835.1|//PREDICTED: probable WRKY transcription factor 51 [Glycine max]
100794354	1108	1.62697	0.000683639	Up	5.2454e-06	LOC100794354	NA	GO:0046983//protein dimerization activity	NA	K01681//aconitate hydratase [EC:4.2.1.3];K13422//transcription factor MYC2	gi|734379253|gb|KHN22417.1|//Transcription factor bHLH25 [Glycine soja]
100804301	1326	-1.80477	0.0390517	Down	0.00169573	LOC100804301	NA	NA	NA	K06892//feruloyl-CoA ortho-hydroxylase [EC:1.14.11.-]	gi|356500734|ref|XP_003519186.1|//PREDICTED: probable 2-oxoglutarate/Fe(II)-dependent dioxygenase [Glycine max]
100814524	2739	-1.10227	0.00345583	Down	4.67405e-05	LOC100814524	GO:0016020//membrane	GO:0000166//nucleotide binding	NA	K04733//interleukin-1 receptor-associated kinase 4 [EC:2.7.11.1]	gi|571456978|ref|XP_006580544.1|//PREDICTED: probable inactive receptor kinase At4g23740 [Glycine max]
100527067	944	-3.0678	0.000443557	Down	2.89872e-06	LOC100527067	NA	GO:0046914//transition metal ion binding;GO:0003824//catalytic activity	NA	K12951//cation-transporting P-type ATPase D [EC:3.6.3.-];K11991//tRNA(adenine34) deaminase [EC:3.5.4.33]	gi|571475486|ref|XP_006586651.1|//PREDICTED: uncharacterized protein LOC100527067 isoform X1 [Glycine max];gi|351727310|ref|NP_001238180.1|//uncharacterized protein LOC100527067 [Glycine max]
100819908	1872	1.26069	0.0101102	Up	0.000214612	MIPS4	GO:0044424//intracellular part	GO:0016872//intramolecular lyase activity;GO:0004512//inositol-3-phosphate synthase activity	GO:0006021//inositol biosynthetic process;GO:0008654//phospholipid biosynthetic process;GO:0006644//phospholipid metabolic process;GO:0006020//inositol metabolic process	K01858//myo-inositol-1-phosphate synthase [EC:5.5.1.4]	gi|356525497|ref|XP_003531361.1|//PREDICTED: inositol-3-phosphate synthase [Glycine max]
100815981	2111	-1.11083	0.0338025	Down	0.00134487	LOC100815981	NA	NA	GO:0044238//primary metabolic process	K18875//enhanced disease susceptibility 1 protein	gi|356518791|ref|XP_003528061.1|//PREDICTED: lipase-like PAD4 isoform X1 [Glycine max]
100813037	1247	2.13527	0.0325563	Up	0.00125953	LOC100813037	GO:0044464//cell part	GO:0016787//hydrolase activity	GO:0044238//primary metabolic process	K10396//kinesin family member 5;K01206//alpha-L-fucosidase [EC:3.2.1.51]	gi|356504157|ref|XP_003520865.1|//PREDICTED: GDSL esterase/lipase At4g01130-like isoform X1 [Glycine max]
100801878	2272	-1.02619	0.0298247	Down	0.0010974	LOC100801878	NA	NA	NA	NA	gi|356542399|ref|XP_003539654.1|//PREDICTED: uncharacterized protein At1g04910-like [Glycine max]
100802890	2337	-1.23236	0.00780275	Down	0.000149955	PHT1-1	GO:0031224//intrinsic component of membrane	GO:0015291//secondary active transmembrane transporter activity	GO:0015698//inorganic anion transport	K08176//MFS transporter, PHS family, inorganic phosphate transporter	gi|358249322|ref|NP_001240032.1|//probable inorganic phosphate transporter 1-7-like [Glycine max]
102669415	1925	1.17186	0.0383822	Up	0.00165395	LOC102669415	NA	NA	NA	K13065//shikimate O-hydroxycinnamoyltransferase [EC:2.3.1.133]	gi|571560352|ref|XP_006604843.1|//PREDICTED: protein ECERIFERUM 1-like [Glycine max]
100800666	2264	-1.04014	0.0412307	Down	0.00183992	LOC100800666	NA	NA	NA	K10268//F-box and leucine-rich repeat protein 2/20;K10280//F-box and leucine-rich repeat protein 14	gi|955329572|ref|XP_006583114.2|//PREDICTED: F-box/LRR-repeat protein 13 isoform X1 [Glycine max]
100801413	2571	-2.97712	7.25014e-07	Down	1.28104e-09	LOC100801413	GO:0005886//plasma membrane	GO:0004674//protein serine/threonine kinase activity;GO:0005524//ATP binding	GO:0006468//protein phosphorylation;GO:0007166//cell surface receptor signaling pathway	K04733//interleukin-1 receptor-associated kinase 4 [EC:2.7.11.1];K04447//Janus kinase 2 [EC:2.7.10.2]	gi|356522802|ref|XP_003530033.1|//PREDICTED: probable LRR receptor-like serine/threonine-protein kinase At1g07560 isoform X1 [Glycine max];gi|571465651|ref|XP_006583431.1|//PREDICTED: protein kinase 2B, chloroplastic-like isoform X2 [Glycine max]
100499835	622	-1.13845	0.00308228	Down	3.94657e-05	LOC100499835	NA	NA	NA	K08341//GABA(A) receptor-associated protein	gi|947054658|gb|KRH04111.1|//hypothetical protein GLYMA_17G140700 [Glycine max]
100782388	1685	1.80514	0.0114708	Up	0.000259611	LOC100782388	NA	GO:0016837//carbon-oxygen lyase activity, acting on polysaccharides	NA	K01728//pectate lyase [EC:4.2.2.2]	gi|356567472|ref|XP_003551943.1|//PREDICTED: probable pectate lyase 5 [Glycine max]
100811851	1760	-1.24647	0.00792956	Down	0.000154503	LOC100811851	NA	NA	NA	K13717//OTU domain-containing protein 3 [EC:3.4.19.12];K16743//abnormal spindle-like microcephaly-associated protein	gi|356548331|ref|XP_003542556.1|//PREDICTED: uncharacterized protein LOC100811851 [Glycine max]
100788556	3408	-1.03734	0.0298247	Down	0.00109799	LOC100788556	NA	NA	NA	K04730//interleukin-1 receptor-associated kinase 1 [EC:2.7.11.1];K13415//protein brassinosteroid insensitive 1 [EC:2.7.10.1 2.7.11.1]	gi|356528336|ref|XP_003532760.1|//PREDICTED: probable LRR receptor-like serine/threonine-protein kinase At2g24230 [Glycine max]
102666199	2688	-1.21414	0.0360813	Down	0.00149076	LOC102666199	NA	NA	NA	NA	gi|955335562|ref|XP_014634430.1|//PREDICTED: transcription factor mef2A-like [Glycine max]
100782113	1614	1.43031	0.00189467	Up	2.11411e-05	LOC100782113	NA	NA	NA	K13065//shikimate O-hydroxycinnamoyltransferase [EC:2.3.1.133]	gi|356515732|ref|XP_003526552.1|//PREDICTED: protein ECERIFERUM 1-like [Glycine max]
100816093	3753	-1.49494	0.0167201	Down	0.000451943	LOC100816093	NA	NA	NA	K14674//TAG lipase / steryl ester hydrolase / phospholipase A2 / LPA acyltransferase [EC:3.1.1.3 3.1.1.13 3.1.1.4 2.3.1.51]	gi|356571965|ref|XP_003554141.1|//PREDICTED: triacylglycerol lipase SDP1 [Glycine max]
100805138	2330	1.4335	0.0442734	Up	0.00204034	LOC100805138	NA	NA	NA	NA	gi|356495236|ref|XP_003516485.1|//PREDICTED: CRS2-associated factor 1, chloroplastic-like [Glycine max]
100816453	3975	-1.05766	0.0307714	Down	0.00116718	LOC100816453	GO:0016021//integral component of membrane	GO:0016740//transferase activity	NA	K10532//heparan-alpha-glucosaminide N-acetyltransferase [EC:2.3.1.78]	gi|356572978|ref|XP_003554642.1|//PREDICTED: heparan-alpha-glucosaminide N-acetyltransferase [Glycine max]
100306647	836	1.59436	0.000830594	Up	6.95596e-06	LOC100306647	NA	NA	NA	K01870//isoleucyl-tRNA synthetase [EC:6.1.1.5];K19027//zinc finger FYVE domain-containing protein 26;K14440//SWI/SNF-related matrix-associated actin-dependent regulator of chromatin subfamily A-like protein 1 [EC:3.6.4.12]	gi|947081183|gb|KRH29972.1|//hypothetical protein GLYMA_11G150300 [Glycine max]
100305892	675	-1.10231	0.0177806	Down	0.000495224	LOC100305892	NA	GO:0004871//signal transducer activity	NA	K08341//GABA(A) receptor-associated protein	gi|571531904|ref|XP_006600120.1|//PREDICTED: uncharacterized protein LOC100305892 isoform X1 [Glycine max]
100784561	1745	2.16401	2.37528e-05	Up	7.76142e-08	LOC100784561	NA	GO:0004175//endopeptidase activity	GO:0019538//protein metabolic process	K00924//null;K02882//large subunit ribosomal protein L18Ae	gi|356508308|ref|XP_003522900.1|//PREDICTED: protein ASPARTIC PROTEASE IN GUARD CELL 2-like [Glycine max]
100306510	651	1.30106	0.000182301	Up	9.57504e-07	LOC100306510	NA	GO:0008289//lipid binding;GO:0005488//binding	GO:0010876//lipid localization;GO:0006869//lipid transport;GO:0051234//establishment of localization	NA	gi|947128263|gb|KRH76117.1|//hypothetical protein GLYMA_01G132500 [Glycine max];gi|351726152|ref|NP_001236093.1|//uncharacterized protein LOC100306510 [Glycine max]
100789930	1647	1.00813	0.00092025	Up	7.99637e-06	LOC100789930	NA	GO:0016408//C-acyltransferase activity	NA	K07513//acetyl-CoA acyltransferase 1 [EC:2.3.1.16]	gi|363806966|ref|NP_001242568.1|//uncharacterized protein LOC100789930 [Glycine max]
100800308	2588	-1.62032	0.0330754	Down	0.00129131	LOC100800308	NA	GO:0008378//galactosyltransferase activity	GO:0044238//primary metabolic process	K06617//raffinose synthase [EC:2.4.1.82]	gi|571461149|ref|XP_006581911.1|//PREDICTED: galactinol--sucrose galactosyltransferase isoform X2 [Glycine max];gi|571461147|ref|XP_003527005.2|//PREDICTED: galactinol--sucrose galactosyltransferase isoform X1 [Glycine max]
100790598	1168	-1.56455	0.0198835	Down	0.00058522	LOC100790598	NA	NA	NA	K14516//ethylene-responsive transcription factor 1	gi|356576468|ref|XP_003556353.1|//PREDICTED: ethylene-responsive transcription factor 1B-like [Glycine max]
102660700	654	-1.26212	0.00288079	Down	3.62582e-05	LOC102660700	NA	NA	NA	NA	gi|571459211|ref|XP_006581341.1|//PREDICTED: uncharacterized protein LOC102660700 [Glycine max]
100778641	2178	-1.50836	0.00748429	Down	0.000139849	LOC100778641	NA	NA	NA	NA	gi|571545354|ref|XP_003553220.2|//PREDICTED: UPF0392 protein RCOM_0530710-like [Glycine max]
100801231	1908	1.26833	0.000181168	Up	9.42782e-07	LOC100801231	NA	NA	NA	K01051//pectinesterase [EC:3.1.1.11]	gi|356525592|ref|XP_003531408.1|//PREDICTED: probable pectinesterase/pectinesterase inhibitor 51 [Glycine max]
100101890	1213	1.15722	0.0347476	Up	0.00140201	BZIP10	NA	GO:0005488//binding	NA	K14432//ABA responsive element binding factor	gi|351723399|ref|NP_001234974.1|//transcription factor bZIP10 [Glycine max];gi|955332749|ref|XP_014633786.1|//PREDICTED: transcription factor bZIP10 isoform X1 [Glycine max]
100798837	1955	-1.30227	0.0100053	Down	0.000211173	LOC100798837	NA	NA	NA	K10523//speckle-type POZ protein	gi|571491014|ref|XP_006591739.1|//PREDICTED: root phototropism protein 2-like [Glycine max]
100805114	1409	1.69881	0.000292882	Up	1.71554e-06	LOC100805114	NA	GO:0016857//racemase and epimerase activity, acting on carbohydrates and derivatives;GO:0048037//cofactor binding	GO:0019318//hexose metabolic process	K01784//UDP-glucose 4-epimerase [EC:5.1.3.2]	gi|734419640|gb|KHN40209.1|//UDP-glucose 4-epimerase GEPI42 [Glycine soja]
100789471	2639	-1.83344	8.74788e-05	Down	3.83243e-07	LOC100789471	NA	NA	NA	K04733//interleukin-1 receptor-associated kinase 4 [EC:2.7.11.1]	gi|356534242|ref|XP_003535666.1|//PREDICTED: cysteine-rich receptor-like protein kinase 26 [Glycine max]
100790839	1041	1.25166	0.0312536	Up	0.00119295	LOC100790839	GO:0044424//intracellular part	GO:0016835//carbon-oxygen lyase activity	GO:0008654//phospholipid biosynthetic process;GO:0006631//fatty acid metabolic process	K02372//3-hydroxyacyl-[acyl-carrier-protein] dehydratase [EC:4.2.1.59]	gi|358248728|ref|NP_001239930.1|//uncharacterized protein LOC100790839 [Glycine max]
100817292	1464	1.16892	0.0023218	Up	2.72558e-05	LOC100817292	GO:0031224//intrinsic component of membrane	NA	GO:0006810//transport	K09872//aquaporin PIP	gi|947086154|gb|KRH34875.1|//hypothetical protein GLYMA_10G211000 [Glycine max]
100808055	3309	-1.13971	0.0275718	Down	0.000973673	LOC100808055	NA	NA	NA	K04733//interleukin-1 receptor-associated kinase 4 [EC:2.7.11.1];K10737//DNA helicase MCM8 [EC:3.6.4.12]	gi|571481723|ref|XP_006588750.1|//PREDICTED: probable LRR receptor-like serine/threonine-protein kinase At1g67720 [Glycine max]
100306609	733	1.13192	0.0101107	Up	0.000215112	LOC100306609	NA	NA	NA	NA	gi|351721956|ref|NP_001237483.1|//uncharacterized protein LOC100306609 precursor [Glycine max]
100800688	2095	1.27254	0.0073357	Up	0.000136115	LOC100800688	NA	NA	NA	NA	gi|356524136|ref|XP_003530688.1|//PREDICTED: protein IQ-DOMAIN 31-like [Glycine max]
100788586	663	1.38525	2.26812e-05	Up	7.35638e-08	LOC100788586	NA	NA	NA	K03860//phosphatidylinositol glycan, class Q	gi|358248838|ref|NP_001240204.1|//uncharacterized protein LOC100788586 precursor [Glycine max]
100803182	1859	1.53578	0.0120418	Up	0.000281956	LOC100803182	NA	NA	NA	NA	gi|356558095|ref|XP_003547343.1|//PREDICTED: probable folate-biopterin transporter 7 [Glycine max]
100815051	2215	-1.48804	0.0198835	Down	0.000584898	LOC100815051	NA	GO:0003824//catalytic activity	GO:0044238//primary metabolic process	NA	gi|571568521|ref|XP_003556231.2|//PREDICTED: patatin-like protein 6 isoform X1 [Glycine max]
100791218	2088	-1.51789	0.0247819	Down	0.000821871	LOC100791218	NA	NA	NA	NA	gi|571477978|ref|XP_003534104.2|//PREDICTED: uncharacterized protein LOC100791218 [Glycine max]
100818544	2129	1.49372	0.00458444	Up	6.84642e-05	LOC100818544	GO:0043231//intracellular membrane-bounded organelle	GO:0005515//protein binding;GO:0032559//adenyl ribonucleotide binding	GO:0006457//protein folding;GO:0050896//response to stimulus	K04077//chaperonin GroEL	gi|356535474|ref|XP_003536270.1|//PREDICTED: chaperonin CPN60-2, mitochondrial-like [Glycine max]
100786033	6234	-1.38737	0.00435331	Down	6.37481e-05	LOC100786033	NA	GO:0043531//ADP binding	GO:0006952//defense response	K13459//disease resistance protein RPS2	gi|955363783|ref|XP_014622468.1|//PREDICTED: uncharacterized protein LOC100786033 isoform X1 [Glycine max];gi|955363787|ref|XP_014622470.1|//PREDICTED: uncharacterized protein LOC100786033 isoform X2 [Glycine max];gi|571506175|ref|XP_006595673.1|//PREDICTED: uncharacterized protein LOC100786033 isoform X3 [Glycine max]
BGI_novel_G002072	1507	-1.62796	0.0295308	Down	0.00107548	NA	GO:0016021//integral component of membrane	GO:0016491//oxidoreductase activity	GO:0055114//oxidation-reduction process	K10251//17beta-estradiol 17-dehydrogenase / very-long-chain 3-oxoacyl-CoA reductase [EC:1.1.1.62 1.1.1.330]	gi|734383767|gb|KHN24111.1|//Inactive hydroxysteroid dehydrogenase-like protein 1 [Glycine soja]
100778637	913	-1.46332	0.00867024	Down	0.000174811	LOC100778637	NA	NA	NA	NA	gi|947048137|gb|KRG97665.1|//hypothetical protein GLYMA_18G022700 [Glycine max]
BGI_novel_G002002	1455	-2.11564	0.0117135	Down	0.000271075	NA	NA	NA	NA	NA	gi|947081309|gb|KRH30098.1|//hypothetical protein GLYMA_11G158200 [Glycine max]
100801170	1634	-1.67431	0.0229331	Down	0.000733013	LOC100801170	GO:0016020//membrane	NA	GO:0006865//amino acid transport	K11584//serine/threonine-protein phosphatase 2A regulatory subunit B'	gi|356510946|ref|XP_003524194.1|//PREDICTED: probable polyamine transporter At3g13620 [Glycine max]
100305924	716	-1.26184	0.0197697	Down	0.000580435	LOC100305924	NA	NA	NA	NA	gi|351724521|ref|NP_001235013.1|//uncharacterized protein LOC100305924 [Glycine max]
100781164	1883	-1.20316	0.0498425	Down	0.00246106	LOC100781164	NA	NA	NA	K15402//fatty acid omega-hydroxylase [EC:1.14.-.-]	gi|947043578|gb|KRG93207.1|//hypothetical protein GLYMA_19G003500 [Glycine max]
100527613	829	-1.33815	0.0240051	Down	0.000784968	LOC100527613	NA	NA	NA	NA	gi|351728107|ref|NP_001238719.1|//uncharacterized protein LOC100527613 [Glycine max]
100788820	827	-1.17884	0.0248399	Down	0.000826693	LOC100788820	NA	NA	NA	NA	gi|571493359|ref|XP_003540045.2|//PREDICTED: uncharacterized protein LOC100788820 [Glycine max]
100804732	1102	1.19674	0.00130118	Up	1.25662e-05	LOC100804732	NA	NA	GO:0010876//lipid localization	K02883//large subunit ribosomal protein L18e;K11855//ubiquitin carboxyl-terminal hydrolase 36/42 [EC:3.4.19.12]	gi|356515327|ref|XP_003526352.1|//PREDICTED: lipid transfer protein EARLI 1-like [Glycine max]
100811345	2581	-1.54634	0.00170079	Down	1.8281e-05	LOC100811345	NA	GO:0046983//protein dimerization activity	NA	K16189//phytochrome-interacting factor 4	gi|571506850|ref|XP_006595762.1|//PREDICTED: transcription factor PIF4-like [Glycine max]
102664184	1125	-1.12092	0.00208951	Down	2.39726e-05	LOC102664184	NA	NA	NA	NA	gi|571497475|ref|XP_006593917.1|//PREDICTED: activating signal cointegrator 1 complex subunit 2 homolog [Glycine max]
732591	1905	-1.44034	0.0251104	Down	0.000844814	LOC732591	NA	GO:0043565//sequence-specific DNA binding;GO:0003700//transcription factor activity, sequence-specific DNA binding	GO:0006355//regulation of transcription, DNA-templated	K18835//WRKY transcription factor 2;K08819//cyclin-dependent kinase 12/13 [EC:2.7.11.22 2.7.11.23];K13424//WRKY transcription factor 33;K18834//WRKY transcription factor 1	gi|351728066|ref|NP_001237438.1|//WRKY54 [Glycine max];gi|734362557|gb|KHN16205.1|//Putative WRKY transcription factor 23 [Glycine soja]
100791448	2313	-1.41821	2.74264e-05	Down	9.29372e-08	LOC100791448	NA	NA	NA	K01102//pyruvate dehydrogenase phosphatase [EC:3.1.3.43]	gi|571558288|ref|XP_006604545.1|//PREDICTED: probable protein phosphatase 2C 38 isoform X1 [Glycine max]
100800249	1352	2.0344	0.0433986	Up	0.00198427	LOC100800249	NA	GO:0016740//transferase activity	NA	K18819//inositol 3-alpha-galactosyltransferase [EC:2.4.1.123]	gi|356572916|ref|XP_003554611.1|//PREDICTED: galactinol synthase 2 [Glycine max]
100780391	1449	1.08531	0.0140261	Up	0.000352733	LOC100780391	NA	GO:0019206//nucleoside kinase activity	GO:0043101//purine-containing compound salvage;GO:0006796//phosphate-containing compound metabolic process	K00856//adenosine kinase [EC:2.7.1.20]	gi|358248748|ref|NP_001240189.1|//uncharacterized protein LOC100780391 [Glycine max]
100803163	2613	-1.06392	0.0462556	Down	0.00217311	LOC100803163	NA	NA	NA	NA	gi|356520599|ref|XP_003528949.1|//PREDICTED: uncharacterized protein LOC100803163 [Glycine max]
100791677	1819	1.01873	0.00345583	Up	4.71426e-05	LOC100791677	NA	GO:0016831//carboxy-lyase activity	GO:0009085//lysine biosynthetic process	K01586//diaminopimelate decarboxylase [EC:4.1.1.20]	gi|571498172|ref|XP_003542519.2|//PREDICTED: diaminopimelate decarboxylase 1, chloroplastic-like isoform X2 [Glycine max];gi|955357546|ref|XP_014621009.1|//PREDICTED: diaminopimelate decarboxylase 1, chloroplastic-like isoform X1 [Glycine max]
100499895	887	-1.06927	0.0163458	Down	0.000440345	LOC100499895	NA	NA	NA	NA	gi|351724599|ref|NP_001237575.1|//uncharacterized protein LOC100499895 [Glycine max]
100808118	2355	1.12879	0.00331712	Up	4.35164e-05	LOC100808118	NA	NA	NA	K13680//beta-mannan synthase [EC:2.4.1.32]	gi|356548317|ref|XP_003542549.1|//PREDICTED: glucomannan 4-beta-mannosyltransferase 9-like [Glycine max]
100526937	473	-1.3615	1.50239e-05	Down	4.29098e-08	LOC100526937	NA	GO:0016671//oxidoreductase activity, acting on a sulfur group of donors, disulfide as acceptor	GO:0008152//metabolic process	NA	gi|351722811|ref|NP_001236233.1|//uncharacterized protein LOC100526937 [Glycine max]
100804708	2509	-1.70133	0.0284255	Down	0.00101964	LOC100804708	NA	NA	NA	K13416//brassinosteroid insensitive 1-associated receptor kinase 1 [EC:2.7.10.1 2.7.11.1]	gi|571455162|ref|XP_006580007.1|//PREDICTED: BRASSINOSTEROID INSENSITIVE 1-associated receptor kinase 1-like [Glycine max]
100815157	1211	-2.29564	6.67139e-05	Down	2.77739e-07	LOC100815157	NA	NA	NA	NA	gi|955305970|ref|XP_014620297.1|//PREDICTED: uncharacterized protein LOC100815157 [Glycine max]
100786373	1141	-1.67374	0.00276774	Down	3.44335e-05	LOC100786373	NA	GO:0046914//transition metal ion binding	NA	K10666//E3 ubiquitin-protein ligase RNF5 [EC:2.3.2.27]	gi|359806926|ref|NP_001241324.1|//uncharacterized protein LOC100786373 [Glycine max]
100790775	2513	1.13354	0.0359443	Up	0.00148251	LOC100790775	NA	GO:0003824//catalytic activity;GO:0008378//galactosyltransferase activity	NA	K06617//raffinose synthase [EC:2.4.1.82]	gi|356511694|ref|XP_003524558.1|//PREDICTED: galactinol--sucrose galactosyltransferase [Glycine max]
100819069	2588	-1.02768	0.00739831	Down	0.000138064	LOC100819069	NA	NA	NA	K13463//coronatine-insensitive protein 1	gi|955308741|ref|XP_014625298.1|//PREDICTED: coronatine-insensitive protein 1-like [Glycine max]
100809181	1711	1.80181	0.000669653	Up	5.07325e-06	LOC100809181	NA	NA	NA	K03006//DNA-directed RNA polymerase II subunit RPB1 [EC:2.7.7.6]	gi|955361028|ref|XP_003541844.3|//PREDICTED: proline-rich extensin-like protein EPR1 [Glycine max]
100801959	1893	1.03064	0.00857555	Up	0.000171946	CYP72A67	NA	GO:0005506//iron ion binding;GO:0016491//oxidoreductase activity	GO:0008152//metabolic process	K07428//cytochrome P450, family 4, subfamily X [EC:1.14.14.1];K07426//cytochrome P450, family 4, subfamily B, polypeptide 1 [EC:1.14.14.1]	gi|356526435|ref|XP_003531823.1|//PREDICTED: cytochrome P450 72A15 [Glycine max]
100500512	504	-2.16984	2.52695e-05	Down	8.48524e-08	LOC100500512	NA	NA	NA	K14488//SAUR family protein	gi|351721769|ref|NP_001235429.1|//uncharacterized protein LOC100500512 [Glycine max]
100526876	926	-1.69349	6.67139e-05	Down	2.75169e-07	LOC100526876	NA	NA	NA	NA	gi|571437851|ref|XP_006574354.1|//PREDICTED: uncharacterized protein LOC100526876 isoform X1 [Glycine max];gi|955305239|ref|XP_014618530.1|//PREDICTED: uncharacterized protein LOC100526876 isoform X2 [Glycine max]
100815779	1939	1.49066	0.000801342	Up	6.61401e-06	LOC100815779	NA	NA	NA	NA	gi|356516873|ref|XP_003527117.1|//PREDICTED: protein COBRA [Glycine max]
100812799	2505	-1.13397	0.0344042	Down	0.001379	LOC100812799	GO:0016021//integral component of membrane	NA	GO:0007165//signal transduction	K15502//serine/threonine-protein phosphatase 6 regulatory ankyrin repeat subunit A	gi|955373663|ref|XP_014623860.1|//PREDICTED: uncharacterized protein LOC100812799 isoform X1 [Glycine max];gi|955373665|ref|XP_014623861.1|//PREDICTED: uncharacterized protein LOC100812799 isoform X2 [Glycine max]
100814324	962	-1.79295	6.77907e-05	Down	2.83863e-07	LOC100814324	NA	NA	NA	NA	gi|571560043|ref|XP_006604803.1|//PREDICTED: uncharacterized protein LOC100814324 isoform X1 [Glycine max]
100305594	687	-1.46239	0.0172622	Down	0.000473808	LOC100305594	NA	NA	GO:0050896//response to stimulus	K06674//structural maintenance of chromosome 2	gi|351726044|ref|NP_001237625.1|//uncharacterized protein LOC100305594 [Glycine max]
100787732	1015	-2.07118	0.0105986	Down	0.000231648	LOC100787732	NA	NA	NA	K14516//ethylene-responsive transcription factor 1	gi|356571196|ref|XP_003553765.1|//PREDICTED: ethylene-responsive transcription factor 1B-like [Glycine max]
100795632	509	-1.39816	0.000651632	Down	4.87363e-06	LOC100795632	NA	NA	NA	NA	gi|734415736|gb|KHN37823.1|//hypothetical protein glysoja_016947 [Glycine soja]
100811467	1844	1.00823	0.0113684	Up	0.000256452	LOC100811467	GO:0016021//integral component of membrane	GO:0004553//hydrolase activity, hydrolyzing O-glycosyl compounds;GO:0043167//ion binding;GO:0016798//hydrolase activity, acting on glycosyl bonds	GO:0044238//primary metabolic process;GO:0005975//carbohydrate metabolic process	K19891//glucan endo-1,3-beta-glucosidase 1/2/3 [EC:3.2.1.39]	gi|571494154|ref|XP_003540249.2|//PREDICTED: glucan endo-1,3-beta-glucosidase 14-like [Glycine max];gi|593699204|ref|XP_007150067.1|//hypothetical protein PHAVU_005G123600g [Phaseolus vulgaris]
100820195	2490	1.14267	0.00450258	Up	6.65878e-05	LOC100820195	NA	GO:0004553//hydrolase activity, hydrolyzing O-glycosyl compounds	GO:0044238//primary metabolic process	K01179//endoglucanase [EC:3.2.1.4]	gi|356509613|ref|XP_003523541.1|//PREDICTED: endoglucanase 2 [Glycine max]
106797809	361	1.36031	0.00772792	Up	0.000148143	LOC106797809	GO:0030529//intracellular ribonucleoprotein complex	GO:0043169//cation binding;GO:0005198//structural molecule activity	GO:0010467//gene expression	K02978//small subunit ribosomal protein S27e	gi|763741158|gb|KJB08657.1|//hypothetical protein B456_001G096100 [Gossypium raimondii]
100812489	2138	-1.01252	0.0238127	Down	0.000774639	LOC100812489	GO:0016021//integral component of membrane	GO:0008395//steroid hydroxylase activity;GO:0016709//oxidoreductase activity, acting on paired donors, with incorporation or reduction of molecular oxygen, NAD(P)H as one donor, and incorporation of one atom of oxygen;GO:0020037//heme binding;GO:0005506//iron ion binding	GO:0010268//brassinosteroid homeostasis;GO:0007275//multicellular organism development;GO:0016132//brassinosteroid biosynthetic process;GO:0016125//sterol metabolic process;GO:0055114//oxidation-reduction process	K12637//3-epi-6-deoxocathasterone 23-monooxygenase [EC:1.14.13.112]	gi|571438838|ref|XP_006574689.1|//PREDICTED: 3-epi-6-deoxocathasterone 23-monooxygenase-like isoform X2 [Glycine max];gi|356502946|ref|XP_003520275.1|//PREDICTED: 3-epi-6-deoxocathasterone 23-monooxygenase-like isoform X1 [Glycine max]
100500480	707	-1.50321	0.0493983	Down	0.00242913	LOC100500480	NA	NA	NA	NA	gi|351722593|ref|NP_001234946.1|//uncharacterized protein LOC100500480 [Glycine max]
100803377	2367	-1.05663	0.00837903	Down	0.000167114	LOC100803377	NA	GO:0004674//protein serine/threonine kinase activity;GO:0005524//ATP binding;GO:0016597//amino acid binding	GO:0006468//protein phosphorylation	K14510//serine/threonine-protein kinase CTR1 [EC:2.7.11.1];K17535//serine/threonine-protein kinase TNNI3K [EC:2.7.11.1];K04365//B-Raf proto-oncogene serine/threonine-protein kinase [EC:2.7.11.1]	gi|356496589|ref|XP_003517149.1|//PREDICTED: serine/threonine-protein kinase STY17 isoform X1 [Glycine max];gi|955303310|ref|XP_014631112.1|//PREDICTED: serine/threonine-protein kinase STY17 isoform X2 [Glycine max];gi|947128726|gb|KRH76580.1|//hypothetical protein GLYMA_01G161600 [Glycine max]
100817785	2452	1.34161	0.0139788	Up	0.000350188	LOC100817785	NA	NA	NA	K02984//small subunit ribosomal protein S3Ae;K13420//LRR receptor-like serine/threonine-protein kinase FLS2 [EC:2.7.11.1]	gi|955341829|ref|XP_014617757.1|//PREDICTED: LOW QUALITY PROTEIN: leucine-rich repeat extensin-like protein 3 [Glycine max]
100796549	2574	-1.36006	0.00857555	Down	0.000172137	LOC100796549	GO:0005634//nucleus	GO:0001228//transcriptional activator activity, RNA polymerase II transcription regulatory region sequence-specific binding;GO:0001046//core promoter sequence-specific DNA binding;GO:0046983//protein dimerization activity	GO:0045944//positive regulation of transcription from RNA polymerase II promoter	K05765//cofilin	gi|571494602|ref|XP_006592892.1|//PREDICTED: transcription factor bHLH123-like isoform X3 [Glycine max];gi|571494598|ref|XP_006592891.1|//PREDICTED: transcription factor bHLH123-like isoform X1 [Glycine max];gi|571494600|ref|XP_003539573.2|//PREDICTED: transcription factor bHLH123-like isoform X2 [Glycine max]
100803858	858	-1.74614	0.0210164	Down	0.000637894	LOC100803858	NA	NA	NA	K04733//interleukin-1 receptor-associated kinase 4 [EC:2.7.11.1];K03006//DNA-directed RNA polymerase II subunit RPB1 [EC:2.7.7.6]	gi|356515170|ref|XP_003526274.1|//PREDICTED: early nodulin-like protein 2 [Glycine max]
100779018	1028	-3.02071	6.45124e-05	Down	2.60766e-07	LOC100779018	NA	NA	NA	NA	gi|358248744|ref|NP_001239677.1|//uncharacterized protein LOC100779018 [Glycine max]
100780243	1941	-1.40627	0.00310023	Down	3.97705e-05	LOC100780243	NA	NA	NA	K20495//null	gi|356505542|ref|XP_003521549.1|//PREDICTED: cytochrome P450 704C1 [Glycine max]
100815958	3000	-1.31272	0.0271428	Down	0.000947355	LOC100815958	NA	NA	NA	K04733//interleukin-1 receptor-associated kinase 4 [EC:2.7.11.1]	gi|571498636|ref|XP_006594274.1|//PREDICTED: G-type lectin S-receptor-like serine/threonine-protein kinase RLK1 isoform X1 [Glycine max];gi|955357961|ref|XP_014621081.1|//PREDICTED: G-type lectin S-receptor-like serine/threonine-protein kinase RLK1 isoform X2 [Glycine max]
100305452	2355	-2.02325	3.35858e-07	Down	5.04011e-10	LOC100305452	NA	GO:0032559//adenyl ribonucleotide binding;GO:0004672//protein kinase activity;GO:0004871//signal transducer activity	GO:0006464//cellular protein modification process	K04733//interleukin-1 receptor-associated kinase 4 [EC:2.7.11.1]	gi|571486251|ref|XP_006590249.1|//PREDICTED: receptor-like protein kinase isoform X1 [Glycine max];gi|734387207|gb|KHN25160.1|//Cysteine-rich receptor-like protein kinase 2 [Glycine soja]
100809188	3028	-1.059	0.0331936	Down	0.00130198	LOC100809188	NA	NA	NA	K10999//cellulose synthase A [EC:2.4.1.12]	gi|356548660|ref|XP_003542718.1|//PREDICTED: cellulose synthase-like protein G2 [Glycine max]
BGI_novel_G000562	1081	-2.87616	0.0012593	Down	1.20093e-05	NA	NA	NA	NA	K04730//interleukin-1 receptor-associated kinase 1 [EC:2.7.11.1]	gi|947120592|gb|KRH68841.1|//hypothetical protein GLYMA_03G253600 [Glycine max]
100798673	1575	-1.44656	0.0168273	Down	0.000457732	LOC100798673	GO:0043231//intracellular membrane-bounded organelle;GO:0005622//intracellular	GO:0003677//DNA binding;GO:0005515//protein binding;GO:0043565//sequence-specific DNA binding;GO:0003700//transcription factor activity, sequence-specific DNA binding;GO:0004707//MAP kinase activity;GO:0001071//nucleic acid binding transcription factor activity	GO:0000165//MAPK cascade;GO:0006355//regulation of transcription, DNA-templated;GO:0006351//transcription, DNA-templated	K03531//cell division protein FtsZ;K14432//ABA responsive element binding factor	gi|356573085|ref|XP_003554695.1|//PREDICTED: light-inducible protein CPRF2 [Glycine max]
100814789	1101	-1.404	0.00034575	Down	2.11726e-06	LOC100814789	NA	NA	NA	NA	gi|571534297|ref|XP_003549513.2|//PREDICTED: transcription factor IBH1-like [Glycine max]
100812778	730	1.83932	0.0371441	Up	0.00156164	LOC100812778	NA	GO:0046872//metal ion binding	NA	K02183//calmodulin	gi|571467514|ref|XP_006583962.1|//PREDICTED: probable calcium-binding protein CML45 [Glycine max]
100810311	1925	-1.53752	0.00806021	Down	0.000158414	LOC100810311	NA	NA	NA	K14638//solute carrier family 15 (peptide/histidine transporter), member 3/4	gi|955304599|ref|XP_014633977.1|//PREDICTED: protein NRT1/ PTR FAMILY 3.1-like [Glycine max]
100816277	3782	1.44945	0.015009	Up	0.000390528	LOC100816277	NA	NA	NA	K00164//2-oxoglutarate dehydrogenase E1 component [EC:1.2.4.2]	gi|356575371|ref|XP_003555815.1|//PREDICTED: 2-oxoglutarate dehydrogenase, mitochondrial-like [Glycine max]
100784833	1522	1.21022	0.0270273	Up	0.000940135	LOC100784833	NA	GO:0003824//catalytic activity	NA	K14641//apyrase [EC:3.6.1.5]	gi|356561001|ref|XP_003548774.1|//PREDICTED: nucleoside-triphosphatase-like [Glycine max]
732601	1380	-1.68216	0.000651632	Down	4.84619e-06	LOC732601	GO:0043231//intracellular membrane-bounded organelle	GO:0001071//nucleic acid binding transcription factor activity;GO:0003676//nucleic acid binding	GO:0006351//transcription, DNA-templated	K09287//RAV-like factor	gi|351725319|ref|NP_001237600.1|//RAV-like DNA-binding protein [Glycine max]
100784427	830	1.77644	0.0287703	Up	0.00103758	LOC100784427	NA	GO:0003824//catalytic activity	NA	K19891//glucan endo-1,3-beta-glucosidase 1/2/3 [EC:3.2.1.39]	gi|356549590|ref|XP_003543175.1|//PREDICTED: glucan endo-1,3-beta-glucosidase-like [Glycine max]
100779512	2243	-1.22114	0.0277444	Down	0.000983795	LOC100779512	GO:0044464//cell part	NA	GO:0015833//peptide transport	K14638//solute carrier family 15 (peptide/histidine transporter), member 3/4	gi|571485267|ref|XP_006589794.1|//PREDICTED: protein NRT1/ PTR FAMILY 7.1-like isoform X1 [Glycine max]
100791780	1728	1.31384	0.00158908	Up	1.67312e-05	LOC100791780	NA	GO:0016757//transferase activity, transferring glycosyl groups	NA	K18822//soyasapogenol B glucuronide galactosyltransferase [EC:2.4.1.272]	gi|947050827|gb|KRH00356.1|//hypothetical protein GLYMA_18G208300 [Glycine max]
100778968	1729	1.29629	0.0181211	Up	0.000508787	LOC100778968	GO:0031224//intrinsic component of membrane	NA	GO:0006810//transport	K15277//solute carrier family 35 (adenosine 3'-phospho 5'-phosphosulfate transporter), member B3	gi|356532050|ref|XP_003534587.1|//PREDICTED: UDP-galactose/UDP-glucose transporter 2-like [Glycine max]
100776827	1758	1.04799	0.0349914	Up	0.00141609	LOC100776827	GO:0005576//extracellular region	GO:0004650//polygalacturonase activity	GO:0005975//carbohydrate metabolic process;GO:0071555//cell wall organization	K01184//polygalacturonase [EC:3.2.1.15];K01213//galacturan 1,4-alpha-galacturonidase [EC:3.2.1.67]	gi|356530050|ref|XP_003533597.1|//PREDICTED: probable polygalacturonase [Glycine max]
100792149	1646	-1.12456	0.0275718	Down	0.000973405	LOC100792149	NA	NA	NA	K13691//pathogen-inducible salicylic acid glucosyltransferase [EC:2.4.1.-]	gi|356572884|ref|XP_003554595.1|//PREDICTED: UDP-glycosyltransferase 74G1-like [Glycine max]
100811923	2245	-1.70104	0.00195029	Down	2.18089e-05	LOC100811923	NA	NA	NA	K07198//5'-AMP-activated protein kinase, catalytic alpha subunit [EC:2.7.11.11]	gi|356532175|ref|XP_003534649.1|//PREDICTED: CBL-interacting protein kinase 2-like [Glycine max]
548090	1040	3.72326	1.23146e-06	Up	2.35472e-09	CIM1	NA	NA	GO:0000003//reproduction	K20628//null	gi|351726379|ref|NP_001238660.1|//cytokinin induced message [Glycine max]
100527333	835	-1.091	0.00156231	Down	1.63359e-05	LOC100527333	GO:0031224//intrinsic component of membrane	NA	GO:0006810//transport	K09873//aquaporin TIP	gi|351724459|ref|NP_001238338.1|//uncharacterized protein LOC100527333 [Glycine max]
BGI_novel_G002699	3673	-1.90405	0.00722424	Down	0.000132192	NA	NA	NA	NA	K16912//ribosomal biogenesis protein LAS1	gi|947061310|gb|KRH10571.1|//hypothetical protein GLYMA_15G055400 [Glycine max]
100810426	1456	-1.07088	0.00977887	Down	0.000204501	LOC100810426	GO:0016021//integral component of membrane;GO:0005886//plasma membrane	NA	GO:0008643//carbohydrate transport	K15382//solute carrier family 50 (sugar transporter)	gi|955324677|ref|XP_003526939.2|//PREDICTED: bidirectional sugar transporter SWEET12-like [Glycine max]
100819098	1954	-1.03099	0.0227868	Down	0.00072472	LOC100819098	NA	NA	NA	K16280//E3 ubiquitin-protein ligase RGLG [EC:2.3.2.27]	gi|356570204|ref|XP_003553280.1|//PREDICTED: E3 ubiquitin-protein ligase RGLG2 [Glycine max]
100813120	767	1.18069	0.00667474	Up	0.000116967	LOC100813120	NA	NA	NA	K11968//ariadne-1 [EC:2.3.2.27]	gi|356549697|ref|XP_003543228.1|//PREDICTED: protein yippee-like At5g53940 [Glycine max]
102668045	3382	-1.1601	0.0107166	Down	0.000235006	LOC102668045	NA	NA	NA	K13459//disease resistance protein RPS2	gi|571471075|ref|XP_006585198.1|//PREDICTED: disease resistance protein At4g27190-like [Glycine max]
100306211	1707	-1.10619	0.00901499	Down	0.000184162	LOC100306211	NA	GO:0051213//dioxygenase activity	GO:0055114//oxidation-reduction process	K10767//alkylated DNA repair protein alkB homolog 5 [EC:1.14.11.-]	gi|356525956|ref|XP_003531587.1|//PREDICTED: uncharacterized protein LOC100306211 isoform X1 [Glycine max];gi|955336252|ref|XP_014634579.1|//PREDICTED: uncharacterized protein LOC100306211 isoform X5 [Glycine max];gi|571472054|ref|XP_006585483.1|//PREDICTED: uncharacterized protein LOC100306211 isoform X2 [Glycine max];gi|955336250|ref|XP_014634578.1|//PREDICTED: uncharacterized protein LOC100306…
100815731	838	-1.16178	0.0328305	Down	0.00127539	LOC100815731	NA	NA	NA	K09250//cellular nucleic acid-binding protein;K18754//protein lin-28	gi|356509444|ref|XP_003523459.1|//PREDICTED: glycine-rich protein 2-like [Glycine max]
100811639	2552	2.5831	2.12215e-05	Up	6.67745e-08	LOC100811639	GO:0043231//intracellular membrane-bounded organelle	GO:0032559//adenyl ribonucleotide binding;GO:0016462//pyrophosphatase activity;GO:0003676//nucleic acid binding	GO:0006259//DNA metabolic process	K02210//DNA replication licensing factor MCM7 [EC:3.6.4.12]	gi|356572789|ref|XP_003554548.1|//PREDICTED: DNA replication licensing factor MCM7-like [Glycine max]
BGI_novel_G001616	1474	-1.41667	0.0312108	Down	0.00118906	NA	NA	GO:0046872//metal ion binding;GO:0051213//dioxygenase activity	GO:0055114//oxidation-reduction process	K13525//transitional endoplasmic reticulum ATPase;K06892//feruloyl-CoA ortho-hydroxylase [EC:1.14.11.-];K13229//2,4-dihydroxy-1,4-benzoxazin-3-one-glucoside dioxygenase [EC:1.14.20.2]	gi|734379429|gb|KHN22503.1|//1-aminocyclopropane-1-carboxylate oxidase like 1 [Glycine soja]
100787121	1785	1.76059	0.00477805	Up	7.28591e-05	LOC100787121	NA	GO:0032559//adenyl ribonucleotide binding;GO:0003824//catalytic activity	NA	K01648//ATP citrate (pro-S)-lyase [EC:2.3.3.8]	gi|356525708|ref|XP_003531465.1|//PREDICTED: ATP-citrate synthase alpha chain protein 1-like [Glycine max]
100527127	1225	-1.10116	0.00391058	Down	5.53719e-05	LOC100527127	NA	GO:0003824//catalytic activity	NA	K07766//diphosphoinositol-polyphosphate diphosphatase [EC:3.6.1.52]	gi|356531134|ref|XP_003534133.1|//PREDICTED: nudix hydrolase 18, mitochondrial [Glycine max]
100812709	1433	-1.32484	0.0244369	Down	0.000805	LOC100812709	NA	GO:0046914//transition metal ion binding	NA	K10144//RING finger and CHY zinc finger domain-containing protein 1 [EC:2.3.2.27]	gi|356539356|ref|XP_003538164.1|//PREDICTED: E3 ubiquitin-protein ligase MIEL1-like [Glycine max]
100792274	1221	-1.0627	0.00902069	Down	0.000184497	LOC100792274	GO:0016021//integral component of membrane	NA	NA	NA	gi|356563772|ref|XP_003550133.1|//PREDICTED: DNA ligase 1-like [Glycine max]
100789336	1622	-1.06745	0.00857555	Down	0.000172279	LOC100789336	NA	NA	NA	NA	gi|356540283|ref|XP_003538619.1|//PREDICTED: TLD domain-containing protein 2-like [Glycine max]
100776877	1706	-1.16256	0.00597919	Down	0.000101016	LOC100776877	NA	GO:0004721//phosphoprotein phosphatase activity	GO:0006464//cellular protein modification process;GO:0006796//phosphate-containing compound metabolic process	K14819//dual specificity phosphatase 12 [EC:3.1.3.16 3.1.3.48]	gi|356504682|ref|XP_003521124.1|//PREDICTED: dual specificity protein phosphatase 12-like [Glycine max]
106797960	598	-1.54701	0.000669267	Down	5.03793e-06	LOC106797960	NA	NA	NA	K14488//SAUR family protein	gi|955395645|ref|XP_014628766.1|//PREDICTED: auxin-induced protein 6B-like [Glycine max]
100813169	1841	-1.09412	0.00695472	Down	0.000124243	LOC100813169	NA	NA	NA	K08065//nuclear transcription Y subunit beta	gi|571474151|ref|XP_006586138.1|//PREDICTED: nuclear transcription factor Y subunit B-3-like [Glycine max]
100815084	1600	1.10172	0.00525956	Up	8.36258e-05	LOC100815084	GO:0016021//integral component of membrane	NA	NA	K18266//protein NDRG1	gi|356552336|ref|XP_003544524.1|//PREDICTED: pollen-specific protein SF21 [Glycine max];gi|734402743|gb|KHN32215.1|//Pollen-specific protein SF21 [Glycine soja]
100799146	1199	-1.3666	0.00196212	Down	2.2014e-05	LOC100799146	NA	NA	NA	NA	gi|356501049|ref|XP_003519341.1|//PREDICTED: uncharacterized protein At1g66480-like [Glycine max]
100777655	601	1.49838	0.0375958	Up	0.00159249	PGYRP7	NA	NA	NA	NA	gi|571516352|ref|XP_003545750.2|//PREDICTED: uncharacterized protein PGYRP7 [Glycine max]
BGI_novel_G000977	2073	1.13353	0.0300515	Up	0.00110997	NA	NA	NA	NA	NA	gi|734378952|gb|KHN22327.1|//Hypothetical protein glysoja_022083 [Glycine soja]
100816641	1839	1.39298	7.30431e-05	Up	3.12928e-07	LOC100816641	NA	NA	NA	K17895//GATA-binding protein 3	gi|571568543|ref|XP_006606248.1|//PREDICTED: GATA transcription factor 8-like isoform X1 [Glycine max]
100799642	1013	-1.77412	6.19479e-07	Down	1.06458e-09	LOC100799642	GO:0044464//cell part	GO:0004553//hydrolase activity, hydrolyzing O-glycosyl compounds;GO:0030247//polysaccharide binding	GO:0006950//response to stress;GO:0006026//aminoglycan catabolic process	K20547//null	gi|356496575|ref|XP_003517142.1|//PREDICTED: endochitinase-like [Glycine max]
100808099	1595	-1.27544	8.34188e-05	Down	3.61417e-07	LOC100808099	NA	NA	NA	NA	gi|571492265|ref|XP_006592179.1|//PREDICTED: uncharacterized protein LOC100808099 [Glycine max]
100305911	1343	-1.94759	0.0227118	Down	0.000719586	LOC100305911	NA	NA	NA	NA	gi|734394709|gb|KHN28695.1|//CLAVATA3/ESR (CLE)-related protein 25 [Glycine soja];gi|351725155|ref|NP_001238618.1|//uncharacterized protein LOC100305911 precursor [Glycine max]
102663960	2686	-1.12179	0.0329592	Down	0.00128279	LOC102663960	NA	NA	NA	K06617//raffinose synthase [EC:2.4.1.82]	gi|571535647|ref|XP_006600741.1|//PREDICTED: probable galactinol--sucrose galactosyltransferase 6 isoform X1 [Glycine max]
100800305	1224	-1.10863	0.00239531	Down	2.85917e-05	LOC100800305	NA	NA	NA	NA	gi|356549649|ref|XP_003543204.1|//PREDICTED: pathogen-related protein [Glycine max]
100793556	2636	-1.26767	0.00643656	Down	0.000110924	LOC100793556	NA	NA	NA	NA	gi|571451386|ref|XP_006578713.1|//PREDICTED: uncharacterized protein LOC100793556 isoform X1 [Glycine max];gi|571451398|ref|XP_006578719.1|//PREDICTED: uncharacterized protein LOC100793556 isoform X2 [Glycine max]
100819382	2505	2.05575	0.0036479	Up	5.06813e-05	LOC100819382	NA	NA	NA	K13473//chitin elicitor-binding protein;K04733//interleukin-1 receptor-associated kinase 4 [EC:2.7.11.1]	gi|571469878|ref|XP_006584858.1|//PREDICTED: lysM domain-containing GPI-anchored protein 2-like [Glycine max]
BGI_novel_G001295	2170	-2.31146	0.00767352	Down	0.000146914	NA	NA	NA	NA	K04730//interleukin-1 receptor-associated kinase 1 [EC:2.7.11.1]	gi|947102763|gb|KRH51255.1|//hypothetical protein GLYMA_07G270700 [Glycine max]
100802498	2133	-1.22384	0.0108357	Down	0.000238403	LOC100802498	GO:0005783//endoplasmic reticulum;GO:0016021//integral component of membrane	GO:0016705//oxidoreductase activity, acting on paired donors, with incorporation or reduction of molecular oxygen;GO:0020037//heme binding;GO:0005506//iron ion binding;GO:0004497//monooxygenase activity	GO:0010268//brassinosteroid homeostasis;GO:0007275//multicellular organism development;GO:0016132//brassinosteroid biosynthetic process;GO:0016125//sterol metabolic process;GO:0055114//oxidation-reduction process	K09587//steroid 22-alpha-hydroxylase [EC:1.14.13.-]	gi|947128949|gb|KRH76803.1|//hypothetical protein GLYMA_01G175500 [Glycine max];gi|356496759|ref|XP_003517233.1|//PREDICTED: cytochrome P450 90B1-like [Glycine max]
732604	1261	-1.18068	0.00950527	Down	0.000197168	LOC732604	GO:0031224//intrinsic component of membrane	NA	GO:0006810//transport	K09872//aquaporin PIP	gi|356543456|ref|XP_003540176.1|//PREDICTED: aquaporin PIP2-7 [Glycine max]
100817030	1288	1.46093	0.00826529	Up	0.000163645	LOC100817030	NA	NA	NA	K00430//peroxidase [EC:1.11.1.7]	gi|356550220|ref|XP_003543486.1|//PREDICTED: peroxidase 31-like [Glycine max]
100780626	1346	1.31668	0.000762583	Up	6.05415e-06	LOC100780626	NA	NA	NA	NA	gi|356507967|ref|XP_003522734.1|//PREDICTED: uncharacterized protein LOC100780626 [Glycine max]
100305934	598	-1.71287	0.00330435	Down	4.32689e-05	LOC100305934	NA	NA	NA	NA	gi|351721565|ref|NP_001235166.1|//uncharacterized protein LOC100305934 [Glycine max]
100527150	863	1.13837	0.00513164	Up	8.02381e-05	LOC100527150	NA	NA	NA	K10703//very-long-chain (3R)-3-hydroxyacyl-CoA dehydratase [EC:4.2.1.134]	gi|351727435|ref|NP_001235625.1|//uncharacterized protein LOC100527150 [Glycine max]
100799838	1320	-1.18005	0.0267233	Down	0.000925484	LOC100799838	NA	NA	NA	K20716//null	gi|356562963|ref|XP_003549737.1|//PREDICTED: S-type anion channel SLAH4-like [Glycine max]
100813198	4161	1.15279	0.0377602	Up	0.00160309	LOC100813198	NA	NA	NA	NA	gi|571441125|ref|XP_006575347.1|//PREDICTED: uncharacterized protein LOC100813198 [Glycine max]
100305564	796	1.44216	0.0225495	Up	0.000713352	LOC100305564	NA	GO:0046914//transition metal ion binding	NA	K03006//DNA-directed RNA polymerase II subunit RPB1 [EC:2.7.7.6]	gi|734331648|gb|KHN07162.1|//Lamin-like protein [Glycine soja]
100787256	1811	-1.07739	0.0142002	Down	0.000359861	LOC100787256	NA	NA	NA	K10454//kelch-like protein 17 (actinfilin);K10457//kelch-like protein 20	gi|356548407|ref|XP_003542593.1|//PREDICTED: F-box/kelch-repeat protein At1g22040-like [Glycine max]
100305951	769	-1.00652	0.00372104	Down	5.20576e-05	LOC100305951	NA	NA	NA	K09874//aquaporin NIP	gi|351721422|ref|NP_001235417.1|//uncharacterized protein LOC100305951 [Glycine max];gi|571433224|ref|XP_006572803.1|//PREDICTED: uncharacterized protein LOC100305951 isoform X1 [Glycine max]
100784660	1615	1.55666	0.00234695	Up	2.76646e-05	LOC100784660	NA	NA	NA	K08235//xyloglucan:xyloglucosyl transferase [EC:2.4.1.207]	gi|571436136|ref|XP_003517365.2|//PREDICTED: probable xyloglucan endotransglucosylase/hydrolase protein 6 [Glycine max]
100797300	1423	-1.30638	0.000196617	Down	1.04222e-06	LOC100797300	NA	NA	NA	NA	gi|356551230|ref|XP_003543980.1|//PREDICTED: uncharacterized protein LOC100797300 [Glycine max]
100782813	1339	-2.0111	0.000356355	Down	2.24186e-06	LOC100782813	NA	NA	NA	NA	gi|356512487|ref|XP_003524950.1|//PREDICTED: F-box/kelch-repeat protein At1g15670-like [Glycine max]
100785512	2626	-1.11139	0.02507	Down	0.000840093	LOC100785512	NA	NA	NA	K01052//lysosomal acid lipase/cholesteryl ester hydrolase [EC:3.1.1.13]	gi|951004446|ref|XP_014507866.1|//PREDICTED: lipase 3-like [Vigna radiata var. radiata];gi|356520531|ref|XP_003528915.1|//PREDICTED: uncharacterized protein LOC100785512 [Glycine max]
100781297	1512	1.13213	0.00405102	Up	5.87331e-05	LOC100781297	NA	GO:0016616//oxidoreductase activity, acting on the CH-OH group of donors, NAD or NADP as acceptor;GO:0015075//ion transmembrane transporter activity	GO:0008152//metabolic process;GO:0030001//metal ion transport	K17744//L-galactose dehydrogenase [EC:1.1.1.316]	gi|356534836|ref|XP_003535957.1|//PREDICTED: probable voltage-gated potassium channel subunit beta [Glycine max]
100813837	1502	-1.17415	0.0193192	Down	0.000560661	LOC100813837	NA	NA	NA	K16573//gamma-tubulin complex component 6	gi|356549862|ref|XP_003543309.1|//PREDICTED: protein trichome birefringence-like 39 [Glycine max]
BGI_novel_G003603	3919	-1.88126	0.0472773	Down	0.00224858	NA	GO:0005737//cytoplasm	GO:0004087//carbamoyl-phosphate synthase (ammonia) activity;GO:0004088//carbamoyl-phosphate synthase (glutamine-hydrolyzing) activity;GO:0005488//binding	GO:0006526//arginine biosynthetic process;GO:0000050//urea cycle	K01955//carbamoyl-phosphate synthase large subunit [EC:6.3.5.5]	gi|734376977|gb|KHN21540.1|//Carbamoyl-phosphate synthase large chain [Glycine soja]
100799553	1553	1.80683	0.012282	Up	0.000290441	LOC100799553	NA	NA	NA	NA	gi|356541952|ref|XP_003539436.1|//PREDICTED: arp2/3 complex-activating protein rickA-like [Glycine max]
100812388	1624	-1.3915	0.0147341	Down	0.000380878	LOC100812388	NA	NA	NA	NA	gi|947108901|gb|KRH57227.1|//hypothetical protein GLYMA_05G047700 [Glycine max];gi|571453766|ref|XP_006579599.1|//PREDICTED: SNF1-related protein kinase regulatory subunit gamma-1 isoform X2 [Glycine max]
100797017	1809	-1.04881	0.0134813	Down	0.000332832	LOC100797017	NA	GO:0016746//transferase activity, transferring acyl groups	NA	K19861//benzyl alcohol O-benzoyltransferase [EC:2.3.1.196 2.3.1.232]	gi|356500043|ref|XP_003518844.1|//PREDICTED: benzyl alcohol O-benzoyltransferase [Glycine max]
100796671	743	-1.0131	0.0251104	Down	0.000844454	LOC100796671	NA	NA	NA	NA	gi|356501203|ref|XP_003519416.1|//PREDICTED: protein EARLY RESPONSIVE TO DEHYDRATION 15-like [Glycine max]
100800720	1313	-1.24105	0.000529267	Down	3.72786e-06	LOC100800720	GO:0030312//external encapsulating structure;GO:0005576//extracellular region	GO:0016758//transferase activity, transferring hexosyl groups;GO:0016798//hydrolase activity, acting on glycosyl bonds	GO:0044042//glucan metabolic process	K08235//xyloglucan:xyloglucosyl transferase [EC:2.4.1.207]	gi|363808048|ref|NP_001242723.1|//uncharacterized protein LOC100800720 precursor [Glycine max]
100780588	1311	1.92292	0.0250513	Up	0.000837368	LOC100780588	NA	NA	NA	K05278//flavonol synthase [EC:1.14.11.23];K05277//leucoanthocyanidin dioxygenase [EC:1.14.11.19]	gi|734323174|gb|KHN04712.1|//S-norcoclaurine synthase 1 [Glycine soja]
100781528	1372	2.75479	0.00197418	Up	2.22193e-05	LOC100781528	GO:0030312//external encapsulating structure;GO:0005576//extracellular region	GO:0016758//transferase activity, transferring hexosyl groups;GO:0016798//hydrolase activity, acting on glycosyl bonds	GO:0044042//glucan metabolic process	K08235//xyloglucan:xyloglucosyl transferase [EC:2.4.1.207]	gi|356542666|ref|XP_003539787.1|//PREDICTED: xyloglucan endotransglucosylase/hydrolase protein 31-like [Glycine max]
100812802	1799	-1.29375	0.00697812	Down	0.000125493	LOC100812802	NA	NA	NA	K04733//interleukin-1 receptor-associated kinase 4 [EC:2.7.11.1];K11253//histone H3;K12126//phytochrome-interacting factor 3	gi|356525636|ref|XP_003531430.1|//PREDICTED: transcription factor bHLH130-like [Glycine max]
BGI_novel_G000799	2791	-1.93197	0.00178311	Down	1.96805e-05	NA	GO:0016021//integral component of membrane	GO:0016491//oxidoreductase activity	GO:0055114//oxidation-reduction process	K13447//respiratory burst oxidase [EC:1.6.3.- 1.11.1.-]	gi|947108806|gb|KRH57132.1|//hypothetical protein GLYMA_05G041200 [Glycine max]
547994	1324	1.68307	0.00577098	Up	9.62412e-05	AG1	GO:0009536//plastid	GO:0046914//transition metal ion binding;GO:0016813//hydrolase activity, acting on carbon-nitrogen (but not peptide) bonds, in linear amidines	GO:0009064//glutamine family amino acid metabolic process	K01476//arginase [EC:3.5.3.1]	gi|351726277|ref|NP_001237121.1|//arginase [Glycine max]
100781925	2120	1.73592	0.0206511	Up	0.000619108	LOC100781925	NA	NA	NA	NA	gi|356516245|ref|XP_003526806.1|//PREDICTED: mini-chromosome maintenance complex-binding protein-like [Glycine max]
100500207	574	1.80436	0.0126033	Up	0.000301089	LOC100500207	NA	NA	GO:0010876//lipid localization	NA	gi|351721478|ref|NP_001238490.1|//uncharacterized protein LOC100500207 precursor [Glycine max]
100811873	3305	-1.00097	0.0193997	Down	0.000565345	LOC100811873	GO:0043231//intracellular membrane-bounded organelle	GO:0003677//DNA binding;GO:0001071//nucleic acid binding transcription factor activity	GO:0006351//transcription, DNA-templated	K09338//homeobox-leucine zipper protein	gi|356520461|ref|XP_003528880.1|//PREDICTED: homeobox-leucine zipper protein ANTHOCYANINLESS 2-like isoform X1 [Glycine max];gi|571465362|ref|XP_006583340.1|//PREDICTED: homeobox-leucine zipper protein ANTHOCYANINLESS 2-like isoform X2 [Glycine max]
BGI_novel_G001132	559	-1.23931	0.0168273	Down	0.000457798	NA	NA	NA	GO:0009734//auxin-activated signaling pathway	K14488//SAUR family protein	gi|571463711|ref|XP_003526226.2|//PREDICTED: auxin-induced protein 10A5-like [Glycine max]
100816102	2000	2.55686	0.000231724	Up	1.28439e-06	LOC100816102	NA	GO:0043167//ion binding;GO:0016798//hydrolase activity, acting on glycosyl bonds	GO:0044238//primary metabolic process	K01179//endoglucanase [EC:3.2.1.4]	gi|356541382|ref|XP_003539156.1|//PREDICTED: uncharacterized protein LOC100816102 [Glycine max]
100777820	1666	1.42379	4.0385e-05	Up	1.50534e-07	LOC100777820	NA	GO:0060089//molecular transducer activity	GO:0009314//response to radiation;GO:0023052//signaling	K10523//speckle-type POZ protein	gi|947074637|gb|KRH23528.1|//hypothetical protein GLYMA_13G362200 [Glycine max]
100798795	1782	-1.52945	0.00147067	Down	1.50251e-05	LOC100798795	NA	NA	NA	K16298//serine carboxypeptidase-like clade IV [EC:3.4.16.-]	gi|955340158|ref|XP_003534860.2|//PREDICTED: serine carboxypeptidase-like [Glycine max]
BGI_novel_G003690	1088	-2.13359	0.031864	Down	0.00122242	NA	NA	NA	GO:0009733//response to auxin	K14488//SAUR family protein	gi|416692|sp|P33083.1|AX6B_SOYBN//RecName: Full=Auxin-induced protein 6B
102660345	616	-1.75169	0.012156	Down	0.000286871	LOC102660345	NA	NA	NA	NA	gi|955339074|ref|XP_014617178.1|//PREDICTED: uncharacterized protein LOC102660345 [Glycine max]
100798585	2556	-1.2384	0.0368536	Down	0.00154586	LOC100798585	NA	NA	NA	K08331//autophagy-related protein 13	gi|356525582|ref|XP_003531403.1|//PREDICTED: autophagy-related protein 13-like [Glycine max]
100781766	2137	-1.47437	0.00477318	Down	7.25537e-05	LOC100781766	NA	NA	NA	NA	gi|571507543|ref|XP_003544112.2|//PREDICTED: uncharacterized protein LOC100781766 isoform X1 [Glycine max];gi|955363892|ref|XP_014622489.1|//PREDICTED: uncharacterized protein LOC100781766 isoform X2 [Glycine max]
100795250	3147	-1.02556	0.00143543	Down	1.45923e-05	LOC100795250	NA	NA	NA	K16055//trehalose 6-phosphate synthase/phosphatase [EC:2.4.1.15 3.1.3.12]	gi|571433923|ref|XP_006573047.1|//PREDICTED: probable alpha,alpha-trehalose-phosphate synthase [UDP-forming] 9 [Glycine max]
100816864	1458	-1.2973	0.0102691	Down	0.000219971	LOC100816864	NA	GO:0046872//metal ion binding	NA	K10666//E3 ubiquitin-protein ligase RNF5 [EC:2.3.2.27]	gi|356555252|ref|XP_003545948.1|//PREDICTED: E3 ubiquitin-protein ligase RMA1H1-like [Glycine max]
100170708	1878	-2.07354	0.000202377	Down	1.09234e-06	NAC12	GO:0005634//nucleus	GO:0003677//DNA binding;GO:0003676//nucleic acid binding	GO:0006355//regulation of transcription, DNA-templated	K12581//CCR4-NOT transcription complex subunit 7/8;K13126//polyadenylate-binding protein;K05941//glutathione gamma-glutamylcysteinyltransferase [EC:2.3.2.15];K01054//acylglycerol lipase [EC:3.1.1.23]	gi|351723853|ref|NP_001238061.1|//NAC domain protein [Glycine max];gi|734433544|gb|KHN46799.1|//NAC domain-containing protein 29 [Glycine soja]
100818292	1262	1.02645	0.0221486	Up	0.000691557	LOC100818292	GO:0030529//intracellular ribonucleoprotein complex	GO:0005198//structural molecule activity	GO:0010467//gene expression	K02998//small subunit ribosomal protein SAe	gi|363807152|ref|NP_001242344.1|//uncharacterized protein LOC100818292 [Glycine max]
100814735	1207	-1.16061	0.0146338	Down	0.000375603	LOC100814735	NA	NA	NA	NA	gi|356552500|ref|XP_003544605.1|//PREDICTED: uncharacterized protein LOC100814735 [Glycine max]
100790599	2245	1.27226	0.00403412	Up	5.80976e-05	LOC100790599	NA	NA	NA	NA	gi|571492834|ref|XP_006592365.1|//PREDICTED: fasciclin-like arabinogalactan protein 16 [Glycine max]
100800568	3586	-1.12337	0.0158183	Down	0.000418478	LOC100800568	NA	NA	NA	K04733//interleukin-1 receptor-associated kinase 4 [EC:2.7.11.1];K09667//protein O-GlcNAc transferase [EC:2.4.1.255]	gi|571441362|ref|XP_006575422.1|//PREDICTED: ethylene-overproduction protein 1-like isoform X3 [Glycine max];gi|947067943|gb|KRH17086.1|//hypothetical protein GLYMA_14G197100 [Glycine max];gi|356500888|ref|XP_003519262.1|//PREDICTED: ethylene-overproduction protein 1-like isoform X1 [Glycine max];gi|571441360|ref|XP_006575421.1|//PREDICTED: ethylene-overproduction protein 1-like isoform X2 [Glyci…
100499775	672	-1.40134	0.00340302	Down	4.5144e-05	LOC100499775	NA	GO:0016879//ligase activity, forming carbon-nitrogen bonds;GO:0032559//adenyl ribonucleotide binding	GO:0006464//cellular protein modification process	K10573//ubiquitin-conjugating enzyme E2 A [EC:2.3.2.23]	gi|351726738|ref|NP_001235857.1|//uncharacterized protein LOC100499775 [Glycine max]
100789354	2483	-1.02865	0.0455717	Down	0.00212885	LOC100789354	NA	GO:0004672//protein kinase activity	NA	K04733//interleukin-1 receptor-associated kinase 4 [EC:2.7.11.1]	gi|571567147|ref|XP_003556018.2|//PREDICTED: cysteine-rich receptor-like protein kinase 25 [Glycine max]
100804161	1248	-1.10019	0.0158067	Down	0.000416966	LOC100804161	NA	NA	NA	NA	gi|356573273|ref|XP_003554787.1|//PREDICTED: protein YLS9-like [Glycine max]
100778727	1241	-1.25123	0.011546	Down	0.000264091	LOC100778727	NA	NA	NA	K12842//U2-associated protein SR140	gi|356520340|ref|XP_003528821.1|//PREDICTED: uncharacterized protein LOC100778727 [Glycine max]
100811987	1859	1.6818	0.00133586	Up	1.2998e-05	LOC100811987	NA	NA	NA	K04733//interleukin-1 receptor-associated kinase 4 [EC:2.7.11.1];K03006//DNA-directed RNA polymerase II subunit RPB1 [EC:2.7.7.6]	gi|955355488|ref|XP_006592915.2|//PREDICTED: proline-rich extensin-like protein EPR1 [Glycine max]
100780407	1586	1.38638	0.000784137	Up	6.31859e-06	LOC100780407	NA	NA	NA	K19519//transforming growth factor-beta-induced protein	gi|356568292|ref|XP_003552347.1|//PREDICTED: fasciclin-like arabinogalactan protein 10 [Glycine max]
100819744	3573	-1.21442	0.00677916	Down	0.000119782	LOC100819744	NA	NA	NA	K00924//null	gi|356560633|ref|XP_003548595.1|//PREDICTED: receptor-like protein kinase 5 [Glycine max]
100813639	1610	-1.64904	0.000468716	Down	3.1582e-06	LOC100813639	GO:0016021//integral component of membrane	GO:0005524//ATP binding;GO:0004672//protein kinase activity	GO:0006468//protein phosphorylation	K04733//interleukin-1 receptor-associated kinase 4 [EC:2.7.11.1];K04730//interleukin-1 receptor-associated kinase 1 [EC:2.7.11.1]	gi|947057647|gb|KRH07053.1|//hypothetical protein GLYMA_16G064400 [Glycine max];gi|955374908|ref|XP_014624131.1|//PREDICTED: probable LRR receptor-like serine/threonine-protein kinase At4g08850 isoform X1 [Glycine max];gi|955374910|ref|XP_014624132.1|//PREDICTED: probable LRR receptor-like serine/threonine-protein kinase At4g08850 isoform X2 [Glycine max];gi|955374912|ref|XP_014624133.1|//PREDICT…
100775318	3111	2.0764	0.000236407	Up	1.3218e-06	LOC100775318	NA	NA	NA	K04733//interleukin-1 receptor-associated kinase 4 [EC:2.7.11.1]	gi|571503357|ref|XP_006595098.1|//PREDICTED: receptor-like serine/threonine-protein kinase ALE2 isoform X1 [Glycine max];gi|571503364|ref|XP_006595099.1|//PREDICTED: receptor-like serine/threonine-protein kinase ALE2 isoform X3 [Glycine max];gi|356547351|ref|XP_003542077.1|//PREDICTED: receptor-like serine/threonine-protein kinase ALE2 isoform X2 [Glycine max]
102660202	2799	-1.79711	0.000241274	Down	1.36069e-06	LOC102660202	NA	NA	NA	K10581//ubiquitin-conjugating enzyme E2 O [EC:2.3.2.24]	gi|571495629|ref|XP_006593300.1|//PREDICTED: uncharacterized protein LOC102660202 [Glycine max]
100306678	942	-1.02642	0.026227	Down	0.000901425	LOC100306678	GO:0005737//cytoplasm	GO:0043169//cation binding;GO:0046914//transition metal ion binding	GO:0006812//cation transport;GO:0030001//metal ion transport;GO:0046916//cellular transition metal ion homeostasis	K04733//interleukin-1 receptor-associated kinase 4 [EC:2.7.11.1];K13566//omega-amidase [EC:3.5.1.3];K12823//ATP-dependent RNA helicase DDX5/DBP2 [EC:3.6.4.13]	gi|351724755|ref|NP_001238604.1|//uncharacterized protein LOC100306678 [Glycine max]
100785002	1176	-2.09364	0.0238127	Down	0.000774178	LOC100785002	NA	NA	NA	K14299//nucleoporin SEH1	gi|356525866|ref|XP_003531542.1|//PREDICTED: protein EXORDIUM-like 2 [Glycine max]
100818353	2337	-1.96492	0.000549317	Down	3.89567e-06	LOC100818353	NA	NA	NA	K19476//vacuolar protein sorting-associated protein IST1	gi|356567284|ref|XP_003551851.1|//PREDICTED: uncharacterized protein LOC100818353 [Glycine max]
100817684	1491	1.06074	0.0083685	Up	0.000166499	LOC100817684	NA	NA	NA	K18266//protein NDRG1	gi|571449221|ref|XP_006578076.1|//PREDICTED: pollen-specific protein SF21-like isoform X1 [Glycine max];gi|356506957|ref|XP_003522239.1|//PREDICTED: pollen-specific protein SF21-like isoform X2 [Glycine max]
100811425	2704	1.35328	0.0148172	Up	0.000383574	LOC100811425	NA	NA	NA	K04427//mitogen-activated protein kinase kinase kinase 7 [EC:2.7.11.25];K16573//gamma-tubulin complex component 6	gi|356570522|ref|XP_003553434.1|//PREDICTED: protein trichome birefringence [Glycine max]
100795822	2696	-1.25346	0.0305431	Down	0.00114883	LOC100795822	NA	NA	NA	K04733//interleukin-1 receptor-associated kinase 4 [EC:2.7.11.1]	gi|955311459|ref|XP_014629145.1|//PREDICTED: G-type lectin S-receptor-like serine/threonine-protein kinase RLK1 [Glycine max]
100817557	2247	1.28049	0.00148413	Up	1.5267e-05	LOC100817557	NA	GO:0016787//hydrolase activity	NA	K19882//O-palmitoleoyl-L-serine hydrolase [EC:3.1.1.98]	gi|571497681|ref|XP_006593985.1|//PREDICTED: pectin acetylesterase 10-like isoform X1 [Glycine max];gi|502150669|ref|XP_004508066.1|//PREDICTED: pectin acetylesterase 10-like [Cicer arietinum];gi|571497686|ref|XP_003542396.2|//PREDICTED: pectin acetylesterase 10-like isoform X3 [Glycine max];gi|571497684|ref|XP_006593986.1|//PREDICTED: pectin acetylesterase 10-like isoform X2 [Glycine max]
100799494	2895	-1.61308	0.00049117	Down	3.40009e-06	LOC100799494	NA	NA	NA	K13466//EIX receptor 1/2;K04567//lysyl-tRNA synthetase, class II [EC:6.1.1.6];K03021//DNA-directed RNA polymerase III subunit RPC2 [EC:2.7.7.6]	gi|571479581|ref|XP_006587900.1|//PREDICTED: LRR receptor-like serine/threonine-protein kinase ERL2 [Glycine max]
100805788	3345	1.56268	0.0177771	Up	0.000494294	LOC100805788	NA	NA	NA	K02212//DNA replication licensing factor MCM4 [EC:3.6.4.12]	gi|356545098|ref|XP_003540982.1|//PREDICTED: DNA replication licensing factor MCM4-like [Glycine max]
BGI_novel_G000271	3161	-3.43266	2.22087e-05	Down	7.09561e-08	NA	GO:0005968//Rab-protein geranylgeranyltransferase complex	GO:0004663//Rab geranylgeranyltransferase activity	GO:0018344//protein geranylgeranylation	K14050//geranylgeranyl transferase type-2 subunit alpha [EC:2.5.1.60]	gi|734397076|gb|KHN29941.1|//Geranylgeranyl transferase type-2 subunit alpha [Glycine soja]
BGI_novel_G002410	1838	1.80951	0.0206511	Up	0.000621307	NA	GO:0016021//integral component of membrane	GO:0015238//drug transmembrane transporter activity;GO:0015297//antiporter activity	GO:0006855//drug transmembrane transport	K03327//multidrug resistance protein, MATE family	gi|571501149|ref|XP_003543234.2|//PREDICTED: protein DETOXIFICATION 19-like isoform X1 [Glycine max]
100786017	1363	-1.28782	0.00600731	Down	0.000102129	LOC100786017	NA	GO:0003824//catalytic activity	GO:0008152//metabolic process	K05278//flavonol synthase [EC:1.14.11.23];K06892//feruloyl-CoA ortho-hydroxylase [EC:1.14.11.-]	gi|356549596|ref|XP_003543178.1|//PREDICTED: protein SRG1 [Glycine max]
100527669	619	-1.28306	0.00380332	Down	5.3577e-05	LOC100527669	NA	GO:0043169//cation binding	GO:0006812//cation transport	K04733//interleukin-1 receptor-associated kinase 4 [EC:2.7.11.1];K12823//ATP-dependent RNA helicase DDX5/DBP2 [EC:3.6.4.13]	gi|351722719|ref|NP_001235718.1|//uncharacterized protein LOC100527669 [Glycine max]
100306126	698	1.76912	0.00207588	Up	2.3766e-05	LOC100306126	NA	NA	GO:0050896//response to stimulus	K13993//HSP20 family protein	gi|351720919|ref|NP_001237960.1|//uncharacterized protein LOC100306126 [Glycine max]
100812893	2563	-1.0107	0.0112954	Down	0.000254347	LOC100812893	NA	GO:0052887//7,9,9'-tricis-neurosporene:quinone oxidoreductase activity;GO:0052886//9,9'-dicis-carotene:quinone oxidoreductase activity;GO:0016788//hydrolase activity, acting on ester bonds	GO:0052889//9,9'-di-cis-zeta-carotene desaturation to 7,9,7',9'-tetra-cis-lycopene;GO:0055114//oxidation-reduction process	K21026//null;K01188//beta-glucosidase [EC:3.2.1.21];K00679//phospholipid:diacylglycerol acyltransferase [EC:2.3.1.158];K13412//calcium-dependent protein kinase [EC:2.7.11.1];K10396//kinesin family member 5;K01206//alpha-L-fucosidase [EC:3.2.1.51];K10960//geranylgeranyl reductase [EC:1.3.1.83]	gi|955389002|ref|XP_014627410.1|//PREDICTED: GDSL esterase/lipase 5-like isoform X2 [Glycine max];gi|356574003|ref|XP_003555143.1|//PREDICTED: GDSL esterase/lipase 5-like isoform X1 [Glycine max]
100792205	1259	1.06929	0.000855611	Up	7.2276e-06	LOC100792205	NA	NA	GO:0055086//nucleobase-containing small molecule metabolic process	K07870//Ras homolog gene family, member T1	gi|574584418|ref|NP_001276232.1|//bark storage protein A-like [Glycine max]
BGI_novel_G003194	1699	-1.41068	0.0124098	Down	0.000295515	NA	GO:0016021//integral component of membrane	NA	NA	NA	gi|356539961|ref|XP_003538461.1|//PREDICTED: uncharacterized protein LOC100795655 isoform X2 [Glycine max]
100797632	1156	1.93191	0.0487427	Up	0.00235269	LOC100797632	GO:0043231//intracellular membrane-bounded organelle;GO:0016020//membrane	NA	GO:0006810//transport	K09873//aquaporin TIP	gi|356574825|ref|XP_003555545.1|//PREDICTED: probable aquaporin TIP-type alpha [Glycine max]
100814673	1053	-1.13543	0.0159157	Down	0.000423208	LOC100814673	NA	NA	NA	K03301//ATP:ADP antiporter, AAA family	gi|363808052|ref|NP_001242212.1|//uncharacterized protein LOC100814673 [Glycine max];gi|734336026|gb|KHN08105.1|//hypothetical protein glysoja_032289 [Glycine soja];gi|571448477|ref|XP_006577859.1|//PREDICTED: uncharacterized protein LOC100814673 isoform X1 [Glycine max]
100787789	720	-1.04144	0.0328413	Down	0.00127661	LOC100787789	NA	NA	NA	NA	gi|358248022|ref|NP_001240049.1|//uncharacterized protein LOC100787789 precursor [Glycine max]
100781010	5734	1.17816	0.0161402	Up	0.000433245	LOC100781010	NA	NA	NA	K05666//ATP-binding cassette, subfamily C (CFTR/MRP), member 2	gi|356545904|ref|XP_003541373.1|//PREDICTED: ABC transporter C family member 5-like [Glycine max]
100527326	759	-1.23786	0.0203441	Down	0.000606162	LOC100527326	NA	NA	NA	NA	gi|734374811|gb|KHN20730.1|//hypothetical protein glysoja_019047 [Glycine soja]
100527886	2338	1.05516	0.000362593	Up	2.30817e-06	LOC100527886	GO:0005774//vacuolar membrane;GO:0005768//endosome;GO:0016021//integral component of membrane;GO:0005802//trans-Golgi network	GO:0008757//S-adenosylmethionine-dependent methyltransferase activity	GO:0032259//methylation	K16302//metal transporter CNNM;K15449//tRNA wybutosine-synthesizing protein 1 [EC:4.1.3.44]	gi|571536758|ref|XP_006600888.1|//PREDICTED: probable methyltransferase PMT14 [Glycine max]
100799963	3484	-1.01901	0.0141367	Down	0.00035654	LOC100799963	NA	NA	NA	K09667//protein O-GlcNAc transferase [EC:2.4.1.255]	gi|356553104|ref|XP_003544898.1|//PREDICTED: ethylene-overproduction protein 1-like [Glycine max]
100814766	1587	1.9262	1.10834e-05	Up	2.85084e-08	LOC100814766	NA	NA	NA	K19519//transforming growth factor-beta-induced protein	gi|356527155|ref|XP_003532178.1|//PREDICTED: fasciclin-like arabinogalactan protein 1 [Glycine max]
100775199	830	-1.11809	0.011158	Down	0.000249945	LOC100775199	NA	NA	NA	K08999//uncharacterized protein	gi|255635435|gb|ACU18070.1|//unknown [Glycine max]
100805178	1608	1.52566	2.90003e-05	Up	9.89722e-08	LOC100805178	NA	NA	NA	K19519//transforming growth factor-beta-induced protein	gi|356501743|ref|XP_003519683.1|//PREDICTED: fasciclin-like arabinogalactan protein 2 [Glycine max]
100301890	973	-1.53025	0.037337	Down	0.00157518	NAC35	NA	GO:0003676//nucleic acid binding	NA	K12581//CCR4-NOT transcription complex subunit 7/8;K13126//polyadenylate-binding protein;K05941//glutathione gamma-glutamylcysteinyltransferase [EC:2.3.2.15];K01054//acylglycerol lipase [EC:3.1.1.23]	gi|351728023|ref|NP_001235901.1|//transcriptional factor NAC35 [Glycine max]
100787837	754	-1.94733	0.0157824	Down	0.000414471	LOC100787837	NA	NA	NA	NA	gi|356495446|ref|XP_003516588.1|//PREDICTED: uncharacterized protein LOC100787837 [Glycine max]
BGI_novel_G002645	1649	1.13237	0.00118819	Up	1.10723e-05	NA	GO:0009507//chloroplast	GO:0003849//3-deoxy-7-phosphoheptulonate synthase activity	GO:0009423//chorismate biosynthetic process;GO:0008652//cellular amino acid biosynthetic process;GO:0009073//aromatic amino acid family biosynthetic process	K01626//3-deoxy-7-phosphoheptulonate synthase [EC:2.5.1.54]	gi|425892087|gb|AFY09700.1|//chloroplast 3-deoxy-D-arabino-heptulosonate 7-phosphate synthase [Hevea brasiliensis]
100795866	1414	-1.28251	0.00615516	Down	0.000105777	LOC100795866	NA	NA	NA	K09286//EREBP-like factor	gi|356575124|ref|XP_003555692.1|//PREDICTED: ethylene-responsive transcription factor ERF105 [Glycine max]
102664248	2129	-1.35317	0.0103721	Down	0.000224919	LOC102664248	NA	NA	NA	NA	gi|571530273|ref|XP_006599709.1|//PREDICTED: uncharacterized protein LOC102664248 [Glycine max]
100813254	1838	-2.03623	0.00428774	Down	6.25804e-05	LOC100813254	NA	NA	NA	K10406//kinesin family member C2/C3	gi|356507298|ref|XP_003522405.1|//PREDICTED: uncharacterized protein LOC100813254 [Glycine max]
100797246	1768	-1.46611	0.0191436	Down	0.000553711	LOC100797246	NA	NA	NA	NA	gi|356508523|ref|XP_003523005.1|//PREDICTED: uncharacterized protein LOC100797246 [Glycine max]
100784078	2615	-1.63302	0.00695472	Down	0.00012409	LOC100784078	NA	NA	NA	K04733//interleukin-1 receptor-associated kinase 4 [EC:2.7.11.1]	gi|955356116|ref|XP_014620734.1|//PREDICTED: wall-associated receptor kinase 2-like isoform X2 [Glycine max];gi|955356114|ref|XP_014620733.1|//PREDICTED: wall-associated receptor kinase 2-like isoform X1 [Glycine max]
732576	849	1.39301	0.00462696	Up	6.95472e-05	LOC732576	NA	GO:0048029//monosaccharide binding	NA	K04733//interleukin-1 receptor-associated kinase 4 [EC:2.7.11.1]	gi|947123378|gb|KRH71584.1|//hypothetical protein GLYMA_02G156800 [Glycine max]
100306661	634	1.14428	0.0218602	Up	0.000677791	LOC100306661	NA	NA	NA	NA	NA
100783377	4083	2.26441	0.00175107	Up	1.92845e-05	LOC100783377	GO:0016021//integral component of membrane	GO:0005524//ATP binding;GO:0016887//ATPase activity	GO:0006810//transport	K05681//ATP-binding cassette, subfamily G (WHITE), member 2	gi|955329638|ref|XP_014633170.1|//PREDICTED: pleiotropic drug resistance protein 1-like isoform X2 [Glycine max];gi|356519409|ref|XP_003528365.1|//PREDICTED: pleiotropic drug resistance protein 1-like isoform X1 [Glycine max];gi|593267082|ref|XP_007135719.1|//hypothetical protein PHAVU_010G152500g [Phaseolus vulgaris]
100807817	1701	-2.28469	0.00461707	Down	6.91751e-05	LOC100807817	GO:0031224//intrinsic component of membrane;GO:0030313//cell envelope	GO:0005231//excitatory extracellular ligand-gated ion channel activity;GO:0008066//glutamate receptor activity	GO:0006810//transport	K05387//glutamate receptor, ionotropic, plant	gi|363807790|ref|NP_001242434.1|//uncharacterized protein LOC100807817 precursor [Glycine max]
100819809	1492	6.03298	3.97154e-31	Up	9.61283e-36	LOC100819809	NA	GO:0003824//catalytic activity	GO:0008152//metabolic process	K11147//dehydrogenase/reductase SDR family member 4 [EC:1.1.-.-];K00059//3-oxoacyl-[acyl-carrier protein] reductase [EC:1.1.1.100]	gi|356505868|ref|XP_003521711.1|//PREDICTED: glucose and ribitol dehydrogenase homolog 1-like [Glycine max]
100800502	1290	1.02625	0.000733505	Up	5.78779e-06	LOC100800502	NA	NA	NA	K01061//carboxymethylenebutenolidase [EC:3.1.1.45]	gi|356521931|ref|XP_003529603.1|//PREDICTED: endo-1,3;1,4-beta-D-glucanase [Glycine max]
102665934	800	1.63396	0.000694202	Up	5.35731e-06	LOC102665934	NA	NA	NA	NA	gi|955363145|ref|XP_006595841.2|//PREDICTED: cysteine-rich and transmembrane domain-containing protein B-like [Glycine max]
100777869	1649	2.58267	0.00560397	Up	9.24073e-05	LOC100777869	NA	GO:0016639//oxidoreductase activity, acting on the CH-NH2 group of donors, NAD or NADP as acceptor	GO:0019752//carboxylic acid metabolic process	K00261//glutamate dehydrogenase (NAD(P)+) [EC:1.4.1.3]	gi|356559551|ref|XP_003548062.1|//PREDICTED: glutamate dehydrogenase 1 [Glycine max]
100776878	1652	2.26205	0.0126085	Up	0.000302128	CYP93A1	GO:0031224//intrinsic component of membrane	GO:0005506//iron ion binding;GO:0016491//oxidoreductase activity	GO:0008152//metabolic process	K00512//steroid 17alpha-monooxygenase / 17alpha-hydroxyprogesterone aldolase [EC:1.14.14.19 4.1.2.30];K13261//3,9-dihydroxypterocarpan 6a-monooxygenase [EC:1.14.13.28];K07408//cytochrome P450, family 1, subfamily A, polypeptide 1 [EC:1.14.14.1]	gi|359806094|ref|NP_001241186.1|//3,9-dihydroxypterocarpan 6A-monooxygenase [Glycine max]
547660	1357	1.60533	0.0158838	Up	0.00042098	LOC547660	NA	GO:0048037//cofactor binding	GO:0008152//metabolic process	K13265//vestitone reductase [EC:1.1.1.348]	gi|351725017|ref|NP_001236054.1|//2'-hydroxydihydrodaidzein reductase [Glycine max]
100787767	1257	1.32644	0.0124975	Up	0.000298258	LOC100787767	NA	NA	NA	NA	gi|356513014|ref|XP_003525209.1|//PREDICTED: uncharacterized protein LOC100787767 [Glycine max]
106798029	1954	-1.00365	0.0492331	Down	0.00241381	LOC106798029	NA	NA	NA	K07870//Ras homolog gene family, member T1;K10581//ubiquitin-conjugating enzyme E2 O [EC:2.3.2.24]	gi|947117104|gb|KRH65353.1|//hypothetical protein GLYMA_03G029300 [Glycine max];gi|955310696|ref|XP_014628948.1|//PREDICTED: uncharacterized protein LOC106798029 isoform X1 [Glycine max];gi|955310698|ref|XP_014628949.1|//PREDICTED: uncharacterized protein LOC106798029 isoform X2 [Glycine max];gi|734316970|gb|KHN02452.1|//F-box/kelch-repeat protein SKIP25 [Glycine soja];gi|955310702|ref|XP_0146289…
100306640	812	1.23713	0.000525272	Up	3.66158e-06	LOC100306640	NA	NA	NA	NA	gi|351722045|ref|NP_001237998.1|//uncharacterized protein LOC100306640 [Glycine max]
100804257	1671	1.99477	0.0488508	Up	0.00237307	LOC100804257	GO:0031224//intrinsic component of membrane	NA	GO:0051234//establishment of localization	K15102//solute carrier family 25 (mitochondrial phosphate transporter), member 3	gi|356559484|ref|XP_003548029.1|//PREDICTED: mitochondrial phosphate carrier protein 3, mitochondrial-like [Glycine max]
100799162	1267	1.79689	0.0472927	Up	0.0022515	LOC100799162	NA	GO:0016209//antioxidant activity;GO:0005506//iron ion binding;GO:0003824//catalytic activity	GO:0042743//hydrogen peroxide metabolic process;GO:0006950//response to stress	K00430//peroxidase [EC:1.11.1.7]	gi|571479687|ref|XP_003534655.2|//PREDICTED: cationic peroxidase 1-like [Glycine max]
100787091	1314	2.75524	0.00199537	Up	2.25062e-05	LOC100787091	NA	NA	NA	K09286//EREBP-like factor	gi|356518848|ref|XP_003528089.1|//PREDICTED: ethylene-responsive transcription factor ERF114-like [Glycine max]
100804978	1007	3.23646	1.25113e-08	Up	1.34058e-11	LOC100804978	NA	NA	NA	K03239//translation initiation factor eIF-2B subunit alpha	gi|356497269|ref|XP_003517483.1|//PREDICTED: protein LURP-one-related 17-like [Glycine max]
100803637	1275	4.62576	4.0803e-19	Up	9.87608e-23	LOC100803637	NA	GO:0016209//antioxidant activity;GO:0005506//iron ion binding;GO:0003824//catalytic activity	GO:0008152//metabolic process;GO:0006950//response to stress	K00430//peroxidase [EC:1.11.1.7]	gi|356509058|ref|XP_003523269.1|//PREDICTED: peroxidase P7-like [Glycine max]
100810498	3288	-1.58052	0.0107215	Down	0.000235372	LOC100810498	NA	NA	NA	K16055//trehalose 6-phosphate synthase/phosphatase [EC:2.4.1.15 3.1.3.12]	gi|955380139|ref|XP_014625413.1|//PREDICTED: probable alpha,alpha-trehalose-phosphate synthase [UDP-forming] 11 [Glycine max]
100789739	1419	2.24491	8.83487e-05	Up	3.9133e-07	LOC100789739	NA	GO:0016701//oxidoreductase activity, acting on single donors with incorporation of molecular oxygen;GO:0016706//oxidoreductase activity, acting on paired donors, with incorporation or reduction of molecular oxygen, 2-oxoglutarate as one donor, and incorporation of one atom each of oxygen into both donors;GO:0046914//transition metal ion binding	GO:0008152//metabolic process	K04125//gibberellin 2-oxidase [EC:1.14.11.13]	gi|356549099|ref|XP_003542935.1|//PREDICTED: gibberellin 2-beta-dioxygenase-like [Glycine max]
100305983	764	1.09947	0.00948944	Up	0.00019629	LOC100305983	NA	NA	NA	K13436//pto-interacting protein 1 [EC:2.7.11.1]	gi|351734526|ref|NP_001235863.1|//uncharacterized protein LOC100305983 [Glycine max]
100806672	1418	1.04479	0.00608099	Up	0.000103766	LOC100806672	NA	GO:0046914//transition metal ion binding;GO:0003824//catalytic activity	GO:0008152//metabolic process	K05278//flavonol synthase [EC:1.14.11.23]	gi|356577029|ref|XP_003556632.1|//PREDICTED: flavonol synthase/flavanone 3-hydroxylase-like [Glycine max]
100818061	1725	-1.4269	0.0054159	Down	8.796e-05	LOC100818061	NA	GO:0016741//transferase activity, transferring one-carbon groups	GO:0008202//steroid metabolic process;GO:0006730//one-carbon metabolic process	K00559//sterol 24-C-methyltransferase [EC:2.1.1.41]	gi|356544297|ref|XP_003540590.1|//PREDICTED: cycloartenol-C-24-methyltransferase-like [Glycine max]
100818032	1436	-1.32996	7.30431e-05	Down	3.12056e-07	LOC100818032	GO:0031224//intrinsic component of membrane	NA	GO:0006810//transport	K09872//aquaporin PIP	gi|356539376|ref|XP_003538174.1|//PREDICTED: aquaporin PIP2-7 [Glycine max]
547828	836	3.1398	0.000264279	Up	1.51601e-06	GMPM1	NA	NA	GO:0007275//multicellular organism development	NA	gi|351723539|ref|NP_001238562.1|//18 kDa seed maturation protein [Glycine max]
100781400	1085	1.19991	0.00217709	Up	2.52935e-05	LOC100781400	NA	NA	NA	NA	gi|571463979|ref|XP_006582890.1|//PREDICTED: uncharacterized protein LOC100781400 isoform X1 [Glycine max];gi|363808222|ref|NP_001242233.1|//uncharacterized protein LOC100781400 [Glycine max]
100807596	1239	1.41567	0.0147341	Up	0.000380534	LOC100807596	NA	NA	NA	NA	gi|356517860|ref|XP_003527604.1|//PREDICTED: uncharacterized protein LOC100807596 [Glycine max]
100782104	1135	2.5357	0.00697259	Up	0.000125225	LOC100782104	GO:0030312//external encapsulating structure;GO:0005576//extracellular region	GO:0016758//transferase activity, transferring hexosyl groups;GO:0016798//hydrolase activity, acting on glycosyl bonds	GO:0044042//glucan metabolic process	K08235//xyloglucan:xyloglucosyl transferase [EC:2.4.1.207]	gi|734380107|gb|KHN22712.1|//Putative xyloglucan endotransglucosylase/hydrolase protein 23 [Glycine soja]
100305430	2718	-1.09121	0.0040289	Down	5.76788e-05	LOC100305430	NA	GO:0032559//adenyl ribonucleotide binding;GO:0004672//protein kinase activity;GO:0004871//signal transducer activity	GO:0006464//cellular protein modification process	K04733//interleukin-1 receptor-associated kinase 4 [EC:2.7.11.1]	gi|955355766|ref|XP_014620622.1|//PREDICTED: receptor-like protein kinase isoform X1 [Glycine max]
100777091	2229	2.4595	0.000378988	Up	2.43088e-06	LOC100777091	NA	NA	NA	K07466//replication factor A1	gi|356511809|ref|XP_003524615.1|//PREDICTED: replication protein A 70 kDa DNA-binding subunit B-like [Glycine max]
547638	2440	-1.12357	0.0158067	Down	0.000416208	LOC547638	GO:0044425//membrane part	GO:0032559//adenyl ribonucleotide binding;GO:0004872//receptor activity	GO:0012501//programmed cell death;GO:0006952//defense response;GO:0023052//signaling	K03283//heat shock 70kDa protein 1/8;K00695//sucrose synthase [EC:2.4.1.13]	gi|351722777|ref|NP_001235720.1|//resistance protein KR3 [Glycine max]
100777228	1291	2.91735	0.000910318	Up	7.88803e-06	LOC100777228	NA	NA	NA	K20254//perilipin-4	gi|358248810|ref|NP_001239688.1|//uncharacterized protein LOC100777228 precursor [Glycine max];gi|955347951|ref|XP_014618975.1|//PREDICTED: uncharacterized protein LOC100777228 isoform X1 [Glycine max]
100789064	975	1.4248	0.000646584	Up	4.77328e-06	LOC100789064	NA	GO:0061135//endopeptidase regulator activity	GO:0010466//negative regulation of peptidase activity	NA	gi|356556646|ref|XP_003546634.1|//PREDICTED: alpha-amylase/subtilisin inhibitor-like [Glycine max]
100810979	717	1.75147	0.0041127	Up	5.97269e-05	LOC100810979	NA	GO:0004866//endopeptidase inhibitor activity	GO:0051346//negative regulation of hydrolase activity	K13899//cystatin-C	gi|363814294|ref|NP_001242786.1|//uncharacterized protein LOC100810979 [Glycine max]
100778264	1026	3.86896	1.25113e-08	Up	1.36272e-11	LOC100778264	NA	NA	NA	NA	gi|356534201|ref|XP_003535646.1|//PREDICTED: non-specific lipid-transfer protein-like protein At2g13820 [Glycine max]
100777800	1063	1.39213	0.016949	Up	0.000463569	LOC100777800	NA	NA	NA	K04733//interleukin-1 receptor-associated kinase 4 [EC:2.7.11.1];K12173//BRCA1-A complex subunit BRE	gi|356512976|ref|XP_003525190.1|//PREDICTED: thaumatin-like protein [Glycine max]
100500077	737	2.5518	0.00174996	Up	1.92155e-05	LOC100500077	NA	NA	NA	NA	gi|351722522|ref|NP_001236479.1|//uncharacterized protein LOC100500077 [Glycine max]
547947	1243	1.68705	0.00525956	Up	8.32032e-05	PM27	NA	NA	NA	NA	gi|947074909|gb|KRH23749.1|//hypothetical protein GLYMA_12G001600 [Glycine max];gi|955352110|ref|XP_006591921.2|//PREDICTED: seed maturation protein PM27 isoform X1 [Glycine max]
100802214	1152	2.50163	0.00796925	Up	0.000155855	LOC100802214	NA	NA	NA	K09422//myb proto-oncogene protein, plant	gi|959092463|ref|NP_001304532.1|//myb-related protein Myb4-like [Glycine max]
100783847	1431	-2.51068	0.00288079	Down	3.62505e-05	LOC100783847	NA	GO:0005488//binding	NA	K12836//splicing factor U2AF 35 kDa subunit	gi|356572520|ref|XP_003554416.1|//PREDICTED: splicing factor U2af small subunit B [Glycine max]
100306454	566	-1.27232	0.00513283	Down	8.0381e-05	LOC100306454	NA	GO:0015036//disulfide oxidoreductase activity	GO:0019725//cellular homeostasis;GO:0018904//ether metabolic process	K03671//thioredoxin 1	gi|351725159|ref|NP_001235291.1|//uncharacterized protein LOC100306454 [Glycine max]
100812555	1031	-1.38431	0.0309532	Down	0.00117699	LOC100812555	NA	NA	NA	K20628//null	gi|356511293|ref|XP_003524361.1|//PREDICTED: expansin-like B1 [Glycine max]
100306189	734	1.97933	0.0144708	Up	0.00036987	LOC100306189	NA	NA	NA	K03860//phosphatidylinositol glycan, class Q;K20887//null	gi|351721233|ref|NP_001235155.1|//uncharacterized protein LOC100306189 precursor [Glycine max]
100786618	1615	3.52531	9.31583e-06	Up	2.27738e-08	LOC100786618	NA	NA	NA	NA	gi|356533407|ref|XP_003535256.1|//PREDICTED: embryonic protein DC-8-like [Glycine max]
BGI_novel_G001393	1014	2.86375	7.30431e-05	Up	3.12178e-07	NA	NA	NA	NA	NA	gi|947094966|gb|KRH43551.1|//hypothetical protein GLYMA_08G156600 [Glycine max]
100807192	2027	3.00813	4.17856e-13	Up	1.61823e-16	LOC100807192	NA	GO:0005506//iron ion binding;GO:0016491//oxidoreductase activity	NA	K01723//hydroperoxide dehydratase [EC:4.2.1.92]	gi|571448964|ref|XP_003523882.2|//PREDICTED: allene oxide synthase-like [Glycine max]
547843	527	1.47414	1.86132e-06	Up	3.73931e-09	LOC547843	NA	NA	NA	NA	gi|255627363|gb|ACU14026.1|//unknown [Glycine max]
100101893	894	2.56544	1.0437e-09	Up	8.84172e-13	EN2	NA	GO:0005488//binding;GO:0004518//nuclease activity	GO:0006259//DNA metabolic process	NA	gi|351724843|ref|NP_001235024.1|//endonuclease precursor [Glycine max]
100798036	753	-1.45444	0.00473701	Down	7.17289e-05	LOC100798036	NA	GO:0005515//protein binding	GO:0044267//cellular protein metabolic process	NA	gi|358248166|ref|NP_001240085.1|//uncharacterized protein LOC100798036 [Glycine max]
100500204	2062	2.16912	0.00235213	Up	2.77826e-05	LOC100500204	GO:0044464//cell part;GO:0016021//integral component of membrane	GO:0015291//secondary active transmembrane transporter activity;GO:0015238//drug transmembrane transporter activity;GO:0015297//antiporter activity	GO:0015893//drug transport;GO:0006855//drug transmembrane transport	K03327//multidrug resistance protein, MATE family	gi|593268227|ref|XP_007136291.1|//hypothetical protein PHAVU_009G034100g [Phaseolus vulgaris];gi|955315890|ref|XP_006578309.2|//PREDICTED: protein DETOXIFICATION 27 [Glycine max]
100801591	1010	1.82958	3.67817e-05	Up	1.34431e-07	LOC100801591	NA	GO:0016787//hydrolase activity;GO:0003824//catalytic activity	NA	K01061//carboxymethylenebutenolidase [EC:3.1.1.45]	gi|947102515|gb|KRH51007.1|//hypothetical protein GLYMA_07G255900 [Glycine max];gi|356521935|ref|XP_003529605.1|//PREDICTED: endo-1,3;1,4-beta-D-glucanase-like [Glycine max]
547821	993	1.42781	0.000322085	Up	1.93337e-06	VSPA	NA	GO:0045735//nutrient reservoir activity;GO:0016791//phosphatase activity	NA	K20728//null;K12742//isoprene synthase [EC:4.2.3.27];K02866//large subunit ribosomal protein L10e;K11340//actin-like protein 6A	gi|351727983|ref|NP_001238459.1|//stem 28 kDa glycoprotein precursor [Glycine max];gi|1351033|sp|P10742.2|S25K_SOYBN//RecName: Full=Stem 31 kDa glycoprotein; AltName: Full=Vegetative storage protein VSP25; Flags: Precursor
100793187	1073	1.28337	0.0073357	Up	0.00013627	LOC100793187	NA	NA	NA	NA	gi|356505422|ref|XP_003521490.1|//PREDICTED: protein YLS9 [Glycine max]
100802242	1804	4.51002	1.54022e-10	Up	9.69277e-14	LOC100802242	GO:0005634//nucleus	GO:0003677//DNA binding;GO:0003700//transcription factor activity, sequence-specific DNA binding	GO:0006355//regulation of transcription, DNA-templated	K09286//EREBP-like factor	gi|571568054|ref|XP_006606168.1|//PREDICTED: ethylene-responsive transcription factor ERF110 [Glycine max]
100500248	1029	-1.49076	0.0300406	Down	0.00110885	LOC100500248	NA	GO:0003677//DNA binding;GO:0043565//sequence-specific DNA binding;GO:0003700//transcription factor activity, sequence-specific DNA binding;GO:0001071//nucleic acid binding transcription factor activity	GO:0010467//gene expression;GO:0006355//regulation of transcription, DNA-templated	K18835//WRKY transcription factor 2;K10268//F-box and leucine-rich repeat protein 2/20;K13424//WRKY transcription factor 33	gi|351725787|ref|NP_001235313.1|//uncharacterized protein LOC100500248 [Glycine max];gi|734416351|gb|KHN38230.1|//Putative WRKY transcription factor 51 [Glycine soja]
100814621	1423	1.43339	4.83873e-05	Up	1.83875e-07	LOC100814621	NA	NA	NA	NA	gi|356499765|ref|XP_003518707.1|//PREDICTED: CBS domain-containing protein CBSX1, chloroplastic [Glycine max]
100819846	1228	1.54296	0.0463194	Up	0.00217835	LOC100819846	NA	GO:0016791//phosphatase activity	NA	K17506//protein phosphatase 1L [EC:3.1.3.16]	gi|356542975|ref|XP_003539939.1|//PREDICTED: probable protein phosphatase 2C 58 [Glycine max]
102665703	1187	1.35011	0.00372104	Up	5.19963e-05	LOC102665703	NA	NA	NA	NA	gi|734415789|gb|KHN37876.1|//Histone H2B.3 [Glycine soja]
100804226	711	3.67425	4.51134e-08	Up	5.56888e-11	LOC100804226	NA	NA	NA	NA	gi|255626159|gb|ACU13424.1|//unknown [Glycine max]
100794412	1114	2.49932	2.14513e-09	Up	1.97301e-12	LOC100794412	NA	GO:0003824//catalytic activity	GO:0008152//metabolic process	K13070//momilactone-A synthase [EC:1.1.1.295];K09841//xanthoxin dehydrogenase [EC:1.1.1.288]	gi|358248324|ref|NP_001239862.1|//uncharacterized protein LOC100794412 [Glycine max]
100306281	617	1.05566	0.0198071	Up	0.000582013	LOC100306281	NA	NA	NA	NA	gi|955394183|ref|XP_003555775.3|//PREDICTED: hydrophobic protein RCI2B [Glycine max]
100790115	2135	2.65854	0.00169134	Up	1.80944e-05	LOC100790115	GO:0016020//membrane	NA	GO:0008152//metabolic process	K15404//aldehyde decarbonylase [EC:4.1.99.5]	gi|356520717|ref|XP_003529007.1|//PREDICTED: protein ECERIFERUM 1-like [Glycine max]
BGI_novel_G000022	1696	3.5415	9.78324e-06	Up	2.439e-08	NA	GO:0016021//integral component of membrane	NA	NA	K07393//putative glutathione S-transferase	gi|593788538|ref|XP_007157308.1|//hypothetical protein PHAVU_002G059000g [Phaseolus vulgaris]
100819447	688	-2.55359	0.0017492	Down	1.90945e-05	LOC100819447	NA	GO:0015036//disulfide oxidoreductase activity	GO:0019725//cellular homeostasis	K03676//glutaredoxin 3	gi|356505518|ref|XP_003521537.1|//PREDICTED: glutaredoxin-C11-like [Glycine max]
100500655	686	-1.90428	0.01868	Down	0.000531878	LOC100500655	NA	NA	NA	NA	gi|351720822|ref|NP_001237445.1|//uncharacterized protein LOC100500655 [Glycine max]
100860051	678	4.28418	1.6396e-09	Up	1.45658e-12	LOC100860051	NA	NA	NA	NA	gi|255626159|gb|ACU13424.1|//unknown [Glycine max]
100783430	1952	1.9133	0.015191	Up	0.000396735	LOC100783430	NA	GO:0005506//iron ion binding;GO:0016491//oxidoreductase activity	GO:0008152//metabolic process	K09755//ferulate-5-hydroxylase [EC:1.14.-.-]	gi|356496685|ref|XP_003517196.1|//PREDICTED: cytochrome P450 84A1-like [Glycine max]
100818437	935	1.36432	0.0445746	Up	0.00205969	LOC100818437	NA	NA	NA	K00857//thymidine kinase [EC:2.7.1.21]	gi|356547841|ref|XP_003542313.1|//PREDICTED: thymidine kinase-like [Glycine max]
100799480	2855	1.77334	0.0453206	Up	0.00210944	LOC100799480	NA	NA	NA	K00558//DNA (cytosine-5)-methyltransferase 1 [EC:2.1.1.37]	gi|571433547|ref|XP_006572936.1|//PREDICTED: DNA (cytosine-5)-methyltransferase CMT3 [Glycine max]
102666741	722	-1.03789	0.0214324	Down	0.000658302	LOC102666741	NA	NA	GO:0006950//response to stress	NA	gi|571522142|ref|XP_006598268.1|//PREDICTED: MLP-like protein 43 [Glycine max]
547752	2672	1.66569	1.3672e-08	Up	1.52224e-11	LOC547752	GO:0044424//intracellular part;GO:0043234//protein complex;GO:0000015//phosphopyruvate hydratase complex	GO:0000287//magnesium ion binding;GO:0046872//metal ion binding;GO:0016836//hydro-lyase activity;GO:0004634//phosphopyruvate hydratase activity;GO:0003988//acetyl-CoA C-acyltransferase activity;GO:0016747//transferase activity, transferring acyl groups other than amino-acyl groups	GO:0006007//glucose catabolic process;GO:0006096//glycolytic process	K01689//enolase [EC:4.2.1.11]	gi|947046495|gb|KRG96124.1|//hypothetical protein GLYMA_19G190900 [Glycine max];gi|351724891|ref|NP_001237329.1|//enolase [Glycine max]
100788378	1675	-1.04808	0.0381154	Down	0.00162739	LOC100788378	NA	NA	NA	K07874//Ras-related protein Rab-1A;K00801//farnesyl-diphosphate farnesyltransferase [EC:2.5.1.21]	gi|356528775|ref|XP_003532973.1|//PREDICTED: WAT1-related protein At1g68170-like [Glycine max]
100795276	2940	1.48003	0.0221834	Up	0.000695853	LOC100795276	NA	NA	NA	K00454//lipoxygenase [EC:1.13.11.12]	gi|356500370|ref|XP_003519005.1|//PREDICTED: linoleate 13S-lipoxygenase 2-1, chloroplastic [Glycine max]
100305684	771	2.11784	0.0006663	Up	4.99947e-06	LOC100305684	NA	NA	NA	NA	gi|351724663|ref|NP_001238089.1|//uncharacterized protein LOC100527317 [Glycine max]
100778798	1085	2.33479	0.011158	Up	0.000250086	LOC100778798	NA	NA	NA	NA	gi|358248408|ref|NP_001239877.1|//uncharacterized protein LOC100778798 [Glycine max]
100787403	1816	2.89646	0.000683639	Up	5.23489e-06	LOC100787403	NA	NA	NA	K13356//alcohol-forming fatty acyl-CoA reductase [EC:1.2.1.84]	gi|571488981|ref|XP_006591085.1|//PREDICTED: alcohol-forming fatty acyl-CoA reductase-like [Glycine max]
100819603	1701	2.10692	0.0258552	Up	0.000883637	LOC100819603	NA	NA	NA	K14487//auxin responsive GH3 gene family	gi|356565527|ref|XP_003550991.1|//PREDICTED: indole-3-acetic acid-amido synthetase GH3.2-like [Glycine max]
100800959	732	-1.51872	0.0103653	Down	0.00022404	LOC100800959	NA	GO:0005515//protein binding	GO:0044267//cellular protein metabolic process	K03686//molecular chaperone DnaJ	gi|359806673|ref|NP_001241283.1|//uncharacterized protein LOC100800959 [Glycine max]
100807342	1356	1.76094	1.50239e-05	Up	4.25996e-08	LOC100807342	NA	GO:0016620//oxidoreductase activity, acting on the aldehyde or oxo group of donors, NAD or NADP as acceptor;GO:0000166//nucleotide binding	GO:0019318//hexose metabolic process	K00134//glyceraldehyde 3-phosphate dehydrogenase [EC:1.2.1.12]	gi|359806082|ref|NP_001241184.1|//uncharacterized protein LOC100807342 [Glycine max]
548091	1271	1.13661	0.0175747	Up	0.000485788	LOC548091	NA	GO:0004869//cysteine-type endopeptidase inhibitor activity;GO:0030414//peptidase inhibitor activity	GO:0010951//negative regulation of endopeptidase activity	K13899//cystatin-C	gi|955362673|ref|XP_014622135.1|//PREDICTED: multicystatin [Glycine max];gi|255625593|gb|ACU13141.1|//unknown [Glycine max]
100777530	2616	-1.34687	0.00216055	Down	2.49968e-05	LOC100777530	GO:0016021//integral component of membrane	NA	GO:0006810//transport;GO:0055085//transmembrane transport	NA	gi|571479448|ref|XP_006587863.1|//PREDICTED: SPX domain-containing membrane protein At4g22990-like isoform X2 [Glycine max];gi|356532044|ref|XP_003534584.1|//PREDICTED: SPX domain-containing membrane protein At4g22990-like isoform X1 [Glycine max];gi|571479450|ref|XP_006587864.1|//PREDICTED: SPX domain-containing membrane protein At4g22990-like isoform X3 [Glycine max];gi|955342790|ref|XP_0146179…
100815307	911	1.14678	0.0337167	Up	0.00133838	LOC100815307	NA	NA	NA	NA	gi|363807910|ref|NP_001242705.1|//uncharacterized protein LOC100815307 precursor [Glycine max]
100820161	1194	1.56747	0.000581215	Up	4.2063e-06	LOC100820161	NA	GO:0016747//transferase activity, transferring acyl groups other than amino-acyl groups	GO:0009699//phenylpropanoid biosynthetic process	K08243//Polyketide reductase;K19642//D-galacturonate reductase [EC:1.1.1.365]	gi|356568945|ref|XP_003552668.1|//PREDICTED: NAD(P)H-dependent 6'-deoxychalcone synthase-like [Glycine max]
547479	1221	2.48342	0.00125132	Up	1.19029e-05	2019-01-05	GO:0030312//external encapsulating structure;GO:0005576//extracellular region	GO:0016758//transferase activity, transferring hexosyl groups;GO:0016798//hydrolase activity, acting on glycosyl bonds	GO:0044042//glucan metabolic process	K08235//xyloglucan:xyloglucosyl transferase [EC:2.4.1.207]	gi|351724937|ref|NP_001237075.1|//syringolide-induced protein 19-1-5 precursor [Glycine max]
106794171	688	3.64967	3.49932e-08	Up	4.15023e-11	LOC106794171	NA	NA	NA	NA	gi|947061333|gb|KRH10594.1|//hypothetical protein GLYMA_15G057300 [Glycine max]
100817721	1774	-1.71097	0.000809768	Down	6.72275e-06	LOC100817721	NA	NA	NA	K12355//coniferyl-aldehyde dehydrogenase [EC:1.2.1.68]	gi|356513129|ref|XP_003525266.1|//PREDICTED: aldehyde dehydrogenase family 2 member C4-like [Glycine max]
100777900	3399	-1.56649	0.0344861	Down	0.00138729	LOC100777900	NA	NA	NA	NA	gi|571476244|ref|XP_006586903.1|//PREDICTED: uncharacterized protein LOC100777900 isoform X1 [Glycine max];gi|356532533|ref|XP_003534826.1|//PREDICTED: uncharacterized protein LOC100777900 isoform X2 [Glycine max]
100818415	1841	1.15759	0.0382858	Up	0.00164115	LOC100818415	GO:0031224//intrinsic component of membrane	NA	GO:0006810//transport	K08202//MFS transporter, OCT family, solute carrier family 22 (organic cation transporter), member 4/5	gi|955355419|ref|XP_014620566.1|//PREDICTED: organic cation/carnitine transporter 4-like [Glycine max]
BGI_novel_G003629	581	2.59334	0.00481458	Up	7.36492e-05	NA	NA	GO:0004867//serine-type endopeptidase inhibitor activity;GO:0008233//peptidase activity	GO:0009611//response to wounding;GO:0010951//negative regulation of endopeptidase activity	NA	gi|734352510|gb|KHN13147.1|//Proteinase inhibitor [Glycine soja]
100790550	5627	1.31882	0.030451	Up	0.00114333	LOC100790550	NA	NA	NA	K05666//ATP-binding cassette, subfamily C (CFTR/MRP), member 2	gi|356505072|ref|XP_003521316.1|//PREDICTED: ABC transporter C family member 5-like [Glycine max]
547671	1082	2.53516	0.00103688	Up	9.23571e-06	CA1	NA	GO:0016836//hydro-lyase activity;GO:0046914//transition metal ion binding	NA	K01673//carbonic anhydrase [EC:4.2.1.1]	gi|734370550|gb|KHN19308.1|//Carbonic anhydrase, chloroplastic, partial [Glycine soja]
100801058	2079	2.70205	2.5412e-07	Up	3.56746e-10	LOC100801058	NA	NA	NA	NA	gi|356558087|ref|XP_003547339.1|//PREDICTED: reticuline oxidase-like protein [Glycine max]
100798546	1757	2.07217	0.000711204	Up	5.53575e-06	CYP82A2	GO:0044464//cell part	GO:0005506//iron ion binding;GO:0016491//oxidoreductase activity	GO:0008152//metabolic process	K00512//steroid 17alpha-monooxygenase / 17alpha-hydroxyprogesterone aldolase [EC:1.14.14.19 4.1.2.30];K07408//cytochrome P450, family 1, subfamily A, polypeptide 1 [EC:1.14.14.1]	gi|358248132|ref|NP_001240077.1|//cytochrome P450 82A2 [Glycine max]
100800095	1326	-1.25878	0.0291658	Down	0.00105961	LOC100800095	NA	NA	NA	NA	gi|356510542|ref|XP_003523996.1|//PREDICTED: zinc finger protein ZAT10-like [Glycine max]
100781341	965	1.9033	0.0304907	Up	0.00114612	LOC100781341	NA	GO:0005524//ATP binding;GO:0004797//thymidine kinase activity	GO:0009157//deoxyribonucleoside monophosphate biosynthetic process;GO:0016310//phosphorylation;GO:0071897//DNA biosynthetic process;GO:0046104//thymidine metabolic process	K00857//thymidine kinase [EC:2.7.1.21]	gi|356575076|ref|XP_003555668.1|//PREDICTED: thymidine kinase-like [Glycine max]
100778430	1550	2.82575	0.00161647	Up	1.70862e-05	LOC100778430	NA	GO:0016765//transferase activity, transferring alkyl or aryl (other than methyl) groups;GO:0032559//adenyl ribonucleotide binding	GO:0006399//tRNA metabolic process	K10760//adenylate isopentenyltransferase (cytokinin synthase)	gi|356564536|ref|XP_003550509.1|//PREDICTED: adenylate isopentenyltransferase 5, chloroplastic [Glycine max]
547865	2087	1.96294	0.022726	Up	0.000720956	LOC547865	GO:0005622//intracellular	GO:0046872//metal ion binding;GO:0060089//molecular transducer activity;GO:0004435//phosphatidylinositol phospholipase C activity;GO:0004871//signal transducer activity;GO:0004629//phospholipase C activity	GO:0016042//lipid catabolic process;GO:0007165//signal transduction;GO:0044238//primary metabolic process;GO:0035556//intracellular signal transduction	K05857//phosphatidylinositol phospholipase C, delta [EC:3.1.4.11]	gi|947082359|gb|KRH31148.1|//hypothetical protein GLYMA_11G230100 [Glycine max]
100810962	1269	2.50146	0.00765912	Up	0.000145449	LOC100810962	GO:0031224//intrinsic component of membrane	NA	GO:0071702//organic substance transport	K15382//solute carrier family 50 (sugar transporter)	gi|363808120|ref|NP_001242732.1|//uncharacterized protein LOC100810962 [Glycine max]
100796062	1201	1.7716	0.000813719	Up	6.77525e-06	LOC100796062	NA	NA	NA	K09555//null	gi|356549122|ref|XP_003542946.1|//PREDICTED: BAG family molecular chaperone regulator 2-like [Glycine max]
100272209	1074	1.55338	0.00174996	Up	1.9184e-05	BURP2	NA	NA	NA	K06699//proteasome activator subunit 4;K12472//epidermal growth factor receptor substrate 15	gi|351727124|ref|NP_001236126.1|//BURP domain protein 2 precursor [Glycine max]
100796758	1438	2.61953	0.00356387	Up	4.88237e-05	LOC100796758	NA	GO:0000166//nucleotide binding;GO:0016628//oxidoreductase activity, acting on the CH-CH group of donors, NAD or NADP as acceptor	GO:0008152//metabolic process	K05894//12-oxophytodienoic acid reductase [EC:1.3.1.42]	gi|356547931|ref|XP_003542358.1|//PREDICTED: 12-oxophytodienoate reductase 3 [Glycine max]
547931	1796	2.15916	4.18492e-06	Up	9.21765e-09	BMY1	NA	GO:0016160//amylase activity;GO:0043167//ion binding	GO:0005976//polysaccharide metabolic process	K01177//beta-amylase [EC:3.2.1.2]	gi|403182326|ref|NP_001236247.1|//beta-amylase precursor [Glycine max]
100776791	2072	2.81195	0.00124574	Up	1.17896e-05	LOC100776791	NA	GO:0004558//alpha-1,4-glucosidase activity	GO:0044238//primary metabolic process	K01193//beta-fructofuranosidase [EC:3.2.1.26]	gi|356556769|ref|XP_003546695.1|//PREDICTED: beta-fructofuranosidase, cell wall isozyme-like [Glycine max]
100809083	1365	2.02972	0.0464075	Up	0.00218474	LOC100809083	NA	NA	NA	NA	gi|356498353|ref|XP_003518017.1|//PREDICTED: protein MIZU-KUSSEI 1-like [Glycine max]
100306588	709	3.6649	4.67668e-07	Up	7.47092e-10	LOC100306588	NA	GO:0005488//binding	GO:0010876//lipid localization;GO:0051234//establishment of localization	NA	gi|351727447|ref|NP_001237161.1|//uncharacterized protein LOC100306588 precursor [Glycine max]
100305931	757	1.00072	0.0382135	Up	0.00163634	LOC100305931	NA	NA	NA	NA	gi|351727695|ref|NP_001235122.1|//uncharacterized protein LOC100305931 [Glycine max]
100816901	1464	4.9686	3.66409e-30	Up	1.77374e-34	LOC100816901	NA	GO:0046914//transition metal ion binding;GO:0003824//catalytic activity	GO:0008152//metabolic process	K00083//cinnamyl-alcohol dehydrogenase [EC:1.1.1.195]	gi|356496810|ref|XP_003517258.1|//PREDICTED: probable mannitol dehydrogenase [Glycine max]
BGI_novel_G001368	2008	1.59296	0.0179489	Up	0.000501344	NA	NA	GO:0016740//transferase activity	NA	K00799//glutathione S-transferase [EC:2.5.1.18]	gi|748303023|gb|AJE59670.1|//tau class glutathione S-transferase [Glycine max]
100170748	464	3.64719	6.07629e-07	Up	1.01844e-09	LOC100170748	NA	GO:0016787//hydrolase activity;GO:0004866//endopeptidase inhibitor activity	GO:0006950//response to stress	NA	gi|351727373|ref|NP_001238694.1|//protease inhibitor-like [Glycine max]
100785791	1942	2.38587	0.0117186	Up	0.000271728	LOC100785791	NA	NA	NA	K07088//uncharacterized protein	gi|356538399|ref|XP_003537691.1|//PREDICTED: uncharacterized transporter YBR287W-like [Glycine max]
100170755	1512	1.45883	0.000238266	Up	1.33796e-06	BADH1	NA	GO:0016620//oxidoreductase activity, acting on the aldehyde or oxo group of donors, NAD or NADP as acceptor;GO:0005488//binding	GO:0008152//metabolic process	K00130//betaine-aldehyde dehydrogenase [EC:1.2.1.8]	gi|351723857|ref|NP_001234990.1|//peroxisomal betaine-aldehyde dehydrogenase [Glycine max]
100791820	1474	-1.19156	0.0193997	Down	0.000566202	LOC100791820	NA	NA	NA	NA	gi|947116285|gb|KRH64587.1|//hypothetical protein GLYMA_04G243500 [Glycine max]
100780504	2279	2.01756	0.000784137	Up	6.33121e-06	LOC100780504	NA	NA	NA	K19613//leucine-rich repeat protein SHOC2;K10406//kinesin family member C2/C3	gi|947066572|gb|KRH15715.1|//hypothetical protein GLYMA_14G106400 [Glycine max]
100526972	649	1.67667	5.20565e-05	Up	1.99078e-07	LOC100526972	NA	NA	NA	K13436//pto-interacting protein 1 [EC:2.7.11.1]	gi|351721090|ref|NP_001236686.1|//uncharacterized protein LOC100526972 [Glycine max]
100784197	831	1.62622	0.000882201	Up	7.5617e-06	LOC100784197	NA	NA	NA	K11254//histone H4	gi|658048037|ref|XP_008359709.1|//PREDICTED: LOW QUALITY PROTEIN: histone H4-like [Malus domestica]
100805802	1419	1.46859	0.000356355	Up	2.23855e-06	LOC100805802	NA	NA	NA	K04733//interleukin-1 receptor-associated kinase 4 [EC:2.7.11.1]	gi|356548479|ref|XP_003542629.1|//PREDICTED: blue copper protein-like [Glycine max]
100527422	1572	-2.27423	0.00696688	Down	0.000124954	LOC100527422	GO:0016020//membrane;GO:0005887//integral component of plasma membrane	GO:0005249//voltage-gated potassium channel activity;GO:0005216//ion channel activity	GO:0051707//response to other organism;GO:0071805//potassium ion transmembrane transport;GO:0042391//regulation of membrane potential	K05391//cyclic nucleotide gated channel, other eukaryote	gi|947047547|gb|KRG97176.1|//hypothetical protein GLYMA_19G255500 [Glycine max]
106797385	1489	2.1333	0.0327735	Up	0.00127239	LOC106797385	NA	NA	NA	K09286//EREBP-like factor	gi|955387855|ref|XP_014627150.1|//PREDICTED: AP2-like ethylene-responsive transcription factor BBM1 [Glycine max]
100818568	1483	1.43404	0.0188816	Up	0.000543392	LOC100818568	NA	GO:0046872//metal ion binding;GO:0004722//protein serine/threonine phosphatase activity	GO:0006470//protein dephosphorylation	K14497//protein phosphatase 2C [EC:3.1.3.16]	gi|955390189|ref|XP_003553817.3|//PREDICTED: probable protein phosphatase 2C 8 [Glycine max]
100527317	609	2.95464	4.71157e-05	Up	1.77903e-07	LOC100527317	NA	NA	NA	NA	gi|351724663|ref|NP_001238089.1|//uncharacterized protein LOC100527317 [Glycine max]
100798598	2852	1.73181	0.0423816	Up	0.00191315	LOC100798598	NA	NA	NA	K12657//delta-1-pyrroline-5-carboxylate synthetase [EC:2.7.2.11 1.2.1.41]	gi|571434832|ref|XP_006573308.1|//PREDICTED: delta-1-pyrroline-5-carboxylate synthase-like isoform X4 [Glycine max];gi|955302605|ref|XP_014629869.1|//PREDICTED: delta-1-pyrroline-5-carboxylate synthase-like isoform X1 [Glycine max];gi|356496064|ref|XP_003516890.1|//PREDICTED: delta-1-pyrroline-5-carboxylate synthase-like isoform X2 [Glycine max];gi|955302608|ref|XP_014629871.1|//PREDICTED: delta-…
100792012	1945	3.06923	2.01348e-05	Up	6.18932e-08	LOC100792012	NA	GO:0046872//metal ion binding;GO:0004097//catechol oxidase activity	GO:0046148//pigment biosynthetic process;GO:0055114//oxidation-reduction process	K00422//polyphenol oxidase [EC:1.10.3.1]	gi|356515010|ref|XP_003526194.1|//PREDICTED: polyphenol oxidase, chloroplastic-like [Glycine max];gi|734432965|gb|KHN46528.1|//Polyphenol oxidase A1, chloroplastic [Glycine soja]
BGI_novel_G003273	2426	-1.37454	3.91181e-05	Down	1.44864e-07	NA	GO:0016021//integral component of membrane	NA	NA	K03144//transcription initiation factor TFIIH subunit 4;K15601//lysine-specific demethylase 3 [EC:1.14.11.-]	gi|947126433|gb|KRH74287.1|//hypothetical protein GLYMA_01G010100 [Glycine max]
100810277	585	1.43853	8.97563e-06	Up	2.15076e-08	LOC100810277	NA	NA	GO:0010876//lipid localization	NA	gi|356520960|ref|XP_003529127.1|//PREDICTED: putative lipid-transfer protein DIR1 [Glycine max]
100817341	759	-1.8726	0.00239531	Down	2.87027e-05	LOC100817341	NA	NA	NA	NA	gi|356543454|ref|XP_003540175.1|//PREDICTED: uncharacterized protein LOC100817341 [Glycine max]
100805464	1592	-1.59843	0.00965985	Down	0.00020131	LOC100805464	NA	NA	NA	K18054//2'-deoxymugineic-acid 2'-dioxygenase / mugineic-acid 3-dioxygenase [EC:1.14.11.24 1.14.11.25]	gi|356516162|ref|XP_003526765.1|//PREDICTED: 1-aminocyclopropane-1-carboxylate oxidase 5-like [Glycine max]
547748	1285	-1.65925	0.0142002	Down	0.000359859	LOC547748	NA	GO:0008422//beta-glucosidase activity;GO:0043167//ion binding	GO:0044238//primary metabolic process	K19891//glucan endo-1,3-beta-glucosidase 1/2/3 [EC:3.2.1.39]	gi|351723211|ref|NP_001237271.1|//endo-1,3-beta-glucanase precursor [Glycine max]
100797657	2180	2.91496	0.000232431	Up	1.29394e-06	LOC100797657	NA	GO:0046872//metal ion binding;GO:0003824//catalytic activity;GO:0050662//coenzyme binding	GO:0008152//metabolic process	K17871//NADH:ubiquinone reductase (non-electrogenic) [EC:1.6.5.9]	gi|571500357|ref|XP_006594628.1|//PREDICTED: external alternative NAD(P)H-ubiquinone oxidoreductase B2, mitochondrial-like isoform X1 [Glycine max];gi|571500367|ref|XP_006594631.1|//PREDICTED: external alternative NAD(P)H-ubiquinone oxidoreductase B2, mitochondrial-like isoform X4 [Glycine max];gi|571500365|ref|XP_006594630.1|//PREDICTED: external alternative NAD(P)H-ubiquinone oxidoreductase B2,…
100793825	4485	1.29168	0.0492738	Up	0.00241867	LOC100793825	NA	NA	NA	K05681//ATP-binding cassette, subfamily G (WHITE), member 2	gi|356555825|ref|XP_003546230.1|//PREDICTED: pleiotropic drug resistance protein 1-like [Glycine max]
100305352	1127	2.954	0.000791588	Up	6.48146e-06	LOC100305352	NA	GO:0061135//endopeptidase regulator activity	GO:0010466//negative regulation of peptidase activity	NA	gi|351725349|ref|NP_001237857.1|//uncharacterized protein LOC100305352 precursor [Glycine max]
100781542	841	3.05011	1.78289e-05	Up	5.30789e-08	LOC100781542	NA	NA	GO:0009699//phenylpropanoid biosynthetic process;GO:0006950//response to stress	K01870//isoleucyl-tRNA synthetase [EC:6.1.1.5];K19027//zinc finger FYVE domain-containing protein 26;K14440//SWI/SNF-related matrix-associated actin-dependent regulator of chromatin subfamily A-like protein 1 [EC:3.6.4.12]	gi|571491868|ref|XP_003540811.2|//PREDICTED: dirigent protein 23-like [Glycine max]
100797749	2094	1.91779	0.00561681	Up	9.28545e-05	LOC100797749	GO:0005576//extracellular region	GO:0016682//oxidoreductase activity, acting on diphenols and related substances as donors, oxygen as acceptor;GO:0046914//transition metal ion binding	GO:0009808//lignin metabolic process	K05909//laccase [EC:1.10.3.2]	gi|356501207|ref|XP_003519418.1|//PREDICTED: laccase-5-like [Glycine max]
100782892	1923	1.93583	0.0364962	Up	0.00152292	LOC100782892	NA	NA	NA	K01051//pectinesterase [EC:3.1.1.11]	gi|356496344|ref|XP_003517028.1|//PREDICTED: pectinesterase 2-like [Glycine max]
106796800	1678	-1.1952	0.0141367	Down	0.000356137	LOC106796800	NA	NA	NA	K09286//EREBP-like factor	gi|955382180|ref|XP_014625788.1|//PREDICTED: ethylene-responsive transcription factor ERF060-like [Glycine max]
100806821	1090	1.52507	0.0242122	Up	0.00079467	LOC100806821	NA	NA	NA	K13434//pathogenesis-related genes transcriptional activator PTI6	gi|356507730|ref|XP_003522617.1|//PREDICTED: ethylene-responsive transcription factor SHINE 2-like [Glycine max]
100808321	798	2.45593	0.00611516	Up	0.000104793	LOC100808321	NA	NA	NA	NA	gi|947089173|gb|KRH37838.1|//hypothetical protein GLYMA_09G093000 [Glycine max]
100500036	688	1.83195	0.000454476	Up	3.02507e-06	LOC100500036	NA	GO:0004601//peroxidase activity	GO:0008152//metabolic process;GO:0006950//response to stress	K00432//glutathione peroxidase [EC:1.11.1.9]	gi|947079142|gb|KRH27931.1|//hypothetical protein GLYMA_11G024100 [Glycine max]
100797014	1319	2.14783	6.71059e-07	Up	1.16946e-09	LOC100797014	GO:0031224//intrinsic component of membrane;GO:0016021//integral component of membrane	GO:0005215//transporter activity	GO:0006810//transport	K09872//aquaporin PIP	gi|356498926|ref|XP_003518297.1|//PREDICTED: aquaporin PIP2-2-like [Glycine max];gi|734312513|gb|KHN00691.1|//Aquaporin PIP2-2 [Glycine soja]
100800379	1224	-1.82702	0.000140687	Down	6.9807e-07	LOC100800379	NA	NA	NA	NA	gi|356563465|ref|XP_003549983.1|//PREDICTED: uncharacterized protein LOC100800379 [Glycine max];gi|947052647|gb|KRH02100.1|//hypothetical protein GLYMA_17G015900 [Glycine max]
100817898	3437	-1.53435	4.0148e-06	Down	8.74577e-09	LOC100817898	NA	NA	NA	K04733//interleukin-1 receptor-associated kinase 4 [EC:2.7.11.1]	gi|356547043|ref|XP_003541927.1|//PREDICTED: G-type lectin S-receptor-like serine/threonine-protein kinase At4g03230 isoform X1 [Glycine max];gi|955359795|ref|XP_014621461.1|//PREDICTED: G-type lectin S-receptor-like serine/threonine-protein kinase At4g03230 isoform X2 [Glycine max]
100788258	1753	-1.23812	0.0453405	Down	0.0021133	LOC100788258	NA	NA	NA	K08900//mitochondrial chaperone BCS1	gi|571485023|ref|XP_006589722.1|//PREDICTED: uncharacterized protein LOC100788258 isoform X2 [Glycine max];gi|356536380|ref|XP_003536716.1|//PREDICTED: uncharacterized protein LOC100788258 isoform X1 [Glycine max]
100807174	909	2.62494	5.26479e-06	Up	1.19785e-08	LOC100807174	NA	NA	NA	NA	gi|358248558|ref|NP_001239646.1|//uncharacterized protein LOC100807174 [Glycine max]
100776279	2236	1.3534	0.0424451	Up	0.00191704	LOC100776279	GO:0044464//cell part	GO:0032559//adenyl ribonucleotide binding;GO:0017111//nucleoside-triphosphatase activity	GO:0009207//purine ribonucleoside triphosphate catabolic process	K05681//ATP-binding cassette, subfamily G (WHITE), member 2	gi|356560991|ref|XP_003548769.1|//PREDICTED: ABC transporter G family member 14-like [Glycine max]
100809917	974	-1.06892	0.00889296	Down	0.000180808	LOC100809917	NA	NA	NA	NA	gi|356521965|ref|XP_003529620.1|//PREDICTED: uncharacterized protein LOC100809917 [Glycine max]
100796314	794	4.06958	2.48394e-10	Up	1.74354e-13	LOC100796314	NA	NA	NA	NA	gi|356563288|ref|XP_003549896.1|//PREDICTED: lipid transfer-like protein VAS [Glycine max]
100793449	2446	-1.24998	0.0209198	Down	0.000632937	LOC100793449	NA	NA	NA	K01246//DNA-3-methyladenine glycosylase I [EC:3.2.2.20]	gi|356554796|ref|XP_003545728.1|//PREDICTED: uncharacterized protein LOC100793449 [Glycine max]
100809424	1337	-1.03475	0.00324041	Down	4.23339e-05	LOC100809424	NA	NA	NA	K05605//3-hydroxyisobutyryl-CoA hydrolase [EC:3.1.2.4]	gi|356496947|ref|XP_003517326.1|//PREDICTED: probable esterase KAI2 [Glycine max]
100788346	3086	1.71891	0.0291834	Up	0.00106096	LOC100788346	NA	NA	NA	K13466//EIX receptor 1/2;K19613//leucine-rich repeat protein SHOC2;K10406//kinesin family member C2/C3	gi|571507144|ref|XP_006595811.1|//PREDICTED: receptor-like protein 12 [Glycine max]
100794125	1601	2.9776	0.000178503	Up	9.24593e-07	LOC100794125	NA	GO:0046914//transition metal ion binding;GO:0003824//catalytic activity	GO:0008152//metabolic process	K05278//flavonol synthase [EC:1.14.11.23];K05277//leucoanthocyanidin dioxygenase [EC:1.14.11.19]	gi|356551436|ref|XP_003544081.1|//PREDICTED: flavonol synthase/flavanone 3-hydroxylase-like [Glycine max]
100775521	2028	2.15466	0.00014148	Up	7.08856e-07	LOC100775521	NA	GO:0016682//oxidoreductase activity, acting on diphenols and related substances as donors, oxygen as acceptor;GO:0046914//transition metal ion binding	GO:0008152//metabolic process	K19791//iron transport multicopper oxidase	gi|356522001|ref|XP_003529638.1|//PREDICTED: L-ascorbate oxidase homolog [Glycine max]
100775424	2924	1.65854	0.01868	Up	0.000531943	LOC100775424	NA	GO:0030246//carbohydrate binding;GO:0004674//protein serine/threonine kinase activity;GO:0032559//adenyl ribonucleotide binding	GO:0006464//cellular protein modification process;GO:0008037//cell recognition	K04733//interleukin-1 receptor-associated kinase 4 [EC:2.7.11.1]	gi|356535826|ref|XP_003536444.1|//PREDICTED: G-type lectin S-receptor-like serine/threonine-protein kinase At5g24080 isoform X1 [Glycine max]
100305807	677	-2.15462	0.030451	Down	0.00114264	LOC100305807	NA	GO:0005515//protein binding	GO:0044267//cellular protein metabolic process	K03686//molecular chaperone DnaJ	gi|351721634|ref|NP_001236960.1|//uncharacterized protein LOC100305807 [Glycine max]
100499658	646	1.64238	0.0361027	Up	0.00149252	LOC100499658	NA	NA	NA	K13993//HSP20 family protein	gi|351726196|ref|NP_001237886.1|//uncharacterized protein LOC100499658 [Glycine max]
100306165	877	3.30047	3.5367e-08	Up	4.28017e-11	LOC100306165	NA	GO:0061135//endopeptidase regulator activity	GO:0010466//negative regulation of peptidase activity	NA	gi|351724171|ref|NP_001238584.1|//uncharacterized protein LOC100306165 precursor [Glycine max]
100791696	1880	3.36125	1.48168e-05	Up	4.1412e-08	LOC100791696	NA	GO:0016831//carboxy-lyase activity;GO:0048037//cofactor binding	GO:0009064//glutamine family amino acid metabolic process	K01580//glutamate decarboxylase [EC:4.1.1.15]	gi|356553243|ref|XP_003544967.1|//PREDICTED: glutamate decarboxylase 1-like [Glycine max]
100778379	1034	2.51435	1.64728e-15	Up	4.78456e-19	LOC100778379	NA	GO:0016791//phosphatase activity	NA	K20728//null	gi|955329368|ref|XP_003530059.2|//PREDICTED: stem 28 kDa glycoprotein [Glycine max]
100819866	1273	-1.03434	0.0446046	Down	0.0020664	LOC100819866	NA	NA	NA	NA	gi|359806934|ref|NP_001241069.1|//uncharacterized protein LOC100819866 [Glycine max]
100775292	1290	-1.28135	0.000931814	Down	8.1194e-06	LOC100775292	NA	GO:0043167//ion binding;GO:0016798//hydrolase activity, acting on glycosyl bonds	GO:0044238//primary metabolic process	K19891//glucan endo-1,3-beta-glucosidase 1/2/3 [EC:3.2.1.39]	gi|356543803|ref|XP_003540349.1|//PREDICTED: glucan endo-1,3-beta-glucosidase [Glycine max]
100500680	808	2.14219	0.00454939	Up	6.76105e-05	LOC100500680	NA	GO:0016765//transferase activity, transferring alkyl or aryl (other than methyl) groups	GO:0050896//response to stimulus	K00799//glutathione S-transferase [EC:2.5.1.18]	gi|351725321|ref|NP_001237856.1|//uncharacterized LOC100500680 [Glycine max]
100306134	783	2.40467	0.0120418	Up	0.000282049	LOC100306134	NA	GO:0061135//endopeptidase regulator activity	GO:0010466//negative regulation of peptidase activity	NA	gi|351734484|ref|NP_001238098.1|//uncharacterized protein LOC100306134 precursor [Glycine max]
100811394	672	2.81813	4.24557e-06	Up	9.45402e-09	LOC100811394	NA	GO:0015036//disulfide oxidoreductase activity	GO:0019725//cellular homeostasis	K03676//glutaredoxin 3	gi|571440283|ref|XP_006575105.1|//PREDICTED: monothiol glutaredoxin-S6-like [Glycine max]
100775529	3903	1.05945	0.000528915	Up	3.71258e-06	LOC100775529	GO:0005737//cytoplasm	GO:0016765//transferase activity, transferring alkyl or aryl (other than methyl) groups;GO:0004364//glutathione transferase activity;GO:0016846//carbon-sulfur lyase activity	GO:0006749//glutathione metabolic process;GO:0009407//toxin catabolic process	K00799//glutathione S-transferase [EC:2.5.1.18]	gi|959092627|ref|NP_001304474.1|//probable glutathione S-transferase parC [Glycine max]
100527155	873	3.27261	3.65238e-05	Up	1.31966e-07	LOC100527155	NA	NA	NA	K04733//interleukin-1 receptor-associated kinase 4 [EC:2.7.11.1]	gi|356549998|ref|XP_003543377.1|//PREDICTED: cysteine-rich repeat secretory protein 38 [Glycine max]
BGI_novel_G000143	6121	-1.59354	0.00533824	Down	8.6182e-05	NA	NA	NA	NA	K17604//zinc finger SWIM domain-containing protein 3	gi|947129060|gb|KRH76914.1|//hypothetical protein GLYMA_01G181100 [Glycine max]
100815268	2266	2.53924	1.16831e-05	Up	3.11058e-08	LOC100815268	NA	NA	NA	K01188//beta-glucosidase [EC:3.2.1.21];K05349//beta-glucosidase [EC:3.2.1.21]	gi|356554427|ref|XP_003545548.1|//PREDICTED: beta-glucosidase BoGH3B-like [Glycine max]
100816573	3866	1.89411	0.0183858	Up	0.000519779	LOC100816573	GO:0016020//membrane;GO:0016021//integral component of membrane	GO:0016787//hydrolase activity;GO:0004674//protein serine/threonine kinase activity;GO:0005524//ATP binding;GO:0000166//nucleotide binding;GO:0004672//protein kinase activity	GO:0006468//protein phosphorylation	K04730//interleukin-1 receptor-associated kinase 1 [EC:2.7.11.1];K13415//protein brassinosteroid insensitive 1 [EC:2.7.10.1 2.7.11.1]	gi|356565123|ref|XP_003550794.1|//PREDICTED: probable LRR receptor-like serine/threonine-protein kinase At1g74360 [Glycine max]
100797570	2228	1.89341	0.00598002	Up	0.000101437	LOC100797570	NA	NA	NA	K11593//eukaryotic translation initiation factor 2C	gi|571438552|ref|XP_006574601.1|//PREDICTED: uncharacterized protein LOC100797570 [Glycine max]
100782690	1479	1.95473	0.0180616	Up	0.000505803	LOC100782690	GO:0031224//intrinsic component of membrane;GO:0016021//integral component of membrane	GO:0005215//transporter activity	GO:0006810//transport	K09872//aquaporin PIP	gi|356559569|ref|XP_003548071.1|//PREDICTED: aquaporin PIP2-2 [Glycine max];gi|358249348|ref|NP_001240039.1|//uncharacterized protein LOC100782155 [Glycine max]
100789630	913	3.14901	6.25452e-17	Up	1.66525e-20	LOC100789630	NA	GO:0061135//endopeptidase regulator activity	GO:0010466//negative regulation of peptidase activity	NA	gi|356531070|ref|XP_003534101.1|//PREDICTED: 21 kDa seed protein-like [Glycine max]
100802903	2524	1.86152	0.0117999	Up	0.000273898	LOC100802903	GO:0043231//intracellular membrane-bounded organelle	GO:0032559//adenyl ribonucleotide binding;GO:0016462//pyrophosphatase activity;GO:0003676//nucleic acid binding	GO:0006259//DNA metabolic process	K02210//DNA replication licensing factor MCM7 [EC:3.6.4.12]	gi|356505629|ref|XP_003521592.1|//PREDICTED: DNA replication licensing factor MCM7 [Glycine max]
100795606	1995	1.37781	0.0205826	Up	0.00061526	LOC100795606	NA	NA	NA	NA	gi|356532589|ref|XP_003534854.1|//PREDICTED: uncharacterized protein LOC100795606 [Glycine max]
106794104	1377	3.6051	6.25707e-09	Up	6.20936e-12	LOC106794104	NA	GO:0008168//methyltransferase activity	NA	K13066//caffeic acid 3-O-methyltransferase [EC:2.1.1.68]	gi|571475506|ref|XP_006586661.1|//PREDICTED: isoliquiritigenin 2'-O-methyltransferase-like [Glycine max]
100781181	882	2.69117	0.00340302	Up	4.52198e-05	LOC100781181	NA	NA	NA	NA	gi|356510348|ref|XP_003523901.1|//PREDICTED: uncharacterized protein LOC100781181 [Glycine max]
100811729	1096	2.66951	1.10834e-05	Up	2.85888e-08	LOC100811729	NA	GO:0005199//structural constituent of cell wall	GO:0009664//plant-type cell wall organization	K05747//Wiskott-Aldrich syndrome protein	gi|147857446|emb|CAN78649.1|//hypothetical protein VITISV_036363 [Vitis vinifera];gi|955375132|ref|XP_014624232.1|//PREDICTED: extensin-2-like [Glycine max]
100500253	734	-1.26704	0.00726128	Down	0.000133222	LOC100500253	NA	NA	NA	NA	gi|351727931|ref|NP_001235386.1|//uncharacterized protein LOC100500253 [Glycine max]
100810392	1300	3.30979	5.60633e-07	Up	9.22741e-10	LOC100810392	NA	NA	NA	K00430//peroxidase [EC:1.11.1.7]	gi|356543098|ref|XP_003540000.1|//PREDICTED: peroxidase P7 [Glycine max]
100500371	674	2.07655	0.038635	Up	0.00167202	LOC100500371	GO:0044464//cell part	GO:0046914//transition metal ion binding	NA	K14841//ribosome biogenesis protein NSA1;K05747//Wiskott-Aldrich syndrome protein	gi|351723355|ref|NP_001237020.1|//uncharacterized protein LOC100500371 [Glycine max]
100813275	3086	1.64511	0.0317606	Up	0.00121718	LOC100813275	NA	NA	NA	K04733//interleukin-1 receptor-associated kinase 4 [EC:2.7.11.1]	gi|356544279|ref|XP_003540581.1|//PREDICTED: probable LRR receptor-like serine/threonine-protein kinase At4g08850 [Glycine max]
100777055	1108	5.48244	2.45485e-21	Up	3.56508e-25	LOC100777055	NA	GO:0003824//catalytic activity	GO:0008152//metabolic process	K13070//momilactone-A synthase [EC:1.1.1.295];K09841//xanthoxin dehydrogenase [EC:1.1.1.288]	gi|734338542|gb|KHN08820.1|//Momilactone A synthase [Glycine soja]
100804680	1806	3.8155	8.60336e-07	Up	1.5818e-09	LOC100804680	NA	NA	NA	K14209//solute carrier family 36 (proton-coupled amino acid transporter);K15015//solute carrier family 32 (vesicular inhibitory amino acid transporter)	gi|356571417|ref|XP_003553873.1|//PREDICTED: lysine histidine transporter 1-like [Glycine max]
100790622	1538	-1.43937	6.07629e-07	Down	1.02951e-09	LOC100790622	NA	GO:0003824//catalytic activity	GO:0008152//metabolic process	K05933//aminocyclopropanecarboxylate oxidase [EC:1.14.17.4]	gi|358248478|ref|NP_001240144.1|//uncharacterized protein LOC100790622 [Glycine max]
100819286	543	1.77557	0.00957811	Up	0.000199143	LOC100819286	NA	NA	NA	K11254//histone H4	gi|470116831|ref|XP_004294578.1|//PREDICTED: histone H4-like [Fragaria vesca subsp. vesca]
100798105	951	2.47743	0.00576668	Up	9.60299e-05	LOC100798105	NA	NA	NA	NA	gi|734398801|gb|KHN30657.1|//hypothetical protein glysoja_037689 [Glycine soja]
100794991	1108	2.77606	0.000128367	Up	6.21743e-07	LOC100794991	NA	NA	NA	K00430//peroxidase [EC:1.11.1.7]	gi|356577686|ref|XP_003556955.1|//PREDICTED: IgA FC receptor-like [Glycine max]
547921	724	2.70701	0.00332696	Up	4.38054e-05	LOC547921	NA	NA	GO:0007275//multicellular organism development	NA	gi|734332466|gb|KHN07426.1|//18 kDa seed maturation protein [Glycine soja]
100777915	1855	2.58451	0.00553378	Up	9.06781e-05	LOC100777915	NA	NA	NA	K09286//EREBP-like factor	gi|571484206|ref|XP_006589489.1|//PREDICTED: ethylene-responsive transcription factor ERF110-like [Glycine max]
100799190	1344	2.87131	0.00125132	Up	1.18894e-05	LOC100799190	NA	NA	NA	K09286//EREBP-like factor	gi|356507396|ref|XP_003522453.1|//PREDICTED: ethylene-responsive transcription factor ERF114-like [Glycine max]
547948	2649	2.21038	0.000694447	Up	5.37875e-06	LOC547948	GO:0043234//protein complex	GO:0016728//oxidoreductase activity, acting on CH or CH2 groups, disulfide as acceptor;GO:0032559//adenyl ribonucleotide binding	GO:0006259//DNA metabolic process	K10807//ribonucleoside-diphosphate reductase subunit M1 [EC:1.17.4.1]	gi|351722146|ref|NP_001236466.1|//ribonucleotide reductase large subunit B [Glycine max]
100500289	674	3.62749	9.98096e-08	Up	1.37702e-10	LOC100500289	NA	GO:0005488//binding	GO:0010876//lipid localization;GO:0051234//establishment of localization	NA	gi|351727671|ref|NP_001235889.1|//uncharacterized protein LOC100500289 precursor [Glycine max]
100811086	1435	2.94342	0.000651632	Up	4.83126e-06	LOC100811086	NA	GO:0016787//hydrolase activity	GO:0044238//primary metabolic process	K01188//beta-glucosidase [EC:3.2.1.21];K00679//phospholipid:diacylglycerol acyltransferase [EC:2.3.1.158];K01206//alpha-L-fucosidase [EC:3.2.1.51];K10960//geranylgeranyl reductase [EC:1.3.1.83]	gi|356537744|ref|XP_003537385.1|//PREDICTED: GDSL esterase/lipase At2g23540 [Glycine max]
100795779	1812	1.19423	0.000770151	Up	6.15152e-06	LOC100795779	NA	NA	GO:0044238//primary metabolic process	K16818//phospholipase A1 [EC:3.1.1.32];K03147//phosphomethylpyrimidine synthase [EC:4.1.99.17]	gi|359806059|ref|NP_001240924.1|//uncharacterized protein LOC100795779 [Glycine max]
100527851	847	3.88461	4.21658e-13	Up	1.73501e-16	HSP26-A	NA	GO:0016765//transferase activity, transferring alkyl or aryl (other than methyl) groups	GO:0050896//response to stimulus	K00799//glutathione S-transferase [EC:2.5.1.18]	gi|351727399|ref|NP_001238439.1|//probable glutathione S-transferase [Glycine max]
100306397	996	2.4264	0.00510664	Up	7.93734e-05	LOC100306397	NA	NA	NA	K14006//protein transport protein SEC23	gi|351720828|ref|NP_001238213.1|//uncharacterized protein LOC100306397 [Glycine max];gi|947101386|gb|KRH49878.1|//hypothetical protein GLYMA_07G185200 [Glycine max]
100796029	1426	1.94241	0.0234069	Up	0.0007553	LOC100796029	NA	GO:0005488//binding	GO:0008152//metabolic process	K13265//vestitone reductase [EC:1.1.1.348]	gi|955355659|ref|XP_003539643.2|//PREDICTED: vestitone reductase-like [Glycine max]
100788233	1922	1.38572	0.00296416	Up	3.77027e-05	LOC100788233	NA	NA	NA	NA	gi|356533131|ref|XP_003535121.1|//PREDICTED: reticuline oxidase-like protein [Glycine max]
100781793	656	1.3862	0.0120418	Up	0.000282881	LOC100781793	NA	NA	NA	NA	NA
100811802	1331	1.48741	0.0133086	Up	0.000327923	LOC100811802	NA	GO:0046914//transition metal ion binding;GO:0003824//catalytic activity	GO:0008152//metabolic process	K07119//uncharacterized protein	gi|955311496|ref|XP_003521022.2|//PREDICTED: 2-alkenal reductase (NADP(+)-dependent) [Glycine max]
100811777	2096	-1.02818	0.0151521	Down	0.000394985	LOC100811777	NA	GO:0046983//protein dimerization activity	NA	K16189//phytochrome-interacting factor 4	gi|571442111|ref|XP_006575634.1|//PREDICTED: transcription factor PIF4 [Glycine max]
547820	974	1.98002	5.86899e-05	Up	2.28708e-07	LOC547820	NA	GO:0016791//phosphatase activity	NA	K20728//null	gi|359806656|ref|NP_001241536.1|//stem 31 kDa glycoprotein precursor [Glycine max]
100785231	2497	2.33339	0.0150057	Up	0.000389717	LOC100785231	NA	NA	NA	NA	gi|356502279|ref|XP_003519947.1|//PREDICTED: uncharacterized protein LOC100785231 [Glycine max]
100814332	1313	1.27689	0.0093561	Up	0.000192716	LOC100814332	NA	NA	NA	K03539//ribonuclease P/MRP protein subunit RPP1 [EC:3.1.26.5]	gi|571448475|ref|XP_006577858.1|//PREDICTED: uncharacterized protein LOC100814332 isoform X2 [Glycine max];gi|363818127|ref|NP_001242883.1|//uncharacterized protein LOC100814332 [Glycine max];gi|571448473|ref|XP_006577857.1|//PREDICTED: uncharacterized protein LOC100814332 isoform X1 [Glycine max]
547659	1261	1.72238	3.07075e-05	Up	1.05542e-07	LOC547659	NA	NA	NA	K13081//leucoanthocyanidin reductase [EC:1.17.1.3]	gi|351724529|ref|NP_001236037.1|//NADPH:isoflavone reductase [Glycine max]
100818765	2112	-1.21424	2.85521e-07	Down	4.07739e-10	LOC100818765	NA	GO:0016787//hydrolase activity	NA	K18875//enhanced disease susceptibility 1 protein	gi|356508945|ref|XP_003523213.1|//PREDICTED: lipase-like PAD4 [Glycine max]
100803503	1247	2.72518	1.71032e-05	Up	5.05045e-08	LOC100803503	NA	NA	NA	K00430//peroxidase [EC:1.11.1.7]	gi|356517328|ref|XP_003527340.1|//PREDICTED: peroxidase P7-like [Glycine max]
BGI_novel_G001188	2610	-1.00201	0.0491595	Down	0.00240289	NA	NA	NA	NA	K01592//tyrosine decarboxylase [EC:4.1.1.25]	gi|734418614|gb|KHN39720.1|//hypothetical protein glysoja_048063 [Glycine soja]
100813602	2179	-1.22247	0.0383568	Down	0.00165075	LOC100813602	GO:0031224//intrinsic component of membrane	NA	NA	K14209//solute carrier family 36 (proton-coupled amino acid transporter)	gi|571451561|ref|XP_006578773.1|//PREDICTED: amino acid permease 3-like isoform X1 [Glycine max]
100777663	1260	3.6743	8.7327e-08	Up	1.18367e-10	LOC100777663	NA	NA	NA	K01183//chitinase [EC:3.2.1.14]	gi|356556606|ref|XP_003546615.1|//PREDICTED: chitotriosidase-1-like [Glycine max]
100799175	864	-2.34291	3.55999e-06	Down	7.66887e-09	LOC100799175	GO:0005634//nucleus;GO:0005667//transcription factor complex	GO:0001228//transcriptional activator activity, RNA polymerase II transcription regulatory region sequence-specific binding;GO:0003682//chromatin binding;GO:0000977//RNA polymerase II regulatory region sequence-specific DNA binding;GO:0008270//zinc ion binding;GO:0001085//RNA polymerase II transcription factor binding	GO:0030154//cell differentiation;GO:0045944//positive regulation of transcription from RNA polymerase II promoter	K17895//GATA-binding protein 3	gi|920696035|gb|KOM39260.1|//hypothetical protein LR48_Vigan03g264200 [Vigna angularis];gi|571446895|ref|XP_006577217.1|//PREDICTED: GATA transcription factor 16-like [Glycine max]
102662805	1062	-1.35862	0.0309729	Down	0.00117849	LOC102662805	NA	NA	NA	NA	gi|571461220|ref|XP_006581931.1|//PREDICTED: uncharacterized protein LOC102662805 [Glycine max]
100811721	604	2.37235	0.00010725	Up	4.95816e-07	LOC100811721	NA	NA	NA	NA	gi|571521665|ref|XP_003546789.2|//PREDICTED: cysteine-rich and transmembrane domain-containing protein A-like isoform X1 [Glycine max];gi|571521669|ref|XP_006598199.1|//PREDICTED: cysteine-rich and transmembrane domain-containing protein A-like isoform X2 [Glycine max];gi|734390535|gb|KHN26823.1|//hypothetical protein glysoja_011415 [Glycine soja];gi|571471834|ref|XP_006585423.1|//PREDICTED: cyst…
100796783	1057	-1.01982	0.0490261	Down	0.00238895	LOC100796783	NA	NA	NA	NA	gi|571505628|ref|XP_006595571.1|//PREDICTED: uncharacterized protein LOC100796783 isoform X4 [Glycine max];gi|571505637|ref|XP_006595574.1|//PREDICTED: uncharacterized protein LOC100796783 isoform X6 [Glycine max];gi|955361837|ref|XP_014621977.1|//PREDICTED: uncharacterized protein LOC100796783 isoform X2 [Glycine max];gi|955361839|ref|XP_014621978.1|//PREDICTED: uncharacterized protein LOC100796…
100783726	1941	1.8471	0.0131862	Up	0.000322355	LOC100783726	NA	NA	NA	K00128//aldehyde dehydrogenase (NAD+) [EC:1.2.1.3]	gi|356515906|ref|XP_003526638.1|//PREDICTED: aldehyde dehydrogenase family 3 member H1-like [Glycine max]
100785584	1365	-1.11119	0.00687774	Down	0.000122522	LOC100785584	NA	GO:0003824//catalytic activity	NA	K14493//gibberellin receptor GID1 [EC:3.-.-.-];K13258//2-hydroxyisoflavanone dehydratase [EC:4.2.1.105];K20506//tuliposide A-converting enzyme [EC:4.2.99.22]	gi|955347585|ref|XP_014618909.1|//PREDICTED: LOW QUALITY PROTEIN: probable carboxylesterase 6 [Glycine max]
100817570	2425	2.10867	0.00473701	Up	7.17746e-05	LOC100817570	NA	NA	NA	NA	gi|356518044|ref|XP_003527694.1|//PREDICTED: eukaryotic translation initiation factor 5B-like [Glycine max]
100783575	659	2.93728	0.000849158	Up	7.15254e-06	LOC100783575	NA	NA	NA	K13448//calcium-binding protein CML	gi|571526039|ref|XP_006599038.1|//PREDICTED: putative calcium-binding protein CML23 [Glycine max]
100787228	1666	3.42107	1.15346e-05	Up	3.0153e-08	LOC100787228	NA	GO:0016746//transferase activity, transferring acyl groups	NA	K19747//BAHD acyltransferase [EC:2.3.1.-]	gi|83853815|gb|ABC47848.1|//N-hydroxycinnamoyl/benzoyltransferase 6 [Glycine max]
102659538	3022	-1.51633	1.57006e-05	Down	4.52347e-08	LOC102659538	GO:0005634//nucleus;GO:0005737//cytoplasm	NA	NA	K08332//vacuolar protein 8	gi|955352737|ref|XP_014619962.1|//PREDICTED: U-box domain-containing protein 44-like isoform X4 [Glycine max];gi|571491983|ref|XP_006592096.1|//PREDICTED: U-box domain-containing protein 44-like isoform X1 [Glycine max];gi|955352735|ref|XP_014619961.1|//PREDICTED: U-box domain-containing protein 44-like isoform X3 [Glycine max];gi|955352733|ref|XP_014619960.1|//PREDICTED: U-box domain-containing …
100790757	1405	-2.03794	8.82177e-05	Down	3.88615e-07	LOC100790757	NA	NA	NA	K04125//gibberellin 2-oxidase [EC:1.14.11.13]	gi|356542211|ref|XP_003539563.1|//PREDICTED: gibberellin 2-beta-dioxygenase 8-like [Glycine max]
100793054	2945	2.00093	0.0334748	Up	0.00132149	LOC100793054	NA	NA	NA	K19613//leucine-rich repeat protein SHOC2;K13459//disease resistance protein RPS2;K09873//aquaporin TIP;K13415//protein brassinosteroid insensitive 1 [EC:2.7.10.1 2.7.11.1]	gi|571454747|ref|XP_006579883.1|//PREDICTED: probable disease resistance protein At5g66900 [Glycine max]
100305844	528	-2.16885	1.67239e-05	Down	4.89797e-08	LOC100305844	NA	NA	NA	NA	gi|356556018|ref|XP_003546324.1|//PREDICTED: probable serine/threonine-protein kinase clkA [Glycine max]
100775900	1282	-1.65349	0.000289338	Down	1.68077e-06	LOC100775900	GO:0043231//intracellular membrane-bounded organelle	GO:0003676//nucleic acid binding	NA	K09422//myb proto-oncogene protein, plant	gi|947061037|gb|KRH10298.1|//hypothetical protein GLYMA_15G041100 [Glycine max]
100783892	1887	2.23584	0.023036	Up	0.000738779	LOC100783892	NA	NA	NA	NA	gi|356514354|ref|XP_003525871.1|//PREDICTED: ACT domain-containing protein ACR1-like [Glycine max]
100798112	470	2.19908	3.07327e-05	Up	1.06373e-07	LOC100798112	NA	GO:0005488//binding	GO:0010876//lipid localization;GO:0051234//establishment of localization	K04733//interleukin-1 receptor-associated kinase 4 [EC:2.7.11.1]	gi|359807195|ref|NP_001241103.1|//uncharacterized protein LOC100798112 precursor [Glycine max]
100782984	2113	2.48062	0.000197655	Up	1.05728e-06	LOC100782984	NA	NA	NA	NA	gi|571498370|ref|XP_006594199.1|//PREDICTED: uncharacterized protein LOC100782984 [Glycine max]
547475	1585	1.5444	0.00126709	Up	1.21143e-05	SF3'H1	NA	GO:0005506//iron ion binding;GO:0016491//oxidoreductase activity	GO:0008152//metabolic process	K05280//flavonoid 3'-monooxygenase [EC:1.14.13.21]	gi|351723209|ref|NP_001237015.1|//flavonoid 3'-hydroxylase [Glycine max]
100804561	1543	2.38108	2.08745e-05	Up	6.51774e-08	LOC100804561	NA	NA	NA	K04733//interleukin-1 receptor-associated kinase 4 [EC:2.7.11.1];K14962//COMPASS component SWD2;K00276//primary-amine oxidase [EC:1.4.3.21];K03327//multidrug resistance protein, MATE family	gi|356549665|ref|XP_003543212.1|//PREDICTED: epidermis-specific secreted glycoprotein EP1-like [Glycine max]
100789730	1827	2.7421	0.00221037	Up	2.58407e-05	LOC100789730	NA	GO:0016491//oxidoreductase activity	GO:0008152//metabolic process	K00422//polyphenol oxidase [EC:1.10.3.1]	gi|356546657|ref|XP_003541740.1|//PREDICTED: polyphenol oxidase A1, chloroplastic-like [Glycine max]
100796281	941	1.9435	0.0258384	Up	0.000879266	LOC100796281	NA	NA	NA	K08233//polyneuridine-aldehyde esterase [EC:3.1.1.78]	gi|359807317|ref|NP_001240864.1|//uncharacterized protein LOC100796281 [Glycine max]
100816307	1826	2.37343	0.00131204	Up	1.27028e-05	LOC100816307	NA	GO:0004175//endopeptidase activity	GO:0019538//protein metabolic process	K00924//null;K02882//large subunit ribosomal protein L18Ae	gi|947104512|gb|KRH52895.1|//hypothetical protein GLYMA_06G093600 [Glycine max]
100306482	609	2.26782	0.0206511	Up	0.000619403	LOC100306482	NA	NA	NA	NA	gi|351721456|ref|NP_001235674.1|//uncharacterized protein LOC100306482 [Glycine max]
100500531	1316	2.39834	0.00668176	Up	0.000117252	LOC100500531	NA	NA	NA	K09286//EREBP-like factor	gi|571473146|ref|XP_003530479.2|//PREDICTED: ethylene-responsive transcription factor ERF113-like [Glycine max];gi|920693473|gb|KOM36698.1|//hypothetical protein LR48_Vigan03g007900 [Vigna angularis]
102662688	736	2.16158	0.029843	Up	0.00110083	LOC102662688	NA	NA	NA	NA	gi|571502053|ref|XP_006594900.1|//PREDICTED: uncharacterized protein LOC102662688 [Glycine max]
BGI_novel_G000175	1215	3.61445	7.40458e-06	Up	1.75638e-08	NA	NA	NA	NA	K14297//nuclear pore complex protein Nup98-Nup96;K12173//BRCA1-A complex subunit BRE	gi|947129652|gb|KRH77506.1|//hypothetical protein GLYMA_01G217600 [Glycine max]
100803348	1068	2.18475	0.00301369	Up	3.85145e-05	LOC100803348	NA	NA	NA	K15414//complement component 1 Q subcomponent-binding protein, mitochondrial	gi|356520933|ref|XP_003529114.1|//PREDICTED: uncharacterized protein At2g39795, mitochondrial-like [Glycine max]
100810831	1937	1.37914	0.00473701	Up	7.13597e-05	LOC100810831	GO:0031224//intrinsic component of membrane	GO:0022857//transmembrane transporter activity	GO:0006810//transport	K16055//trehalose 6-phosphate synthase/phosphatase [EC:2.4.1.15 3.1.3.12];K08150//MFS transporter, SP family, solute carrier family 2 (myo-inositol transporter), member 13	gi|356497466|ref|XP_003517581.1|//PREDICTED: sugar transport protein 13 [Glycine max]
100787995	1263	2.41509	0.000528915	Up	3.71089e-06	LOC100787995	NA	GO:0003824//catalytic activity	GO:0008152//metabolic process	K13070//momilactone-A synthase [EC:1.1.1.295];K09841//xanthoxin dehydrogenase [EC:1.1.1.288]	gi|356556642|ref|XP_003546632.1|//PREDICTED: momilactone A synthase-like [Glycine max]
100306356	748	-1.07377	0.00403102	Down	5.78577e-05	LOC100306356	NA	NA	NA	K12191//charged multivesicular body protein 2A	gi|351723389|ref|NP_001237533.1|//uncharacterized protein LOC100306356 [Glycine max]
100787502	1770	2.48577	0.000120234	Up	5.76214e-07	LOC100787502	GO:0031224//intrinsic component of membrane	NA	NA	K15015//solute carrier family 32 (vesicular inhibitory amino acid transporter)	gi|356529934|ref|XP_003533541.1|//PREDICTED: vacuolar amino acid transporter 1-like [Glycine max]
100819551	674	1.79683	2.41751e-05	Up	7.95792e-08	LOC100819551	NA	NA	NA	NA	NA
100305635	661	1.90924	3.44163e-10	Up	2.83228e-13	LOC100305635	NA	NA	GO:0010876//lipid localization	NA	gi|351723453|ref|NP_001238303.1|//uncharacterized protein LOC100305635 precursor [Glycine max]
100306719	711	-1.3045	0.0361769	Down	0.00149813	LOC100306719	NA	GO:0030234//enzyme regulator activity	NA	K21232//null	gi|351721510|ref|NP_001235420.1|//uncharacterized protein LOC100306719 precursor [Glycine max]
100808163	1769	1.55647	0.017486	Up	0.000482066	LOC100808163	NA	NA	NA	K00924//null;K02882//large subunit ribosomal protein L18Ae;K01381//saccharopepsin [EC:3.4.23.25]	gi|955377136|ref|XP_014624700.1|//PREDICTED: protein ASPARTIC PROTEASE IN GUARD CELL 1-like [Glycine max]
100804524	3593	-1.33811	6.45124e-05	Down	2.59971e-07	LOC100804524	GO:0005634//nucleus;GO:0005886//plasma membrane;GO:0005737//cytoplasm	GO:0000155//phosphorelay sensor kinase activity;GO:0060089//molecular transducer activity;GO:0005524//ATP binding;GO:0004674//protein serine/threonine kinase activity;GO:0032559//adenyl ribonucleotide binding;GO:0004673//protein histidine kinase activity	GO:0023014//signal transduction by protein phosphorylation;GO:0007165//signal transduction;GO:0006464//cellular protein modification process;GO:0000160//phosphorelay signal transduction system;GO:0006351//transcription, DNA-templated	K20715//null;K08282//non-specific serine/threonine protein kinase [EC:2.7.11.1]	gi|356542583|ref|XP_003539746.1|//PREDICTED: phototropin-1-like [Glycine max]
100782866	1757	2.387	0.0128343	Up	0.000309646	LOC100782866	GO:0044464//cell part	GO:0005506//iron ion binding;GO:0016491//oxidoreductase activity	GO:0008152//metabolic process	K00512//steroid 17alpha-monooxygenase / 17alpha-hydroxyprogesterone aldolase [EC:1.14.14.19 4.1.2.30];K07408//cytochrome P450, family 1, subfamily A, polypeptide 1 [EC:1.14.14.1]	gi|356556625|ref|XP_003546624.1|//PREDICTED: cytochrome P450 82A2-like [Glycine max]
100802169	2701	1.44662	0.0381307	Up	0.00163173	LOC100802169	NA	NA	NA	K00234//succinate dehydrogenase (ubiquinone) flavoprotein subunit [EC:1.3.5.1]	gi|356498373|ref|XP_003518027.1|//PREDICTED: succinate dehydrogenase [ubiquinone] flavoprotein subunit 1, mitochondrial [Glycine max]
100803406	1756	1.29131	0.00134633	Up	1.31325e-05	LOC100803406	NA	NA	NA	K19891//glucan endo-1,3-beta-glucosidase 1/2/3 [EC:3.2.1.39]	gi|955309222|ref|XP_003519593.2|//PREDICTED: glucan endo-1,3-beta-glucosidase 12-like [Glycine max]
100306563	853	5.09785	1.30042e-22	Up	1.25903e-26	LOC100306563	NA	NA	GO:0009628//response to abiotic stimulus	NA	gi|351723341|ref|NP_001234972.1|//dehydrin-like protein [Glycine max]
100794281	3235	1.92633	0.0159157	Up	0.000423751	LOC100794281	GO:0016021//integral component of membrane;GO:0005886//plasma membrane	GO:0030246//carbohydrate binding;GO:0004674//protein serine/threonine kinase activity;GO:0005524//ATP binding;GO:0032559//adenyl ribonucleotide binding	GO:0006464//cellular protein modification process;GO:0006468//protein phosphorylation;GO:0048544//recognition of pollen;GO:0008037//cell recognition	K04733//interleukin-1 receptor-associated kinase 4 [EC:2.7.11.1];K00276//primary-amine oxidase [EC:1.4.3.21];K04730//interleukin-1 receptor-associated kinase 1 [EC:2.7.11.1]	gi|356574526|ref|XP_003555397.1|//PREDICTED: G-type lectin S-receptor-like serine/threonine-protein kinase At5g24080 [Glycine max]
100787855	1579	2.44359	0.00765846	Up	0.000145143	LOC100787855	NA	GO:0035251//UDP-glucosyltransferase activity	NA	K11820//N-hydroxythioamide S-beta-glucosyltransferase [EC:2.4.1.195]	gi|356498018|ref|XP_003517852.1|//PREDICTED: UDP-glycosyltransferase 74B1-like [Glycine max]
547955	1312	1.6786	0.00685465	Up	0.000121447	EXP2	GO:0044464//cell part	NA	NA	K20628//null	gi|351724561|ref|NP_001236550.1|//expansin precursor [Glycine max]
100804447	2802	1.77298	0.00268695	Up	3.31031e-05	LOC100804447	NA	NA	NA	NA	gi|356497442|ref|XP_003517569.1|//PREDICTED: protein tesmin/TSO1-like CXC 2 [Glycine max]
100500322	806	1.52078	0.000882201	Up	7.56883e-06	LOC100500322	GO:0044464//cell part	GO:0046914//transition metal ion binding	NA	K12135//zinc finger protein CONSTANS	gi|351725974|ref|NP_001236343.1|//uncharacterized protein LOC100500322 [Glycine max]
547829	971	2.39119	0.00837424	Up	0.000166816	MAT1	NA	NA	GO:0050896//response to stimulus	NA	gi|351724001|ref|NP_001238578.1|//maturation-associated protein [Glycine max]
100780254	1740	1.94927	0.0473083	Up	0.00225691	LOC100780254	NA	GO:0016846//carbon-sulfur lyase activity;GO:0048037//cofactor binding;GO:0016740//transferase activity	GO:0008652//cellular amino acid biosynthetic process	K15849//bifunctional aspartate aminotransferase and glutamate/aspartate-prephenate aminotransferase [EC:2.6.1.1 2.6.1.78 2.6.1.79]	gi|955347964|ref|XP_014618978.1|//PREDICTED: uncharacterized protein LOC100780254 isoform X1 [Glycine max]
100801991	1522	3.70707	5.57797e-08	Up	7.15557e-11	LOC100801991	NA	GO:0016639//oxidoreductase activity, acting on the CH-NH2 group of donors, NAD or NADP as acceptor	GO:0019752//carboxylic acid metabolic process	K00261//glutamate dehydrogenase (NAD(P)+) [EC:1.4.1.3]	gi|356498801|ref|XP_003518237.1|//PREDICTED: glutamate dehydrogenase 1-like [Glycine max]
100305447	1470	1.71799	0.000211563	Up	1.15216e-06	LOC100305447	NA	GO:0016491//oxidoreductase activity	GO:0008152//metabolic process	K13420//LRR receptor-like serine/threonine-protein kinase FLS2 [EC:2.7.11.1]	gi|351724553|ref|NP_001235526.1|//disease resistance protein/LRR protein-related protein precursor [Glycine max]
100812336	2205	4.07955	3.14501e-08	Up	3.57777e-11	LOC100812336	NA	NA	NA	K05909//laccase [EC:1.10.3.2]	gi|955395193|ref|XP_003520941.2|//PREDICTED: laccase-7-like [Glycine max]
100777649	1411	2.02921	0.00516432	Up	8.11536e-05	LOC100777649	GO:0044424//intracellular part	GO:0016701//oxidoreductase activity, acting on single donors with incorporation of molecular oxygen;GO:0046914//transition metal ion binding;GO:0016491//oxidoreductase activity	GO:0008152//metabolic process;GO:0006020//inositol metabolic process	K00469//inositol oxygenase [EC:1.13.99.1]	gi|356520838|ref|XP_003529067.1|//PREDICTED: inositol oxygenase 2-like isoform X1 [Glycine max];gi|571466109|ref|XP_006583567.1|//PREDICTED: inositol oxygenase 2-like isoform X2 [Glycine max]
100807071	2467	-1.21628	0.00361683	Down	5.00745e-05	LOC100807071	NA	NA	NA	K14503//brassinosteroid resistant 1/2	gi|356552136|ref|XP_003544426.1|//PREDICTED: protein BRASSINAZOLE-RESISTANT 1-like [Glycine max]
547842	1003	2.43914	0.010602	Up	0.000231978	LOC547842	NA	NA	GO:0009415//response to water;GO:0006950//response to stress;GO:0009628//response to abiotic stimulus	K12741//heterogeneous nuclear ribonucleoprotein A1/A3;K14314//nuclear pore complex protein Nup210	gi|947090546|gb|KRH39211.1|//hypothetical protein GLYMA_09G185500 [Glycine max]
100791989	1919	1.79645	0.00139869	Up	1.40834e-05	LOC100791989	NA	NA	NA	NA	gi|356575963|ref|XP_003556105.1|//PREDICTED: low-temperature-induced 65 kDa protein [Glycine max]
100170691	592	5.13258	4.7747e-30	Up	3.46704e-34	LOC100170691	NA	GO:0016787//hydrolase activity;GO:0004866//endopeptidase inhibitor activity	GO:0051346//negative regulation of hydrolase activity	NA	gi|351722763|ref|NP_001237767.1|//Bowman-Birk type protease inhibitor-like precursor [Glycine max]
100811800	2160	-1.44014	0.00288079	Down	3.61066e-05	LOC100811800	GO:0016021//integral component of membrane	GO:0008270//zinc ion binding	NA	K15407//queuine tRNA-ribosyltransferase subunit QTRTD1 [EC:2.4.2.29];K10661//E3 ubiquitin-protein ligase MARCH6 [EC:2.3.2.27]	gi|955344965|ref|XP_006588778.2|//PREDICTED: uncharacterized protein LOC100811800 isoform X1 [Glycine max];gi|955344975|ref|XP_014618481.1|//PREDICTED: uncharacterized protein LOC100811800 isoform X6 [Glycine max];gi|955344967|ref|XP_006588779.2|//PREDICTED: uncharacterized protein LOC100811800 isoform X2 [Glycine max];gi|955344971|ref|XP_014618479.1|//PREDICTED: uncharacterized protein LOC100811…
100305644	870	3.44486	1.6396e-09	Up	1.46836e-12	LOC100305644	NA	GO:0016892//endoribonuclease activity, producing 3'-phosphomonoesters;GO:0003676//nucleic acid binding	NA	K01166//ribonuclease T2 [EC:3.1.27.1]	gi|351727689|ref|NP_001238449.1|//uncharacterized protein LOC100305644 precursor [Glycine max]
100306381	1193	3.28323	1.3216e-10	Up	7.67723e-14	LOC100306381	NA	NA	GO:0006950//response to stress	NA	gi|351727951|ref|NP_001237946.1|//uncharacterized protein LOC100306381 [Glycine max];gi|571475428|ref|XP_006586622.1|//PREDICTED: uncharacterized protein LOC100306381 isoform X1 [Glycine max]
100776783	836	2.1648	0.000211202	Up	1.14509e-06	LOC100776783	NA	NA	NA	NA	gi|358248070|ref|NP_001240061.1|//uncharacterized protein LOC100776783 precursor [Glycine max]
547996	727	3.18068	0.000197444	Up	1.05138e-06	PM30	NA	NA	NA	NA	gi|351727184|ref|NP_001237152.1|//seed maturation protein PM30 [Glycine max]
100787927	1682	-1.04243	0.0383822	Down	0.00165457	LOC100787927	GO:0031224//intrinsic component of membrane;GO:0016021//integral component of membrane;GO:0019866//organelle inner membrane	GO:0003735//structural constituent of ribosome	GO:0006810//transport;GO:0055085//transmembrane transport;GO:0006412//translation	K14684//solute carrier family 25 (mitochondrial phosphate transporter), member 23/24/25/41	gi|356573213|ref|XP_003554758.1|//PREDICTED: mitochondrial adenine nucleotide transporter ADNT1-like [Glycine max]
100798505	1732	1.80903	0.0434446	Up	0.0019904	LOC100798505	NA	NA	NA	K03006//DNA-directed RNA polymerase II subunit RPB1 [EC:2.7.7.6];K19892//glucan endo-1,3-beta-glucosidase 4 [EC:3.2.1.39];K19891//glucan endo-1,3-beta-glucosidase 1/2/3 [EC:3.2.1.39]	gi|356541643|ref|XP_003539283.1|//PREDICTED: glucan endo-1,3-beta-glucosidase 12-like [Glycine max]
100792065	1911	-1.87585	1.85256e-05	Down	5.58172e-08	LOC100792065	NA	GO:0005506//iron ion binding;GO:0016491//oxidoreductase activity	GO:0008152//metabolic process	K00512//steroid 17alpha-monooxygenase / 17alpha-hydroxyprogesterone aldolase [EC:1.14.14.19 4.1.2.30]	gi|356495454|ref|XP_003516592.1|//PREDICTED: cytochrome P450 CYP82D47-like [Glycine max]
100802759	1384	-1.30868	0.0472773	Down	0.00224685	LOC100802759	GO:0043231//intracellular membrane-bounded organelle	GO:0005515//protein binding	GO:0009755//hormone-mediated signaling pathway	K14484//auxin-responsive protein IAA	gi|363807776|ref|NP_001242688.1|//uncharacterized protein LOC100802759 [Glycine max];gi|571448437|ref|XP_006577839.1|//PREDICTED: uncharacterized protein LOC100802759 isoform X1 [Glycine max]
100784629	553	3.43907	2.55794e-10	Up	1.85739e-13	LOC100784629	NA	NA	NA	NA	gi|571521665|ref|XP_003546789.2|//PREDICTED: cysteine-rich and transmembrane domain-containing protein A-like isoform X1 [Glycine max];gi|571521669|ref|XP_006598199.1|//PREDICTED: cysteine-rich and transmembrane domain-containing protein A-like isoform X2 [Glycine max]
100500579	743	1.2575	3.60496e-07	Up	5.4971e-10	LOC100500579	NA	GO:0061135//endopeptidase regulator activity	GO:0010466//negative regulation of peptidase activity	NA	gi|351726331|ref|NP_001236355.1|//uncharacterized protein LOC100500579 precursor [Glycine max]
100775704	1595	2.97266	5.7023e-05	Up	2.20832e-07	LOC100775704	NA	NA	NA	K18823//soyasaponin III rhamnosyltransferase [EC:2.4.1.273]	gi|955330133|ref|XP_014633288.1|//PREDICTED: putative UDP-rhamnose:rhamnosyltransferase 1 [Glycine max]
100804853	1573	1.18283	0.0378442	Up	0.0016094	LOC100804853	NA	GO:0016620//oxidoreductase activity, acting on the aldehyde or oxo group of donors, NAD or NADP as acceptor;GO:0000166//nucleotide binding	GO:0019318//hexose metabolic process	K00134//glyceraldehyde 3-phosphate dehydrogenase [EC:1.2.1.12]	gi|363814439|ref|NP_001242854.1|//uncharacterized protein LOC100804853 [Glycine max]
100778467	772	2.1355	0.00765912	Up	0.000145637	LOC100778467	GO:0044464//cell part	GO:0046914//transition metal ion binding	NA	NA	gi|356537375|ref|XP_003537203.1|//PREDICTED: zinc finger protein ZAT11-like [Glycine max]
100780217	1056	1.34921	0.0187806	Up	0.000537302	LOC100780217	NA	NA	NA	K04733//interleukin-1 receptor-associated kinase 4 [EC:2.7.11.1]	gi|571481916|ref|XP_003535214.2|//PREDICTED: thaumatin-like protein 1b [Glycine max]
100800649	2569	2.21119	0.000712093	Up	5.56713e-06	LOC100800649	NA	NA	NA	K02209//DNA replication licensing factor MCM5 [EC:3.6.4.12]	gi|356548459|ref|XP_003542619.1|//PREDICTED: DNA replication licensing factor MCM5-like [Glycine max]
100805218	3358	1.82979	0.026562	Up	0.00091744	LOC100805218	NA	NA	NA	K01535//H+-transporting ATPase [EC:3.6.3.6]	gi|356572262|ref|XP_003554288.1|//PREDICTED: plasma membrane ATPase 1-like [Glycine max]
100794248	1655	1.85969	0.0159157	Up	0.000423081	LOC100794248	GO:0044424//intracellular part	GO:0016765//transferase activity, transferring alkyl or aryl (other than methyl) groups;GO:0046872//metal ion binding;GO:0032559//adenyl ribonucleotide binding	GO:0044237//cellular metabolic process	K00789//S-adenosylmethionine synthetase [EC:2.5.1.6]	gi|356505256|ref|XP_003521408.1|//PREDICTED: S-adenosylmethionine synthase 3 [Glycine max]
100802114	1528	1.82217	0.00725518	Up	0.000132934	LOC100802114	NA	GO:0003824//catalytic activity	GO:0044238//primary metabolic process	NA	gi|363807467|ref|NP_001242136.1|//uncharacterized protein LOC100802114 precursor [Glycine max]
100781791	1854	1.97644	0.0229123	Up	0.00073068	LOC100781791	NA	GO:0016831//carboxy-lyase activity;GO:0048037//cofactor binding	GO:0009064//glutamine family amino acid metabolic process	K01580//glutamate decarboxylase [EC:4.1.1.15]	gi|356525014|ref|XP_003531122.1|//PREDICTED: glutamate decarboxylase 1-like [Glycine max]
100805716	1476	-2.47141	3.13896e-07	Down	4.55858e-10	LOC100805716	GO:0044421//extracellular region part	GO:0004175//endopeptidase activity;GO:0046914//transition metal ion binding	GO:0019538//protein metabolic process	K07761//gelatinase A [EC:3.4.24.24]	gi|955305781|ref|XP_014620001.1|//PREDICTED: metalloendoproteinase 5-MMP-like isoform X1 [Glycine max];gi|955305783|ref|XP_014620003.1|//PREDICTED: metalloendoproteinase 5-MMP-like isoform X2 [Glycine max]
778029	1265	-2.14555	0.0301476	Down	0.00111571	LOC778029	NA	GO:0043167//ion binding;GO:0016798//hydrolase activity, acting on glycosyl bonds	GO:0044238//primary metabolic process	K19355//mannan endo-1,4-beta-mannosidase [EC:3.2.1.78]	gi|351726944|ref|NP_001235608.1|//endo-1,4-beta-mannanase precursor [Glycine max]
100306533	633	-1.88085	0.00180556	Down	1.99719e-05	LOC100306533	NA	GO:0046872//metal ion binding	NA	NA	gi|571505376|ref|XP_006595497.1|//PREDICTED: uncharacterized protein LOC100306533 isoform X1 [Glycine max];gi|351727236|ref|NP_001236386.1|//uncharacterized protein LOC100306533 [Glycine max]
100170724	1360	2.15853	6.92588e-08	Up	9.21997e-11	LOC100170724	NA	NA	NA	K06699//proteasome activator subunit 4;K12472//epidermal growth factor receptor substrate 15	gi|351723823|ref|NP_001238316.1|//BURP domain-containing protein precursor [Glycine max]
106796400	4252	-1.37956	0.00115457	Down	1.06752e-05	LOC106796400	NA	NA	NA	K04733//interleukin-1 receptor-associated kinase 4 [EC:2.7.11.1]	gi|955374919|ref|XP_014624135.1|//PREDICTED: probable leucine-rich repeat receptor-like protein kinase At1g35710 [Glycine max]
732628	2054	5.29167	1.893e-22	Up	2.29094e-26	LOC732628	GO:0005777//peroxisome	GO:0046912//transferase activity, transferring acyl groups, acyl groups converted into alkyl on transfer	GO:0044262//cellular carbohydrate metabolic process;GO:0009060//aerobic respiration	K01638//malate synthase [EC:2.3.3.9]	gi|571536103|ref|XP_006600799.1|//PREDICTED: malate synthase, glyoxysomal [Glycine max]
100775792	808	3.70553	1.86747e-06	Up	3.79687e-09	LOC100775792	NA	NA	NA	K13899//cystatin-C	gi|734383697|gb|KHN24041.1|//Cysteine proteinase inhibitor 2, partial [Glycine soja]
100781617	2075	2.2968	0.000651632	Up	4.86021e-06	LOC100781617	NA	NA	NA	K20562//null	gi|356525525|ref|XP_003531375.1|//PREDICTED: cytochrome P450 CYP736A12-like isoform X1 [Glycine max];gi|571471413|ref|XP_006585306.1|//PREDICTED: cytochrome P450 CYP736A12-like isoform X2 [Glycine max]
100806990	918	2.02805	0.0465907	Up	0.0021945	LOC100806990	NA	NA	NA	NA	gi|356503846|ref|XP_003520713.1|//PREDICTED: protein YLS9-like [Glycine max]
BGI_novel_G001139	571	2.44318	0.00525956	Up	8.38729e-05	NA	NA	GO:0004722//protein serine/threonine phosphatase activity	GO:0006470//protein dephosphorylation	K17506//protein phosphatase 1L [EC:3.1.3.16]	gi|734312993|gb|KHN01109.1|//Hypothetical protein glysoja_040298 [Glycine soja]
100804784	677	-2.08313	0.0323542	Down	0.00124436	LOC100804784	NA	GO:0005515//protein binding	NA	K03686//molecular chaperone DnaJ;K09517//DnaJ homolog subfamily B member 11;K09510//DnaJ homolog subfamily B member 4	gi|359806152|ref|NP_001241196.1|//uncharacterized protein LOC100804784 [Glycine max]
100799486	1967	2.72386	0.000536372	Up	3.79089e-06	LOC100799486	NA	NA	NA	K00485//dimethylaniline monooxygenase (N-oxide forming) [EC:1.14.13.8]	gi|356530607|ref|XP_003533872.1|//PREDICTED: probable flavin-containing monooxygenase 1 [Glycine max]
100787923	1621	-2.43912	4.36068e-07	Down	6.76285e-10	LOC100787923	NA	GO:0043167//ion binding;GO:0016798//hydrolase activity, acting on glycosyl bonds	GO:0044238//primary metabolic process	K19355//mannan endo-1,4-beta-mannosidase [EC:3.2.1.78]	gi|356572868|ref|XP_003554587.1|//PREDICTED: mannan endo-1,4-beta-mannosidase 4-like [Glycine max]
100779390	633	2.90375	0.000880237	Up	7.49954e-06	LOC100779390	NA	NA	NA	NA	gi|356544155|ref|XP_003540520.1|//PREDICTED: late embryogenesis abundant protein-like [Glycine max]
100806791	1176	1.96577	0.00094964	Up	8.34368e-06	LOC100806791	NA	NA	NA	NA	gi|356569064|ref|XP_003552726.1|//PREDICTED: uncharacterized protein LOC100806791 [Glycine max]
100800293	4386	2.4011	3.12431e-05	Up	1.08895e-07	LOC100800293	GO:0016021//integral component of membrane	GO:0005524//ATP binding;GO:0042626//ATPase activity, coupled to transmembrane movement of substances	GO:0055085//transmembrane transport	K05658//ATP-binding cassette, subfamily B (MDR/TAP), member 1 [EC:3.6.3.44]	gi|955357187|ref|XP_006594002.2|//PREDICTED: ABC transporter B family member 11-like [Glycine max]
100813475	853	3.35135	4.75999e-08	Up	5.99104e-11	LOC100813475	NA	NA	NA	NA	gi|955359199|ref|XP_014621341.1|//PREDICTED: verprolin-like [Glycine max]
100818438	1786	1.639	5.98641e-08	Up	7.82442e-11	PHYTASE	NA	GO:0043169//cation binding;GO:0016791//phosphatase activity	NA	K15400//omega-hydroxypalmitate O-feruloyl transferase [EC:2.3.1.188];K14407//cleavage stimulation factor subunit 2	gi|571495988|ref|XP_006593472.1|//PREDICTED: uncharacterized protein LOC100818438 isoform X1 [Glycine max]
100527221	823	4.49344	1.54862e-11	Up	7.87149e-15	LOC100527221	NA	GO:0016740//transferase activity	NA	K00799//glutathione S-transferase [EC:2.5.1.18]	gi|351725623|ref|NP_001236587.1|//uncharacterized LOC100527221 [Glycine max]
100801214	2095	1.92285	0.0296165	Up	0.00108252	LOC100801214	NA	NA	NA	K00279//cytokinin dehydrogenase [EC:1.5.99.12];K10615//E3 ubiquitin-protein ligase HERC4 [EC:2.3.2.26];K04460//serine/threonine-protein phosphatase 5 [EC:3.1.3.16]	gi|571509887|ref|XP_006596186.1|//PREDICTED: probable E3 ubiquitin-protein ligase HERC4 isoform X2 [Glycine max];gi|571442767|ref|XP_006575853.1|//PREDICTED: serine/threonine-protein phosphatase 7 long form homolog [Glycine max];gi|356554552|ref|XP_003545609.1|//PREDICTED: probable E3 ubiquitin-protein ligase HERC4 isoform X1 [Glycine max]
100792222	1235	1.86989	0.00246176	Up	2.99118e-05	LOC100792222	NA	NA	NA	K14299//nucleoporin SEH1	gi|356552908|ref|XP_003544804.1|//PREDICTED: protein EXORDIUM-like [Glycine max]
100814569	1197	2.55785	0.000108606	Up	5.04717e-07	LOC100814569	NA	NA	GO:0006950//response to stress	NA	gi|356556070|ref|XP_003546350.1|//PREDICTED: MLP-like protein 34 [Glycine max]
100779620	705	3.24706	9.53029e-06	Up	2.35287e-08	LOC100779620	NA	NA	NA	NA	gi|947061333|gb|KRH10594.1|//hypothetical protein GLYMA_15G057300 [Glycine max]
100800889	956	3.95623	2.57256e-20	Up	5.60404e-24	LOC100800889	NA	NA	NA	NA	gi|356527275|ref|XP_003532237.1|//PREDICTED: kunitz-type trypsin inhibitor KTI1-like [Glycine max]
100780114	1846	3.24027	4.36068e-07	Up	6.86057e-10	LOC100780114	NA	NA	NA	NA	gi|571455233|ref|XP_003524099.2|//PREDICTED: cannabidiolic acid synthase-like 2 [Glycine max]
100305876	700	-2.80143	1.40696e-06	Down	2.75841e-09	LOC100305876	NA	GO:0015036//disulfide oxidoreductase activity	GO:0019725//cellular homeostasis	K03676//glutaredoxin 3	gi|593687795|ref|XP_007144557.1|//hypothetical protein PHAVU_007G165800g [Phaseolus vulgaris]
100800124	2377	1.57785	0.00761012	Up	0.000143306	LOC100800124	NA	NA	NA	K17866//diphthamide biosynthesis protein 2;K12818//ATP-dependent RNA helicase DHX8/PRP22 [EC:3.6.4.13]	gi|356548793|ref|XP_003542784.1|//PREDICTED: protein ZINC INDUCED FACILITATOR-LIKE 1-like [Glycine max]
100813860	1173	2.15883	6.65123e-05	Up	2.7046e-07	LOC100813860	NA	NA	NA	NA	gi|356521811|ref|XP_003529544.1|//PREDICTED: leucine-rich repeat extensin-like protein 1 [Glycine max]
BGI_novel_G001038	3252	-1.05663	0.00755771	Down	0.000141953	NA	GO:0005634//nucleus	NA	GO:0009416//response to light stimulus;GO:0009909//regulation of flower development	NA	gi|947105707|gb|KRH54090.1|//hypothetical protein GLYMA_06G164200 [Glycine max]
100791627	3049	-1.3784	0.00022143	Down	1.21138e-06	LOC100791627	NA	GO:0004842//ubiquitin-protein transferase activity	GO:0016567//protein ubiquitination	K08332//vacuolar protein 8	gi|571487578|ref|XP_006590691.1|//PREDICTED: U-box domain-containing protein 5-like [Glycine max]
100792319	1948	2.36496	0.0132095	Up	0.000323244	LOC100792319	NA	NA	NA	K01051//pectinesterase [EC:3.1.1.11]	gi|356505590|ref|XP_003521573.1|//PREDICTED: probable pectinesterase/pectinesterase inhibitor 41 [Glycine max]
100785785	1137	1.8821	0.0117135	Up	0.000271113	LOC100785785	NA	NA	NA	K05770//benzodiazapine receptor	gi|356505564|ref|XP_003521560.1|//PREDICTED: translocator protein homolog [Glycine max]
100527887	748	1.96838	0.0108892	Up	0.000240514	LOC100527887	NA	NA	NA	K07019//uncharacterized protein	gi|351722137|ref|NP_001235186.1|//uncharacterized protein LOC100527887 [Glycine max]
100785449	1184	2.53007	0.00242975	Up	2.92876e-05	LOC100785449	NA	GO:0003824//catalytic activity	GO:0008152//metabolic process	K08081//tropinone reductase I [EC:1.1.1.206]	gi|358248262|ref|NP_001239850.1|//uncharacterized protein LOC100785449 [Glycine max]
100804509	1678	4.15941	7.63409e-14	Up	2.58689e-17	LOC100804509	NA	GO:0005506//iron ion binding;GO:0016712//oxidoreductase activity, acting on paired donors, with incorporation or reduction of molecular oxygen, reduced flavin or flavoprotein as one donor, and incorporation of one atom of oxygen	GO:0008152//metabolic process	K00517//null;K13260//isoflavone 2'-hydroxylase [EC:1.14.13.89]	gi|571487382|ref|XP_006590643.1|//PREDICTED: cytochrome P450 81E8 [Glycine max]
100306151	850	2.69118	0.00119814	Up	1.12231e-05	LOC100306151	NA	GO:0005488//binding	GO:0010876//lipid localization;GO:0051234//establishment of localization	K14684//solute carrier family 25 (mitochondrial phosphate transporter), member 23/24/25/41	gi|351734500|ref|NP_001238368.1|//uncharacterized protein LOC100306151 precursor [Glycine max]
100240704	908	-1.32945	0.00138776	Down	1.39062e-05	OLPb	NA	NA	NA	K04733//interleukin-1 receptor-associated kinase 4 [EC:2.7.11.1]	gi|351727321|ref|NP_001235877.1|//PR-5b protein precursor [Glycine max]
547830	748	3.24297	2.198e-14	Up	6.91614e-18	PRP2	NA	NA	NA	K03006//DNA-directed RNA polymerase II subunit RPB1 [EC:2.7.7.6];K15168//mediator of RNA polymerase II transcription subunit 25	gi|947089173|gb|KRH37838.1|//hypothetical protein GLYMA_09G093000 [Glycine max]
BGI_novel_G001831	684	3.45605	3.42092e-06	Up	7.20369e-09	NA	NA	GO:0004867//serine-type endopeptidase inhibitor activity;GO:0008233//peptidase activity	GO:0009611//response to wounding;GO:0010951//negative regulation of endopeptidase activity	NA	gi|255638338|gb|ACU19481.1|//unknown [Glycine max]
547460	1401	2.18575	0.0275184	Up	0.000969121	MYB15	NA	NA	NA	K09422//myb proto-oncogene protein, plant	gi|356542240|ref|XP_003539577.1|//PREDICTED: transcription factor MYB35 [Glycine max]
100815671	1329	2.15214	0.0302996	Up	0.00113014	LOC100815671	NA	GO:0016209//antioxidant activity;GO:0005506//iron ion binding;GO:0003824//catalytic activity	GO:0042743//hydrogen peroxide metabolic process;GO:0006950//response to stress	K00430//peroxidase [EC:1.11.1.7]	gi|363807156|ref|NP_001242089.1|//uncharacterized protein LOC100815671 precursor [Glycine max]
100817436	2264	2.46736	0.00890898	Up	0.000181503	LOC100817436	NA	NA	NA	K09286//EREBP-like factor	gi|955306471|ref|XP_014621195.1|//PREDICTED: ethylene-responsive transcription factor ABR1-like isoform X2 [Glycine max]
100777419	983	3.45414	2.57073e-10	Up	1.9289e-13	LOC100777419	GO:0031224//intrinsic component of membrane	NA	GO:0006810//transport	K09873//aquaporin TIP	gi|363807926|ref|NP_001242707.1|//uncharacterized protein LOC100777419 [Glycine max]
100783399	1020	3.55334	1.43205e-11	Up	6.93236e-15	LOC100783399	NA	NA	NA	K20718//null;K01188//beta-glucosidase [EC:3.2.1.21]	gi|358248196|ref|NP_001239837.1|//polygalacturonase inhibitor 1-like precursor [Glycine max]
102663973	1338	-1.59755	0.00522481	Down	8.24537e-05	LOC102663973	NA	NA	NA	NA	gi|571437239|ref|XP_006574065.1|//PREDICTED: uncharacterized protein LOC102663973 [Glycine max]
100810865	1319	-1.23734	0.0190422	Down	0.000549858	LOC100810865	NA	NA	NA	K10664//E3 ubiquitin-protein ligase ATL6/9/15/31/42/55 [EC:2.3.2.27]	gi|356535109|ref|XP_003536091.1|//PREDICTED: E3 ubiquitin-protein ligase ATL6 [Glycine max]
100780694	671	2.85016	0.000553584	Up	3.93934e-06	LOC100780694	NA	NA	NA	NA	gi|351724663|ref|NP_001238089.1|//uncharacterized protein LOC100527317 [Glycine max]
100800219	1174	3.45408	2.13371e-05	Up	6.76547e-08	LOC100800219	NA	GO:0016209//antioxidant activity;GO:0005506//iron ion binding;GO:0003824//catalytic activity	GO:0042743//hydrogen peroxide metabolic process;GO:0006950//response to stress	K00430//peroxidase [EC:1.11.1.7]	gi|356568196|ref|XP_003552299.1|//PREDICTED: cationic peroxidase 1-like [Glycine max]
100776165	1397	3.42846	1.54022e-10	Up	9.45514e-14	LOC100776165	GO:0030312//external encapsulating structure;GO:0005576//extracellular region	GO:0016758//transferase activity, transferring hexosyl groups;GO:0016798//hydrolase activity, acting on glycosyl bonds	GO:0044042//glucan metabolic process	K08235//xyloglucan:xyloglucosyl transferase [EC:2.4.1.207]	gi|359806416|ref|NP_001241497.1|//uncharacterized protein LOC100776165 precursor [Glycine max]
100820622	1372	1.72163	0.0029438	Up	3.71939e-05	LOC100820622	NA	GO:0046872//metal ion binding;GO:0016728//oxidoreductase activity, acting on CH or CH2 groups, disulfide as acceptor	GO:0009132//nucleoside diphosphate metabolic process	K10808//ribonucleoside-diphosphate reductase subunit M2 [EC:1.17.4.1]	gi|356558708|ref|XP_003547645.1|//PREDICTED: ribonucleoside-diphosphate reductase small chain [Glycine max]
100816353	711	2.33969	0.0136615	Up	0.000338273	LOC100816353	NA	NA	NA	NA	gi|351724663|ref|NP_001238089.1|//uncharacterized protein LOC100527317 [Glycine max]
100788094	742	-2.97962	6.27845e-05	Down	2.49223e-07	LOC100788094	NA	GO:0015036//disulfide oxidoreductase activity	GO:0019725//cellular homeostasis	K03676//glutaredoxin 3	gi|356505518|ref|XP_003521537.1|//PREDICTED: glutaredoxin-C11-like [Glycine max]
100137078	684	1.1585	0.00215184	Up	2.48439e-05	LOC100137078	NA	NA	NA	NA	gi|951071197|ref|XP_014491109.1|//PREDICTED: protein SRC1-like [Vigna radiata var. radiata]
100787893	1363	2.51027	0.00200775	Up	2.28402e-05	LOC100787893	NA	NA	NA	K18054//2'-deoxymugineic-acid 2'-dioxygenase / mugineic-acid 3-dioxygenase [EC:1.14.11.24 1.14.11.25]	gi|356568825|ref|XP_003552608.1|//PREDICTED: hyoscyamine 6-dioxygenase-like [Glycine max]
100790279	1216	3.17328	2.3921e-09	Up	2.25806e-12	LOC100790279	NA	GO:0016209//antioxidant activity;GO:0005506//iron ion binding;GO:0003824//catalytic activity	GO:0008152//metabolic process;GO:0006950//response to stress	K00430//peroxidase [EC:1.11.1.7]	gi|363807722|ref|NP_001241914.1|//uncharacterized protein LOC100790279 precursor [Glycine max]
100800365	2123	1.9602	0.00461542	Up	6.90386e-05	LOC100800365	NA	NA	NA	K13667//protein glucosyltransferase [EC:2.4.1.-]	gi|955376312|ref|XP_014624522.1|//PREDICTED: O-glucosyltransferase rumi homolog [Glycine max]
BGI_novel_G002702	3069	-1.50851	0.00139083	Down	1.39706e-05	NA	NA	NA	NA	K16912//ribosomal biogenesis protein LAS1	gi|947061310|gb|KRH10571.1|//hypothetical protein GLYMA_15G055400 [Glycine max]
100805563	1905	3.37195	1.97103e-05	Up	6.01112e-08	LOC100805563	NA	NA	NA	K04628//2-hydroxyacylsphingosine 1-beta-galactosyltransferase [EC:2.4.1.45];K13691//pathogen-inducible salicylic acid glucosyltransferase [EC:2.4.1.-]	gi|356568728|ref|XP_003552562.1|//PREDICTED: UDP-glycosyltransferase 83A1-like [Glycine max]
100800384	788	2.74208	0.00168346	Up	1.79694e-05	LOC100800384	NA	NA	NA	K07019//uncharacterized protein	gi|359807598|ref|NP_001240904.1|//uncharacterized protein LOC100800384 [Glycine max]
100817265	752	2.04066	0.0178852	Up	0.000499132	LOC100817265	NA	NA	NA	NA	gi|356498478|ref|XP_003518079.1|//PREDICTED: thioredoxin-like protein HCF164, chloroplastic [Glycine max]
100808190	2022	1.88779	0.00582109	Up	9.72177e-05	LOC100808190	NA	GO:0043565//sequence-specific DNA binding;GO:0003700//transcription factor activity, sequence-specific DNA binding	GO:0006355//regulation of transcription, DNA-templated	K18835//WRKY transcription factor 2;K08819//cyclin-dependent kinase 12/13 [EC:2.7.11.22 2.7.11.23];K13424//WRKY transcription factor 33	gi|356565246|ref|XP_003550853.1|//PREDICTED: probable WRKY transcription factor 23 [Glycine max]
100794055	679	2.65061	1.85256e-05	Up	5.60499e-08	LOC100794055	NA	NA	NA	K01520//dUTP pyrophosphatase [EC:3.6.1.23]	gi|356569953|ref|XP_003553158.1|//PREDICTED: deoxyuridine 5'-triphosphate nucleotidohydrolase [Glycine max]
100305673	612	-1.71652	0.00718568	Down	0.000131139	LOC100305673	NA	NA	NA	NA	gi|351726674|ref|NP_001235087.1|//uncharacterized protein LOC100305673 [Glycine max]
100815215	884	2.20639	0.0193997	Up	0.000566283	LOC100815215	NA	NA	NA	NA	gi|571494173|ref|XP_003540256.2|//PREDICTED: uncharacterized protein LOC100815215 [Glycine max]
100819452	2097	-2.01827	0.0100543	Down	0.000212694	LOC100819452	GO:0016020//membrane	NA	NA	K19476//vacuolar protein sorting-associated protein IST1;K14209//solute carrier family 36 (proton-coupled amino acid transporter);K15015//solute carrier family 32 (vesicular inhibitory amino acid transporter)	gi|356538357|ref|XP_003537670.1|//PREDICTED: lysine histidine transporter-like 8 [Glycine max]
100784385	1898	1.30989	0.0137909	Up	0.000342477	LOC100784385	NA	GO:0016899//oxidoreductase activity, acting on the CH-OH group of donors, oxygen as acceptor	GO:0008152//metabolic process	K20929//null	gi|356509640|ref|XP_003523554.1|//PREDICTED: galactose oxidase-like [Glycine max]
100796247	1531	2.0204	0.0474622	Up	0.00226771	LOC100796247	NA	NA	NA	K09286//EREBP-like factor	gi|356518730|ref|XP_003528031.1|//PREDICTED: ethylene-responsive transcription factor ERF110-like [Glycine max]
100793725	943	1.12217	0.0233615	Up	0.000752612	LOC100793725	NA	NA	NA	NA	gi|359807538|ref|NP_001240894.1|//uncharacterized protein LOC100793725 [Glycine max]
547583	913	2.42219	3.39314e-10	Up	2.62811e-13	LOC547583	NA	GO:0016765//transferase activity, transferring alkyl or aryl (other than methyl) groups	NA	K00799//glutathione S-transferase [EC:2.5.1.18]	gi|255628785|gb|ACU14737.1|//unknown [Glycine max]
100797018	1653	2.09202	0.00151986	Up	1.57449e-05	LOC100797018	NA	GO:0004175//endopeptidase activity	GO:0019538//protein metabolic process	K00924//null;K02882//large subunit ribosomal protein L18Ae	gi|356500210|ref|XP_003518926.1|//PREDICTED: basic 7S globulin [Glycine max]
100306333	650	1.31159	0.00174996	Up	1.92299e-05	LOC100306333	NA	NA	NA	K03860//phosphatidylinositol glycan, class Q;K20887//null	gi|351727857|ref|NP_001237175.1|//uncharacterized protein LOC100306333 precursor [Glycine max]
100803358	2877	2.23446	8.53152e-09	Up	8.87947e-12	LOC100803358	GO:0044424//intracellular part	GO:0016702//oxidoreductase activity, acting on single donors with incorporation of molecular oxygen, incorporation of two atoms of oxygen;GO:0046914//transition metal ion binding	GO:0006633//fatty acid biosynthetic process	K15718//linoleate 9S-lipoxygenase [EC:1.13.11.58]	gi|356556866|ref|XP_003546741.1|//PREDICTED: linoleate 9S-lipoxygenase [Glycine max]
100800053	3686	1.54316	0.000733505	Up	5.77537e-06	LOC100800053	GO:0016021//integral component of membrane	GO:0015238//drug transmembrane transporter activity;GO:0015297//antiporter activity	GO:0006855//drug transmembrane transport	K03327//multidrug resistance protein, MATE family	gi|356536254|ref|XP_003536654.1|//PREDICTED: protein DETOXIFICATION 12 [Glycine max]
100783503	1584	1.88252	0.0375958	Up	0.00159338	FNSII-1	NA	NA	NA	K07408//cytochrome P450, family 1, subfamily A, polypeptide 1 [EC:1.14.14.1]	gi|359806551|ref|NP_001241007.1|//licodione synthase-like [Glycine max]
100819539	1655	2.02161	0.0240037	Up	0.000784341	LOC100819539	NA	NA	NA	K18823//soyasaponin III rhamnosyltransferase [EC:2.4.1.273]	gi|955330127|ref|XP_014633286.1|//PREDICTED: putative UDP-rhamnose:rhamnosyltransferase 1 [Glycine max]
100806461	1468	-2.12943	6.16142e-05	Down	2.43086e-07	LOC100806461	NA	NA	NA	K07874//Ras-related protein Rab-1A;K00801//farnesyl-diphosphate farnesyltransferase [EC:2.5.1.21]	gi|356505132|ref|XP_003521346.1|//PREDICTED: WAT1-related protein At2g37460-like [Glycine max]
100792433	1829	2.18013	0.00473701	Up	7.17642e-05	LOC100792433	NA	NA	NA	K15400//omega-hydroxypalmitate O-feruloyl transferase [EC:2.3.1.188]	gi|947057497|gb|KRH06903.1|//hypothetical protein GLYMA_16G053300 [Glycine max]
100527215	588	3.81443	2.0845e-11	Up	1.10999e-14	LOC100527215	NA	GO:0016787//hydrolase activity;GO:0004866//endopeptidase inhibitor activity	GO:0006950//response to stress	NA	gi|356576499|ref|XP_003556368.1|//PREDICTED: glu S.griseus protease inhibitor [Glycine max]
100813821	1957	3.759	1.53953e-06	Up	3.05558e-09	LOC100813821	NA	GO:0004028//3-chloroallyl aldehyde dehydrogenase activity;GO:0004029//aldehyde dehydrogenase (NAD) activity;GO:0003842//1-pyrroline-5-carboxylate dehydrogenase activity	GO:0055114//oxidation-reduction process	K00294//1-pyrroline-5-carboxylate dehydrogenase [EC:1.2.1.88]	gi|571453530|ref|XP_006579542.1|//PREDICTED: probable aldehyde dehydrogenase isoform X1 [Glycine max];gi|356512431|ref|XP_003524922.1|//PREDICTED: probable aldehyde dehydrogenase isoform X2 [Glycine max];gi|947108624|gb|KRH56950.1|//hypothetical protein GLYMA_05G029200 [Glycine max]
100802459	2951	3.18025	1.10834e-05	Up	2.87045e-08	LOC100802459	GO:0044424//intracellular part	GO:0016702//oxidoreductase activity, acting on single donors with incorporation of molecular oxygen, incorporation of two atoms of oxygen;GO:0046914//transition metal ion binding	GO:0006633//fatty acid biosynthetic process	K15718//linoleate 9S-lipoxygenase [EC:1.13.11.58]	gi|356519443|ref|XP_003528382.1|//PREDICTED: linoleate 9S-lipoxygenase 1 [Glycine max]
100810664	767	2.38072	0.0120418	Up	0.000281786	LOC100810664	NA	NA	GO:0051234//establishment of localization	NA	gi|356559508|ref|XP_003548041.1|//PREDICTED: lipid transfer-like protein VAS [Glycine max]
100777208	1967	-1.6003	0.0236951	Down	0.000767949	LOC100777208	NA	NA	NA	K08900//mitochondrial chaperone BCS1	gi|571549028|ref|XP_006602893.1|//PREDICTED: probable mitochondrial chaperone BCS1-B [Glycine max]
100791511	1743	1.66043	0.000105643	Up	4.83214e-07	LOC100791511	NA	NA	NA	K00924//null;K02882//large subunit ribosomal protein L18Ae;K01381//saccharopepsin [EC:3.4.23.25]	gi|356522504|ref|XP_003529886.1|//PREDICTED: protein ASPARTIC PROTEASE IN GUARD CELL 2-like [Glycine max]
100499762	778	1.22157	0.0103721	Up	0.000224882	LOC100499762	NA	NA	NA	NA	gi|947117730|gb|KRH65979.1|//hypothetical protein GLYMA_03G074600 [Glycine max]
100799422	772	5.76045	2.43632e-20	Up	4.61129e-24	LOC100799422	NA	NA	NA	K04733//interleukin-1 receptor-associated kinase 4 [EC:2.7.11.1]	gi|356516977|ref|XP_003527167.1|//PREDICTED: umecyanin-like [Glycine max]
100810325	748	-3.18761	7.85344e-07	Down	1.40664e-09	LOC100810325	NA	GO:0015036//disulfide oxidoreductase activity	GO:0019725//cellular homeostasis	K03676//glutaredoxin 3	gi|571440280|ref|XP_006575104.1|//PREDICTED: glutaredoxin-C11-like [Glycine max]
100787050	1842	2.08716	0.00361434	Up	4.99526e-05	LOC100787050	NA	NA	NA	K08819//cyclin-dependent kinase 12/13 [EC:2.7.11.22 2.7.11.23];K13424//WRKY transcription factor 33	gi|356510776|ref|XP_003524110.1|//PREDICTED: probable WRKY transcription factor 28 [Glycine max]
100813294	3687	3.12353	5.34237e-09	Up	5.17233e-12	LOC100813294	GO:0016021//integral component of membrane	GO:0004753//saccharopine dehydrogenase activity;GO:0016491//oxidoreductase activity	GO:0008152//metabolic process;GO:0055114//oxidation-reduction process	K14157//alpha-aminoadipic semialdehyde synthase [EC:1.5.1.8 1.5.1.9]	gi|955357134|ref|XP_006593976.2|//PREDICTED: alpha-aminoadipic semialdehyde synthase-like isoform X2 [Glycine max];gi|955357132|ref|XP_006593975.2|//PREDICTED: alpha-aminoadipic semialdehyde synthase-like isoform X1 [Glycine max]
102660301	970	-1.89364	0.00133347	Down	1.29425e-05	LOC102660301	NA	NA	NA	K06700//proteasome inhibitor subunit 1 (PI31)	gi|571441704|ref|XP_006575524.1|//PREDICTED: uncharacterized protein LOC102660301 [Glycine max]
100787380	1762	-1.33965	0.00109534	Down	9.99503e-06	LOC100787380	NA	GO:0016740//transferase activity	NA	K19861//benzyl alcohol O-benzoyltransferase [EC:2.3.1.196 2.3.1.232]	gi|356505918|ref|XP_003521736.1|//PREDICTED: benzyl alcohol O-benzoyltransferase-like [Glycine max]
547520	903	1.02365	0.000338227	Up	2.03845e-06	GSTa	NA	GO:0016765//transferase activity, transferring alkyl or aryl (other than methyl) groups	NA	K00799//glutathione S-transferase [EC:2.5.1.18]	gi|351721193|ref|NP_001237713.1|//2,4-D inducible glutathione S-transferase [Glycine max]
100037479	1281	2.92364	0.000304766	Up	1.7999e-06	OLPa	NA	NA	NA	K04733//interleukin-1 receptor-associated kinase 4 [EC:2.7.11.1]	gi|351727791|ref|NP_001236405.1|//osmotin-like protein, acidic precursor [Glycine max]
100812619	1853	1.08212	0.000791588	Up	6.49518e-06	LOC100812619	NA	NA	NA	K00485//dimethylaniline monooxygenase (N-oxide forming) [EC:1.14.13.8]	gi|356556567|ref|XP_003546596.1|//PREDICTED: probable flavin-containing monooxygenase 1 [Glycine max]
100037459	1542	3.8829	2.40355e-10	Up	1.62893e-13	CYP93E1	NA	GO:0005506//iron ion binding;GO:0016491//oxidoreductase activity	GO:0008152//metabolic process	K15814//beta-amyrin 24-hydroxylase [EC:1.14.99.43];K07408//cytochrome P450, family 1, subfamily A, polypeptide 1 [EC:1.14.14.1]	gi|351727937|ref|NP_001236154.1|//beta-amyrin 24-hydroxylase [Glycine max]
100811127	1217	-1.96611	0.0385602	Down	0.00166777	LOC100811127	NA	GO:0008172//S-methyltransferase activity	GO:0006730//one-carbon metabolic process	K00547//homocysteine S-methyltransferase [EC:2.1.1.10]	gi|363807204|ref|NP_001242352.1|//uncharacterized protein LOC100811127 [Glycine max]
106794422	1164	-1.98821	0.000258623	Down	1.47731e-06	LOC106794422	NA	NA	NA	K00965//UDPglucose--hexose-1-phosphate uridylyltransferase [EC:2.7.7.12];K11423//histone-lysine N-methyltransferase SETD2 [EC:2.1.1.43]	gi|955339076|ref|XP_014617179.1|//PREDICTED: protein FAR1-RELATED SEQUENCE 5-like [Glycine max]
BGI_novel_G002974	4003	-1.21794	0.00781213	Down	0.000150713	NA	NA	NA	NA	NA	gi|147805049|emb|CAN71438.1|//hypothetical protein VITISV_011330 [Vitis vinifera]
100800197	1344	1.83445	0.00439584	Up	6.45837e-05	LOC100800197	NA	NA	NA	NA	gi|955305355|ref|XP_014618963.1|//PREDICTED: uncharacterized protein LOC100800197 isoform X1 [Glycine max];gi|359806911|ref|NP_001241322.1|//uncharacterized protein LOC100800197 [Glycine max];gi|955305357|ref|XP_014618964.1|//PREDICTED: uncharacterized protein LOC100800197 isoform X2 [Glycine max]
100783759	2091	2.16861	0.0159157	Up	0.000422241	LOC100783759	NA	GO:0032559//adenyl ribonucleotide binding;GO:0004672//protein kinase activity	GO:0006464//cellular protein modification process	K04733//interleukin-1 receptor-associated kinase 4 [EC:2.7.11.1]	gi|356558419|ref|XP_003547504.1|//PREDICTED: serine/threonine-protein kinase At5g01020-like [Glycine max]
100803171	1990	2.5696	0.00611433	Up	0.000104631	LOC100803171	NA	GO:0016491//oxidoreductase activity	GO:0008152//metabolic process	K00422//polyphenol oxidase [EC:1.10.3.1]	gi|356555113|ref|XP_003545882.1|//PREDICTED: polyphenol oxidase A1, chloroplastic-like [Glycine max]
100814679	1623	1.94456	0.0117135	Up	0.000271325	LOC100814679	NA	GO:0003824//catalytic activity	NA	K01728//pectate lyase [EC:4.2.2.2]	gi|356508758|ref|XP_003523121.1|//PREDICTED: probable pectate lyase 5 [Glycine max]
100817981	941	-1.5131	0.000342936	Down	2.08347e-06	LOC100817981	NA	NA	NA	K19307//25S rRNA (uracil2634-N3)-methyltransferase [EC:2.1.1.313]	gi|955341713|ref|XP_014617728.1|//PREDICTED: uncharacterized protein LOC100817981 isoform X3 [Glycine max];gi|571478172|ref|XP_006587486.1|//PREDICTED: uncharacterized protein LOC100817981 isoform X2 [Glycine max];gi|955341710|ref|XP_014617727.1|//PREDICTED: uncharacterized protein LOC100817981 isoform X1 [Glycine max]
100804965	1888	-1.74873	0.0481714	Down	0.00230975	LOC100804965	NA	NA	NA	K13422//transcription factor MYC2	gi|356559821|ref|XP_003548195.1|//PREDICTED: transcription factor MYC2-like [Glycine max]
100807613	1043	4.71176	2.43632e-20	Up	4.71755e-24	LOC100807613	GO:0005737//cytoplasm	GO:0016765//transferase activity, transferring alkyl or aryl (other than methyl) groups;GO:0004364//glutathione transferase activity	GO:0006749//glutathione metabolic process;GO:0009407//toxin catabolic process;GO:0050896//response to stimulus	K00799//glutathione S-transferase [EC:2.5.1.18]	gi|959092493|ref|NP_001304556.1|//probable glutathione S-transferase [Glycine max]
100800231	2401	-1.2151	0.0305891	Down	0.0011513	LOC100800231	NA	GO:0005488//binding	NA	K09527//DnaJ homolog subfamily C member 7	gi|356505620|ref|XP_003521588.1|//PREDICTED: uncharacterized protein LOC100800231 isoform X1 [Glycine max]
100810439	690	2.38543	0.0127207	Up	0.000306356	LOC100810439	NA	NA	NA	NA	gi|356519148|ref|XP_003528236.1|//PREDICTED: uncharacterized protein LOC100810439 [Glycine max]
100804504	1625	3.1458	1.24386e-05	Up	3.34185e-08	LOC100804504	NA	NA	NA	K15400//omega-hydroxypalmitate O-feruloyl transferase [EC:2.3.1.188]	gi|356571583|ref|XP_003553956.1|//PREDICTED: omega-hydroxypalmitate O-feruloyl transferase-like [Glycine max]
BGI_novel_G002663	4713	-1.29173	0.03845	Down	0.00165891	NA	GO:0016020//membrane	GO:0004630//phospholipase D activity;GO:0005509//calcium ion binding;GO:0070290//N-acylphosphatidylethanolamine-specific phospholipase D activity	GO:0016042//lipid catabolic process;GO:0046470//phosphatidylcholine metabolic process	K01115//phospholipase D1/2 [EC:3.1.4.4]	gi|947060475|gb|KRH09736.1|//hypothetical protein GLYMA_15G008500 [Glycine max]
100778506	3546	1.16524	0.0336873	Up	0.00133531	LOC100778506	NA	GO:0003994//aconitate hydratase activity;GO:0051539//4 iron, 4 sulfur cluster binding	GO:0008152//metabolic process	K01681//aconitate hydratase [EC:4.2.1.3]	gi|502183208|ref|XP_004517086.1|//PREDICTED: aconitate hydratase, cytoplasmic [Cicer arietinum];gi|356542824|ref|XP_003539865.1|//PREDICTED: aconitate hydratase, cytoplasmic isoform X1 [Glycine max];gi|593214492|ref|XP_007132546.1|//hypothetical protein PHAVU_011G1037001g, partial [Phaseolus vulgaris];gi|571492860|ref|XP_006592372.1|//PREDICTED: aconitate hydratase, cytoplasmic isoform X2 [Glycin…
102659932	1194	-1.72072	0.00219802	Down	2.55899e-05	LOC102659932	NA	NA	NA	K13466//EIX receptor 1/2	gi|947059555|gb|KRH08961.1|//hypothetical protein GLYMA_16G184000 [Glycine max]
"*" represents not significantly regulated, "Up" represents significantly up-regulated, "Down" represents signicantly down-regulated, and "NA" means no annotation. Gene IDs beginning with "BGI_novel_" represent novel genes identified in this study, other gene IDs are gene identifiction number in NCBI database.
