# Supplementary material for: RNA-Seq analysis reveals transcript diversity and active genes after common cutworm (Spodoptera litura Fabricius) attack in resistant and susceptible wild soybean lines
Source: BMC Genomics. 2019 Mar 22;20:237. doi: 10.1186/s12864-019-5599-z (PMC6431011; doi:10.1186/s12864-019-5599-z)
Supplement: Supplementary file 6 — Table S6. DEGs in the resistant accession W99 at 3 d. (XLSX 341 kb) [file 12864_2019_5599_MOESM6_ESM.xlsx]

## Sheet: Sheet1
Table S6 DEGs in the resistant accession W99 at 3 d
Gene ID	Length	log2 fold change (R3d_Treat/R3d_Control)	Padj	Up/Down-regulation	Pvalue	Symbol	Cellular component	Molecular function	Biological process	KEGG orthology	Nr description
100780526	1844	2.34336	6.97e-07	Up	9.6e-09	LOC100780526	GO:0005774//vacuolar membrane;GO:0005739//mitochondrion	GO:0016769//transferase activity, transferring nitrogenous groups;GO:0008453//alanine-glyoxylate transaminase activity;GO:0008270//zinc ion binding;GO:0048037//cofactor binding;GO:0030170//pyridoxal phosphate binding	GO:0019544//arginine catabolic process to glutamate	K00827//alanine-glyoxylate transaminase / (R)-3-amino-2-methylpropionate-pyruvate transaminase [EC:2.6.1.44 2.6.1.40]	gi|356525521|ref|XP_003531373.1|//PREDICTED: alanine--glyoxylate aminotransferase 2 homolog 1, mitochondrial isoform X2 [Glycine max];gi|357519613|ref|XP_003630095.1|//alanine-glyoxylate aminotransferase-like protein [Medicago truncatula];gi|571471405|ref|XP_006585303.1|//PREDICTED: alanine--glyoxylate aminotransferase 2 homolog 1, mitochondrial isoform X1 [Glycine max]
100797541	2152	2.1247	0.000388257	Up	1.33e-05	LOC100797541	GO:0031224//intrinsic component of membrane	GO:0005275//amine transmembrane transporter activity	GO:0015837//amine transport	K03294//basic amino acid/polyamine antiporter, APA family	gi|356530119|ref|XP_003533631.1|//PREDICTED: cationic amino acid transporter 5-like [Glycine max]
106797394	759	1.56015	4.36e-05	Up	1.08e-06	LOC106797394	NA	NA	NA	K14493//gibberellin receptor GID1 [EC:3.-.-.-]	gi|955387895|ref|XP_014627164.1|//PREDICTED: gibberellin receptor GID1B-like [Glycine max]
100306576	498	1.24964	0.0126482	Up	0.000875945	LOC100306576	NA	NA	NA	NA	gi|356540056|ref|XP_003538507.1|//PREDICTED: uncharacterized protein LOC100306576 [Glycine max]
100817012	1441	-1.02701	0.0159739	Down	0.00118056	LOC100817012	NA	GO:0003824//catalytic activity	GO:0008152//metabolic process	K05278//flavonol synthase [EC:1.14.11.23]	gi|734388847|gb|KHN25971.1|//Protein SRG1 [Glycine soja]
100784078	2615	-1.92953	5.55e-06	Down	1e-07	LOC100784078	NA	NA	NA	K04733//interleukin-1 receptor-associated kinase 4 [EC:2.7.11.1]	gi|955356116|ref|XP_014620734.1|//PREDICTED: wall-associated receptor kinase 2-like isoform X2 [Glycine max];gi|955356114|ref|XP_014620733.1|//PREDICTED: wall-associated receptor kinase 2-like isoform X1 [Glycine max]
732576	849	3.1644	1.65e-09	Up	1.19e-11	LOC732576	NA	GO:0048029//monosaccharide binding	NA	K04733//interleukin-1 receptor-associated kinase 4 [EC:2.7.11.1]	gi|947123378|gb|KRH71584.1|//hypothetical protein GLYMA_02G156800 [Glycine max]
547944	1869	1.06467	0.00204229	Up	9.55e-05	LOC547944	NA	GO:0016405//CoA-ligase activity	NA	K01904//4-coumarate--CoA ligase [EC:6.2.1.12]	gi|351720722|ref|NP_001236418.1|//4-coumarate--CoA ligase 1 [Glycine max]
100808690	1874	3.01675	0.000425284	Up	1.48e-05	LOC100808690	NA	GO:0005506//iron ion binding;GO:0016491//oxidoreductase activity	NA	K20667//null	gi|356528398|ref|XP_003532790.1|//PREDICTED: beta-amyrin 28-oxidase-like [Glycine max]
100786181	1673	3.42411	0.000284267	Up	9.32e-06	LOC100786181	NA	GO:0016740//transferase activity	NA	K09833//homogentisate phytyltransferase / homogentisate geranylgeranyltransferase [EC:2.5.1.115 2.5.1.116]	gi|356548403|ref|XP_003542591.1|//PREDICTED: glycinol 4-dimethylallyltransferase-like isoform X1 [Glycine max];gi|571498404|ref|XP_006594208.1|//PREDICTED: glycinol 4-dimethylallyltransferase-like isoform X2 [Glycine max]
100807925	1958	-1.0612	0.0386121	Down	0.00369196	LOC100807925	NA	NA	NA	K06236//collagen, type I, alpha;K14491//two-component response regulator ARR-B family;K03921//acyl-[acyl-carrier-protein] desaturase [EC:1.14.19.2 1.14.19.11 1.14.19.26]	gi|356513919|ref|XP_003525655.1|//PREDICTED: uncharacterized protein LOC100807925 [Glycine max]
100170713	939	1.51202	7.76e-11	Up	4.26e-13	NAC19	NA	GO:0001071//nucleic acid binding transcription factor activity;GO:0003676//nucleic acid binding	GO:0009738//abscisic acid-activated signaling pathway;GO:0006950//response to stress	K12581//CCR4-NOT transcription complex subunit 7/8;K03094//S-phase kinase-associated protein 1;K13126//polyadenylate-binding protein;K05941//glutathione gamma-glutamylcysteinyltransferase [EC:2.3.2.15];K01054//acylglycerol lipase [EC:3.1.1.23]	gi|363814561|ref|NP_001242756.1|//NAC domain protein [Glycine max]
100778800	1951	-1.02564	8.84e-08	Down	9.41e-10	LOC100778800	NA	NA	NA	NA	gi|356501144|ref|XP_003519388.1|//PREDICTED: probable zinc metalloprotease EGY2, chloroplastic [Glycine max]
100804847	2849	-2.32364	0.0100309	Down	0.000649968	LOC100804847	NA	GO:0004175//endopeptidase activity;GO:0005515//protein binding	GO:0044092//negative regulation of molecular function;GO:0019538//protein metabolic process	K04733//interleukin-1 receptor-associated kinase 4 [EC:2.7.11.1];K11262//acetyl-CoA carboxylase / biotin carboxylase 1 [EC:6.4.1.2 6.3.4.14];K13199//plasminogen activator inhibitor 1 RNA-binding protein;K12663//Delta(3,5)-Delta(2,4)-dienoyl-CoA isomerase [EC:5.3.3.-];K01183//chitinase [EC:3.2.1.14]	gi|356535933|ref|XP_003536496.1|//PREDICTED: subtilisin-like protease SBT1.7 [Glycine max]
BGI_novel_G000387	2340	4.31207	5.03e-10	Up	3.22e-12	NA	NA	GO:0008270//zinc ion binding;GO:0016491//oxidoreductase activity	GO:0055114//oxidation-reduction process	K18980//2-methylene-furan-3-one reductase [EC:1.3.1.105]	gi|734416692|gb|KHN38571.1|//Quinone oxidoreductase-like protein, chloroplastic [Glycine soja]
100797662	1331	4.72389	6.2e-09	Up	5.04e-11	LOC100797662	NA	GO:0000166//nucleotide binding;GO:0003824//catalytic activity	NA	K05894//12-oxophytodienoic acid reductase [EC:1.3.1.42]	gi|359806188|ref|NP_001241458.1|//uncharacterized protein LOC100797662 [Glycine max]
100500299	860	-1.51572	0.0112427	Down	0.000746505	LOC100500299	NA	GO:0046914//transition metal ion binding	NA	K19041//E3 ubiquitin-protein ligase RNF38/44 [EC:2.3.2.27]	gi|955322879|ref|XP_006580943.2|//PREDICTED: uncharacterized protein LOC100500299 isoform X1 [Glycine max]
100800760	2945	1.93784	0.00260328	Up	0.000127721	LOC100800760	NA	NA	NA	K04733//interleukin-1 receptor-associated kinase 4 [EC:2.7.11.1]	gi|356536747|ref|XP_003536897.1|//PREDICTED: probable LRR receptor-like serine/threonine-protein kinase RKF3 [Glycine max]
100776749	1115	-1.01552	8.57e-05	Down	2.35e-06	LOC100776749	GO:0043231//intracellular membrane-bounded organelle;GO:0005634//nucleus	GO:0003677//DNA binding;GO:0003700//transcription factor activity, sequence-specific DNA binding;GO:0001071//nucleic acid binding transcription factor activity;GO:0046983//protein dimerization activity	GO:0006355//regulation of transcription, DNA-templated;GO:0006351//transcription, DNA-templated	K09260//MADS-box transcription enhancer factor 2A	gi|358248380|ref|NP_001239872.1|//MADS-box protein SVP-like [Glycine max];gi|947104548|gb|KRH52931.1|//hypothetical protein GLYMA_06G095700 [Glycine max];gi|955322942|ref|XP_014631626.1|//PREDICTED: uncharacterized protein LOC100776749 isoform X1 [Glycine max];gi|955322946|ref|XP_014631628.1|//PREDICTED: uncharacterized protein LOC100776749 isoform X2 [Glycine max]
100306661	634	1.26731	4.33e-07	Up	5.6e-09	LOC100306661	NA	NA	NA	NA	NA
100797727	2062	1.09323	0.000815137	Up	3.19e-05	LOC100797727	NA	NA	NA	K19042//E3 ubiquitin-protein ligase BOI and related proteins [EC:2.3.2.27]	gi|571436237|ref|XP_006573702.1|//PREDICTED: probable BOI-related E3 ubiquitin-protein ligase 2 [Glycine max]
100783377	3944	1.78937	0.0260614	Up	0.002198	LOC100783377	GO:0016021//integral component of membrane	GO:0005524//ATP binding;GO:0016887//ATPase activity	GO:0006810//transport	K05681//ATP-binding cassette, subfamily G (WHITE), member 2	gi|955329638|ref|XP_014633170.1|//PREDICTED: pleiotropic drug resistance protein 1-like isoform X2 [Glycine max];gi|356519409|ref|XP_003528365.1|//PREDICTED: pleiotropic drug resistance protein 1-like isoform X1 [Glycine max];gi|593267082|ref|XP_007135719.1|//hypothetical protein PHAVU_010G152500g [Phaseolus vulgaris]
100807817	1701	2.34885	0.0117883	Up	0.0007914	LOC100807817	GO:0031224//intrinsic component of membrane;GO:0030313//cell envelope	GO:0005231//excitatory extracellular ligand-gated ion channel activity;GO:0008066//glutamate receptor activity	GO:0006810//transport	K05387//glutamate receptor, ionotropic, plant	gi|363807790|ref|NP_001242434.1|//uncharacterized protein LOC100807817 precursor [Glycine max]
100305586	724	1.28275	0.0130538	Up	0.000910015	LOC100305586	NA	NA	NA	K11254//histone H4	gi|470116831|ref|XP_004294578.1|//PREDICTED: histone H4-like [Fragaria vesca subsp. vesca]
100781642	2950	2.66697	6.29e-06	Up	1.15e-07	LOC100781642	GO:0031224//intrinsic component of membrane	GO:0005267//potassium channel activity	GO:0030001//metal ion transport	K05391//cyclic nucleotide gated channel, other eukaryote;K04908//potassium voltage-gated channel Eag-related subfamily H member 5	gi|947054292|gb|KRH03745.1|//hypothetical protein GLYMA_17G118300 [Glycine max]
100805759	2129	2.19607	0.00137478	Up	5.98e-05	LOC100805759	NA	NA	NA	K04733//interleukin-1 receptor-associated kinase 4 [EC:2.7.11.1]	gi|571559980|ref|XP_006604793.1|//PREDICTED: calmodulin-binding protein 60 D isoform X2 [Glycine max];gi|571559977|ref|XP_006604792.1|//PREDICTED: calmodulin-binding protein 60 D isoform X1 [Glycine max]
100788713	892	2.46662	0.0115008	Up	0.000766825	LOC100788713	GO:0016021//integral component of membrane;GO:0005886//plasma membrane	NA	GO:0006979//response to oxidative stress	K14006//protein transport protein SEC23	gi|359806549|ref|NP_001241518.1|//uncharacterized protein LOC100788713 [Glycine max]
BGI_novel_G003206	1287	-2.21353	1.97e-07	Down	2.33e-09	NA	NA	NA	NA	K07213//copper chaperone	gi|734332988|gb|KHN07560.1|//hypothetical protein glysoja_019667 [Glycine soja]
100792389	1915	-1.64744	3.01e-10	Down	1.82e-12	LOC100792389	GO:0016021//integral component of membrane	NA	NA	K14209//solute carrier family 36 (proton-coupled amino acid transporter)	gi|593328064|ref|XP_007137459.1|//hypothetical protein PHAVU_009G128500g [Phaseolus vulgaris];gi|356518563|ref|XP_003527948.1|//PREDICTED: amino acid permease 3 [Glycine max]
100819809	1492	5.39083	8.47e-13	Up	3.21e-15	LOC100819809	NA	GO:0003824//catalytic activity	GO:0008152//metabolic process	K11147//dehydrogenase/reductase SDR family member 4 [EC:1.1.-.-];K00059//3-oxoacyl-[acyl-carrier protein] reductase [EC:1.1.1.100]	gi|356505868|ref|XP_003521711.1|//PREDICTED: glucose and ribitol dehydrogenase homolog 1-like [Glycine max]
100820217	3548	-1.33806	0.0296839	Down	0.002622	LOC100820217	NA	NA	NA	K20241//WD repeat-containing protein 44	gi|571493566|ref|XP_006592590.1|//PREDICTED: WD repeat-containing protein 44-like isoform X2 [Glycine max];gi|571493564|ref|XP_006592589.1|//PREDICTED: WD repeat-containing protein 44-like isoform X1 [Glycine max];gi|571493568|ref|XP_006592591.1|//PREDICTED: WD repeat-containing protein 44-like isoform X3 [Glycine max]
100789386	1798	3.02558	1.04e-05	Up	2.01e-07	CYP82A3	GO:0044464//cell part	GO:0005506//iron ion binding;GO:0016491//oxidoreductase activity	GO:0008152//metabolic process	K00512//steroid 17alpha-monooxygenase / 17alpha-hydroxyprogesterone aldolase [EC:1.14.14.19 4.1.2.30];K07408//cytochrome P450, family 1, subfamily A, polypeptide 1 [EC:1.14.14.1]	gi|359806338|ref|NP_001240972.1|//cytochrome P450 82A3 [Glycine max]
100800502	1290	1.18295	6.51e-10	Up	4.31e-12	LOC100800502	NA	NA	NA	K01061//carboxymethylenebutenolidase [EC:3.1.1.45]	gi|356521931|ref|XP_003529603.1|//PREDICTED: endo-1,3;1,4-beta-D-glucanase [Glycine max]
BGI_novel_G002368	1612	-1.01064	7.19e-06	Down	1.33e-07	NA	NA	NA	NA	NA	gi|947062003|gb|KRH11264.1|//hypothetical protein GLYMA_15G097900 [Glycine max]
100818571	2668	-1.03372	0.016823	Down	0.00125628	LOC100818571	NA	GO:0016759//cellulose synthase activity	NA	K20887//null	gi|356571638|ref|XP_003553983.1|//PREDICTED: xyloglucan glycosyltransferase 4-like [Glycine max]
100805314	1414	-1.07822	0.0149326	Down	0.00107985	LOC100805314	NA	GO:0016787//hydrolase activity	GO:0044238//primary metabolic process	K10396//kinesin family member 5;K01206//alpha-L-fucosidase [EC:3.2.1.51]	gi|363807552|ref|NP_001242659.1|//uncharacterized protein LOC100805314 precursor [Glycine max]
100800056	1170	2.40752	0.0148542	Up	0.00107198	LOC100800056	NA	NA	NA	K12581//CCR4-NOT transcription complex subunit 7/8;K13126//polyadenylate-binding protein;K01054//acylglycerol lipase [EC:3.1.1.23]	gi|356503823|ref|XP_003520702.1|//PREDICTED: NAC domain-containing protein 90-like [Glycine max]
100786628	2909	1.64665	0.000716491	Up	2.74e-05	LOC100786628	NA	NA	NA	NA	gi|356534852|ref|XP_003535965.1|//PREDICTED: uncharacterized protein LOC100786628 [Glycine max]
100810397	2251	-1.45814	4.49e-05	Down	1.12e-06	LOC100810397	NA	GO:0016868//intramolecular transferase activity, phosphotransferases	GO:0044238//primary metabolic process	NA	gi|356576034|ref|XP_003556140.1|//PREDICTED: phosphomannomutase/phosphoglucomutase [Glycine max]
100801121	1996	-1.27078	0.0315616	Down	0.00282844	LOC100801121	NA	NA	NA	K15397//3-ketoacyl-CoA synthase [EC:2.3.1.199]	gi|356535919|ref|XP_003536489.1|//PREDICTED: 3-ketoacyl-CoA synthase 11-like [Glycine max]
BGI_novel_G001421	970	4.15437	1.04e-07	Up	1.14e-09	NA	NA	NA	NA	K14611//solute carrier family 23 (nucleobase transporter), member 1/2;K08234//glyoxylase I family protein	gi|734435511|gb|KHN47772.1|//hypothetical protein glysoja_029190 [Glycine soja]
100792803	2257	2.06674	0.0368859	Up	0.00347358	LOC100792803	NA	GO:0032559//adenyl ribonucleotide binding;GO:0004672//protein kinase activity	GO:0006464//cellular protein modification process;GO:0009056//catabolic process	K04733//interleukin-1 receptor-associated kinase 4 [EC:2.7.11.1]	gi|356531931|ref|XP_003534529.1|//PREDICTED: wall-associated receptor kinase-like 2 [Glycine max]
102665934	800	3.32826	8.84e-16	Up	2.18e-18	LOC102665934	NA	NA	NA	NA	gi|955363145|ref|XP_006595841.2|//PREDICTED: cysteine-rich and transmembrane domain-containing protein B-like [Glycine max]
100816170	1603	-1.05542	0.0358987	Down	0.00335293	LOC100816170	NA	NA	NA	K01184//polygalacturonase [EC:3.2.1.15];K01213//galacturan 1,4-alpha-galacturonidase [EC:3.2.1.67]	gi|571473794|ref|XP_006586032.1|//PREDICTED: probable polygalacturonase [Glycine max]
100527097	662	4.41562	1.07e-07	Up	1.18e-09	LOC100527097	NA	NA	GO:0006950//response to stress	NA	gi|351726232|ref|NP_001238655.1|//uncharacterized protein LOC100527097 [Glycine max]
100788770	1979	-1.35	1.02e-08	Down	8.82e-11	LOC100788770	GO:0016021//integral component of membrane	NA	NA	NA	gi|571481946|ref|XP_006588810.1|//PREDICTED: uncharacterized protein LOC100788770 [Glycine max]
100786140	1369	2.75581	0.00648839	Up	0.000379235	LOC100786140	GO:0043231//intracellular membrane-bounded organelle	GO:0003677//DNA binding;GO:0001071//nucleic acid binding transcription factor activity	GO:0006351//transcription, DNA-templated	K09419//heat shock transcription factor, other eukaryote	gi|356572024|ref|XP_003554170.1|//PREDICTED: heat stress transcription factor B-3-like isoform X1 [Glycine max];gi|571557059|ref|XP_006604353.1|//PREDICTED: heat stress transcription factor B-3-like isoform X2 [Glycine max]
100816359	1753	-1.0683	0.0292707	Down	0.00256671	LOC100816359	NA	NA	NA	NA	gi|950931169|ref|XP_014506319.1|//PREDICTED: probable membrane-associated kinase regulator 6 isoform X1 [Vigna radiata var. radiata]
100778993	2086	2.29853	0.000818876	Up	3.21e-05	LOC100778993	NA	NA	NA	K08235//xyloglucan:xyloglucosyl transferase [EC:2.4.1.207]	gi|571545566|ref|XP_003552017.2|//PREDICTED: probable xyloglucan endotransglucosylase/hydrolase protein 33 [Glycine max]
100816235	1897	2.01768	0.0337516	Up	0.00310034	LOC100816235	NA	NA	NA	K14209//solute carrier family 36 (proton-coupled amino acid transporter);K15015//solute carrier family 32 (vesicular inhibitory amino acid transporter)	gi|356536800|ref|XP_003536922.1|//PREDICTED: GABA transporter 1-like [Glycine max]
100816254	2076	1.11252	0.0491046	Up	0.00509754	LOC100816254	NA	GO:0004674//protein serine/threonine kinase activity;GO:0032559//adenyl ribonucleotide binding	GO:0006464//cellular protein modification process;GO:0023052//signaling	K07198//5'-AMP-activated protein kinase, catalytic alpha subunit [EC:2.7.11.11]	gi|571490133|ref|XP_003538498.2|//PREDICTED: CBL-interacting protein kinase 2-like [Glycine max]
100777869	1649	5.10049	6.45e-14	Up	2.13e-16	LOC100777869	NA	GO:0016639//oxidoreductase activity, acting on the CH-NH2 group of donors, NAD or NADP as acceptor	GO:0019752//carboxylic acid metabolic process	K00261//glutamate dehydrogenase (NAD(P)+) [EC:1.4.1.3]	gi|356559551|ref|XP_003548062.1|//PREDICTED: glutamate dehydrogenase 1 [Glycine max]
100776878	1652	4.46524	1.26e-07	Up	1.41e-09	CYP93A1	GO:0031224//intrinsic component of membrane	GO:0005506//iron ion binding;GO:0016491//oxidoreductase activity	GO:0008152//metabolic process	K00512//steroid 17alpha-monooxygenase / 17alpha-hydroxyprogesterone aldolase [EC:1.14.14.19 4.1.2.30];K13261//3,9-dihydroxypterocarpan 6a-monooxygenase [EC:1.14.13.28];K07408//cytochrome P450, family 1, subfamily A, polypeptide 1 [EC:1.14.14.1]	gi|359806094|ref|NP_001241186.1|//3,9-dihydroxypterocarpan 6A-monooxygenase [Glycine max]
547660	1357	3.42044	2.35e-06	Up	3.79e-08	LOC547660	NA	GO:0048037//cofactor binding	GO:0008152//metabolic process	K13265//vestitone reductase [EC:1.1.1.348]	gi|351725017|ref|NP_001236054.1|//2'-hydroxydihydrodaidzein reductase [Glycine max]
100797927	2896	-1.56378	2.93e-10	Down	1.76e-12	LOC100797927	GO:0005887//integral component of plasma membrane	GO:0005249//voltage-gated potassium channel activity	GO:0071805//potassium ion transmembrane transport;GO:0042391//regulation of membrane potential	K04908//potassium voltage-gated channel Eag-related subfamily H member 5;K08867//WNK lysine deficient protein kinase [EC:2.7.11.1];K04956//null	gi|955308612|ref|XP_014625030.1|//PREDICTED: potassium channel SKOR-like isoform X2 [Glycine max];gi|356499077|ref|XP_003518370.1|//PREDICTED: potassium channel SKOR-like isoform X1 [Glycine max]
100787767	1257	1.09057	0.0424036	Up	0.00419346	LOC100787767	NA	NA	NA	NA	gi|356513014|ref|XP_003525209.1|//PREDICTED: uncharacterized protein LOC100787767 [Glycine max]
100811222	1449	-2.9926	0.00220638	Down	0.000105324	LOC100811222	NA	NA	NA	K05605//3-hydroxyisobutyryl-CoA hydrolase [EC:3.1.2.4]	gi|955374705|ref|XP_014624074.1|//PREDICTED: probable 3-hydroxyisobutyryl-CoA hydrolase 2 [Glycine max]
106798029	1952	-1.09004	0.0466047	Down	0.00475267	LOC106798029	NA	NA	NA	K07870//Ras homolog gene family, member T1;K10581//ubiquitin-conjugating enzyme E2 O [EC:2.3.2.24]	gi|947117104|gb|KRH65353.1|//hypothetical protein GLYMA_03G029300 [Glycine max];gi|955310696|ref|XP_014628948.1|//PREDICTED: uncharacterized protein LOC106798029 isoform X1 [Glycine max];gi|955310698|ref|XP_014628949.1|//PREDICTED: uncharacterized protein LOC106798029 isoform X2 [Glycine max];gi|734316970|gb|KHN02452.1|//F-box/kelch-repeat protein SKIP25 [Glycine soja];gi|955310702|ref|XP_0146289…
100810928	798	1.50843	0.028491	Up	0.0024756	LOC100810928	NA	NA	NA	NA	gi|359806158|ref|NP_001241197.1|//uncharacterized protein LOC100810928 [Glycine max]
100808003	2038	-2.34311	0.0101018	Down	0.000657241	LOC100808003	NA	NA	NA	K01681//aconitate hydratase [EC:4.2.1.3];K13422//transcription factor MYC2	gi|955336615|ref|XP_014634637.1|//PREDICTED: transcription factor bHLH25-like [Glycine max]
100793330	1204	1.09892	0.00540592	Up	0.000305084	LOC100793330	NA	GO:0016209//antioxidant activity;GO:0005506//iron ion binding;GO:0003824//catalytic activity	GO:0008152//metabolic process;GO:0006950//response to stress	K00430//peroxidase [EC:1.11.1.7]	gi|574584444|ref|NP_001276309.1|//peroxidase 17-like precursor [Glycine max]
100785397	1053	2.31579	0.000520044	Up	1.89e-05	LOC100785397	NA	GO:0004553//hydrolase activity, hydrolyzing O-glycosyl compounds	GO:0006026//aminoglycan catabolic process	K20547//null	gi|955305536|ref|XP_014619576.1|//PREDICTED: chitinase 10-like [Glycine max]
BGI_novel_G003049	1525	1.65264	0.029267	Up	0.00256568	NA	NA	NA	NA	NA	gi|734367889|gb|KHN18535.1|//hypothetical protein glysoja_006948 [Glycine soja]
100786741	2716	1.68592	0.0482622	Up	0.00497869	LOC100786741	NA	NA	GO:0006810//transport	NA	gi|955373582|ref|XP_003547106.2|//PREDICTED: oligopeptide transporter 4-like [Glycine max]
100807284	1404	1.92828	0.0300516	Up	0.00266198	LOC100807284	NA	NA	NA	NA	gi|734349288|gb|KHN12093.1|//hypothetical protein glysoja_039383 [Glycine soja]
100527189	650	3.73727	7.38e-06	Up	1.38e-07	LOC100527189	NA	NA	NA	K19327//anoctamin-10	gi|351721573|ref|NP_001236190.1|//uncharacterized protein LOC100527189 [Glycine max]
100306640	812	1.0723	0.000111594	Up	3.2e-06	LOC100306640	NA	NA	NA	NA	gi|351722045|ref|NP_001237998.1|//uncharacterized protein LOC100306640 [Glycine max]
100792684	553	-2.31236	7.05e-05	Down	1.87e-06	LOC100792684	NA	NA	NA	NA	gi|947047035|gb|KRG96664.1|//hypothetical protein GLYMA_19G224800 [Glycine max]
100784912	2040	1.66026	0.0180376	Up	0.00136959	LOC100784912	NA	GO:0016160//amylase activity;GO:0043167//ion binding	GO:0005976//polysaccharide metabolic process	K01177//beta-amylase [EC:3.2.1.2]	gi|356541318|ref|XP_003539125.1|//PREDICTED: beta-amylase 3, chloroplastic [Glycine max]
100804257	1671	3.7748	2.52e-05	Up	5.66e-07	LOC100804257	GO:0031224//intrinsic component of membrane	NA	GO:0051234//establishment of localization	K15102//solute carrier family 25 (mitochondrial phosphate transporter), member 3	gi|356559484|ref|XP_003548029.1|//PREDICTED: mitochondrial phosphate carrier protein 3, mitochondrial-like [Glycine max]
100809630	1850	1.72756	0.00428548	Up	0.000230605	LOC100809630	NA	GO:0016647//oxidoreductase activity, acting on the CH-NH group of donors, oxygen as acceptor	GO:0008152//metabolic process	K13366//polyamine oxidase [EC:1.5.3.14 1.5.3.16 1.5.3.-]	gi|356531655|ref|XP_003534392.1|//PREDICTED: polyamine oxidase 1-like [Glycine max]
100782253	1562	-2.38536	3.43e-11	Down	1.75e-13	LOC100782253	NA	GO:0016706//oxidoreductase activity, acting on paired donors, with incorporation or reduction of molecular oxygen, 2-oxoglutarate as one donor, and incorporation of one atom each of oxygen into both donors	GO:0008152//metabolic process	K00475//naringenin 3-dioxygenase [EC:1.14.11.9];K18054//2'-deoxymugineic-acid 2'-dioxygenase / mugineic-acid 3-dioxygenase [EC:1.14.11.24 1.14.11.25]	gi|571451857|ref|XP_006578869.1|//PREDICTED: 1-aminocyclopropane-1-carboxylate oxidase 5-like [Glycine max]
100802394	1564	1.35642	0.0189821	Up	0.00146143	LOC100802394	GO:0043234//protein complex	GO:0043169//cation binding;GO:0004721//phosphoprotein phosphatase activity	GO:0006464//cellular protein modification process	K01102//pyruvate dehydrogenase phosphatase [EC:3.1.3.43]	gi|571487373|ref|XP_006590641.1|//PREDICTED: probable protein phosphatase 2C 63 isoform X2 [Glycine max];gi|356540647|ref|XP_003538798.1|//PREDICTED: probable protein phosphatase 2C 78 isoform X1 [Glycine max]
BGI_novel_G002858	1356	-2.71669	1.16e-06	Down	1.68e-08	NA	NA	GO:0004177//aminopeptidase activity;GO:0008237//metallopeptidase activity;GO:0008270//zinc ion binding	GO:0006508//proteolysis	K08776//puromycin-sensitive aminopeptidase [EC:3.4.11.-]	gi|947056690|gb|KRH06096.1|//hypothetical protein GLYMA_16G004500 [Glycine max]
100792511	1814	2.40942	0.019641	Up	0.00152724	LOC100792511	NA	GO:0016746//transferase activity, transferring acyl groups	NA	K19747//BAHD acyltransferase [EC:2.3.1.-]	gi|83853812|gb|ABC47845.1|//N-hydroxycinnamoyl/benzoyltransferase 3 [Glycine max]
100795679	1668	3.90227	2.97e-06	Up	4.97e-08	LOC100795679	NA	GO:0016746//transferase activity, transferring acyl groups	NA	K19747//BAHD acyltransferase [EC:2.3.1.-]	gi|734322434|gb|KHN04489.1|//Putative acetyltransferase, partial [Glycine soja]
100527181	539	-1.03249	0.0010283	Down	4.21e-05	LOC100527181	GO:0015630//microtubule cytoskeleton	NA	GO:0009987//cellular process	K10418//dynein light chain LC8-type	gi|351725823|ref|NP_001236082.1|//uncharacterized protein LOC100527181 [Glycine max]
100781249	2477	-1.45739	0.000142112	Down	4.24e-06	LOC100781249	NA	NA	NA	K04733//interleukin-1 receptor-associated kinase 4 [EC:2.7.11.1];K13199//plasminogen activator inhibitor 1 RNA-binding protein;K01183//chitinase [EC:3.2.1.14]	gi|356559732|ref|XP_003548151.1|//PREDICTED: subtilisin-like protease SBT1.7 [Glycine max]
732545	924	2.88782	0.000243868	Up	7.84e-06	CHI1B1	NA	GO:0016872//intramolecular lyase activity	GO:0009699//phenylpropanoid biosynthetic process;GO:0006575//cellular modified amino acid metabolic process	K01859//chalcone isomerase [EC:5.5.1.6]	gi|351723101|ref|NP_001236755.1|//chalcone--flavonone isomerase 1B-1 [Glycine max]
106797192	902	2.53543	0.012226	Up	0.0008308	LOC106797192	NA	NA	NA	K20513//ferruginol synthase [EC:1.14.13.190];K20556//null	gi|955386384|ref|XP_014626780.1|//PREDICTED: geraniol 8-hydroxylase-like [Glycine max]
100787980	2202	1.5043	0.000382725	Up	1.31e-05	LOC100787980	GO:0005576//extracellular region	GO:0004650//polygalacturonase activity	GO:0005975//carbohydrate metabolic process;GO:0071555//cell wall organization	K01184//polygalacturonase [EC:3.2.1.15]	gi|356520375|ref|XP_003528838.1|//PREDICTED: probable polygalacturonase [Glycine max];gi|593687781|ref|XP_007144550.1|//hypothetical protein PHAVU_007G165300g [Phaseolus vulgaris]
BGI_novel_G002104	3869	-1.34486	5.84e-05	Down	1.51e-06	NA	NA	NA	NA	K12129//pseudo-response regulator 7	gi|734327143|gb|KHN05700.1|//Two-component response regulator-like PRR37 [Glycine soja]
100799162	1267	4.08063	1.27e-11	Up	5.89e-14	LOC100799162	NA	GO:0016209//antioxidant activity;GO:0005506//iron ion binding;GO:0003824//catalytic activity	GO:0042743//hydrogen peroxide metabolic process;GO:0006950//response to stress	K00430//peroxidase [EC:1.11.1.7]	gi|571479687|ref|XP_003534655.2|//PREDICTED: cationic peroxidase 1-like [Glycine max]
100805357	1662	-1.26587	0.0122701	Down	0.00083577	LOC100805357	NA	NA	NA	K19355//mannan endo-1,4-beta-mannosidase [EC:3.2.1.78]	gi|571479629|ref|XP_003534636.2|//PREDICTED: mannan endo-1,4-beta-mannosidase 6-like [Glycine max]
BGI_novel_G002932	620	-2.10265	0.0139322	Down	0.00098871	NA	GO:0005634//nucleus	GO:0003677//DNA binding	NA	NA	gi|734346660|gb|KHN11104.1|//hypothetical protein glysoja_033658 [Glycine soja]
100794209	1302	3.82811	9.72e-07	Up	1.39e-08	LOC100794209	NA	GO:0048037//cofactor binding	GO:0008152//metabolic process	K13265//vestitone reductase [EC:1.1.1.348]	gi|363806720|ref|NP_001242270.1|//uncharacterized protein LOC100794209 [Glycine max]
100810797	968	3.20356	2.49e-05	Up	5.58e-07	LOC100810797	NA	NA	NA	NA	gi|356520457|ref|XP_003528878.1|//PREDICTED: BON1-associated protein 2-like [Glycine max]
BGI_novel_G000392	4570	-1.33967	0.00036096	Down	1.23e-05	NA	NA	NA	NA	K14409//protein SMG7	gi|947125337|gb|KRH73543.1|//hypothetical protein GLYMA_02G279500 [Glycine max]
100787091	1314	3.28093	0.000441904	Up	1.55e-05	LOC100787091	NA	NA	NA	K09286//EREBP-like factor	gi|356518848|ref|XP_003528089.1|//PREDICTED: ethylene-responsive transcription factor ERF114-like [Glycine max]
100804978	1007	4.70286	1.83e-21	Up	2.56e-24	LOC100804978	NA	NA	NA	K03239//translation initiation factor eIF-2B subunit alpha	gi|356497269|ref|XP_003517483.1|//PREDICTED: protein LURP-one-related 17-like [Glycine max]
100818471	2701	-1.8285	2.38e-16	Down	5.39e-19	LOC100818471	NA	GO:0005524//ATP binding;GO:0004672//protein kinase activity	GO:0006468//protein phosphorylation;GO:0006950//response to stress	K17609//nucleoredoxin [EC:1.8.1.8]	gi|571464159|ref|XP_006582976.1|//PREDICTED: U-box domain-containing protein 52-like isoform X5 [Glycine max];gi|571464161|ref|XP_006582977.1|//PREDICTED: U-box domain-containing protein 35-like isoform X6 [Glycine max];gi|571464157|ref|XP_006582975.1|//PREDICTED: U-box domain-containing protein 35-like isoform X4 [Glycine max];gi|571464155|ref|XP_006582974.1|//PREDICTED: U-box domain-containing …
100788343	1958	1.42209	0.0292746	Up	0.00256776	LOC100788343	NA	GO:0005506//iron ion binding;GO:0016712//oxidoreductase activity, acting on paired donors, with incorporation or reduction of molecular oxygen, reduced flavin or flavoprotein as one donor, and incorporation of one atom of oxygen	GO:0008152//metabolic process	K15401//fatty acid omega-hydroxylase [EC:1.14.-.-]	gi|571511444|ref|XP_003544876.2|//PREDICTED: cytochrome P450 86A1-like [Glycine max]
BGI_novel_G002816	2636	-1.17459	0.0468997	Down	0.00479292	NA	NA	GO:0008270//zinc ion binding	GO:0006355//regulation of transcription, DNA-templated	K17604//zinc finger SWIM domain-containing protein 3;K13963//serpin B	gi|734416196|gb|KHN38124.1|//Protein FAR1-RELATED SEQUENCE 3 [Glycine soja]
100804431	2185	1.97619	0.00886255	Up	0.00055782	LOC100804431	NA	GO:0016645//oxidoreductase activity, acting on the CH-NH group of donors;GO:0050662//coenzyme binding	GO:0006725//cellular aromatic compound metabolic process	K00279//cytokinin dehydrogenase [EC:1.5.99.12]	gi|356558359|ref|XP_003547474.1|//PREDICTED: cytokinin dehydrogenase 3-like [Glycine max]
100809657	2244	2.27701	2.78e-12	Up	1.14e-14	LOC100809657	NA	NA	NA	K14638//solute carrier family 15 (peptide/histidine transporter), member 3/4	gi|356567570|ref|XP_003551991.1|//PREDICTED: protein NRT1/ PTR FAMILY 2.13-like [Glycine max]
100780393	3132	-1.04312	0.00011406	Down	3.28e-06	LOC100780393	GO:0005634//nucleus	GO:0003677//DNA binding	GO:0006355//regulation of transcription, DNA-templated;GO:0009734//auxin-activated signaling pathway	K14486//auxin response factor	gi|955308559|ref|XP_014624943.1|//PREDICTED: auxin response factor 8-like isoform X1 [Glycine max];gi|955308562|ref|XP_014624944.1|//PREDICTED: auxin response factor 8-like isoform X3 [Glycine max];gi|571441516|ref|XP_006575466.1|//PREDICTED: auxin response factor 8-like isoform X2 [Glycine max]
548031	1117	3.25908	0.000504484	Up	1.82e-05	LOC548031	NA	GO:0016765//transferase activity, transferring alkyl or aryl (other than methyl) groups	NA	K00799//glutathione S-transferase [EC:2.5.1.18]	gi|351720732|ref|NP_001237698.1|//glutathione S-transferase GST 20 [Glycine max]
100811892	5016	1.44635	0.0368923	Up	0.00347685	LOC100811892	NA	NA	NA	K01530//phospholipid-translocating ATPase [EC:3.6.3.1]	gi|955302495|ref|XP_003516268.2|//PREDICTED: putative phospholipid-transporting ATPase 9 [Glycine max]
BGI_novel_G000248	1428	-1.17921	0.0052226	Down	0.000291985	NA	NA	NA	NA	K17911//beta-carotene isomerase [EC:5.2.1.14]	gi|947122189|gb|KRH70395.1|//hypothetical protein GLYMA_02G088200 [Glycine max]
100816848	1429	-2.5705	5.94e-07	Down	8.03e-09	LOC100816848	GO:0044464//cell part	NA	NA	K20628//null	gi|356553168|ref|XP_003544930.1|//PREDICTED: expansin-A8 [Glycine max]
102659913	3675	-1.98757	0.0274474	Down	0.00235193	LOC102659913	NA	NA	NA	K14972//PAX-interacting protein 1	gi|571559321|ref|XP_006604694.1|//PREDICTED: uncharacterized protein LOC102659913 [Glycine max]
100811700	2120	1.72406	0.00138301	Up	6.04e-05	LOC100811700	NA	GO:0016758//transferase activity, transferring hexosyl groups	NA	K14595//abscisate beta-glucosyltransferase [EC:2.4.1.263]	gi|356519727|ref|XP_003528521.1|//PREDICTED: abscisate beta-glucosyltransferase-like [Glycine max]
100787739	713	1.59159	0.0411072	Up	0.00401573	LOC100787739	NA	NA	NA	NA	gi|356507827|ref|XP_003522665.1|//PREDICTED: uncharacterized protein LOC100787739 [Glycine max]
100812688	1290	4.53869	4.52e-09	Up	3.53e-11	LOC100812688	NA	GO:0008171//O-methyltransferase activity;GO:0005515//protein binding	GO:0006730//one-carbon metabolic process	K13262//isoflavone-7-O-methyltransferase [EC:2.1.1.150]	gi|359806569|ref|NP_001241010.1|//uncharacterized protein LOC100812688 [Glycine max]
100783823	1764	1.69238	0.002514	Up	0.000122189	LOC100783823	NA	NA	NA	K10664//E3 ubiquitin-protein ligase ATL6/9/15/31/42/55 [EC:2.3.2.27]	gi|356504060|ref|XP_003520817.1|//PREDICTED: E3 ubiquitin-protein ligase ATL6 [Glycine max]
100803637	1275	5.9622	6.38e-23	Up	7.37e-26	LOC100803637	NA	GO:0016209//antioxidant activity;GO:0005506//iron ion binding;GO:0003824//catalytic activity	GO:0008152//metabolic process;GO:0006950//response to stress	K00430//peroxidase [EC:1.11.1.7]	gi|356509058|ref|XP_003523269.1|//PREDICTED: peroxidase P7-like [Glycine max]
100812118	700	-1.34054	1.4e-06	Down	2.09e-08	LOC100812118	NA	NA	NA	NA	gi|356499929|ref|XP_003518788.1|//PREDICTED: calvin cycle protein CP12-1, chloroplastic [Glycine max]
100817897	3204	2.10285	0.0432049	Up	0.00430076	LOC100817897	NA	NA	NA	K20283//golgin subfamily A member 4	gi|356546747|ref|XP_003541784.1|//PREDICTED: uncharacterized protein At4g38062-like [Glycine max]
100804467	635	2.29245	0.0278504	Up	0.00240392	LOC100804467	NA	NA	NA	NA	gi|947085112|gb|KRH33833.1|//hypothetical protein GLYMA_10G147900 [Glycine max]
100810498	3288	1.60597	0.00279065	Up	0.000138393	LOC100810498	NA	NA	NA	K16055//trehalose 6-phosphate synthase/phosphatase [EC:2.4.1.15 3.1.3.12]	gi|955380139|ref|XP_014625413.1|//PREDICTED: probable alpha,alpha-trehalose-phosphate synthase [UDP-forming] 11 [Glycine max]
BGI_novel_G001751	1719	-3.27962	0.000461864	Down	1.64e-05	NA	NA	NA	NA	NA	gi|734402771|gb|KHN32232.1|//hypothetical protein glysoja_042659 [Glycine soja]
100789739	1419	3.86352	2.12e-12	Up	8.49e-15	LOC100789739	NA	GO:0016701//oxidoreductase activity, acting on single donors with incorporation of molecular oxygen;GO:0016706//oxidoreductase activity, acting on paired donors, with incorporation or reduction of molecular oxygen, 2-oxoglutarate as one donor, and incorporation of one atom each of oxygen into both donors;GO:0046914//transition metal ion binding	GO:0008152//metabolic process	K04125//gibberellin 2-oxidase [EC:1.14.11.13]	gi|356549099|ref|XP_003542935.1|//PREDICTED: gibberellin 2-beta-dioxygenase-like [Glycine max]
100305983	764	1.2715	4.66e-05	Up	1.17e-06	LOC100305983	NA	NA	NA	K13436//pto-interacting protein 1 [EC:2.7.11.1]	gi|351734526|ref|NP_001235863.1|//uncharacterized protein LOC100305983 [Glycine max]
100805495	2333	2.55157	0.0113156	Up	0.000753116	LOC100805495	NA	NA	NA	NA	gi|571515187|ref|XP_006597215.1|//PREDICTED: uncharacterized protein LOC100805495 [Glycine max]
100793150	896	3.19869	1.07e-05	Up	2.1e-07	LOC100793150	NA	NA	NA	NA	gi|356564111|ref|XP_003550300.1|//PREDICTED: uncharacterized protein LOC100793150 [Glycine max]
100808232	1177	2.69326	0.0082188	Up	0.00050839	LOC100808232	NA	NA	NA	K09422//myb proto-oncogene protein, plant	gi|955348395|ref|XP_003538653.3|//PREDICTED: transcription repressor MYB6-like [Glycine max]
100803062	1164	1.39262	4.49e-05	Up	1.12e-06	LOC100803062	NA	NA	NA	NA	gi|356567716|ref|XP_003552063.1|//PREDICTED: uncharacterized protein At5g65660-like [Glycine max]
100806672	1418	1.5492	6.21e-06	Up	1.14e-07	LOC100806672	NA	GO:0046914//transition metal ion binding;GO:0003824//catalytic activity	GO:0008152//metabolic process	K05278//flavonol synthase [EC:1.14.11.23]	gi|356577029|ref|XP_003556632.1|//PREDICTED: flavonol synthase/flavanone 3-hydroxylase-like [Glycine max]
100301876	1648	2.36197	0.00299162	Up	0.000150378	LOC100301876	GO:0043231//intracellular membrane-bounded organelle	GO:0003676//nucleic acid binding	NA	K09422//myb proto-oncogene protein, plant	gi|571446231|ref|XP_006577035.1|//PREDICTED: transcription factor RAX2 [Glycine max]
547481	1243	1.45132	0.0129546	Up	0.000901092	1-3-1B	GO:0043231//intracellular membrane-bounded organelle	GO:0003676//nucleic acid binding	NA	K05674//ATP-binding cassette, subfamily C (CFTR/MRP), member 10;K01179//endoglucanase [EC:3.2.1.4];K08869//aarF domain-containing kinase;K12133//MYB-related transcription factor LHY;K17613//calcineurin-binding protein cabin-1	gi|351725743|ref|NP_001237103.1|//syringolide-induced protein 1-3-1B [Glycine max]
100794523	1242	2.77458	0.00122043	Up	5.19e-05	LOC100794523	GO:0044424//intracellular part	GO:0016701//oxidoreductase activity, acting on single donors with incorporation of molecular oxygen;GO:0046914//transition metal ion binding	GO:0006020//inositol metabolic process	K00469//inositol oxygenase [EC:1.13.99.1]	gi|359806962|ref|NP_001241072.1|//uncharacterized protein LOC100794523 [Glycine max];gi|955301320|ref|XP_014632632.1|//PREDICTED: uncharacterized protein LOC100794523 isoform X1 [Glycine max]
100787458	2646	2.33147	0.0198388	Up	0.00154651	LOC100787458	NA	NA	NA	NA	gi|356554266|ref|XP_003545469.1|//PREDICTED: uncharacterized protein LOC100787458 [Glycine max]
100305482	831	1.57782	0.000195622	Up	6.12e-06	LOC100305482	GO:0016020//membrane;GO:0009532//plastid stroma;GO:0042579//microbody	GO:0016646//oxidoreductase activity, acting on the CH-NH group of donors, NAD or NADP as acceptor;GO:0046914//transition metal ion binding	GO:0006970//response to osmotic stress;GO:0006952//defense response	K13436//pto-interacting protein 1 [EC:2.7.11.1]	gi|351724265|ref|NP_001236028.1|//uncharacterized protein LOC100305482 [Glycine max]
100818061	1725	-1.68208	0.000143187	Down	4.28e-06	LOC100818061	NA	GO:0016741//transferase activity, transferring one-carbon groups	GO:0008202//steroid metabolic process;GO:0006730//one-carbon metabolic process	K00559//sterol 24-C-methyltransferase [EC:2.1.1.41]	gi|356544297|ref|XP_003540590.1|//PREDICTED: cycloartenol-C-24-methyltransferase-like [Glycine max]
100818032	1436	-1.29516	3.93e-08	Down	3.79e-10	LOC100818032	GO:0031224//intrinsic component of membrane	NA	GO:0006810//transport	K09872//aquaporin PIP	gi|356539376|ref|XP_003538174.1|//PREDICTED: aquaporin PIP2-7 [Glycine max]
100804972	1642	2.99695	0.00214421	Up	0.000101633	LOC100804972	NA	NA	NA	NA	gi|571471072|ref|XP_006585197.1|//PREDICTED: probable inactive poly [ADP-ribose] polymerase SRO2 [Glycine max]
547828	836	6.0022	1.62e-22	Up	1.95e-25	GMPM1	NA	NA	GO:0007275//multicellular organism development	NA	gi|351723539|ref|NP_001238562.1|//18 kDa seed maturation protein [Glycine max]
100781400	1104	1.18318	3.22e-05	Up	7.59e-07	LOC100781400	NA	NA	NA	NA	gi|571463979|ref|XP_006582890.1|//PREDICTED: uncharacterized protein LOC100781400 isoform X1 [Glycine max];gi|363808222|ref|NP_001242233.1|//uncharacterized protein LOC100781400 [Glycine max]
100787440	1117	3.33176	5.26e-09	Up	4.22e-11	LOC100787440	NA	NA	NA	K08235//xyloglucan:xyloglucosyl transferase [EC:2.4.1.207];K14504//xyloglucan:xyloglucosyl transferase TCH4 [EC:2.4.1.207]	gi|356547533|ref|XP_003542166.1|//PREDICTED: xyloglucan endotransglucosylase/hydrolase protein 22 [Glycine max]
100802241	893	1.866	0.000550785	Up	2.01e-05	LOC100802241	NA	GO:0005488//binding	GO:0010876//lipid localization;GO:0051234//establishment of localization	NA	gi|356574410|ref|XP_003555341.1|//PREDICTED: non-specific lipid-transfer protein-like protein At2g13820 [Glycine max]
100807982	1434	1.31019	6.21e-05	Up	1.62e-06	LOC100807982	NA	GO:0046872//metal ion binding;GO:0016491//oxidoreductase activity	GO:0055114//oxidation-reduction process	K05278//flavonol synthase [EC:1.14.11.23]	gi|356525618|ref|XP_003531421.1|//PREDICTED: protein SRG1-like [Glycine max]
100817347	758	-1.22659	0.0145975	Down	0.00104523	LOC100817347	NA	NA	NA	K14488//SAUR family protein	gi|356544445|ref|XP_003540661.1|//PREDICTED: auxin-induced protein 6B-like [Glycine max]
100790549	896	2.52043	0.00420001	Up	0.000225187	LOC100790549	NA	NA	NA	K01870//isoleucyl-tRNA synthetase [EC:6.1.1.5];K19027//zinc finger FYVE domain-containing protein 26	gi|356504904|ref|XP_003521234.1|//PREDICTED: dirigent protein 22-like [Glycine max]
100811156	1129	-1.15492	1.71e-05	Down	3.62e-07	LOC100811156	NA	GO:0003824//catalytic activity	NA	K06966//uncharacterized protein	gi|920700950|gb|KOM44175.1|//hypothetical protein LR48_Vigan05g178000 [Vigna angularis]
100809946	7185	-1.04718	0.0296878	Down	0.00262404	LOC100809946	NA	GO:0043531//ADP binding;GO:0005524//ATP binding	GO:0006952//defense response	K13459//disease resistance protein RPS2	gi|571525226|ref|XP_006598927.1|//PREDICTED: uncharacterized protein LOC100811732 [Glycine max];gi|947057169|gb|KRH06575.1|//hypothetical protein GLYMA_16G031600 [Glycine max];gi|947057171|gb|KRH06577.1|//hypothetical protein GLYMA_16G031700 [Glycine max];gi|571525236|ref|XP_006598930.1|//PREDICTED: uncharacterized protein LOC100809946 isoform X1 [Glycine max]
100807596	1239	1.33911	0.00186238	Up	8.61e-05	LOC100807596	NA	NA	NA	NA	gi|356517860|ref|XP_003527604.1|//PREDICTED: uncharacterized protein LOC100807596 [Glycine max]
100782104	1135	2.67176	0.00558962	Up	0.000316663	LOC100782104	GO:0030312//external encapsulating structure;GO:0005576//extracellular region	GO:0016758//transferase activity, transferring hexosyl groups;GO:0016798//hydrolase activity, acting on glycosyl bonds	GO:0044042//glucan metabolic process	K08235//xyloglucan:xyloglucosyl transferase [EC:2.4.1.207]	gi|734380107|gb|KHN22712.1|//Putative xyloglucan endotransglucosylase/hydrolase protein 23 [Glycine soja]
100790938	3264	2.41681	0.0231749	Up	0.00189759	LOC100790938	NA	NA	NA	NA	gi|571492532|ref|XP_006592259.1|//PREDICTED: uncharacterized protein LOC100790938 isoform X1 [Glycine max]
100305430	3091	-1.04445	0.0331288	Down	0.00302256	LOC100305430	NA	GO:0032559//adenyl ribonucleotide binding;GO:0004672//protein kinase activity;GO:0004871//signal transducer activity	GO:0006464//cellular protein modification process	K04733//interleukin-1 receptor-associated kinase 4 [EC:2.7.11.1]	gi|955355766|ref|XP_014620622.1|//PREDICTED: receptor-like protein kinase isoform X1 [Glycine max]
100786538	3400	1.51431	0.000110181	Up	3.15e-06	LOC100786538	NA	NA	NA	K05643//ATP-binding cassette, subfamily A (ABC1), member 3	gi|356516766|ref|XP_003527064.1|//PREDICTED: ABC transporter A family member 2-like [Glycine max]
100810155	2917	1.58266	0.00479751	Up	0.000263233	LOC100810155	GO:0016021//integral component of membrane	GO:0015299//solute:proton antiporter activity	GO:1902600//hydrogen ion transmembrane transport	NA	gi|965614980|dbj|BAU00613.1|//hypothetical protein VIGAN_10222200 [Vigna angularis var. angularis];gi|571436552|ref|XP_006573800.1|//PREDICTED: cation/H(+) antiporter 18-like [Glycine max]
100777091	2229	1.56235	6.29e-05	Up	1.65e-06	LOC100777091	NA	NA	NA	K07466//replication factor A1	gi|356511809|ref|XP_003524615.1|//PREDICTED: replication protein A 70 kDa DNA-binding subunit B-like [Glycine max]
547742	1817	1.94116	0.00498514	Up	0.00027533	LOC547742	NA	GO:0032559//adenyl ribonucleotide binding;GO:0004672//protein kinase activity	GO:0006464//cellular protein modification process	K06632//wee1-like protein kinase [EC:2.7.11.1]	gi|351728095|ref|NP_001237183.1|//wee1 [Glycine max]
547638	2479	-1.51331	0.00221828	Down	0.000105946	LOC547638	GO:0044425//membrane part	GO:0032559//adenyl ribonucleotide binding;GO:0004872//receptor activity	GO:0012501//programmed cell death;GO:0006952//defense response;GO:0023052//signaling	K03283//heat shock 70kDa protein 1/8;K00695//sucrose synthase [EC:2.4.1.13]	gi|351722777|ref|NP_001235720.1|//resistance protein KR3 [Glycine max]
100790752	1948	-1.03314	0.00040974	Down	1.42e-05	LOC100790752	NA	NA	NA	K04628//2-hydroxyacylsphingosine 1-beta-galactosyltransferase [EC:2.4.1.45];K13691//pathogen-inducible salicylic acid glucosyltransferase [EC:2.4.1.-]	gi|571553930|ref|XP_006603906.1|//PREDICTED: UDP-glycosyltransferase 83A1-like [Glycine max]
100777228	1270	4.49687	7.15e-10	Up	4.79e-12	LOC100777228	NA	NA	NA	K20254//perilipin-4	gi|358248810|ref|NP_001239688.1|//uncharacterized protein LOC100777228 precursor [Glycine max];gi|955347951|ref|XP_014618975.1|//PREDICTED: uncharacterized protein LOC100777228 isoform X1 [Glycine max]
100783705	2308	-1.01172	0.00111455	Down	4.65e-05	LOC100783705	NA	GO:0052692//raffinose alpha-galactosidase activity	GO:0005975//carbohydrate metabolic process	K07407//alpha-galactosidase [EC:3.2.1.22]	gi|955321268|ref|XP_014631228.1|//PREDICTED: uncharacterized protein LOC100783705 isoform X2 [Glycine max];gi|356512659|ref|XP_003525035.1|//PREDICTED: uncharacterized protein LOC100783705 isoform X1 [Glycine max]
100816370	1194	3.2212	1.64e-07	Up	1.92e-09	LOC100816370	NA	NA	NA	K09286//EREBP-like factor	gi|955387855|ref|XP_014627150.1|//PREDICTED: AP2-like ethylene-responsive transcription factor BBM1 [Glycine max]
100797528	1352	3.12386	1.15e-08	Up	1e-10	LOC100797528	NA	NA	NA	K05278//flavonol synthase [EC:1.14.11.23];K05277//leucoanthocyanidin dioxygenase [EC:1.14.11.19]	gi|356494912|ref|XP_003516325.1|//PREDICTED: protein SRG1 [Glycine max]
547489	1191	2.8094	2.69e-05	Up	6.11e-07	HIDH	NA	GO:0003824//catalytic activity	NA	K13258//2-hydroxyisoflavanone dehydratase [EC:4.2.1.105]	gi|351721981|ref|NP_001237228.1|//2-hydroxyisoflavanone dehydratase [Glycine max]
100800237	2791	2.24317	8.04e-31	Up	3.88e-34	LOC100800237	GO:0016021//integral component of membrane	NA	NA	K00430//peroxidase [EC:1.11.1.7];K14794//ribosomal RNA-processing protein 12	gi|356538624|ref|XP_003537801.1|//PREDICTED: protein NUCLEAR FUSION DEFECTIVE 4 [Glycine max]
100799842	789	1.20304	1.72e-05	Up	3.65e-07	LOC100799842	NA	NA	NA	K17991//peroxygenase [EC:1.11.2.3]	gi|358248574|ref|NP_001240160.1|//uncharacterized protein LOC100799842 [Glycine max]
100500384	1025	1.6303	0.000818876	Up	3.21e-05	LOC100500384	NA	GO:0046914//transition metal ion binding	NA	NA	gi|351721581|ref|NP_001237214.1|//uncharacterized protein LOC100500384 [Glycine max]
100789064	975	4.84302	1.49e-19	Up	2.47e-22	LOC100789064	NA	GO:0061135//endopeptidase regulator activity	GO:0010466//negative regulation of peptidase activity	NA	gi|356556646|ref|XP_003546634.1|//PREDICTED: alpha-amylase/subtilisin inhibitor-like [Glycine max]
100806588	910	2.55468	0.00305955	Up	0.000154161	LOC100806588	GO:0043231//intracellular membrane-bounded organelle	GO:0001071//nucleic acid binding transcription factor activity;GO:0003676//nucleic acid binding	GO:0006351//transcription, DNA-templated	K09286//EREBP-like factor	gi|356531816|ref|XP_003534472.1|//PREDICTED: ethylene-responsive transcription factor 1-like [Glycine max]
100810979	717	3.02874	6.28e-05	Up	1.64e-06	LOC100810979	NA	GO:0004866//endopeptidase inhibitor activity	GO:0051346//negative regulation of hydrolase activity	K13899//cystatin-C	gi|363814294|ref|NP_001242786.1|//uncharacterized protein LOC100810979 [Glycine max]
100500607	691	3.98382	5.07e-07	Up	6.7e-09	LOC100500607	GO:0044464//cell part	GO:0046914//transition metal ion binding	NA	K14841//ribosome biogenesis protein NSA1	gi|351722434|ref|NP_001236732.1|//uncharacterized protein LOC100500607 [Glycine max]
100793410	1006	3.15677	0.000768629	Up	2.98e-05	LOC100793410	NA	NA	GO:0006351//transcription, DNA-templated	K09286//EREBP-like factor	gi|571457768|ref|XP_006580881.1|//PREDICTED: ethylene-responsive transcription factor ERF114-like [Glycine max]
100785773	1628	1.86335	0.000265759	Up	8.66e-06	LOC100785773	NA	NA	NA	K20714//null	gi|571444909|ref|XP_006576647.1|//PREDICTED: serine/threonine-protein kinase OXI1-like [Glycine max]
100784158	1285	1.06319	0.00596159	Up	0.000341614	LOC100784158	NA	GO:0003677//DNA binding;GO:0001071//nucleic acid binding transcription factor activity	GO:0010467//gene expression	K18835//WRKY transcription factor 2;K13424//WRKY transcription factor 33	gi|363808332|ref|NP_001241994.1|//uncharacterized protein LOC100784158 [Glycine max]
100819876	1196	-1.16391	0.0476184	Down	0.00488589	LOC100819876	NA	NA	NA	K13544//pheophorbidase [EC:3.1.1.82]	gi|356516217|ref|XP_003526792.1|//PREDICTED: methylesterase 17 [Glycine max]
100778264	1026	5.16401	2.26e-14	Up	7.03e-17	LOC100778264	NA	NA	NA	NA	gi|356534201|ref|XP_003535646.1|//PREDICTED: non-specific lipid-transfer protein-like protein At2g13820 [Glycine max]
547453	1533	2.20592	1.43e-06	Up	2.13e-08	LOC547453	GO:0042579//microbody;GO:0005777//peroxisome	GO:0016663//oxidoreductase activity, acting on other nitrogenous compounds as donors, oxygen as acceptor;GO:0004846//urate oxidase activity	GO:0009112//nucleobase metabolic process;GO:0044403//symbiosis, encompassing mutualism through parasitism;GO:0009877//nodulation;GO:0019628//urate catabolic process;GO:0006144//purine nucleobase metabolic process;GO:0055114//oxidation-reduction process	K00365//urate oxidase [EC:1.7.3.3]	gi|351721245|ref|NP_001236691.1|//uricase-2 isozyme 1 [Glycine max];gi|1498170|dbj|BAA13184.1|//uricase [Glycine max]
100777800	1063	1.34418	8.08e-06	Up	1.53e-07	LOC100777800	NA	NA	NA	K04733//interleukin-1 receptor-associated kinase 4 [EC:2.7.11.1];K12173//BRCA1-A complex subunit BRE	gi|356512976|ref|XP_003525190.1|//PREDICTED: thaumatin-like protein [Glycine max]
547924	2468	1.32952	7.23e-06	Up	1.34e-07	AOX1	GO:0031224//intrinsic component of membrane;GO:0043231//intracellular membrane-bounded organelle;GO:0016021//integral component of membrane;GO:0005743//mitochondrial inner membrane;GO:0070469//respiratory chain;GO:0019866//organelle inner membrane	GO:0043169//cation binding;GO:0046872//metal ion binding;GO:0005515//protein binding;GO:0003824//catalytic activity;GO:0009916//alternative oxidase activity	GO:0006091//generation of precursor metabolites and energy;GO:0032501//multicellular organismal process;GO:0055114//oxidation-reduction process;GO:0051234//establishment of localization	K17893//ubiquinol oxidase [EC:1.10.3.11]	gi|351720843|ref|NP_001236166.1|//ubiquinol oxidase 1, mitochondrial [Glycine max];gi|947114381|gb|KRH62683.1|//hypothetical protein GLYMA_04G123800 [Glycine max]
100500077	737	2.97316	0.000109235	Up	3.11e-06	LOC100500077	NA	NA	NA	NA	gi|351722522|ref|NP_001236479.1|//uncharacterized protein LOC100500077 [Glycine max]
100801439	1619	1.31254	0.0305875	Up	0.0027263	COL16	GO:0005622//intracellular	GO:0008270//zinc ion binding	NA	K12135//zinc finger protein CONSTANS	gi|947057461|gb|KRH06867.1|//hypothetical protein GLYMA_16G050900 [Glycine max];gi|356561371|ref|XP_003548956.1|//PREDICTED: zinc finger protein CONSTANS-LIKE 15 [Glycine max]
100798910	1070	1.27139	0.0296651	Up	0.00261868	LOC100798910	NA	NA	NA	NA	gi|955395248|ref|XP_014628644.1|//PREDICTED: uncharacterized protein LOC100798910 [Glycine max]
100798963	3460	3.64826	7.87e-06	Up	1.48e-07	LOC100798963	NA	NA	NA	K00924//null	gi|356497583|ref|XP_003517639.1|//PREDICTED: receptor-like protein kinase HSL1 [Glycine max]
100815227	1754	1.30932	0.0360949	Up	0.00337561	LOC100815227	NA	NA	NA	K11548//kinetochore protein Nuf2	gi|356512606|ref|XP_003525009.1|//PREDICTED: probable kinetochore protein NUF2 [Glycine max]
100786029	808	-3.35388	5.75e-05	Down	1.49e-06	LOC100786029	GO:0043231//intracellular membrane-bounded organelle	GO:0003676//nucleic acid binding	NA	NA	gi|356518844|ref|XP_003528087.1|//PREDICTED: protein RADIALIS-like 6 [Glycine max]
547947	1248	1.87362	0.0269858	Up	0.00229873	PM27	NA	NA	NA	NA	gi|947074909|gb|KRH23749.1|//hypothetical protein GLYMA_12G001600 [Glycine max];gi|955352110|ref|XP_006591921.2|//PREDICTED: seed maturation protein PM27 isoform X1 [Glycine max]
100796108	2865	1.91029	0.0011972	Up	5.07e-05	LOC100796108	NA	NA	NA	K04733//interleukin-1 receptor-associated kinase 4 [EC:2.7.11.1]	gi|571474334|ref|XP_003532229.2|//PREDICTED: receptor like protein kinase S.2 [Glycine max]
100816891	1948	2.22215	2.37e-06	Up	3.83e-08	LOC100816891	NA	NA	NA	K08819//cyclin-dependent kinase 12/13 [EC:2.7.11.22 2.7.11.23];K13424//WRKY transcription factor 33	gi|356528110|ref|XP_003532648.1|//PREDICTED: probable WRKY transcription factor 28 [Glycine max]
100780959	715	1.85156	0.0349941	Up	0.00324905	LOC100780959	NA	NA	NA	NA	gi|359807179|ref|NP_001241101.1|//uncharacterized protein LOC100780959 [Glycine max]
100790675	1825	-1.08682	0.00432036	Down	0.000232731	LOC100790675	NA	GO:0005506//iron ion binding	NA	K00512//steroid 17alpha-monooxygenase / 17alpha-hydroxyprogesterone aldolase [EC:1.14.14.19 4.1.2.30];K07408//cytochrome P450, family 1, subfamily A, polypeptide 1 [EC:1.14.14.1]	gi|356560753|ref|XP_003548652.1|//PREDICTED: cytochrome P450 CYP82D47-like [Glycine max]
100799245	1163	-1.07635	3.94e-08	Down	3.81e-10	LOC100799245	NA	NA	NA	NA	gi|356550663|ref|XP_003543704.1|//PREDICTED: ACT domain-containing protein ACR11-like [Glycine max]
100815747	1472	2.71965	0.00650717	Up	0.000380561	LOC100815747	NA	NA	NA	NA	gi|356511305|ref|XP_003524367.1|//PREDICTED: uncharacterized protein LOC100815747 [Glycine max]
100802214	1152	4.0246	6.68e-07	Up	9.14e-09	LOC100802214	NA	NA	NA	K09422//myb proto-oncogene protein, plant	gi|959092463|ref|NP_001304532.1|//myb-related protein Myb4-like [Glycine max]
BGI_novel_G001253	2928	-1.21777	0.0221271	Down	0.00178727	NA	GO:0005634//nucleus	NA	NA	K05868//cyclin B	gi|947101142|gb|KRH49634.1|//hypothetical protein GLYMA_07G169300 [Glycine max]
100819580	899	-1.40433	2.57e-13	Down	9.29e-16	LOC100819580	GO:0010287//plastoglobule;GO:0009535//chloroplast thylakoid membrane;GO:0009523//photosystem II;GO:0016021//integral component of membrane;GO:0009941//chloroplast envelope;GO:0009522//photosystem I	GO:0031409//pigment binding;GO:0046872//metal ion binding;GO:0016168//chlorophyll binding	GO:0009768//photosynthesis, light harvesting in photosystem I;GO:0009765//photosynthesis, light harvesting;GO:0009416//response to light stimulus;GO:0018298//protein-chromophore linkage	K20283//golgin subfamily A member 4;K12472//epidermal growth factor receptor substrate 15;K20478//golgin subfamily B member 1;K08912//light-harvesting complex II chlorophyll a/b binding protein 1	gi|356561420|ref|XP_003548979.1|//PREDICTED: uncharacterized protein LOC100819580 [Glycine max];gi|763799960|gb|KJB66915.1|//hypothetical protein B456_010G165000 [Gossypium raimondii];gi|356559639|ref|XP_003548106.1|//PREDICTED: chlorophyll a-b binding protein, chloroplastic [Glycine max];gi|358248490|ref|NP_001240146.1|//chlorophyll a-b binding protein 21, chloroplastic-like [Glycine max];gi|734…
100305770	1112	2.32129	0.0224814	Up	0.00182257	LOC100305770	NA	GO:0003824//catalytic activity	NA	K14611//solute carrier family 23 (nucleobase transporter), member 1/2;K08234//glyoxylase I family protein	gi|571495720|ref|XP_006593342.1|//PREDICTED: uncharacterized protein LOC100305770 isoform X1 [Glycine max];gi|351721659|ref|NP_001236449.1|//uncharacterized protein LOC100305770 [Glycine max]
100815635	2462	1.1126	0.0119606	Up	0.000807863	LOC100815635	NA	NA	NA	K16911//ATP-dependent RNA helicase DDX21 [EC:3.6.4.13]	gi|356524181|ref|XP_003530710.1|//PREDICTED: DEAD-box ATP-dependent RNA helicase 53-like [Glycine max]
100796635	2023	2.59446	0.000376112	Up	1.29e-05	LOC100796635	NA	NA	NA	K18081//myotubularin-related protein 1/2 [EC:3.1.3.64 3.1.3.95]	gi|356494840|ref|XP_003516291.1|//PREDICTED: uncharacterized protein LOC100796635 [Glycine max]
100783847	1431	-6.17097	1.65e-36	Down	5.17e-40	LOC100783847	NA	GO:0005488//binding	NA	K12836//splicing factor U2AF 35 kDa subunit	gi|356572520|ref|XP_003554416.1|//PREDICTED: splicing factor U2af small subunit B [Glycine max]
100813226	1224	-2.60289	0.00720304	Down	0.000428302	LOC100813226	NA	NA	NA	NA	gi|356536637|ref|XP_003536843.1|//PREDICTED: uncharacterized protein LOC100813226 [Glycine max]
100306454	566	-2.54579	1.65e-05	Down	3.43e-07	LOC100306454	NA	GO:0015036//disulfide oxidoreductase activity	GO:0019725//cellular homeostasis;GO:0018904//ether metabolic process	K03671//thioredoxin 1	gi|351725159|ref|NP_001235291.1|//uncharacterized protein LOC100306454 [Glycine max]
100812555	1031	-1.41519	0.00785562	Down	0.000480813	LOC100812555	NA	NA	NA	K20628//null	gi|356511293|ref|XP_003524361.1|//PREDICTED: expansin-like B1 [Glycine max]
BGI_novel_G001667	2185	-1.51009	0.00735077	Down	0.000440348	NA	NA	NA	GO:0009733//response to auxin	K14488//SAUR family protein	gi|734348182|gb|KHN11760.1|//Auxin-induced protein 10A5 [Glycine soja]
548010	1191	1.83912	0.0076976	Up	0.00046873	1-3-1A	GO:0043231//intracellular membrane-bounded organelle	GO:0003676//nucleic acid binding	NA	K05674//ATP-binding cassette, subfamily C (CFTR/MRP), member 10;K01179//endoglucanase [EC:3.2.1.4];K08869//aarF domain-containing kinase;K17613//calcineurin-binding protein cabin-1	gi|351725775|ref|NP_001237360.1|//syringolide-induced protein 1-3-1A [Glycine max]
100785797	912	4.93137	3.37e-10	Up	2.07e-12	LOC100785797	NA	NA	NA	K01870//isoleucyl-tRNA synthetase [EC:6.1.1.5];K19027//zinc finger FYVE domain-containing protein 26	gi|356506838|ref|XP_003522182.1|//PREDICTED: dirigent protein 22-like [Glycine max]
100789381	1686	-1.79423	1.83e-12	Down	7.25e-15	NES	NA	NA	NA	K15086//(3S)-linalool synthase [EC:4.2.3.25]	gi|574584548|ref|NP_001276223.1|//uncharacterized protein LOC100789381 [Glycine max]
100797003	2040	1.41062	0.0308875	Up	0.00275836	LOC100797003	NA	GO:0032559//adenyl ribonucleotide binding;GO:0004672//protein kinase activity	GO:0006464//cellular protein modification process	K04733//interleukin-1 receptor-associated kinase 4 [EC:2.7.11.1]	gi|571476696|ref|XP_003533786.2|//PREDICTED: serine/threonine-protein kinase At5g01020-like [Glycine max]
100526959	865	1.13555	0.000183433	Up	5.66e-06	LOC100526959	NA	NA	NA	NA	gi|571486296|ref|XP_006590271.1|//PREDICTED: uncharacterized protein LOC100526959 isoform X3 [Glycine max];gi|571486290|ref|XP_006590268.1|//PREDICTED: uncharacterized protein LOC100526959 isoform X1 [Glycine max];gi|351723351|ref|NP_001236508.1|//uncharacterized protein LOC100526959 [Glycine max];gi|571486294|ref|XP_006590270.1|//PREDICTED: uncharacterized protein LOC100526959 isoform X2 [Glycin…
100803447	1176	1.76016	0.0370566	Up	0.00349591	LOC100803447	NA	GO:0016491//oxidoreductase activity	GO:0008152//metabolic process	K09841//xanthoxin dehydrogenase [EC:1.1.1.288]	gi|356572594|ref|XP_003554453.1|//PREDICTED: secoisolariciresinol dehydrogenase-like [Glycine max]
100306189	734	3.80832	1.91e-17	Up	3.69e-20	LOC100306189	NA	NA	NA	K03860//phosphatidylinositol glycan, class Q;K20887//null	gi|351721233|ref|NP_001235155.1|//uncharacterized protein LOC100306189 precursor [Glycine max]
100786618	1615	2.56147	0.0137004	Up	0.000964661	LOC100786618	NA	NA	NA	NA	gi|356533407|ref|XP_003535256.1|//PREDICTED: embryonic protein DC-8-like [Glycine max]
BGI_novel_G001393	1014	3.24486	3.81e-06	Up	6.51e-08	NA	NA	NA	NA	NA	gi|947094966|gb|KRH43551.1|//hypothetical protein GLYMA_08G156600 [Glycine max]
100807192	2027	4.3776	7.17e-27	Up	5.35e-30	LOC100807192	NA	GO:0005506//iron ion binding;GO:0016491//oxidoreductase activity	NA	K01723//hydroperoxide dehydratase [EC:4.2.1.92]	gi|571448964|ref|XP_003523882.2|//PREDICTED: allene oxide synthase-like [Glycine max]
100786200	2081	-1.60322	0.0422677	Down	0.00417187	LOC100786200	NA	GO:0016634//oxidoreductase activity, acting on the CH-CH group of donors, oxygen as acceptor;GO:0005506//iron ion binding	GO:0008152//metabolic process	K15639//PHYB activation tagged suppressor 1 [EC:1.14.-.-]	gi|356519272|ref|XP_003528297.1|//PREDICTED: cytochrome P450 734A1-like [Glycine max]
547843	527	1.20837	1.94e-07	Up	2.29e-09	LOC547843	NA	NA	NA	NA	gi|255627363|gb|ACU14026.1|//unknown [Glycine max]
100811694	1370	2.54886	0.00392148	Up	0.00020808	LOC100811694	NA	NA	NA	NA	gi|955324480|ref|XP_014631961.1|//PREDICTED: uncharacterized protein LOC100811694 isoform X1 [Glycine max];gi|571460693|ref|XP_006581773.1|//PREDICTED: uncharacterized protein LOC100811694 isoform X2 [Glycine max]
100789687	1646	1.6244	0.000169347	Up	5.16e-06	LOC100789687	NA	NA	NA	NA	gi|356540605|ref|XP_003538778.1|//PREDICTED: AT-hook motif nuclear-localized protein 8-like [Glycine max]
100816663	1724	-1.26766	0.000982547	Down	3.97e-05	LOC100816663	NA	NA	NA	K10352//myosin heavy chain;K03231//elongation factor 1-alpha;K20283//golgin subfamily A member 4	gi|356549540|ref|XP_003543151.1|//PREDICTED: interactor of constitutive active ROPs 4-like [Glycine max]
100305916	738	-1.12728	9.21e-08	Down	9.86e-10	LOC100305916	NA	NA	GO:0006950//response to stress	NA	gi|351727549|ref|NP_001238700.1|//uncharacterized protein LOC100305916 [Glycine max]
100812189	1273	2.72859	0.00707969	Up	0.000420015	LOC100812189	NA	NA	NA	K09422//myb proto-oncogene protein, plant	gi|356543772|ref|XP_003540334.1|//PREDICTED: myb-related protein 330-like [Glycine max]
100805863	1266	3.20513	0.000702072	Up	2.67e-05	LOC100805863	GO:0043231//intracellular membrane-bounded organelle;GO:0031224//intrinsic component of membrane;GO:0031090//organelle membrane	NA	GO:0006810//transport	K09873//aquaporin TIP	gi|571530111|ref|XP_006599671.1|//PREDICTED: probable aquaporin TIP-type alpha [Glycine max]
100779387	1133	-1.01159	2.03e-08	Down	1.84e-10	LOC100779387	GO:0010287//plastoglobule;GO:0009535//chloroplast thylakoid membrane;GO:0016021//integral component of membrane;GO:0009536//plastid;GO:0009941//chloroplast envelope;GO:0009522//photosystem I	GO:0031409//pigment binding;GO:0046872//metal ion binding;GO:0016168//chlorophyll binding	GO:0009768//photosynthesis, light harvesting in photosystem I;GO:0006091//generation of precursor metabolites and energy;GO:0009416//response to light stimulus;GO:0018298//protein-chromophore linkage	K08914//light-harvesting complex II chlorophyll a/b binding protein 3	gi|359807444|ref|NP_001240880.1|//uncharacterized protein LOC100779387 [Glycine max]
100799964	1515	1.61176	4.09e-06	Up	7.04e-08	LOC100799964	NA	NA	NA	K17872//NADH:ubiquinone reductase (non-electrogenic) [EC:1.6.5.9];K13258//2-hydroxyisoflavanone dehydratase [EC:4.2.1.105];K20506//tuliposide A-converting enzyme [EC:4.2.99.22]	gi|356519691|ref|XP_003528503.1|//PREDICTED: probable carboxylesterase 12 [Glycine max]
100801694	965	1.53427	0.0125961	Up	0.000870176	LOC100801694	GO:0043231//intracellular membrane-bounded organelle	NA	GO:0006325//chromatin organization	K10753//histone chaperone ASF1	gi|356507265|ref|XP_003522389.1|//PREDICTED: histone chaperone ASF1B-like [Glycine max]
100789784	963	4.3327	1.42e-07	Up	1.61e-09	LOC100789784	NA	NA	NA	NA	gi|356526731|ref|XP_003531970.1|//PREDICTED: uncharacterized protein At5g65660-like [Glycine max]
100813980	1308	2.97983	0.00225992	Up	0.00010837	LOC100813980	NA	GO:0003824//catalytic activity;GO:0050662//coenzyme binding	GO:0008152//metabolic process	K17871//NADH:ubiquinone reductase (non-electrogenic) [EC:1.6.5.9]	gi|359807022|ref|NP_001241080.1|//uncharacterized protein LOC100813980 [Glycine max]
100798477	2039	3.88256	5.09e-08	Up	5.08e-10	LOC100798477	NA	NA	NA	K07195//exocyst complex component 7	gi|356536889|ref|XP_003536965.1|//PREDICTED: exocyst complex component EXO70A1-like [Glycine max]
100101893	894	1.87663	0.000112945	Up	3.24e-06	EN2	NA	GO:0005488//binding;GO:0004518//nuclease activity	GO:0006259//DNA metabolic process	NA	gi|351724843|ref|NP_001235024.1|//endonuclease precursor [Glycine max]
100306223	717	-1.00326	1.52e-06	Down	2.28e-08	LOC100306223	GO:0009521//photosystem;GO:0009536//plastid	NA	NA	K02721//photosystem II PsbW protein	gi|351727755|ref|NP_001235636.1|//uncharacterized protein LOC100306223 [Glycine max]
100798036	753	-1.32497	2.62e-07	Down	3.19e-09	LOC100798036	NA	GO:0005515//protein binding	GO:0044267//cellular protein metabolic process	NA	gi|358248166|ref|NP_001240085.1|//uncharacterized protein LOC100798036 [Glycine max]
100778885	2061	1.66352	1.63e-06	Up	2.49e-08	LOC100778885	NA	GO:0016160//amylase activity;GO:0043167//ion binding	GO:0005976//polysaccharide metabolic process	K01177//beta-amylase [EC:3.2.1.2]	gi|356549058|ref|XP_003542915.1|//PREDICTED: inactive beta-amylase 9 [Glycine max]
100500204	2130	4.49555	9.4e-17	Up	1.99e-19	LOC100500204	GO:0044464//cell part;GO:0016021//integral component of membrane	GO:0015291//secondary active transmembrane transporter activity;GO:0015238//drug transmembrane transporter activity;GO:0015297//antiporter activity	GO:0015893//drug transport;GO:0006855//drug transmembrane transport	K03327//multidrug resistance protein, MATE family	gi|593268227|ref|XP_007136291.1|//hypothetical protein PHAVU_009G034100g [Phaseolus vulgaris];gi|955315890|ref|XP_006578309.2|//PREDICTED: protein DETOXIFICATION 27 [Glycine max]
100779619	1938	1.01378	3.81e-05	Up	9.25e-07	LOC100779619	NA	GO:0004175//endopeptidase activity;GO:0004190//aspartic-type endopeptidase activity	GO:0006508//proteolysis;GO:0019538//protein metabolic process;GO:0030163//protein catabolic process;GO:0006629//lipid metabolic process	K08245//phytepsin [EC:3.4.23.40]	gi|223929912|gb|ACN24614.1|//aspartic acid protease [Phaseolus vulgaris];gi|356522015|ref|XP_003529645.1|//PREDICTED: aspartic proteinase-like [Glycine max]
100783867	939	4.08114	2.29e-06	Up	3.66e-08	LOC100783867	NA	GO:0000166//nucleotide binding;GO:0003824//catalytic activity	NA	K03809//NAD(P)H dehydrogenase (quinone) [EC:1.6.5.2]	gi|356543333|ref|XP_003540116.1|//PREDICTED: NAD(P)H dehydrogenase (quinone) FQR1-like [Glycine max]
100801591	1016	1.34775	8.14e-06	Up	1.54e-07	LOC100801591	NA	GO:0016787//hydrolase activity;GO:0003824//catalytic activity	NA	K01061//carboxymethylenebutenolidase [EC:3.1.1.45]	gi|947102515|gb|KRH51007.1|//hypothetical protein GLYMA_07G255900 [Glycine max];gi|356521935|ref|XP_003529605.1|//PREDICTED: endo-1,3;1,4-beta-D-glucanase-like [Glycine max]
100786095	606	-1.50613	0.0135301	Down	0.000950392	LOC100786095	NA	NA	GO:0009755//hormone-mediated signaling pathway	K14488//SAUR family protein	gi|955342253|ref|XP_014617816.1|//PREDICTED: auxin-induced protein 10A5-like [Glycine max]
100791741	936	3.97176	6.88e-12	Up	3.03e-14	LOC100791741	NA	GO:0016740//transferase activity	NA	K00799//glutathione S-transferase [EC:2.5.1.18]	gi|959092300|ref|NP_001304557.1|//probable glutathione S-transferase [Glycine max]
547821	992	2.15041	2.44e-23	Up	2.7e-26	VSPA	NA	GO:0045735//nutrient reservoir activity;GO:0016791//phosphatase activity	NA	K20728//null;K12742//isoprene synthase [EC:4.2.3.27];K02866//large subunit ribosomal protein L10e;K11340//actin-like protein 6A	gi|351727983|ref|NP_001238459.1|//stem 28 kDa glycoprotein precursor [Glycine max];gi|1351033|sp|P10742.2|S25K_SOYBN//RecName: Full=Stem 31 kDa glycoprotein; AltName: Full=Vegetative storage protein VSP25; Flags: Precursor
100819436	5757	-1.39805	3.95e-05	Down	9.64e-07	LOC100819436	NA	NA	NA	K10357//myosin V	gi|571481478|ref|XP_006588668.1|//PREDICTED: myosin-11-like isoform X2 [Glycine max];gi|571481480|ref|XP_006588669.1|//PREDICTED: myosin-16-like isoform X3 [Glycine max];gi|955344691|ref|XP_014618424.1|//PREDICTED: myosin-9-like isoform X7 [Glycine max];gi|571481476|ref|XP_006588667.1|//PREDICTED: myosin-11-like isoform X1 [Glycine max];gi|965609019|dbj|BAT95510.1|//hypothetical protein VIGAN_082…
100807156	1434	-1.02013	0.00369205	Down	0.000193237	LOC100807156	GO:0005634//nucleus;GO:0022625//cytosolic large ribosomal subunit	GO:0003677//DNA binding;GO:0003735//structural constituent of ribosome	GO:0006355//regulation of transcription, DNA-templated;GO:0006412//translation	K12133//MYB-related transcription factor LHY;K02930//large subunit ribosomal protein L4e	gi|356503694|ref|XP_003520640.1|//PREDICTED: protein REVEILLE 8-like [Glycine max];gi|356572399|ref|XP_003554356.1|//PREDICTED: 60S ribosomal protein L4-like [Glycine max]
100793187	1073	2.05637	2.17e-05	Up	4.81e-07	LOC100793187	NA	NA	NA	NA	gi|356505422|ref|XP_003521490.1|//PREDICTED: protein YLS9 [Glycine max]
100783003	2009	4.41427	6.83e-10	Up	4.54e-12	LOC100783003	NA	GO:0004558//alpha-1,4-glucosidase activity	GO:0044238//primary metabolic process	K01193//beta-fructofuranosidase [EC:3.2.1.26]	gi|356550430|ref|XP_003543590.1|//PREDICTED: beta-fructofuranosidase, cell wall isozyme-like [Glycine max]
BGI_novel_G000960	1137	1.70778	0.0437593	Up	0.00438934	NA	GO:0005634//nucleus	GO:0003677//DNA binding	NA	K18490//homeobox protein OTX2	gi|734373080|gb|KHN20105.1|//WUSCHEL-related homeobox 8 [Glycine soja]
100820566	1842	1.54412	0.000453175	Up	1.6e-05	LOC100820566	GO:0043231//intracellular membrane-bounded organelle;GO:0005634//nucleus	GO:0003677//DNA binding;GO:0043565//sequence-specific DNA binding;GO:0003700//transcription factor activity, sequence-specific DNA binding;GO:0001071//nucleic acid binding transcription factor activity	GO:0006355//regulation of transcription, DNA-templated;GO:0050896//response to stimulus;GO:0006351//transcription, DNA-templated	K09419//heat shock transcription factor, other eukaryote	gi|356549216|ref|XP_003542993.1|//PREDICTED: heat stress transcription factor A-4a-like [Glycine max];gi|734434362|gb|KHN47390.1|//Heat stress transcription factor A-4a [Glycine soja]
547835	2766	1.25912	1.36e-05	Up	2.74e-07	LOC547835	GO:0044424//intracellular part	GO:0016702//oxidoreductase activity, acting on single donors with incorporation of molecular oxygen, incorporation of two atoms of oxygen;GO:0046914//transition metal ion binding	GO:0006633//fatty acid biosynthetic process	K15718//linoleate 9S-lipoxygenase [EC:1.13.11.58]	gi|351726848|ref|NP_001238676.1|//seed linoleate 9S-lipoxygenase [Glycine max]
100784602	2047	2.83246	0.00365884	Up	0.000191234	LOC100784602	NA	NA	NA	K08176//MFS transporter, PHS family, inorganic phosphate transporter;K03509//DNA polymerase eta [EC:2.7.7.7];K13675//null	gi|356515254|ref|XP_003526316.1|//PREDICTED: uncharacterized protein LOC100784602 [Glycine max]
100818914	2300	1.98493	0.00106244	Up	4.38e-05	LOC100818914	NA	GO:0046914//transition metal ion binding;GO:0003824//catalytic activity	GO:0008152//metabolic process	K19791//iron transport multicopper oxidase	gi|356538526|ref|XP_003537754.1|//PREDICTED: L-ascorbate oxidase homolog [Glycine max]
100808891	748	-1.5833	2.73e-06	Down	4.52e-08	LOC100808891	NA	NA	NA	K05929//phosphoethanolamine N-methyltransferase [EC:2.1.1.103]	gi|955341665|ref|XP_014617717.1|//PREDICTED: phosphoethanolamine N-methyltransferase 1-like [Glycine max]
100776906	2016	2.41122	0.0164084	Up	0.00122018	LOC100776906	NA	NA	NA	K13425//WRKY transcription factor 22;K13459//disease resistance protein RPS2;K16225//probable WRKY transcription factor 52	gi|356509299|ref|XP_003523388.1|//PREDICTED: probable WRKY transcription factor 30 [Glycine max]
100818205	1832	-1.07794	0.00238332	Down	0.000115379	LOC100818205	NA	NA	NA	NA	gi|356570129|ref|XP_003553243.1|//PREDICTED: uncharacterized protein LOC100818205 [Glycine max]
102669198	1211	2.28372	0.0081666	Up	0.000504177	LOC102669198	NA	NA	NA	NA	gi|571476413|ref|XP_006586953.1|//PREDICTED: uncharacterized protein LOC102669198 [Glycine max]
100784323	1285	1.97662	0.0478715	Up	0.00491877	LOC100784323	NA	GO:0003676//nucleic acid binding	NA	K12581//CCR4-NOT transcription complex subunit 7/8;K13126//polyadenylate-binding protein;K03094//S-phase kinase-associated protein 1;K01054//acylglycerol lipase [EC:3.1.1.23]	gi|571442146|ref|XP_006575646.1|//PREDICTED: transcription factor JUNGBRUNNEN 1-like isoform X2 [Glycine max];gi|356499340|ref|XP_003518499.1|//PREDICTED: transcription factor JUNGBRUNNEN 1-like isoform X1 [Glycine max]
100794861	2597	1.64232	0.00531688	Up	0.000298649	LOC100794861	NA	NA	NA	K04733//interleukin-1 receptor-associated kinase 4 [EC:2.7.11.1]	gi|356555321|ref|XP_003545982.1|//PREDICTED: L-type lectin-domain containing receptor kinase VII.1-like [Glycine max]
100810158	1915	2.72293	0.00641606	Up	0.000373223	LOC100810158	NA	NA	NA	K13806//sn1-specific diacylglycerol lipase [EC:3.1.1.-]	gi|955301586|ref|XP_014621544.1|//PREDICTED: uncharacterized protein LOC100810158 [Glycine max]
100795140	586	3.93343	1.51e-10	Up	8.6e-13	LOC100795140	NA	NA	NA	K03860//phosphatidylinositol glycan, class Q;K20887//null	gi|358248498|ref|NP_001239636.1|//uncharacterized protein LOC100795140 precursor [Glycine max]
100500316	681	3.44921	0.00016213	Up	4.91e-06	LOC100500316	NA	NA	NA	NA	gi|351723719|ref|NP_001236265.1|//uncharacterized protein LOC100500316 [Glycine max]
100815089	1037	2.39608	1.4e-05	Up	2.82e-07	LOC100815089	NA	NA	NA	NA	gi|356553333|ref|XP_003545011.1|//PREDICTED: uncharacterized protein At1g76070 [Glycine max]
100791515	1700	1.00869	0.00989127	Up	0.000637824	LOC100791515	GO:0044464//cell part	NA	NA	NA	gi|356556656|ref|XP_003546639.1|//PREDICTED: ALA-interacting subunit 3-like [Glycine max]
100819536	1721	1.36429	5.8e-07	Up	7.81e-09	LOC100819536	NA	GO:0016667//oxidoreductase activity, acting on a sulfur group of donors	GO:0006790//sulfur compound metabolic process;GO:0019725//cellular homeostasis	K05907//adenylyl-sulfate reductase (glutathione) [EC:1.8.4.9]	gi|356521997|ref|XP_003529636.1|//PREDICTED: 5'-adenylylsulfate reductase 3, chloroplastic-like [Glycine max]
100786773	2016	2.38671	0.000310335	Up	1.03e-05	LOC100786773	NA	NA	NA	K00128//aldehyde dehydrogenase (NAD+) [EC:1.2.1.3]	gi|356497822|ref|XP_003517756.1|//PREDICTED: aldehyde dehydrogenase family 2 member B7, mitochondrial-like [Glycine max]
102659402	1300	1.6142	0.000991708	Up	4.02e-05	LOC102659402	NA	NA	NA	NA	gi|955316387|ref|XP_014630161.1|//PREDICTED: uncharacterized protein LOC102659402 [Glycine max]
BGI_novel_G001407	1871	-1.85292	3.07e-08	Down	2.87e-10	NA	GO:0043231//intracellular membrane-bounded organelle	GO:0080043//quercetin 3-O-glucosyltransferase activity;GO:0080044//quercetin 7-O-glucosyltransferase activity	GO:0009813//flavonoid biosynthetic process;GO:0052696//flavonoid glucuronidation	K00699//glucuronosyltransferase [EC:2.4.1.17];K13030//cyanohydrin beta-glucosyltransferase [EC:2.4.1.85]	gi|356554700|ref|XP_003545681.1|//PREDICTED: 7-deoxyloganetin glucosyltransferase-like [Glycine max]
100776514	2491	-1.16631	7.12e-07	Down	9.85e-09	LOC100776514	GO:0005829//cytosol	NA	GO:0009904//chloroplast accumulation movement;GO:0009903//chloroplast avoidance movement	NA	gi|571542408|ref|XP_006601944.1|//PREDICTED: WEB family protein At2g40480-like [Glycine max]
100788024	701	-1.33939	1.53e-07	Down	1.76e-09	LOC100788024	NA	NA	NA	NA	gi|358248776|ref|NP_001239938.1|//uncharacterized protein LOC100788024 [Glycine max]
100817486	5268	2.08228	1.16e-08	Up	1.01e-10	LOC100817486	NA	NA	NA	K05665//ATP-binding cassette, subfamily C (CFTR/MRP), member 1	gi|356504494|ref|XP_003521031.1|//PREDICTED: putative ABC transporter C family member 15 [Glycine max]
100527132	851	1.64616	0.0133145	Up	0.00093204	LOC100527132	NA	GO:0016757//transferase activity, transferring glycosyl groups	NA	K13496//UDP-glucosyl transferase 73C [EC:2.4.1.-]	gi|734316807|gb|KHN02289.1|//UDP-glycosyltransferase 73C2 [Glycine soja]
100500507	629	1.89091	0.000426603	Up	1.49e-05	LOC100500507	NA	NA	NA	NA	gi|734312058|gb|KHN00297.1|//hypothetical protein glysoja_022901, partial [Glycine soja]
100802242	1764	5.46656	2.49e-18	Up	4.45e-21	LOC100802242	GO:0005634//nucleus	GO:0003677//DNA binding;GO:0003700//transcription factor activity, sequence-specific DNA binding	GO:0006355//regulation of transcription, DNA-templated	K09286//EREBP-like factor	gi|571568054|ref|XP_006606168.1|//PREDICTED: ethylene-responsive transcription factor ERF110 [Glycine max]
100809915	2332	1.04161	0.00302816	Up	0.00015236	LOC100809915	NA	GO:0046872//metal ion binding;GO:0003824//catalytic activity;GO:0050662//coenzyme binding	GO:0008152//metabolic process	K17871//NADH:ubiquinone reductase (non-electrogenic) [EC:1.6.5.9]	gi|356521297|ref|XP_003529293.1|//PREDICTED: external alternative NAD(P)H-ubiquinone oxidoreductase B2, mitochondrial-like [Glycine max]
100808195	1782	-1.15551	0.0119292	Down	0.00080468	LOC100808195	NA	GO:0003700//transcription factor activity, sequence-specific DNA binding	GO:0006355//regulation of transcription, DNA-templated	K08064//nuclear transcription factor Y, alpha	gi|955307970|ref|XP_014623884.1|//PREDICTED: nuclear transcription factor Y subunit A-10-like isoform X2 [Glycine max];gi|571440875|ref|XP_006575281.1|//PREDICTED: nuclear transcription factor Y subunit A-10-like isoform X1 [Glycine max]
100789208	1461	-1.51527	0.00962981	Down	0.000616555	LOC100789208	NA	GO:0016787//hydrolase activity	GO:0044238//primary metabolic process	K21026//null	gi|356548415|ref|XP_003542597.1|//PREDICTED: GDSL esterase/lipase At5g03610-like [Glycine max]
100807232	1508	2.23968	0.000219107	Up	6.96e-06	LOC100807232	NA	NA	NA	NA	gi|356517176|ref|XP_003527265.1|//PREDICTED: uncharacterized protein LOC100807232 [Glycine max]
100797420	1351	2.23823	0.000594094	Up	2.2e-05	LOC100797420	NA	NA	NA	K19041//E3 ubiquitin-protein ligase RNF38/44 [EC:2.3.2.27];K16286//E3 ubiquitin-protein ligase EL5 [EC:2.3.2.27]	gi|356506122|ref|XP_003521836.1|//PREDICTED: RING-H2 finger protein ATL3 [Glycine max]
100780688	2498	2.0592	8.35e-12	Up	3.74e-14	LOC100780688	NA	NA	NA	K15920//beta-D-xylosidase 4 [EC:3.2.1.37]	gi|356552866|ref|XP_003544783.1|//PREDICTED: probable beta-D-xylosidase 7 [Glycine max]
100779104	1530	-1.01312	0.029026	Down	0.00253756	LOC100779104	NA	NA	NA	K18810//cyclin D1/2/4, plant	gi|571473452|ref|XP_006585931.1|//PREDICTED: cyclin-D4-1-like [Glycine max]
547582	991	1.63633	0.0049356	Up	0.000272049	LOC547582	NA	GO:0016765//transferase activity, transferring alkyl or aryl (other than methyl) groups	NA	K00799//glutathione S-transferase [EC:2.5.1.18]	gi|351720709|ref|NP_001238721.1|//glutathione S-transferase GST 13 [Glycine max]
100776745	1809	-3.08124	2.3e-24	Down	2.16e-27	LOC100776745	NA	NA	NA	K04628//2-hydroxyacylsphingosine 1-beta-galactosyltransferase [EC:2.4.1.45];K00699//glucuronosyltransferase [EC:2.4.1.17];K13030//cyanohydrin beta-glucosyltransferase [EC:2.4.1.85]	gi|955356262|ref|XP_014620757.1|//PREDICTED: 7-deoxyloganetin glucosyltransferase-like [Glycine max]
106794190	744	-2.09333	0.0382568	Down	0.00365077	LOC106794190	NA	NA	NA	NA	gi|955345596|ref|XP_014618595.1|//PREDICTED: uncharacterized protein LOC106794190 [Glycine max]
100813644	1680	2.32221	0.0174263	Up	0.00131309	LOC100813644	NA	NA	NA	K14329//agmatine coumaroyltransferase [EC:2.3.1.64 2.3.1.-];K13264//isoflavone 7-O-glucoside-6''-O-malonyltransferase [EC:2.3.1.115]	gi|356547032|ref|XP_003541922.1|//PREDICTED: coumaroyl-CoA:anthocyanidin 3-O-glucoside-6''-O-coumaroyltransferase 2-like [Glycine max]
100776754	1714	-1.00891	0.000251223	Down	8.1e-06	LOC100776754	NA	NA	NA	K07200//5'-AMP-activated protein kinase, regulatory gamma subunit	gi|571461001|ref|XP_003526962.2|//PREDICTED: SNF1-related protein kinase regulatory subunit gamma-1-like isoform X1 [Glycine max];gi|356516559|ref|XP_003526961.1|//PREDICTED: SNF1-related protein kinase regulatory subunit gamma-1-like isoform X2 [Glycine max]
100791056	1342	2.23969	0.0393219	Up	0.00378068	LOC100791056	NA	NA	NA	K04733//interleukin-1 receptor-associated kinase 4 [EC:2.7.11.1];K16911//ATP-dependent RNA helicase DDX21 [EC:3.6.4.13];K04730//interleukin-1 receptor-associated kinase 1 [EC:2.7.11.1]	gi|955347318|ref|XP_014618872.1|//PREDICTED: putative receptor-like protein kinase At4g00960 [Glycine max]
100306161	748	1.52672	0.0213866	Up	0.00171148	LOC100306161	NA	NA	NA	NA	gi|351722478|ref|NP_001238525.1|//uncharacterized protein LOC100306161 [Glycine max]
100805687	1352	1.97133	0.00280108	Up	0.000139045	LOC100805687	NA	NA	NA	K10436//microtubule-associated protein, RP/EB family	gi|356496933|ref|XP_003517319.1|//PREDICTED: microtubule-associated protein RP/EB family member 1C-like [Glycine max]
100817155	855	4.07356	1.3e-06	Up	1.93e-08	LOC100817155	NA	NA	NA	K01870//isoleucyl-tRNA synthetase [EC:6.1.1.5];K19027//zinc finger FYVE domain-containing protein 26	gi|356572140|ref|XP_003554228.1|//PREDICTED: dirigent protein 1-like [Glycine max]
100500248	1107	1.82432	0.0278144	Up	0.00239679	LOC100500248	NA	GO:0003677//DNA binding;GO:0043565//sequence-specific DNA binding;GO:0003700//transcription factor activity, sequence-specific DNA binding;GO:0001071//nucleic acid binding transcription factor activity	GO:0010467//gene expression;GO:0006355//regulation of transcription, DNA-templated	K18835//WRKY transcription factor 2;K10268//F-box and leucine-rich repeat protein 2/20;K13424//WRKY transcription factor 33	gi|351725787|ref|NP_001235313.1|//uncharacterized protein LOC100500248 [Glycine max];gi|734416351|gb|KHN38230.1|//Putative WRKY transcription factor 51 [Glycine soja]
100776174	1933	2.72794	0.00706971	Up	0.000419253	LOC100776174	NA	NA	NA	K01188//beta-glucosidase [EC:3.2.1.21]	gi|356541163|ref|XP_003539050.1|//PREDICTED: cyanogenic beta-glucosidase-like [Glycine max]
100781048	1004	4.00531	1e-07	Up	1.09e-09	LOC100781048	NA	GO:0016787//hydrolase activity	GO:0044238//primary metabolic process	NA	gi|571466408|ref|XP_006583655.1|//PREDICTED: GDSL esterase/lipase CPRD49-like [Glycine max]
100783115	1204	1.40202	0.0362813	Up	0.00339916	LOC100783115	NA	GO:0016209//antioxidant activity;GO:0005506//iron ion binding;GO:0003824//catalytic activity	GO:0008152//metabolic process;GO:0006950//response to stress	K00430//peroxidase [EC:1.11.1.7]	gi|947118829|gb|KRH67078.1|//hypothetical protein GLYMA_03G145600 [Glycine max]
100816469	2654	2.43143	0.0220671	Up	0.0017819	LOC100816469	NA	NA	NA	K04733//interleukin-1 receptor-associated kinase 4 [EC:2.7.11.1]	gi|571449094|ref|XP_003523978.2|//PREDICTED: putative receptor protein kinase ZmPK1 [Glycine max]
548079	1157	1.08645	0.00488324	Up	0.000268644	LOC548079	GO:0043231//intracellular membrane-bounded organelle;GO:0043234//protein complex	GO:0030234//enzyme regulator activity;GO:0003676//nucleic acid binding	GO:0006260//DNA replication	K04802//proliferating cell nuclear antigen	gi|359806741|ref|NP_001241553.1|//proliferating cell nuclear antigen [Glycine max]
100784098	2494	1.3353	0.00728937	Up	0.000434738	LOC100784098	NA	NA	NA	K17822//DCN1-like protein 1/2	gi|356556294|ref|XP_003546461.1|//PREDICTED: IQ domain-containing protein IQM1-like [Glycine max]
100787522	2432	-1.04578	0.000623481	Down	2.33e-05	LOC100787522	NA	GO:0005524//ATP binding;GO:0004672//protein kinase activity	GO:0006468//protein phosphorylation;GO:0006950//response to stress	K17609//nucleoredoxin [EC:1.8.1.8]	gi|571540805|ref|XP_006601602.1|//PREDICTED: U-box domain-containing protein 52-like [Glycine max]
100776077	889	3.40747	1.94e-07	Up	2.28e-09	LOC100776077	NA	NA	NA	NA	gi|356557100|ref|XP_003546856.1|//PREDICTED: uncharacterized protein LOC100776077 [Glycine max]
100803737	1975	4.47249	1.25e-09	Up	8.72e-12	LOC100803737	NA	NA	NA	K14487//auxin responsive GH3 gene family	gi|571436036|ref|XP_006573649.1|//PREDICTED: probable indole-3-acetic acid-amido synthetase GH3.1 [Glycine max]
100782374	857	1.61963	0.0118327	Up	0.000795803	LOC100782374	GO:0043231//intracellular membrane-bounded organelle;GO:0000785//chromatin	GO:0003676//nucleic acid binding	GO:0034728//nucleosome organization	K11251//histone H2A	gi|351734436|ref|NP_001237025.1|//uncharacterized protein LOC100306323 [Glycine max]
100791342	1021	-1.84554	0.00174915	Down	7.98e-05	LOC100791342	GO:0043231//intracellular membrane-bounded organelle	GO:0005515//protein binding	GO:0009755//hormone-mediated signaling pathway	K14484//auxin-responsive protein IAA	gi|356519427|ref|XP_003528374.1|//PREDICTED: auxin-induced protein AUX22 [Glycine max]
100305699	727	2.02719	0.00266152	Up	0.000131091	LOC100305699	NA	NA	NA	NA	gi|351722979|ref|NP_001235471.1|//uncharacterized protein LOC100305699 precursor [Glycine max]
100793263	1203	2.47274	0.000328854	Up	1.1e-05	LOC100793263	NA	NA	NA	K13262//isoflavone-7-O-methyltransferase [EC:2.1.1.150];K16040//trans-resveratrol di-O-methyltransferase [EC:2.1.1.240];K13259//2,7,4'-trihydroxyisoflavanone 4'-O-methyltransferase / isoflavone 4'-O-methyltransferase [EC:2.1.1.212 2.1.1.46]	gi|356517460|ref|XP_003527405.1|//PREDICTED: trans-resveratrol di-O-methyltransferase-like [Glycine max]
100305754	822	3.80733	3.48e-47	Up	5.87e-51	LOC100305754	NA	GO:0061135//endopeptidase regulator activity	GO:0010466//negative regulation of peptidase activity	NA	gi|351723039|ref|NP_001236241.1|//uncharacterized protein LOC100305754 precursor [Glycine max]
547602	1157	1.89061	5.12e-07	Up	6.8e-09	CHI	NA	GO:0016872//intramolecular lyase activity	GO:0009699//phenylpropanoid biosynthetic process;GO:0006575//cellular modified amino acid metabolic process	K01859//chalcone isomerase [EC:5.5.1.6]	gi|351723089|ref|NP_001235219.1|//chalcone--flavonone isomerase 1A [Glycine max]
100814621	1423	1.33877	0.000313227	Up	1.04e-05	LOC100814621	NA	NA	NA	NA	gi|356499765|ref|XP_003518707.1|//PREDICTED: CBS domain-containing protein CBSX1, chloroplastic [Glycine max]
BGI_novel_G003079	2878	-1.29279	0.0356798	Down	0.00332541	NA	NA	NA	NA	K00872//homoserine kinase [EC:2.7.1.39];K10398//kinesin family member 11;K11593//eukaryotic translation initiation factor 2C;K05658//ATP-binding cassette, subfamily B (MDR/TAP), member 1 [EC:3.6.3.44]	gi|951014225|ref|XP_014510498.1|//PREDICTED: zinc finger BED domain-containing protein DAYSLEEPER isoform X1 [Vigna radiata var. radiata]
100814345	3135	4.33277	1.99e-07	Up	2.36e-09	LOC100814345	NA	NA	NA	K04733//interleukin-1 receptor-associated kinase 4 [EC:2.7.11.1]	gi|356544283|ref|XP_003540583.1|//PREDICTED: probable LRR receptor-like serine/threonine-protein kinase At4g08850 [Glycine max]
100809261	1568	-1.00614	0.000680812	Down	2.59e-05	LOC100809261	NA	NA	NA	K15082//DNA repair protein RAD7;K20185//biogenesis of lysosome-related organelles complex 1 subunit 1	gi|955343780|ref|XP_014618240.1|//PREDICTED: lipoprotein NlpI [Glycine max];gi|734362407|gb|KHN16091.1|//hypothetical protein glysoja_012067 [Glycine soja]
100794165	1943	-1.25843	5.22e-05	Down	1.33e-06	LOC100794165	NA	GO:0003684//damaged DNA binding;GO:0005524//ATP binding;GO:0008094//DNA-dependent ATPase activity	GO:0006281//DNA repair	K04485//DNA repair protein RadA/Sms	gi|356526069|ref|XP_003531642.1|//PREDICTED: DNA repair protein RadA homolog isoform X1 [Glycine max];gi|571472294|ref|XP_006585562.1|//PREDICTED: DNA repair protein RadA homolog isoform X4 [Glycine max];gi|955336452|ref|XP_014634616.1|//PREDICTED: DNA repair protein RadA homolog isoform X3 [Glycine max];gi|947095672|gb|KRH44257.1|//hypothetical protein GLYMA_08G199700 [Glycine max];gi|571472292|…
100819846	1228	3.12649	1.49e-07	Up	1.72e-09	LOC100819846	NA	GO:0016791//phosphatase activity	NA	K17506//protein phosphatase 1L [EC:3.1.3.16]	gi|356542975|ref|XP_003539939.1|//PREDICTED: probable protein phosphatase 2C 58 [Glycine max]
102665703	1187	1.69958	2.63e-06	Up	4.31e-08	LOC102665703	NA	NA	NA	NA	gi|734415789|gb|KHN37876.1|//Histone H2B.3 [Glycine soja]
100804226	711	6.14207	2.11e-97	Up	5.08e-102	LOC100804226	NA	NA	NA	NA	gi|255626159|gb|ACU13424.1|//unknown [Glycine max]
100811963	1202	1.37312	0.00033243	Up	1.12e-05	LOC100811963	NA	NA	NA	K04733//interleukin-1 receptor-associated kinase 4 [EC:2.7.11.1];K03868//RING-box protein 1	gi|363807420|ref|NP_001242640.1|//uncharacterized protein LOC100811963 [Glycine max]
100811009	2569	1.63344	0.00575746	Up	0.00032742	LOC100811009	NA	NA	NA	K00924//null;K02882//large subunit ribosomal protein L18Ae;K01381//saccharopepsin [EC:3.4.23.25]	gi|955337814|ref|XP_014634873.1|//PREDICTED: aspartic proteinase nepenthesin-1-like [Glycine max]
100778576	659	-2.87831	3.66e-12	Down	1.54e-14	LOC100778576	NA	NA	NA	NA	gi|356559390|ref|XP_003547982.1|//PREDICTED: protein RADIALIS-like 1 [Glycine max]
100819775	2242	2.1834	0.00259039	Up	0.000127026	LOC100819775	NA	NA	NA	NA	gi|571537403|ref|XP_003551034.2|//PREDICTED: uncharacterized membrane protein At3g27390 [Glycine max]
100813139	3796	-1.22357	0.0111175	Down	0.000735113	LOC100813139	NA	NA	NA	K00924//null;K17422//large subunit ribosomal protein L41;K13420//LRR receptor-like serine/threonine-protein kinase FLS2 [EC:2.7.11.1]	gi|955365367|ref|XP_003545087.2|//PREDICTED: probable LRR receptor-like serine/threonine-protein kinase At4g26540 [Glycine max]
100806061	1070	-1.35871	0.000980634	Down	3.96e-05	LOC100806061	NA	GO:0008289//lipid binding	NA	K12946//signal peptidase complex subunit 1 [EC:3.4.-.-]	gi|356564626|ref|XP_003550552.1|//PREDICTED: PCTP-like protein isoform X1 [Glycine max]
100808618	1184	2.00397	0.038332	Up	0.00366241	LOC100808618	NA	NA	NA	K12581//CCR4-NOT transcription complex subunit 7/8;K13126//polyadenylate-binding protein	gi|356542768|ref|XP_003539837.1|//PREDICTED: NAC domain-containing protein 90-like isoform X1 [Glycine max]
100819422	546	1.21949	0.0422841	Up	0.0041761	LOC100819422	NA	NA	NA	K11254//histone H4	gi|697182810|ref|XP_009600419.1|//PREDICTED: uncharacterized protein LOC104095884 [Nicotiana tomentosiformis]
100790034	4274	2.14193	1.5e-05	Up	3.09e-07	LOC100790034	GO:0031224//intrinsic component of membrane	GO:0046873//metal ion transmembrane transporter activity;GO:0032559//adenyl ribonucleotide binding;GO:0019829//cation-transporting ATPase activity	GO:0009206//purine ribonucleoside triphosphate biosynthetic process;GO:0006816//calcium ion transport	K01537//Ca2+-transporting ATPase [EC:3.6.3.8]	gi|571557779|ref|XP_006604467.1|//PREDICTED: calcium-transporting ATPase 12, plasma membrane-type-like [Glycine max]
100804283	2981	-1.32464	2.08e-05	Down	4.57e-07	LOC100804283	GO:0031224//intrinsic component of membrane	GO:0032559//adenyl ribonucleotide binding;GO:0004672//protein kinase activity	GO:0006464//cellular protein modification process	K13418//somatic embryogenesis receptor kinase 1 [EC:2.7.10.1 2.7.11.1];K04733//interleukin-1 receptor-associated kinase 4 [EC:2.7.11.1]	gi|356498122|ref|XP_003517902.1|//PREDICTED: protein NSP-INTERACTING KINASE 2-like [Glycine max]
100794412	1114	1.72724	0.000956199	Up	3.85e-05	LOC100794412	NA	GO:0003824//catalytic activity	GO:0008152//metabolic process	K13070//momilactone-A synthase [EC:1.1.1.295];K09841//xanthoxin dehydrogenase [EC:1.1.1.288]	gi|358248324|ref|NP_001239862.1|//uncharacterized protein LOC100794412 [Glycine max]
100786079	1996	3.07032	9.61e-21	Up	1.48e-23	LOC100786079	NA	GO:0016160//amylase activity;GO:0043167//ion binding	GO:0005976//polysaccharide metabolic process	K01177//beta-amylase [EC:3.2.1.2]	gi|571436239|ref|XP_006573703.1|//PREDICTED: beta-amylase 3, chloroplastic [Glycine max]
100779041	2045	2.40725	0.0218291	Up	0.00175584	LOC100779041	GO:0044464//cell part	GO:0008194//UDP-glycosyltransferase activity	NA	NA	gi|356575572|ref|XP_003555913.1|//PREDICTED: uncharacterized protein LOC100779041 [Glycine max]
100782663	1062	4.10223	3.66e-09	Up	2.8e-11	LOC100782663	NA	NA	NA	NA	gi|356553210|ref|XP_003544951.1|//PREDICTED: protein YLS9 [Glycine max]
100814670	1897	3.51659	5.02e-09	Up	3.98e-11	LOC100814670	GO:0031224//intrinsic component of membrane	GO:0005275//amine transmembrane transporter activity	GO:0006865//amino acid transport	NA	gi|734400094|gb|KHN31180.1|//Putative amino-acid permease C15C4.04c [Glycine soja]
100809091	1988	2.37561	4.93e-05	Up	1.24e-06	LOC100809091	NA	NA	NA	K12483//EH domain-containing protein 1	gi|571475768|ref|XP_006586764.1|//PREDICTED: EH domain-containing protein 1-like [Glycine max]
100820314	984	6.36262	5.79e-22	Up	7.4e-25	LOC100820314	NA	NA	NA	K04733//interleukin-1 receptor-associated kinase 4 [EC:2.7.11.1]	gi|571481908|ref|XP_003535208.2|//PREDICTED: thaumatin-like protein 1b [Glycine max]
100798935	1699	2.04747	0.000132222	Up	3.89e-06	LOC100798935	NA	GO:0016301//kinase activity	GO:0016310//phosphorylation	K04718//sphingosine kinase [EC:2.7.1.91]	gi|356524740|ref|XP_003530986.1|//PREDICTED: sphingosine kinase 1-like isoform X1 [Glycine max];gi|734311695|gb|KHN00112.1|//Sphingosine kinase 1 [Glycine soja]
BGI_novel_G001227	683	1.7187	0.028596	Up	0.00249	NA	NA	NA	NA	NA	gi|255627827|gb|ACU14258.1|//unknown [Glycine max]
100803877	2679	1.57818	0.000587619	Up	2.17e-05	LOC100803877	NA	GO:0003824//catalytic activity	GO:0008152//metabolic process	K01179//endoglucanase [EC:3.2.1.4];K15095//(+)-neomenthol dehydrogenase [EC:1.1.1.208]	gi|955328330|ref|XP_014632842.1|//PREDICTED: uncharacterized protein LOC100803877 isoform X1 [Glycine max]
100306281	617	1.52787	0.00015487	Up	4.67e-06	LOC100306281	NA	NA	NA	NA	gi|955394183|ref|XP_003555775.3|//PREDICTED: hydrophobic protein RCI2B [Glycine max]
100819510	1393	-1.15287	8.59e-05	Down	2.36e-06	LOC100819510	NA	GO:0016787//hydrolase activity	GO:0044238//primary metabolic process	K21026//null	gi|571499924|ref|XP_006594559.1|//PREDICTED: GDSL esterase/lipase At1g28600-like [Glycine max]
100790115	2135	3.59693	1.27e-13	Up	4.39e-16	LOC100790115	GO:0016020//membrane	NA	GO:0008152//metabolic process	K15404//aldehyde decarbonylase [EC:4.1.99.5]	gi|356520717|ref|XP_003529007.1|//PREDICTED: protein ECERIFERUM 1-like [Glycine max]
100500583	672	1.25418	0.00760495	Up	0.000462172	LOC100500583	NA	GO:0043169//cation binding;GO:0051536//iron-sulfur cluster binding	GO:0006091//generation of precursor metabolites and energy	K02639//ferredoxin	gi|351727909|ref|NP_001236409.1|//uncharacterized protein LOC100500583 [Glycine max]
100795696	1043	2.38396	0.0173722	Up	0.00130776	LOC100795696	NA	NA	NA	K09286//EREBP-like factor	gi|356513683|ref|XP_003525540.1|//PREDICTED: dehydration-responsive element-binding protein 1F-like [Glycine max]
100788665	1264	2.7793	8.61e-07	Up	1.21e-08	LOC100788665	GO:0044424//intracellular part	GO:0016701//oxidoreductase activity, acting on single donors with incorporation of molecular oxygen;GO:0046914//transition metal ion binding	GO:0006020//inositol metabolic process	K00469//inositol oxygenase [EC:1.13.99.1]	gi|363807385|ref|NP_001242635.1|//uncharacterized protein LOC100788665 [Glycine max]
100170736	1535	3.03734	4.49e-10	Up	2.83e-12	LOC100170736	NA	GO:0000166//nucleotide binding;GO:0010181//FMN binding;GO:0003824//catalytic activity;GO:0016491//oxidoreductase activity	GO:0008152//metabolic process;GO:0055114//oxidation-reduction process	K11517//(S)-2-hydroxy-acid oxidase [EC:1.1.3.15]	gi|955334928|ref|XP_014634285.1|//PREDICTED: peroxisomal (S)-2-hydroxy-acid oxidase GLO1 [Glycine max]
100818203	2315	3.03003	9.39e-05	Up	2.61e-06	LOC100818203	NA	NA	NA	K00924//null;K02882//large subunit ribosomal protein L18Ae;K01381//saccharopepsin [EC:3.4.23.25]	gi|356569916|ref|XP_003553140.1|//PREDICTED: aspartic proteinase nepenthesin-2-like [Glycine max]
100818107	1459	3.13855	1.29e-05	Up	2.56e-07	LOC100818107	NA	NA	NA	K21026//null;K00679//phospholipid:diacylglycerol acyltransferase [EC:2.3.1.158]	gi|356520157|ref|XP_003528731.1|//PREDICTED: GDSL esterase/lipase 5-like [Glycine max]
100793934	2129	1.86257	0.0342758	Up	0.00315923	LOC100793934	NA	GO:0046914//transition metal ion binding;GO:0003824//catalytic activity	GO:0008152//metabolic process	K19791//iron transport multicopper oxidase	gi|571491759|ref|XP_006592035.1|//PREDICTED: L-ascorbate oxidase homolog [Glycine max]
100788147	1227	-1.41361	1.79e-08	Down	1.6e-10	LOC100788147	NA	NA	NA	NA	gi|356516097|ref|XP_003526733.1|//PREDICTED: rhodanese-like domain-containing protein 14, chloroplastic [Glycine max]
BGI_novel_G000022	1696	2.60135	0.0121747	Up	0.000825551	NA	GO:0016021//integral component of membrane	NA	NA	K07393//putative glutathione S-transferase	gi|593788538|ref|XP_007157308.1|//hypothetical protein PHAVU_002G059000g [Phaseolus vulgaris]
BGI_novel_G001651	2097	1.59521	0.0372315	Up	0.00351499	NA	NA	NA	NA	K03452//magnesium/proton exchanger;K10683//BRCA1-associated RING domain protein 1	gi|734416458|gb|KHN38337.1|//Pentatricopeptide repeat-containing protein [Glycine soja]
100819447	688	-2.13303	0.0406921	Down	0.00396047	LOC100819447	NA	GO:0015036//disulfide oxidoreductase activity	GO:0019725//cellular homeostasis	K03676//glutaredoxin 3	gi|356505518|ref|XP_003521537.1|//PREDICTED: glutaredoxin-C11-like [Glycine max]
100802738	776	1.82648	0.0110798	Up	0.000732353	LOC100802738	NA	NA	NA	NA	gi|356504609|ref|XP_003521088.1|//PREDICTED: uncharacterized protein LOC100802738 [Glycine max]
100803567	1293	-1.13142	0.00477106	Down	0.000261207	LOC100803567	NA	NA	NA	NA	gi|356530790|ref|XP_003533963.1|//PREDICTED: probable membrane-associated kinase regulator 6 [Glycine max]
106799688	1666	-1.4457	0.0367667	Down	0.00345881	LOC106799688	NA	NA	NA	K17872//NADH:ubiquinone reductase (non-electrogenic) [EC:1.6.5.9]	gi|955333737|ref|XP_014634090.1|//PREDICTED: uncharacterized protein LOC106799688 [Glycine max]
100801176	1345	4.75487	8.94e-10	Up	6.05e-12	LOC100801176	NA	NA	NA	NA	gi|571564177|ref|XP_003556767.2|//PREDICTED: nudix hydrolase 2-like [Glycine max]
100794490	1583	2.11142	0.0201491	Up	0.00157458	LOC100794490	NA	GO:0016747//transferase activity, transferring acyl groups other than amino-acyl groups	NA	K15400//omega-hydroxypalmitate O-feruloyl transferase [EC:2.3.1.188]	gi|734403643|gb|KHN32561.1|//Omega-hydroxypalmitate O-feruloyl transferase [Glycine soja];gi|356518870|ref|XP_003528100.1|//PREDICTED: omega-hydroxypalmitate O-feruloyl transferase-like isoform X1 [Glycine max]
732564	1419	1.0076	0.0062811	Up	0.000364161	TDF-5	NA	NA	NA	NA	gi|351723667|ref|NP_001237031.1|//uncharacterized protein LOC732564 [Glycine max]
100780331	2331	-1.05034	0.00967016	Down	0.000619868	LOC100780331	NA	NA	NA	K17471//sulfate transporter 3	gi|356522172|ref|XP_003529722.1|//PREDICTED: probable sulfate transporter 3.4 isoform X1 [Glycine max]
100784317	1995	1.02598	0.000313227	Up	1.04e-05	LOC100784317	NA	GO:0003677//DNA binding	GO:0006351//transcription, DNA-templated	K16670//homeobox protein Meis2;K15613//homeobox protein Meis1	gi|571538559|ref|XP_006601172.1|//PREDICTED: homeobox protein knotted-1-like 3 isoform X2 [Glycine max];gi|571538553|ref|XP_006601171.1|//PREDICTED: homeobox protein knotted-1-like 3 isoform X1 [Glycine max]
100789246	2229	-1.16312	0.0405826	Down	0.00394394	LOC100789246	NA	NA	NA	K00430//peroxidase [EC:1.11.1.7];K20562//null;K00026//malate dehydrogenase [EC:1.1.1.37];K18151//ureidoglycolate amidohydrolase [EC:3.5.1.116]	gi|955362707|ref|XP_014622150.1|//PREDICTED: uncharacterized protein LOC102661059 [Glycine max];gi|930584884|dbj|BAS50194.1|//transposase [Glycine max]
100791957	1780	2.69325	0.000934886	Up	3.74e-05	LOC100791957	NA	GO:0035251//UDP-glucosyltransferase activity	NA	K13495//cis-zeatin O-glucosyltransferase [EC:2.4.1.215]	gi|356537475|ref|XP_003537252.1|//PREDICTED: zeatin O-glucosyltransferase-like [Glycine max]
100781330	3629	1.60434	0.0318488	Up	0.0028628	LOC100781330	GO:0043232//intracellular non-membrane-bounded organelle	GO:0032559//adenyl ribonucleotide binding	GO:0006996//organelle organization	K06675//structural maintenance of chromosome 4	gi|356573489|ref|XP_003554891.1|//PREDICTED: structural maintenance of chromosomes protein 4-like isoform X1 [Glycine max];gi|955389118|ref|XP_014627422.1|//PREDICTED: structural maintenance of chromosomes protein 4-like isoform X2 [Glycine max]
100305884	1464	1.63832	0.000207396	Up	6.54e-06	LOC100305884	NA	NA	GO:0000003//reproduction	K20628//null	gi|571486259|ref|XP_006590253.1|//PREDICTED: uncharacterized protein LOC100305884 isoform X1 [Glycine max]
100527144	514	1.80802	0.0483941	Up	0.00500046	LOC100527144	NA	NA	NA	NA	gi|351725043|ref|NP_001235543.1|//uncharacterized protein LOC100527144 [Glycine max]
100790725	622	-1.16796	0.0202327	Down	0.00158696	LOC100790725	NA	NA	NA	K07253//phenylpyruvate tautomerase [EC:5.3.2.1]	gi|356568162|ref|XP_003552282.1|//PREDICTED: macrophage migration inhibitory factor homolog isoform X2 [Glycine max];gi|571547673|ref|XP_006602687.1|//PREDICTED: uncharacterized protein LOC100790725 isoform X1 [Glycine max]
100789075	1628	3.27095	0.000589749	Up	2.18e-05	LOC100789075	NA	GO:0016210//naringenin-chalcone synthase activity;GO:0016747//transferase activity, transferring acyl groups other than amino-acyl groups	GO:0009699//phenylpropanoid biosynthetic process;GO:0009813//flavonoid biosynthetic process	K00660//chalcone synthase [EC:2.3.1.74]	gi|574584765|ref|NP_001276296.1|//chalcone synthase 3 [Glycine max]
100527575	734	2.28066	0.0291173	Up	0.00254975	LOC100527575	NA	GO:0046914//transition metal ion binding	NA	NA	gi|351725547|ref|NP_001238120.1|//uncharacterized protein LOC100527575 precursor [Glycine max]
100500655	686	1.90259	0.000455024	Up	1.61e-05	LOC100500655	NA	NA	NA	NA	gi|351720822|ref|NP_001237445.1|//uncharacterized protein LOC100500655 [Glycine max]
100860051	678	6.40624	8.05e-31	Up	4.07e-34	LOC100860051	NA	NA	NA	NA	gi|255626159|gb|ACU13424.1|//unknown [Glycine max]
100783430	1952	2.30254	0.00151475	Up	6.73e-05	LOC100783430	NA	GO:0005506//iron ion binding;GO:0016491//oxidoreductase activity	GO:0008152//metabolic process	K09755//ferulate-5-hydroxylase [EC:1.14.-.-]	gi|356496685|ref|XP_003517196.1|//PREDICTED: cytochrome P450 84A1-like [Glycine max]
100794609	3021	-1.23342	0.0049356	Down	0.000272119	LOC100794609	NA	NA	NA	K11426//SET and MYND domain-containing protein	gi|571451818|ref|XP_006578856.1|//PREDICTED: SET and MYND domain-containing protein 4-like [Glycine max]
100818437	935	1.95518	4.94e-07	Up	6.47e-09	LOC100818437	NA	NA	NA	K00857//thymidine kinase [EC:2.7.1.21]	gi|356547841|ref|XP_003542313.1|//PREDICTED: thymidine kinase-like [Glycine max]
BGI_novel_G000667	1160	-2.10631	0.0414616	Down	0.00406827	NA	NA	NA	NA	NA	gi|950955583|ref|XP_014496667.1|//PREDICTED: uncharacterized protein LOC106758239 [Vigna radiata var. radiata]
100527005	570	3.48452	3.74e-05	Up	9.06e-07	LOC100527005	NA	GO:0046872//metal ion binding;GO:0016628//oxidoreductase activity, acting on the CH-CH group of donors, NAD or NADP as acceptor	GO:0008152//metabolic process	K13448//calcium-binding protein CML;K02183//calmodulin	gi|351727945|ref|NP_001237178.1|//uncharacterized protein LOC100527005 [Glycine max]
100799480	2855	1.33086	0.00126716	Up	5.45e-05	LOC100799480	NA	NA	NA	K00558//DNA (cytosine-5)-methyltransferase 1 [EC:2.1.1.37]	gi|571433547|ref|XP_006572936.1|//PREDICTED: DNA (cytosine-5)-methyltransferase CMT3 [Glycine max]
100820396	2017	-1.86738	4.8e-17	Down	9.49e-20	LOC100820396	GO:0005887//integral component of plasma membrane	GO:0005355//glucose transmembrane transporter activity;GO:0005351//sugar:proton symporter activity	GO:0046323//glucose import;GO:0015992//proton transport;GO:1904659//glucose transmembrane transport	K08145//MFS transporter, SP family, solute carrier family 2 (facilitated glucose transporter), member 8	gi|571517491|ref|XP_003547222.2|//PREDICTED: sugar transporter ERD6-like 16 isoform X1 [Glycine max];gi|571499380|ref|XP_003541648.2|//PREDICTED: sugar transporter ERD6-like 16 isoform X3 [Glycine max];gi|571499376|ref|XP_006594463.1|//PREDICTED: sugar transporter ERD6-like 16 isoform X2 [Glycine max];gi|955358599|ref|XP_014621224.1|//PREDICTED: sugar transporter ERD6-like 16 isoform X1 [Glycine …
BGI_novel_G002711	685	-2.20427	0.0185579	Down	0.00142117	NA	NA	NA	NA	NA	gi|947061513|gb|KRH10774.1|//hypothetical protein GLYMA_15G069000 [Glycine max]
102662455	736	3.98028	1.21e-06	Up	1.76e-08	LOC102662455	NA	NA	NA	K15920//beta-D-xylosidase 4 [EC:3.2.1.37]	gi|571566962|ref|XP_006605999.1|//PREDICTED: uncharacterized protein LOC102662455 [Glycine max]
100306500	788	3.74759	8.4e-08	Up	8.87e-10	LOC100306500	NA	NA	NA	NA	gi|571494173|ref|XP_003540256.2|//PREDICTED: uncharacterized protein LOC100815215 [Glycine max]
100809283	2163	1.51247	0.0236708	Up	0.00195018	LOC100809283	GO:0043231//intracellular membrane-bounded organelle	NA	GO:0006351//transcription, DNA-templated	K06620//transcription factor E2F3	gi|571482118|ref|XP_006588860.1|//PREDICTED: transcription factor E2FA-like [Glycine max]
100804462	1975	-1.61478	0.023277	Down	0.00191101	LOC100804462	NA	NA	NA	K20619//null	gi|356499899|ref|XP_003518773.1|//PREDICTED: cytochrome P450 78A5-like isoform X1 [Glycine max]
100791958	874	4.05949	4.24e-07	Up	5.46e-09	LOC100791958	NA	NA	NA	K06236//collagen, type I, alpha;K14491//two-component response regulator ARR-B family	gi|571544868|ref|XP_003553155.2|//PREDICTED: putative Myb family transcription factor At1g14600 [Glycine max]
100776356	1964	1.25473	5.48e-05	Up	1.41e-06	LOC100776356	NA	NA	NA	K14497//protein phosphatase 2C [EC:3.1.3.16]	gi|356539889|ref|XP_003538425.1|//PREDICTED: protein phosphatase 2C 37 [Glycine max]
100799875	1219	-1.0698	0.00634256	Down	0.000368336	LOC100799875	GO:0043231//intracellular membrane-bounded organelle	GO:0005515//protein binding	GO:0009755//hormone-mediated signaling pathway	K14484//auxin-responsive protein IAA	gi|363807491|ref|NP_001242395.1|//uncharacterized protein LOC100799875 [Glycine max]
100809796	1511	1.10832	0.00138301	Up	6.04e-05	LOC100809796	NA	GO:0016787//hydrolase activity	GO:0044238//primary metabolic process	K01188//beta-glucosidase [EC:3.2.1.21];K00679//phospholipid:diacylglycerol acyltransferase [EC:2.3.1.158];K01206//alpha-L-fucosidase [EC:3.2.1.51];K10960//geranylgeranyl reductase [EC:1.3.1.83]	gi|356501249|ref|XP_003519438.1|//PREDICTED: GDSL esterase/lipase At2g04570-like [Glycine max]
BGI_novel_G000806	2122	-1.0003	0.0158322	Down	0.00116424	NA	NA	NA	NA	NA	gi|947108945|gb|KRH57271.1|//hypothetical protein GLYMA_05G050800 [Glycine max]
102666741	722	-1.59291	1.3e-11	Down	6.09e-14	LOC102666741	NA	NA	GO:0006950//response to stress	NA	gi|571522142|ref|XP_006598268.1|//PREDICTED: MLP-like protein 43 [Glycine max]
100795302	1074	4.04664	4e-07	Up	5.11e-09	LOC100795302	NA	NA	NA	NA	gi|356505428|ref|XP_003521493.1|//PREDICTED: protein YLS9 [Glycine max]
100527734	733	2.39524	0.0248649	Up	0.00207073	LOC100527734	NA	NA	NA	NA	gi|947078883|gb|KRH27672.1|//hypothetical protein GLYMA_11G007900 [Glycine max]
100780737	1972	2.72642	0.00086134	Up	3.41e-05	CYP707A16	NA	GO:0005506//iron ion binding;GO:0016491//oxidoreductase activity	GO:0008152//metabolic process	K09843//(+)-abscisic acid 8'-hydroxylase [EC:1.14.13.93]	gi|356531551|ref|XP_003534341.1|//PREDICTED: abscisic acid 8'-hydroxylase 1 [Glycine max]
BGI_novel_G002540	545	2.52979	0.0142032	Up	0.00101205	NA	NA	NA	NA	NA	gi|734376672|gb|KHN21401.1|//hypothetical protein glysoja_042464 [Glycine soja]
547752	2411	1.91328	1.49e-30	Up	7.88e-34	LOC547752	GO:0044424//intracellular part;GO:0043234//protein complex;GO:0000015//phosphopyruvate hydratase complex	GO:0000287//magnesium ion binding;GO:0046872//metal ion binding;GO:0016836//hydro-lyase activity;GO:0004634//phosphopyruvate hydratase activity;GO:0003988//acetyl-CoA C-acyltransferase activity;GO:0016747//transferase activity, transferring acyl groups other than amino-acyl groups	GO:0006007//glucose catabolic process;GO:0006096//glycolytic process	K01689//enolase [EC:4.2.1.11]	gi|947046495|gb|KRG96124.1|//hypothetical protein GLYMA_19G190900 [Glycine max];gi|351724891|ref|NP_001237329.1|//enolase [Glycine max]
100799813	998	-1.42645	2.38e-14	Down	7.44e-17	LOC100799813	GO:0009536//plastid	NA	GO:0006091//generation of precursor metabolites and energy	K08912//light-harvesting complex II chlorophyll a/b binding protein 1	gi|947059263|gb|KRH08669.1|//hypothetical protein GLYMA_16G165200 [Glycine max]
100799184	1281	5.25065	1.31e-24	Up	1.2e-27	LOC100799184	NA	NA	NA	K01188//beta-glucosidase [EC:3.2.1.21];K13420//LRR receptor-like serine/threonine-protein kinase FLS2 [EC:2.7.11.1]	gi|947045719|gb|KRG95348.1|//hypothetical protein GLYMA_19G145200 [Glycine max]
100809662	1458	1.19535	0.000154343	Up	4.65e-06	LOC100809662	NA	GO:0003824//catalytic activity	GO:0008152//metabolic process	K05277//leucoanthocyanidin dioxygenase [EC:1.14.11.19]	gi|955311010|ref|XP_003520449.3|//PREDICTED: leucoanthocyanidin dioxygenase [Glycine max]
BGI_novel_G000527	1595	-2.46333	0.0198805	Down	0.00155072	NA	NA	GO:0050661//NADP binding;GO:0004499//N,N-dimethylaniline monooxygenase activity;GO:0050660//flavin adenine dinucleotide binding	GO:0055114//oxidation-reduction process	K11816//indole-3-pyruvate monooxygenase [EC:1.14.13.168]	gi|734393545|gb|KHN28239.1|//Flavin-containing monooxygenase YUCCA10, partial [Glycine soja]
778061	654	-2.79094	0.000295587	Down	9.72e-06	MYB142	NA	GO:0003676//nucleic acid binding	NA	NA	gi|734357456|gb|KHN14528.1|//hypothetical protein glysoja_027137, partial [Glycine soja]
100799815	1283	-1.46259	1.51e-09	Down	1.08e-11	LOC100799815	NA	NA	NA	K14493//gibberellin receptor GID1 [EC:3.-.-.-]	gi|356559969|ref|XP_003548268.1|//PREDICTED: probable carboxylesterase 18 [Glycine max]
100788378	1672	-1.31571	0.0097053	Down	0.000622557	LOC100788378	NA	NA	NA	K07874//Ras-related protein Rab-1A;K00801//farnesyl-diphosphate farnesyltransferase [EC:2.5.1.21]	gi|356528775|ref|XP_003532973.1|//PREDICTED: WAT1-related protein At1g68170-like [Glycine max]
100795276	2940	3.67468	2.06e-10	Up	1.2e-12	LOC100795276	NA	NA	NA	K00454//lipoxygenase [EC:1.13.11.12]	gi|356500370|ref|XP_003519005.1|//PREDICTED: linoleate 13S-lipoxygenase 2-1, chloroplastic [Glycine max]
100305684	771	4.52341	1.66e-25	Up	1.36e-28	LOC100305684	NA	NA	NA	NA	gi|351724663|ref|NP_001238089.1|//uncharacterized protein LOC100527317 [Glycine max]
100801060	1832	1.19908	1.92e-05	Up	4.13e-07	LOC100801060	GO:0031224//intrinsic component of membrane	GO:0022857//transmembrane transporter activity	GO:0006810//transport	K16055//trehalose 6-phosphate synthase/phosphatase [EC:2.4.1.15 3.1.3.12];K08150//MFS transporter, SP family, solute carrier family 2 (myo-inositol transporter), member 13	gi|356524748|ref|XP_003530990.1|//PREDICTED: sugar carrier protein C-like [Glycine max]
732575	1626	3.09234	1.51e-05	Up	3.11e-07	LOC732575	NA	GO:0016210//naringenin-chalcone synthase activity;GO:0016747//transferase activity, transferring acyl groups other than amino-acyl groups	GO:0009699//phenylpropanoid biosynthetic process;GO:0009813//flavonoid biosynthetic process	K00660//chalcone synthase [EC:2.3.1.74]	gi|356525221|ref|XP_003531225.1|//PREDICTED: chalcone synthase 1 [Glycine max];gi|955335176|ref|XP_014634356.1|//PREDICTED: chalcone synthase 5 [Glycine max]
100795422	1193	-1.61449	0.0145625	Down	0.00104221	LOC100795422	NA	GO:0016209//antioxidant activity;GO:0005506//iron ion binding;GO:0003824//catalytic activity	GO:0008152//metabolic process;GO:0006950//response to stress	K00430//peroxidase [EC:1.11.1.7]	gi|356529308|ref|XP_003533237.1|//PREDICTED: peroxidase 66-like [Glycine max]
100800307	931	4.86225	1.2e-21	Up	1.62e-24	LOC100800307	NA	NA	NA	K04733//interleukin-1 receptor-associated kinase 4 [EC:2.7.11.1]	gi|356550156|ref|XP_003543455.1|//PREDICTED: kiwellin-like [Glycine max]
547550	1250	2.85582	0.00342532	Up	0.000176222	PRX4	NA	GO:0016209//antioxidant activity;GO:0005506//iron ion binding;GO:0003824//catalytic activity	GO:0008152//metabolic process;GO:0006950//response to stress	K00430//peroxidase [EC:1.11.1.7]	gi|363814589|ref|NP_001242769.1|//peroxidase precursor [Glycine max]
100778798	1085	5.5729	1.91e-19	Up	3.22e-22	LOC100778798	NA	NA	NA	NA	gi|358248408|ref|NP_001239877.1|//uncharacterized protein LOC100778798 [Glycine max]
100798226	908	-2.41105	2.13e-06	Down	3.39e-08	LOC100798226	NA	NA	NA	NA	gi|356523515|ref|XP_003530383.1|//PREDICTED: uncharacterized protein LOC100798226 [Glycine max]
100784472	1804	-1.02997	4.15e-08	Down	4.04e-10	LOC100784472	GO:0016021//integral component of membrane	NA	NA	NA	gi|356525698|ref|XP_003531460.1|//PREDICTED: major facilitator superfamily domain-containing protein 12-like isoform X1 [Glycine max]
102659876	1471	2.53769	0.0152468	Up	0.00110992	LOC102659876	NA	NA	NA	K08900//mitochondrial chaperone BCS1	gi|571448571|ref|XP_006577896.1|//PREDICTED: uncharacterized protein LOC102659876 [Glycine max]
100170745	2145	2.3474	0.000132065	Up	3.88e-06	SIK1	NA	GO:0032559//adenyl ribonucleotide binding;GO:0004672//protein kinase activity;GO:0004871//signal transducer activity	GO:0006464//cellular protein modification process	K04733//interleukin-1 receptor-associated kinase 4 [EC:2.7.11.1]	gi|351725961|ref|NP_001238646.1|//stress-induced receptor-like kinase precursor [Glycine max]
100787403	1816	2.39636	0.014037	Up	0.000998176	LOC100787403	NA	NA	NA	K13356//alcohol-forming fatty acyl-CoA reductase [EC:1.2.1.84]	gi|571488981|ref|XP_006591085.1|//PREDICTED: alcohol-forming fatty acyl-CoA reductase-like [Glycine max]
100796266	2233	-1.47844	6.11e-06	Down	1.12e-07	LOC100796266	NA	GO:0003878//ATP citrate synthase activity;GO:0004774//succinate-CoA ligase activity;GO:0046912//transferase activity, transferring acyl groups, acyl groups converted into alkyl on transfer	GO:0008152//metabolic process;GO:0005975//carbohydrate metabolic process	K01648//ATP citrate (pro-S)-lyase [EC:2.3.3.8]	gi|947062682|gb|KRH11943.1|//hypothetical protein GLYMA_15G140200 [Glycine max];gi|955371632|ref|XP_014623431.1|//PREDICTED: ATP-citrate synthase beta chain protein 1-like isoform X1 [Glycine max];gi|734357913|gb|KHN14691.1|//ATP-citrate synthase beta chain protein 1 [Glycine soja]
100787217	1915	-1.33031	2.15e-05	Down	4.72e-07	LOC100787217	NA	GO:0030246//carbohydrate binding;GO:0016853//isomerase activity;GO:0003824//catalytic activity;GO:0005488//binding	GO:0044238//primary metabolic process;GO:0005975//carbohydrate metabolic process	K01792//glucose-6-phosphate 1-epimerase [EC:5.1.3.15]	gi|571553176|ref|XP_006603785.1|//PREDICTED: putative glucose-6-phosphate 1-epimerase isoform X1 [Glycine max];gi|356573680|ref|XP_003554985.1|//PREDICTED: putative glucose-6-phosphate 1-epimerase isoform X2 [Glycine max]
547896	796	1.11448	3.17e-05	Up	7.41e-07	ELIP	NA	NA	NA	NA	gi|351723745|ref|NP_001235754.1|//early light-induced protein [Glycine max]
100819603	1701	2.39309	0.00843097	Up	0.000523952	LOC100819603	NA	NA	NA	K14487//auxin responsive GH3 gene family	gi|356565527|ref|XP_003550991.1|//PREDICTED: indole-3-acetic acid-amido synthetase GH3.2-like [Glycine max]
100807372	2282	1.60874	1.03e-14	Up	3.04e-17	LOC100807372	NA	NA	NA	K14794//ribosomal RNA-processing protein 12	gi|356544820|ref|XP_003540845.1|//PREDICTED: protein NUCLEAR FUSION DEFECTIVE 4 [Glycine max]
100807221	1764	4.77802	2.29e-15	Up	6.16e-18	LOC100807221	NA	NA	NA	K00924//null;K02882//large subunit ribosomal protein L18Ae	gi|356548993|ref|XP_003542883.1|//PREDICTED: basic 7S globulin-like [Glycine max]
100805758	444	1.8026	0.0116402	Up	0.000778934	LOC100805758	NA	NA	NA	NA	gi|356572767|ref|XP_003554537.1|//PREDICTED: uncharacterized protein LOC100805758 [Glycine max]
100812486	3533	-1.11474	0.00730076	Down	0.000436297	LOC100812486	NA	NA	NA	K04733//interleukin-1 receptor-associated kinase 4 [EC:2.7.11.1]	gi|571548911|ref|XP_006602872.1|//PREDICTED: probable LRR receptor-like serine/threonine-protein kinase At4g08850 [Glycine max]
100813883	1145	1.69005	0.0296878	Up	0.00262378	LOC100813883	NA	NA	NA	K04733//interleukin-1 receptor-associated kinase 4 [EC:2.7.11.1];K03868//RING-box protein 1	gi|571530172|ref|XP_006599684.1|//PREDICTED: putative GEM-like protein 8 [Glycine max]
100785574	1061	1.2446	0.0231342	Up	0.00189183	LOC100785574	NA	NA	NA	NA	gi|359807508|ref|NP_001241145.1|//uncharacterized protein LOC100785574 precursor [Glycine max]
106799536	1071	2.4106	0.0202072	Up	0.00158329	LOC106799536	GO:0016021//integral component of membrane	GO:0004674//protein serine/threonine kinase activity;GO:0005524//ATP binding	GO:0006468//protein phosphorylation	K04733//interleukin-1 receptor-associated kinase 4 [EC:2.7.11.1];K16224//senescence-induced receptor-like serine/threonine-protein kinase;K13420//LRR receptor-like serine/threonine-protein kinase FLS2 [EC:2.7.11.1]	gi|947095652|gb|KRH44237.1|//hypothetical protein GLYMA_08G198400 [Glycine max];gi|955333151|ref|XP_014633911.1|//PREDICTED: probable LRR receptor-like protein kinase At1g51890 [Glycine max]
100780806	1364	2.9347	8.28e-07	Up	1.16e-08	LOC100780806	NA	GO:0003824//catalytic activity	GO:0008152//metabolic process	K08081//tropinone reductase I [EC:1.1.1.206]	gi|356542175|ref|XP_003539545.1|//PREDICTED: tropinone reductase [Glycine max]
100788235	1845	2.02428	0.0244336	Up	0.00203068	LOC100788235	NA	GO:0035251//UDP-glucosyltransferase activity	NA	K13495//cis-zeatin O-glucosyltransferase [EC:2.4.1.215]	gi|356500509|ref|XP_003519074.1|//PREDICTED: zeatin O-glucosyltransferase [Glycine max]
100793860	2076	1.58682	0.00363947	Up	0.000189959	LOC100793860	GO:0044464//cell part	GO:0004871//signal transducer activity	GO:0015833//peptide transport	K14638//solute carrier family 15 (peptide/histidine transporter), member 3/4	gi|356531768|ref|XP_003534448.1|//PREDICTED: protein NRT1/ PTR FAMILY 7.3-like isoform X1 [Glycine max]
100801252	1115	2.44091	0.018235	Up	0.00138853	LOC100801252	NA	NA	NA	NA	gi|955305153|ref|XP_014618067.1|//PREDICTED: non-specific lipid-transfer protein-like protein At2g13820 [Glycine max]
100816057	1308	2.65576	0.00789844	Up	0.000483624	LOC100816057	NA	NA	NA	K04733//interleukin-1 receptor-associated kinase 4 [EC:2.7.11.1];K14297//nuclear pore complex protein Nup98-Nup96;K12173//BRCA1-A complex subunit BRE	gi|571481908|ref|XP_003535208.2|//PREDICTED: thaumatin-like protein 1b [Glycine max]
100778761	1765	1.06558	0.00778529	Up	0.000475402	LOC100778761	NA	NA	NA	NA	gi|571525509|ref|XP_003548726.2|//PREDICTED: myb-like protein X isoform X1 [Glycine max];gi|571525513|ref|XP_006598974.1|//PREDICTED: myb-like protein X isoform X2 [Glycine max]
100788403	1200	-1.07433	0.049026	Down	0.0050811	LOC100788403	NA	NA	NA	NA	gi|356532085|ref|XP_003534604.1|//PREDICTED: protein LITTLE ZIPPER 2 [Glycine max]
100783478	736	2.15745	0.0396626	Up	0.00382339	LOC100783478	NA	NA	NA	K19327//anoctamin-10	gi|356538218|ref|XP_003537601.1|//PREDICTED: uncharacterized protein LOC100783478 [Glycine max]
548045	1973	1.0436	0.0253007	Up	0.00211434	STP1	GO:0031224//intrinsic component of membrane	GO:0015291//secondary active transmembrane transporter activity;GO:0016628//oxidoreductase activity, acting on the CH-CH group of donors, NAD or NADP as acceptor	GO:0071702//organic substance transport;GO:0008152//metabolic process	K16055//trehalose 6-phosphate synthase/phosphatase [EC:2.4.1.15 3.1.3.12];K08150//MFS transporter, SP family, solute carrier family 2 (myo-inositol transporter), member 13	gi|734333664|gb|KHN07680.1|//Sugar carrier protein C [Glycine soja]
100776865	2181	3.36532	0.00018401	Up	5.7e-06	LOC100776865	NA	NA	GO:0006810//transport	K14794//ribosomal RNA-processing protein 12	gi|356536338|ref|XP_003536696.1|//PREDICTED: uncharacterized protein LOC100776865 [Glycine max]
100777295	4587	1.97095	0.00738426	Up	0.000443053	LOC100777295	NA	NA	NA	K05681//ATP-binding cassette, subfamily G (WHITE), member 2	gi|356550580|ref|XP_003543663.1|//PREDICTED: pleiotropic drug resistance protein 1-like isoform X2 [Glycine max];gi|955360618|ref|XP_014621622.1|//PREDICTED: pleiotropic drug resistance protein 1-like isoform X1 [Glycine max]
BGI_novel_G002324	1258	-1.01074	7.73e-05	Down	2.08e-06	NA	GO:0005789//endoplasmic reticulum membrane	GO:0003755//peptidyl-prolyl cis-trans isomerase activity;GO:0005528//FK506 binding	GO:0000413//protein peptidyl-prolyl isomerization;GO:0061077//chaperone-mediated protein folding	K01802//peptidylprolyl isomerase [EC:5.2.1.8]	gi|734436609|gb|KHN48215.1|//Peptidyl-prolyl cis-trans isomerase FKBP16-4, chloroplastic [Glycine soja]
100800959	732	1.14186	6.14e-05	Up	1.6e-06	LOC100800959	NA	GO:0005515//protein binding	GO:0044267//cellular protein metabolic process	K03686//molecular chaperone DnaJ	gi|359806673|ref|NP_001241283.1|//uncharacterized protein LOC100800959 [Glycine max]
100807342	1356	3.46752	6.29e-10	Up	4.12e-12	LOC100807342	NA	GO:0016620//oxidoreductase activity, acting on the aldehyde or oxo group of donors, NAD or NADP as acceptor;GO:0000166//nucleotide binding	GO:0019318//hexose metabolic process	K00134//glyceraldehyde 3-phosphate dehydrogenase [EC:1.2.1.12]	gi|359806082|ref|NP_001241184.1|//uncharacterized protein LOC100807342 [Glycine max]
100788497	1580	-1.06992	0.00271082	Down	0.000133781	LOC100788497	NA	GO:0008806//carboxymethylenebutenolidase activity;GO:0003824//catalytic activity	NA	K01061//carboxymethylenebutenolidase [EC:3.1.1.45]	gi|955359887|ref|XP_014621485.1|//PREDICTED: uncharacterized protein LOC100788497 isoform X2 [Glycine max];gi|955359885|ref|XP_014621484.1|//PREDICTED: uncharacterized protein LOC100788497 isoform X1 [Glycine max];gi|947073695|gb|KRH22586.1|//hypothetical protein GLYMA_13G310200, partial [Glycine max];gi|571494288|ref|XP_006592808.1|//PREDICTED: protein usf [Glycine max]
100306432	805	2.25266	0.000149029	Up	4.47e-06	LOC100306432	NA	NA	NA	NA	gi|351722741|ref|NP_001234951.1|//uncharacterized protein LOC100306432 precursor [Glycine max]
100527517	761	-1.66895	0.0240324	Down	0.00198837	LOC100527517	NA	GO:0046914//transition metal ion binding	NA	K04733//interleukin-1 receptor-associated kinase 4 [EC:2.7.11.1];K03006//DNA-directed RNA polymerase II subunit RPB1 [EC:2.7.7.6]	gi|734324222|gb|KHN04997.1|//Early nodulin-like protein 1 [Glycine soja]
100792833	2197	3.33032	1.18e-05	Up	2.32e-07	LOC100792833	NA	NA	NA	K13424//WRKY transcription factor 33	gi|571547701|ref|XP_006602690.1|//PREDICTED: probable WRKY transcription factor 33 isoform X2 [Glycine max];gi|955386122|ref|XP_014626730.1|//PREDICTED: probable WRKY transcription factor 33 isoform X1 [Glycine max]
100783924	1387	4.14952	3.2e-08	Up	3.02e-10	LOC100783924	NA	NA	NA	NA	gi|356521198|ref|XP_003529244.1|//PREDICTED: uncharacterized protein LOC100783924 [Glycine max]
100782320	1690	2.03223	0.0152034	Up	0.00110457	LOC100782320	NA	NA	NA	K04733//interleukin-1 receptor-associated kinase 4 [EC:2.7.11.1]	gi|571521581|ref|XP_006598182.1|//PREDICTED: putative serine/threonine-protein kinase [Glycine max]
100810057	2498	1.38759	0.000964791	Up	3.89e-05	LOC100810057	NA	NA	NA	K01193//beta-fructofuranosidase [EC:3.2.1.26]	gi|356544267|ref|XP_003540575.1|//PREDICTED: beta-fructofuranosidase, soluble isoenzyme I-like [Glycine max]
100816063	1656	2.93247	0.000713628	Up	2.73e-05	LOC100816063	NA	NA	NA	K03327//multidrug resistance protein, MATE family	gi|571484792|ref|XP_006589653.1|//PREDICTED: protein DETOXIFICATION 12-like [Glycine max]
100815433	1972	-1.62013	0.00746976	Down	0.000450177	LOC100815433	GO:0043231//intracellular membrane-bounded organelle	GO:0003677//DNA binding;GO:0005515//protein binding;GO:0001071//nucleic acid binding transcription factor activity	GO:0006351//transcription, DNA-templated	K20557//null;K04374//cyclic AMP-dependent transcription factor ATF-4	gi|356549868|ref|XP_003543312.1|//PREDICTED: basic leucine zipper 61-like [Glycine max]
778042	1385	3.26677	0.00019426	Up	6.07e-06	MYB84	GO:0043231//intracellular membrane-bounded organelle	GO:0003676//nucleic acid binding	NA	K09422//myb proto-oncogene protein, plant	gi|351724763|ref|NP_001235789.1|//MYB transcription factor MYB84 [Glycine max]
100794824	2086	1.67078	0.000255725	Up	8.27e-06	LOC100794824	NA	GO:0016740//transferase activity	NA	K00750//glycogenin glucosyltransferase [EC:2.4.1.186]	gi|356514292|ref|XP_003525840.1|//PREDICTED: putative glucuronosyltransferase PGSIP8 [Glycine max]
100801457	1571	1.00069	0.00126035	Up	5.42e-05	LOC100801457	NA	NA	NA	K16189//phytochrome-interacting factor 4;K12126//phytochrome-interacting factor 3	gi|571534550|ref|XP_006600554.1|//PREDICTED: transcription factor bHLH69-like isoform X5 [Glycine max];gi|571534546|ref|XP_006600553.1|//PREDICTED: transcription factor bHLH69-like isoform X4 [Glycine max];gi|955381364|ref|XP_014625615.1|//PREDICTED: transcription factor bHLH69-like isoform X2 [Glycine max]
100804496	1115	1.37734	9.1e-17	Up	1.91e-19	LOC100804496	NA	GO:0003824//catalytic activity	NA	K08726//soluble epoxide hydrolase / lipid-phosphate phosphatase [EC:3.3.2.10 3.1.3.76];K10144//RING finger and CHY zinc finger domain-containing protein 1 [EC:2.3.2.27]	gi|574584379|ref|NP_001276233.1|//bifunctional epoxide hydrolase 2-like [Glycine max];gi|571446917|ref|XP_006577222.1|//PREDICTED: bifunctional epoxide hydrolase 2-like isoform X1 [Glycine max]
548091	1286	1.96135	1.54e-10	Up	8.79e-13	LOC548091	NA	GO:0004869//cysteine-type endopeptidase inhibitor activity;GO:0030414//peptidase inhibitor activity	GO:0010951//negative regulation of endopeptidase activity	K13899//cystatin-C	gi|955362673|ref|XP_014622135.1|//PREDICTED: multicystatin [Glycine max];gi|255625593|gb|ACU13141.1|//unknown [Glycine max]
BGI_novel_G002625	2311	-4.04894	3.6e-07	Down	4.56e-09	NA	NA	GO:0004326//tetrahydrofolylpolyglutamate synthase activity;GO:0005524//ATP binding	GO:0046901//tetrahydrofolylpolyglutamate biosynthetic process	K20457//dihydrofolate synthase [EC:6.3.2.12]	gi|947067383|gb|KRH16526.1|//hypothetical protein GLYMA_14G160900 [Glycine max]
100306170	1096	1.82127	0.00377161	Up	0.000198219	LOC100306170	GO:0005737//cytoplasm	GO:0046914//transition metal ion binding	GO:0030001//metal ion transport;GO:0046916//cellular transition metal ion homeostasis	K12823//ATP-dependent RNA helicase DDX5/DBP2 [EC:3.6.4.13];K10572//inositol-pentakisphosphate 2-kinase [EC:2.7.1.158];K19307//25S rRNA (uracil2634-N3)-methyltransferase [EC:2.1.1.313]	gi|351726612|ref|NP_001238668.1|//uncharacterized protein LOC100306170 [Glycine max]
BGI_novel_G000675	4012	-1.56884	1.89e-05	Down	4.06e-07	NA	GO:0016021//integral component of membrane	NA	NA	K14298//mRNA export factor	gi|356541512|ref|XP_003539219.1|//PREDICTED: glycosyltransferase-like KOBITO 1 [Glycine max]
100777530	2695	-2.03783	0.000199544	Down	6.27e-06	LOC100777530	GO:0016021//integral component of membrane	NA	GO:0006810//transport;GO:0055085//transmembrane transport	NA	gi|571479448|ref|XP_006587863.1|//PREDICTED: SPX domain-containing membrane protein At4g22990-like isoform X2 [Glycine max];gi|356532044|ref|XP_003534584.1|//PREDICTED: SPX domain-containing membrane protein At4g22990-like isoform X1 [Glycine max];gi|571479450|ref|XP_006587864.1|//PREDICTED: SPX domain-containing membrane protein At4g22990-like isoform X3 [Glycine max];gi|955342790|ref|XP_0146179…
100809670	2701	-1.33524	3.3e-05	Down	7.82e-07	LOC100809670	NA	GO:0016853//isomerase activity;GO:0016866//intramolecular transferase activity	NA	K15813//beta-amyrin synthase [EC:5.4.99.39]	gi|83016474|dbj|BAE53429.1|//beta-amyrin synthase [Lotus japonicus];gi|356504633|ref|XP_003521100.1|//PREDICTED: beta-amyrin synthase-like [Glycine max]
100775733	1334	3.20718	7.37e-11	Up	4.03e-13	LOC100775733	NA	NA	NA	K06700//proteasome inhibitor subunit 1 (PI31)	gi|356494879|ref|XP_003516310.1|//PREDICTED: uncharacterized protein LOC100775733 isoform X2 [Glycine max];gi|571434881|ref|XP_006573322.1|//PREDICTED: uncharacterized protein LOC100775733 isoform X1 [Glycine max]
100795012	1387	-1.26596	0.009491	Down	0.000604937	LOC100795012	NA	NA	NA	K13262//isoflavone-7-O-methyltransferase [EC:2.1.1.150];K16040//trans-resveratrol di-O-methyltransferase [EC:2.1.1.240];K13259//2,7,4'-trihydroxyisoflavanone 4'-O-methyltransferase / isoflavone 4'-O-methyltransferase [EC:2.1.1.212 2.1.1.46]	gi|571462482|ref|XP_006582298.1|//PREDICTED: trans-resveratrol di-O-methyltransferase-like [Glycine max]
100815307	911	3.04819	2.41e-05	Up	5.37e-07	LOC100815307	NA	NA	NA	NA	gi|363807910|ref|NP_001242705.1|//uncharacterized protein LOC100815307 precursor [Glycine max]
100784378	848	1.38139	0.0289798	Up	0.00253282	LOC100784378	NA	NA	NA	K19761//gamma-glutamylaminecyclotransferase [EC:2.3.2.-]	gi|356541048|ref|XP_003538995.1|//PREDICTED: putative gamma-glutamylcyclotransferase At3g02910 [Glycine max]
100800786	3430	1.16714	0.0111807	Up	0.000740925	LOC100800786	NA	GO:0032559//adenyl ribonucleotide binding;GO:0016462//pyrophosphatase activity	GO:0043170//macromolecule metabolic process	K03696//ATP-dependent Clp protease ATP-binding subunit ClpC	gi|571451467|ref|XP_006578745.1|//PREDICTED: chaperone protein ClpD, chloroplastic-like [Glycine max]
100526951	850	3.46003	0.000121593	Up	3.53e-06	LOC100526951	NA	NA	NA	NA	gi|351728027|ref|NP_001236413.1|//uncharacterized protein LOC100526951 precursor [Glycine max]
102660944	1021	2.91315	0.00252938	Up	0.000123181	LOC102660944	NA	NA	NA	NA	gi|571518916|ref|XP_006597761.1|//PREDICTED: uncharacterized protein LOC102660944 [Glycine max]
100820161	1194	4.2243	3.88e-09	Up	3e-11	LOC100820161	NA	GO:0016747//transferase activity, transferring acyl groups other than amino-acyl groups	GO:0009699//phenylpropanoid biosynthetic process	K08243//Polyketide reductase;K19642//D-galacturonate reductase [EC:1.1.1.365]	gi|356568945|ref|XP_003552668.1|//PREDICTED: NAD(P)H-dependent 6'-deoxychalcone synthase-like [Glycine max]
547479	1221	2.94171	0.00175766	Up	8.03e-05	2019-01-05	GO:0030312//external encapsulating structure;GO:0005576//extracellular region	GO:0016758//transferase activity, transferring hexosyl groups;GO:0016798//hydrolase activity, acting on glycosyl bonds	GO:0044042//glucan metabolic process	K08235//xyloglucan:xyloglucosyl transferase [EC:2.4.1.207]	gi|351724937|ref|NP_001237075.1|//syringolide-induced protein 19-1-5 precursor [Glycine max]
106794171	688	4.83966	1.39e-17	Up	2.61e-20	LOC106794171	NA	NA	NA	NA	gi|947061333|gb|KRH10594.1|//hypothetical protein GLYMA_15G057300 [Glycine max]
100817721	1774	-1.4204	0.00361006	Down	0.000187815	LOC100817721	NA	NA	NA	K12355//coniferyl-aldehyde dehydrogenase [EC:1.2.1.68]	gi|356513129|ref|XP_003525266.1|//PREDICTED: aldehyde dehydrogenase family 2 member C4-like [Glycine max]
100777900	3399	-1.80251	0.0467494	Down	0.00477419	LOC100777900	NA	NA	NA	NA	gi|571476244|ref|XP_006586903.1|//PREDICTED: uncharacterized protein LOC100777900 isoform X1 [Glycine max];gi|356532533|ref|XP_003534826.1|//PREDICTED: uncharacterized protein LOC100777900 isoform X2 [Glycine max]
100802124	2008	1.81361	4.12e-05	Up	1.01e-06	LOC100802124	NA	NA	NA	K13424//WRKY transcription factor 33;K01892//histidyl-tRNA synthetase [EC:6.1.1.21]	gi|356555684|ref|XP_003546160.1|//PREDICTED: probable WRKY transcription factor 31 [Glycine max]
100792940	2321	1.1261	2.41e-10	Up	1.43e-12	LOC100792940	GO:0044464//cell part	GO:0004871//signal transducer activity	GO:0015833//peptide transport	K14638//solute carrier family 15 (peptide/histidine transporter), member 3/4	gi|356556326|ref|XP_003546477.1|//PREDICTED: protein NRT1/ PTR FAMILY 1.2 [Glycine max]
BGI_novel_G002383	1987	-1.35564	0.0208537	Down	0.00165628	NA	NA	GO:0016301//kinase activity	GO:0016310//phosphorylation	K04718//sphingosine kinase [EC:2.7.1.91]	gi|356555028|ref|XP_003545841.1|//PREDICTED: sphingosine kinase 1 isoform X1 [Glycine max]
100818415	1841	1.14271	0.00290074	Up	0.000144876	LOC100818415	GO:0031224//intrinsic component of membrane	NA	GO:0006810//transport	K08202//MFS transporter, OCT family, solute carrier family 22 (organic cation transporter), member 4/5	gi|955355419|ref|XP_014620566.1|//PREDICTED: organic cation/carnitine transporter 4-like [Glycine max]
BGI_novel_G001542	1542	2.53442	0.00441061	Up	0.000238072	NA	GO:0016021//integral component of membrane	GO:0005524//ATP binding;GO:0004672//protein kinase activity;GO:0030247//polysaccharide binding	GO:0006468//protein phosphorylation	K04733//interleukin-1 receptor-associated kinase 4 [EC:2.7.11.1];K04730//interleukin-1 receptor-associated kinase 1 [EC:2.7.11.1]	gi|593694136|ref|XP_007147589.1|//hypothetical protein PHAVU_006G137300g [Phaseolus vulgaris]
BGI_novel_G003629	581	4.76883	6.45e-10	Up	4.25e-12	NA	NA	GO:0004867//serine-type endopeptidase inhibitor activity;GO:0008233//peptidase activity	GO:0009611//response to wounding;GO:0010951//negative regulation of endopeptidase activity	NA	gi|734352510|gb|KHN13147.1|//Proteinase inhibitor [Glycine soja]
100805590	1076	-1.16211	0.0120998	Down	0.000818429	LOC100805590	NA	NA	NA	K03860//phosphatidylinositol glycan, class Q;K20887//null	gi|356508555|ref|XP_003523021.1|//PREDICTED: gibberellin-regulated protein 4 [Glycine max];gi|965663941|dbj|BAT79650.1|//hypothetical protein VIGAN_02256600 [Vigna angularis var. angularis]
102660925	1448	3.16104	1.28e-06	Up	1.88e-08	LOC102660925	NA	NA	NA	NA	gi|571497291|ref|XP_006593854.1|//PREDICTED: VQ motif-containing protein 22-like [Glycine max]
100790550	5495	1.86741	2.88e-06	Up	4.8e-08	LOC100790550	NA	NA	NA	K05666//ATP-binding cassette, subfamily C (CFTR/MRP), member 2	gi|356505072|ref|XP_003521316.1|//PREDICTED: ABC transporter C family member 5-like [Glycine max]
547951	951	1.98381	0.00240327	Up	0.000116518	LOC547951	NA	GO:0016765//transferase activity, transferring alkyl or aryl (other than methyl) groups	NA	K00799//glutathione S-transferase [EC:2.5.1.18]	gi|351723125|ref|NP_001236500.1|//glutathione S-transferase GST 24 [Glycine max]
547671	1082	2.44893	0.0112947	Up	0.000751185	CA1	NA	GO:0016836//hydro-lyase activity;GO:0046914//transition metal ion binding	NA	K01673//carbonic anhydrase [EC:4.2.1.1]	gi|734370550|gb|KHN19308.1|//Carbonic anhydrase, chloroplastic, partial [Glycine soja]
100793347	1639	2.42427	0.0175169	Up	0.00132077	LOC100793347	GO:0044464//cell part	GO:0005515//protein binding	GO:0015031//protein transport	K08486//syntaxin 1B/2/3	gi|356534554|ref|XP_003535818.1|//PREDICTED: syntaxin-121-like [Glycine max]
BGI_novel_G002996	1073	2.70109	0.00779383	Up	0.000476468	NA	NA	NA	NA	NA	gi|947052686|gb|KRH02139.1|//hypothetical protein GLYMA_17G018700 [Glycine max]
100306181	816	2.279	0.00140737	Up	6.17e-05	LOC100306181	NA	NA	NA	K04733//interleukin-1 receptor-associated kinase 4 [EC:2.7.11.1]	gi|351725039|ref|NP_001235031.1|//uncharacterized protein LOC100306181 precursor [Glycine max]
100790702	1637	3.20286	0.00064302	Up	2.42e-05	LOC100790702	NA	NA	NA	NA	gi|356500019|ref|XP_003518832.1|//PREDICTED: protein MIZU-KUSSEI 1-like [Glycine max]
100803626	2035	1.79694	0.000572866	Up	2.1e-05	LOC100803626	GO:0031224//intrinsic component of membrane	GO:0015291//secondary active transmembrane transporter activity	GO:0015698//inorganic anion transport	K08176//MFS transporter, PHS family, inorganic phosphate transporter	gi|392583890|ref|NP_001254802.1|//probable inorganic phosphate transporter 1-7-like [Glycine max]
100801058	2079	2.17634	9.22e-20	Up	1.51e-22	LOC100801058	NA	NA	NA	NA	gi|356558087|ref|XP_003547339.1|//PREDICTED: reticuline oxidase-like protein [Glycine max]
100783944	2439	1.62791	0.0208524	Up	0.00165522	LOC100783944	GO:0044464//cell part	GO:0046873//metal ion transmembrane transporter activity	GO:0034220//ion transmembrane transport;GO:0030001//metal ion transport	K03549//KUP system potassium uptake protein	gi|356525022|ref|XP_003531126.1|//PREDICTED: probable potassium transporter 17 [Glycine max]
100818925	1055	1.2905	0.0132058	Up	0.000923474	LOC100818925	NA	GO:0016787//hydrolase activity	NA	K08233//polyneuridine-aldehyde esterase [EC:3.1.1.78]	gi|571487474|ref|XP_006590666.1|//PREDICTED: methylesterase 3-like isoform X2 [Glycine max];gi|571487472|ref|XP_006590665.1|//PREDICTED: methylesterase 3-like isoform X1 [Glycine max]
100776561	891	3.39937	7.58e-05	Up	2.03e-06	LOC100776561	NA	NA	NA	K19891//glucan endo-1,3-beta-glucosidase 1/2/3 [EC:3.2.1.39]	gi|356577066|ref|XP_003556650.1|//PREDICTED: PLASMODESMATA CALLOSE-BINDING PROTEIN 3-like [Glycine max]
548068	1244	1.5175	0.0124842	Up	0.000858877	Ep	NA	GO:0016209//antioxidant activity;GO:0005506//iron ion binding;GO:0003824//catalytic activity	GO:0008152//metabolic process;GO:0006950//response to stress	K00430//peroxidase [EC:1.11.1.7]	gi|351723793|ref|NP_001238315.1|//peroxidase precursor [Glycine max]
100805279	1816	1.21924	0.0156398	Up	0.00114569	LOC100805279	NA	NA	NA	K00699//glucuronosyltransferase [EC:2.4.1.17];K13030//cyanohydrin beta-glucosyltransferase [EC:2.4.1.85]	gi|571510929|ref|XP_003544213.2|//PREDICTED: 7-deoxyloganetin glucosyltransferase-like [Glycine max]
100790662	747	2.63002	0.00602465	Up	0.00034697	LOC100790662	NA	NA	NA	K07019//uncharacterized protein	gi|571519911|ref|XP_006597916.1|//PREDICTED: uncharacterized protein LOC100790662 [Glycine max]
100788012	1307	2.86623	0.00122412	Up	5.22e-05	LOC100788012	NA	GO:0016706//oxidoreductase activity, acting on paired donors, with incorporation or reduction of molecular oxygen, 2-oxoglutarate as one donor, and incorporation of one atom each of oxygen into both donors;GO:0046914//transition metal ion binding	GO:0008152//metabolic process	K05278//flavonol synthase [EC:1.14.11.23]	gi|356559589|ref|XP_003548081.1|//PREDICTED: flavonol synthase/flavanone 3-hydroxylase-like [Glycine max]
100808364	2182	1.85383	0.00471813	Up	0.000257059	LOC100808364	NA	NA	NA	K07466//replication factor A1	gi|571534682|ref|XP_006600581.1|//PREDICTED: replication protein A 70 kDa DNA-binding subunit B [Glycine max]
100779393	1670	-1.00815	2.86e-05	Down	6.57e-07	LOC100779393	NA	NA	NA	K12603//CCR4-NOT transcription complex subunit 6 [EC:3.1.13.4];K18729//protein angel	gi|734377078|gb|KHN21555.1|//Carbon catabolite repressor protein 4 like 3 [Glycine soja];gi|356511339|ref|XP_003524384.1|//PREDICTED: carbon catabolite repressor protein 4 homolog 3-like [Glycine max]
BGI_novel_G001155	1377	2.8179	3.87e-05	Up	9.43e-07	NA	GO:0005737//cytoplasm	GO:0005506//iron ion binding;GO:0050113//inositol oxygenase activity	GO:0019310//inositol catabolic process;GO:0055114//oxidation-reduction process	K00469//inositol oxygenase [EC:1.13.99.1]	gi|255635830|gb|ACU18263.1|//unknown [Glycine max]
100798546	1757	4.16807	3.37e-08	Up	3.19e-10	CYP82A2	GO:0044464//cell part	GO:0005506//iron ion binding;GO:0016491//oxidoreductase activity	GO:0008152//metabolic process	K00512//steroid 17alpha-monooxygenase / 17alpha-hydroxyprogesterone aldolase [EC:1.14.14.19 4.1.2.30];K07408//cytochrome P450, family 1, subfamily A, polypeptide 1 [EC:1.14.14.1]	gi|358248132|ref|NP_001240077.1|//cytochrome P450 82A2 [Glycine max]
100800095	1326	1.1266	0.005887	Up	0.000336064	LOC100800095	NA	NA	NA	NA	gi|356510542|ref|XP_003523996.1|//PREDICTED: zinc finger protein ZAT10-like [Glycine max]
547799	1004	2.64994	0.0036499	Up	0.000190679	PM3	NA	NA	NA	NA	gi|351734490|ref|NP_001238105.1|//maturation protein PM3 [Glycine max]
100806040	2600	-1.03116	2.01e-05	Down	4.35e-07	LOC100806040	NA	GO:0008289//lipid binding	NA	K15082//DNA repair protein RAD7;K20185//biogenesis of lysosome-related organelles complex 1 subunit 1	gi|955374035|ref|XP_014623941.1|//PREDICTED: protein ENHANCED DISEASE RESISTANCE 2-like isoform X1 [Glycine max];gi|734400378|gb|KHN31416.1|//hypothetical protein glysoja_046077 [Glycine soja];gi|955374039|ref|XP_014623943.1|//PREDICTED: protein ENHANCED DISEASE RESISTANCE 2-like isoform X2 [Glycine max];gi|955374043|ref|XP_014623945.1|//PREDICTED: protein ENHANCED DISEASE RESISTANCE 2-like isofo…
100791108	272	2.66686	0.00903555	Up	0.000570233	LOC100791108	NA	NA	NA	NA	gi|356509180|ref|XP_003523329.1|//PREDICTED: uncharacterized protein LOC100791108 [Glycine max]
100781341	975	2.35768	0.000229337	Up	7.32e-06	LOC100781341	NA	GO:0005524//ATP binding;GO:0004797//thymidine kinase activity	GO:0009157//deoxyribonucleoside monophosphate biosynthetic process;GO:0016310//phosphorylation;GO:0071897//DNA biosynthetic process;GO:0046104//thymidine metabolic process	K00857//thymidine kinase [EC:2.7.1.21]	gi|356575076|ref|XP_003555668.1|//PREDICTED: thymidine kinase-like [Glycine max]
732609	665	-1.72939	0.0210397	Down	0.00167713	ZFP1	GO:0044464//cell part	GO:0046914//transition metal ion binding	NA	NA	gi|255629956|gb|ACU15330.1|//unknown [Glycine max]
778174	979	1.46849	0.00071674	Up	2.74e-05	MYB70	GO:0043231//intracellular membrane-bounded organelle	NA	NA	K09422//myb proto-oncogene protein, plant	gi|947056168|gb|KRH05621.1|//hypothetical protein GLYMA_17G237900 [Glycine max]
100804633	777	2.32181	0.00751507	Up	0.000453575	LOC100804633	NA	NA	NA	K11254//histone H4	gi|356563816|ref|XP_003550154.1|//PREDICTED: histone H4-like [Glycine max]
BGI_novel_G003211	834	5.09632	1.77e-11	Up	8.51e-14	NA	NA	GO:0016846//carbon-sulfur lyase activity	GO:0008152//metabolic process	NA	gi|947048430|gb|KRG97958.1|//hypothetical protein GLYMA_18G041600 [Glycine max]
100778430	1550	3.81111	7.46e-06	Up	1.39e-07	LOC100778430	NA	GO:0016765//transferase activity, transferring alkyl or aryl (other than methyl) groups;GO:0032559//adenyl ribonucleotide binding	GO:0006399//tRNA metabolic process	K10760//adenylate isopentenyltransferase (cytokinin synthase)	gi|356564536|ref|XP_003550509.1|//PREDICTED: adenylate isopentenyltransferase 5, chloroplastic [Glycine max]
547865	2151	2.17952	0.0112772	Up	0.000749747	LOC547865	GO:0005622//intracellular	GO:0046872//metal ion binding;GO:0060089//molecular transducer activity;GO:0004435//phosphatidylinositol phospholipase C activity;GO:0004871//signal transducer activity;GO:0004629//phospholipase C activity	GO:0016042//lipid catabolic process;GO:0007165//signal transduction;GO:0044238//primary metabolic process;GO:0035556//intracellular signal transduction	K05857//phosphatidylinositol phospholipase C, delta [EC:3.1.4.11]	gi|947082359|gb|KRH31148.1|//hypothetical protein GLYMA_11G230100 [Glycine max]
100806925	802	-1.23016	0.0174568	Down	0.00131581	LOC100806925	NA	GO:0022892//substrate-specific transporter activity;GO:0019842//vitamin binding	GO:0006631//fatty acid metabolic process	K03955//NADH dehydrogenase (ubiquinone) 1 alpha/beta subcomplex 1;K00850//6-phosphofructokinase 1 [EC:2.7.1.11]	gi|356527612|ref|XP_003532402.1|//PREDICTED: acyl carrier protein 1, chloroplastic-like [Glycine max]
547877	2210	2.4328	0.00023774	Up	7.61e-06	LOC547877	NA	GO:0032559//adenyl ribonucleotide binding;GO:0016884//carbon-nitrogen ligase activity, with glutamine as amido-N-donor	GO:0009064//glutamine family amino acid metabolic process;GO:0006528//asparagine metabolic process	K01953//asparagine synthase (glutamine-hydrolysing) [EC:6.3.5.4]	gi|351723573|ref|NP_001235492.1|//asparagine synthetase [Glycine max]
BGI_novel_G000934	3594	2.28902	0.0349669	Up	0.003244	NA	NA	GO:0003723//RNA binding;GO:0005524//ATP binding;GO:0003724//RNA helicase activity	GO:0006401//RNA catabolic process	K12598//ATP-dependent RNA helicase DOB1 [EC:3.6.4.13]	gi|947111789|gb|KRH60115.1|//hypothetical protein GLYMA_05G221200 [Glycine max]
548085	873	1.28539	0.000154512	Up	4.65e-06	LOC548085	NA	GO:0030247//polysaccharide binding	GO:0006952//defense response	K20547//null	gi|947047350|gb|KRG96979.1|//hypothetical protein GLYMA_19G245400 [Glycine max]
547556	625	2.41523	0.000120767	Up	3.5e-06	PM35	NA	NA	NA	NA	gi|351723735|ref|NP_001238313.1|//seed maturation protein PM35 [Glycine max]
100793688	1646	3.8141	1.67e-06	Up	2.59e-08	LOC100793688	NA	NA	NA	K14209//solute carrier family 36 (proton-coupled amino acid transporter);K15015//solute carrier family 32 (vesicular inhibitory amino acid transporter)	gi|955360029|ref|XP_014621516.1|//PREDICTED: GABA transporter 1-like [Glycine max]
100810962	1269	2.60211	0.00142257	Up	6.25e-05	LOC100810962	GO:0031224//intrinsic component of membrane	NA	GO:0071702//organic substance transport	K15382//solute carrier family 50 (sugar transporter)	gi|363808120|ref|NP_001242732.1|//uncharacterized protein LOC100810962 [Glycine max]
100812329	2063	1.1779	0.0391134	Up	0.00375686	LOC100812329	NA	NA	NA	NA	gi|571444953|ref|XP_006576661.1|//PREDICTED: chromo domain-containing protein LHP1-like [Glycine max]
100794754	2458	1.11391	0.00154293	Up	6.89e-05	LOC100794754	GO:0005887//integral component of plasma membrane	GO:0008271//secondary active sulfate transmembrane transporter activity	GO:1902358//sulfate transmembrane transport	K18059//sulfate transporter 4	gi|356502440|ref|XP_003520027.1|//PREDICTED: probable sulfate transporter 4.2 [Glycine max]
100810716	2120	1.35545	0.000197734	Up	6.2e-06	LOC100810716	NA	NA	NA	K19882//O-palmitoleoyl-L-serine hydrolase [EC:3.1.1.98]	gi|356534935|ref|XP_003536006.1|//PREDICTED: pectin acetylesterase 12 [Glycine max]
100802220	1367	1.02452	0.000499878	Up	1.8e-05	LOC100802220	GO:0005622//intracellular	NA	NA	K11276//nucleophosmin 1	gi|734416955|gb|KHN38672.1|//Histone deacetylase HDT1 [Glycine soja]
100815990	725	3.0934	0.000846731	Up	3.35e-05	LOC100815990	NA	NA	NA	K03363//cell division cycle 20, cofactor of APC complex	gi|356520475|ref|XP_003528887.1|//PREDICTED: uncharacterized protein LOC100815990 [Glycine max]
100796062	1201	1.10083	0.0145447	Up	0.00103988	LOC100796062	NA	NA	NA	K09555//null	gi|356549122|ref|XP_003542946.1|//PREDICTED: BAG family molecular chaperone regulator 2-like [Glycine max]
BGI_novel_G001782	816	2.40354	0.0120998	Up	0.000818204	NA	NA	GO:0008234//cysteine-type peptidase activity	GO:0006508//proteolysis	K16292//KDEL-tailed cysteine endopeptidase [EC:3.4.22.-]	gi|734337720|gb|KHN08598.1|//Cysteine proteinase RD21a [Glycine soja]
100785485	1356	5.27602	4.78e-13	Up	1.8e-15	LOC100785485	NA	GO:0016209//antioxidant activity;GO:0005506//iron ion binding;GO:0003824//catalytic activity	GO:0008152//metabolic process;GO:0006950//response to stress	K00430//peroxidase [EC:1.11.1.7]	gi|356548232|ref|XP_003542507.1|//PREDICTED: peroxidase 21 [Glycine max]
100790997	1484	4.07909	2.32e-11	Up	1.14e-13	CHS9	NA	GO:0016747//transferase activity, transferring acyl groups other than amino-acyl groups	GO:0009699//phenylpropanoid biosynthetic process	K00660//chalcone synthase [EC:2.3.1.74]	gi|356525217|ref|XP_003531223.1|//PREDICTED: chalcone synthase 1 [Glycine max]
100792443	1097	1.1003	0.00648837	Up	0.000378992	G-TMT	NA	GO:0016741//transferase activity, transferring one-carbon groups	GO:0006730//one-carbon metabolic process	K05928//tocopherol O-methyltransferase [EC:2.1.1.95]	gi|359807465|ref|NP_001240883.1|//tocopherol O-methyltransferase, chloroplastic-like [Glycine max]
BGI_novel_G003034	1768	-2.08721	0.0317478	Down	0.00284972	NA	NA	NA	NA	K20464//oxysterol-binding protein-related protein 5/8	gi|734365246|gb|KHN17625.1|//Oxysterol-binding protein-related protein 4B [Glycine soja]
100808485	1478	-1.35662	0.0214674	Down	0.0017195	LOC100808485	NA	NA	NA	NA	gi|363806752|ref|NP_001242020.1|//uncharacterized protein LOC100808485 [Glycine max];gi|571505742|ref|XP_006595602.1|//PREDICTED: uncharacterized protein LOC100808485 isoform X1 [Glycine max];gi|947117597|gb|KRH65846.1|//hypothetical protein GLYMA_03G066300 [Glycine max]
100500344	597	3.4216	2.38e-06	Up	3.86e-08	LOC100500344	NA	NA	NA	NA	gi|356567336|ref|XP_003551877.1|//PREDICTED: uncharacterized protein LOC100500344 [Glycine max]
100272209	1074	1.90981	3.7e-05	Up	8.94e-07	BURP2	NA	NA	NA	K06699//proteasome activator subunit 4;K12472//epidermal growth factor receptor substrate 15	gi|351727124|ref|NP_001236126.1|//BURP domain protein 2 precursor [Glycine max]
100782327	3182	-1.28304	5.38e-06	Down	9.69e-08	LOC100782327	NA	NA	NA	K13457//disease resistance protein RPM1	gi|356524360|ref|XP_003530797.1|//PREDICTED: disease resistance protein RPM1-like [Glycine max]
100818290	2064	-1.51496	0.0231782	Down	0.00189843	LOC100818290	NA	GO:0016705//oxidoreductase activity, acting on paired donors, with incorporation or reduction of molecular oxygen;GO:0020037//heme binding;GO:0005506//iron ion binding;GO:0004497//monooxygenase activity;GO:0016491//oxidoreductase activity	GO:0010268//brassinosteroid homeostasis;GO:0008152//metabolic process;GO:0007275//multicellular organism development;GO:0016132//brassinosteroid biosynthetic process;GO:0016125//sterol metabolic process;GO:0055114//oxidation-reduction process	K12640//brassinosteroid-6-oxidase 2 [EC:1.14.-.-]	gi|571473042|ref|XP_006585805.1|//PREDICTED: cytochrome P450 85A-like [Glycine max]
100527176	787	-1.48508	3.32e-05	Down	7.9e-07	LOC100527176	NA	GO:0061135//endopeptidase regulator activity;GO:0030414//peptidase inhibitor activity	GO:0010466//negative regulation of peptidase activity	NA	gi|351723491|ref|NP_001236001.1|//uncharacterized protein LOC100527176 precursor [Glycine max]
102669056	1314	-1.25931	0.00212638	Down	0.000100685	LOC102669056	NA	NA	NA	NA	gi|571435328|ref|XP_006573446.1|//PREDICTED: uncharacterized protein LOC102669056 isoform X1 [Glycine max]
100778404	1790	2.81483	8.08e-05	Up	2.18e-06	LOC100778404	NA	NA	NA	K01184//polygalacturonase [EC:3.2.1.15]	gi|571525292|ref|XP_003548644.2|//PREDICTED: probable polygalacturonase isoform X1 [Glycine max];gi|571525296|ref|XP_006598941.1|//PREDICTED: probable polygalacturonase isoform X2 [Glycine max]
100817624	4050	2.59836	0.012275	Up	0.000836944	LOC100817624	NA	NA	NA	K13457//disease resistance protein RPM1	gi|571478628|ref|XP_006587620.1|//PREDICTED: disease resistance protein RPM1-like [Glycine max]
100783195	1543	1.46953	8.34e-09	Up	7.03e-11	LOC100783195	NA	NA	NA	NA	gi|356549749|ref|XP_003543253.1|//PREDICTED: CBS domain-containing protein CBSX5-like [Glycine max]
BGI_novel_G002590	2698	-1.89085	3.94e-06	Down	6.75e-08	NA	NA	GO:0003677//DNA binding;GO:0016987//sigma factor activity;GO:0003700//transcription factor activity, sequence-specific DNA binding	GO:0006355//regulation of transcription, DNA-templated;GO:0006352//DNA-templated transcription, initiation	K03093//RNA polymerase sigma factor	gi|734411470|gb|KHN35929.1|//RNA polymerase sigma factor rpoD [Glycine soja]
100799516	2124	1.8254	0.0138968	Up	0.000985192	LOC100799516	NA	NA	NA	K00430//peroxidase [EC:1.11.1.7]	gi|571484454|ref|XP_003536486.2|//PREDICTED: peroxidase 66-like [Glycine max]
100804182	898	-1.42239	0.00115843	Down	4.86e-05	LOC100804182	NA	NA	NA	NA	gi|571484073|ref|XP_006589443.1|//PREDICTED: glycine-rich cell wall structural protein 2-like [Glycine max]
100306416	686	1.79394	0.00123317	Up	5.27e-05	LOC100306416	GO:0043231//intracellular membrane-bounded organelle;GO:0000785//chromatin	GO:0003676//nucleic acid binding	GO:0034728//nucleosome organization	K11253//histone H3	gi|629084870|gb|KCW51227.1|//hypothetical protein EUGRSUZ_J00806, partial [Eucalyptus grandis]
100802872	2491	1.12713	0.0287022	Up	0.00250441	LOC100802872	NA	NA	NA	K04733//interleukin-1 receptor-associated kinase 4 [EC:2.7.11.1]	gi|356499893|ref|XP_003518770.1|//PREDICTED: lysM domain receptor-like kinase 4 [Glycine max]
100301882	826	4.00154	1.48e-06	Up	2.22e-08	LOC100301882	NA	NA	NA	K04733//interleukin-1 receptor-associated kinase 4 [EC:2.7.11.1]	gi|356513419|ref|XP_003525411.1|//PREDICTED: protein P21-like [Glycine max]
100779440	2044	1.18177	2.67e-05	Up	6.07e-07	LOC100779440	GO:0016020//membrane	NA	GO:0006810//transport	K07300//Ca2+:H+ antiporter	gi|356521008|ref|XP_003529150.1|//PREDICTED: vacuolar cation/proton exchanger 3 [Glycine max]
100797957	725	2.84587	0.00460992	Up	0.000250386	LOC100797957	NA	GO:0005488//binding	GO:0010876//lipid localization	NA	gi|356570043|ref|XP_003553202.1|//PREDICTED: non-specific lipid-transfer protein 1-like [Glycine max]
100787814	4480	2.42195	0.00398088	Up	0.000212095	LOC100787814	NA	NA	NA	K05681//ATP-binding cassette, subfamily G (WHITE), member 2	gi|356555801|ref|XP_003546218.1|//PREDICTED: pleiotropic drug resistance protein 1-like [Glycine max]
100777517	1596	4.4904	5.93e-09	Up	4.8e-11	LOC100777517	GO:0031224//intrinsic component of membrane;GO:0016021//integral component of membrane	GO:0016765//transferase activity, transferring alkyl or aryl (other than methyl) groups;GO:0004659//prenyltransferase activity	NA	K09833//homogentisate phytyltransferase / homogentisate geranylgeranyltransferase [EC:2.5.1.115 2.5.1.116]	gi|363806928|ref|NP_001242050.1|//uncharacterized protein LOC100777517 [Glycine max];gi|947128291|gb|KRH76145.1|//hypothetical protein GLYMA_01G134600 [Glycine max];gi|571433309|ref|XP_006572844.1|//PREDICTED: uncharacterized protein LOC100777517 isoform X1 [Glycine max]
100217334	2025	-1.21937	0.00976064	Down	0.000627283	ICE3	GO:0043231//intracellular membrane-bounded organelle	NA	NA	K16190//glucuronokinase [EC:2.7.1.43];K13422//transcription factor MYC2	gi|351724377|ref|NP_001238591.1|//inducer of CBF expression 3 [Glycine max];gi|571453047|ref|XP_006579339.1|//PREDICTED: inducer of CBF expression 3 isoform X1 [Glycine max]
100781727	1122	1.46489	0.0323497	Up	0.00292636	LOC100781727	GO:0043231//intracellular membrane-bounded organelle	GO:0003676//nucleic acid binding	NA	K09422//myb proto-oncogene protein, plant	gi|571448991|ref|XP_006578007.1|//PREDICTED: transcription factor MYB44-like [Glycine max]
100787008	4776	2.11626	0.000913724	Up	3.64e-05	LOC100787008	NA	GO:0000166//nucleotide binding;GO:0003916//DNA topoisomerase activity	GO:0006351//transcription, DNA-templated;GO:0006259//DNA metabolic process	K03164//DNA topoisomerase II [EC:5.99.1.3]	gi|955345373|ref|XP_014618555.1|//PREDICTED: LOW QUALITY PROTEIN: DNA topoisomerase 2-like [Glycine max]
100810724	1974	2.85791	0.0023417	Up	0.000113138	LOC100810724	GO:0044464//cell part	GO:0008194//UDP-glycosyltransferase activity	NA	NA	gi|947087199|gb|KRH35920.1|//hypothetical protein GLYMA_10G272000 [Glycine max]
100796758	1438	5.25191	1.07e-22	Up	1.26e-25	LOC100796758	NA	GO:0000166//nucleotide binding;GO:0016628//oxidoreductase activity, acting on the CH-CH group of donors, NAD or NADP as acceptor	GO:0008152//metabolic process	K05894//12-oxophytodienoic acid reductase [EC:1.3.1.42]	gi|356547931|ref|XP_003542358.1|//PREDICTED: 12-oxophytodienoate reductase 3 [Glycine max]
547931	1796	1.05322	3.31e-05	Up	7.85e-07	BMY1	NA	GO:0016160//amylase activity;GO:0043167//ion binding	GO:0005976//polysaccharide metabolic process	K01177//beta-amylase [EC:3.2.1.2]	gi|403182326|ref|NP_001236247.1|//beta-amylase precursor [Glycine max]
100793215	1229	3.4907	1.29e-05	Up	2.57e-07	LOC100793215	NA	NA	NA	K09286//EREBP-like factor	gi|356509018|ref|XP_003523249.1|//PREDICTED: ethylene-responsive transcription factor ABR1 [Glycine max]
100799144	4317	1.87962	0.010216	Up	0.000666886	LOC100799144	NA	NA	NA	K10728//topoisomerase (DNA) II binding protein 1	gi|571438310|ref|XP_003518848.2|//PREDICTED: BRCT domain-containing protein At4g02110-like [Glycine max]
100305359	1002	2.83424	0.00476442	Up	0.000260499	LOC100305359	NA	NA	NA	K10406//kinesin family member C2/C3	gi|947065557|gb|KRH14700.1|//hypothetical protein GLYMA_14G043000, partial [Glycine max]
100801033	1852	2.91121	3.64e-05	Up	8.81e-07	LOC100801033	NA	NA	NA	K04733//interleukin-1 receptor-associated kinase 4 [EC:2.7.11.1];K08332//vacuolar protein 8	gi|356518743|ref|XP_003528037.1|//PREDICTED: U-box domain-containing protein 27-like [Glycine max]
100793083	4218	1.41347	0.0495883	Up	0.00516328	LOC100793083	NA	NA	NA	K10406//kinesin family member C2/C3;K13420//LRR receptor-like serine/threonine-protein kinase FLS2 [EC:2.7.11.1]	gi|955364175|ref|XP_014622545.1|//PREDICTED: receptor-like protein 12 [Glycine max]
100776791	2072	6.75477	7.51e-35	Up	2.71e-38	LOC100776791	NA	GO:0004558//alpha-1,4-glucosidase activity	GO:0044238//primary metabolic process	K01193//beta-fructofuranosidase [EC:3.2.1.26]	gi|356556769|ref|XP_003546695.1|//PREDICTED: beta-fructofuranosidase, cell wall isozyme-like [Glycine max]
100809083	1365	2.83944	0.00321299	Up	0.000163518	LOC100809083	NA	NA	NA	NA	gi|356498353|ref|XP_003518017.1|//PREDICTED: protein MIZU-KUSSEI 1-like [Glycine max]
100799946	2444	-1.07827	0.00067758	Down	2.57e-05	LOC100799946	NA	NA	NA	K05747//Wiskott-Aldrich syndrome protein	gi|356548627|ref|XP_003542702.1|//PREDICTED: protein CHUP1, chloroplastic-like [Glycine max]
100788874	1382	2.73154	9.22e-08	Up	9.91e-10	LOC100788874	NA	NA	NA	K05278//flavonol synthase [EC:1.14.11.23]	gi|955331573|ref|XP_014633581.1|//PREDICTED: protein SRG1-like isoform X2 [Glycine max];gi|356521217|ref|XP_003529253.1|//PREDICTED: flavonol synthase/flavanone 3-hydroxylase-like isoform X1 [Glycine max]
100801599	1389	3.41489	1.2e-05	Up	2.37e-07	LOC100801599	GO:0043231//intracellular membrane-bounded organelle	GO:0008422//beta-glucosidase activity;GO:0043167//ion binding	GO:0006950//response to stress;GO:0044238//primary metabolic process	K19892//glucan endo-1,3-beta-glucosidase 4 [EC:3.2.1.39]	gi|571518544|ref|XP_006597705.1|//PREDICTED: glucan endo-1,3-beta-glucosidase, basic isoform [Glycine max]
BGI_novel_G002712	1987	4.07018	1.24e-06	Up	1.82e-08	NA	NA	NA	GO:0008152//metabolic process	K00422//polyphenol oxidase [EC:1.10.3.1]	gi|947061559|gb|KRH10820.1|//hypothetical protein GLYMA_15G071000 [Glycine max]
100784477	2584	1.4644	0.0182535	Up	0.00139214	LOC100784477	GO:0044424//intracellular part	GO:0005515//protein binding;GO:0032559//adenyl ribonucleotide binding	GO:0044267//cellular protein metabolic process;GO:0050896//response to stimulus	K04079//molecular chaperone HtpG	gi|571529336|ref|XP_006599549.1|//PREDICTED: heat shock protein 83-like [Glycine max]
100526874	666	3.28389	4.43e-06	Up	7.78e-08	LOC100526874	GO:0044464//cell part	GO:0046914//transition metal ion binding	NA	K14841//ribosome biogenesis protein NSA1	gi|351726914|ref|NP_001235351.1|//uncharacterized protein LOC100526874 [Glycine max]
100776419	2538	1.39807	0.00166665	Up	7.53e-05	LOC100776419	NA	NA	NA	K00600//glycine hydroxymethyltransferase [EC:2.1.2.1]	gi|356518509|ref|XP_003527921.1|//PREDICTED: serine hydroxymethyltransferase 7-like [Glycine max]
100527731	796	2.58497	0.0093173	Up	0.000592729	LOC100527731	NA	NA	GO:0006950//response to stress	NA	gi|351724911|ref|NP_001236562.1|//uncharacterized protein LOC100527731 [Glycine max]
100775336	1117	1.55296	0.0221718	Up	0.00179141	LOC100775336	NA	NA	NA	K13448//calcium-binding protein CML	gi|356519072|ref|XP_003528198.1|//PREDICTED: probable calcium-binding protein CML41 [Glycine max]
100306588	709	4.22357	5.44e-11	Up	2.92e-13	LOC100306588	NA	GO:0005488//binding	GO:0010876//lipid localization;GO:0051234//establishment of localization	NA	gi|351727447|ref|NP_001237161.1|//uncharacterized protein LOC100306588 precursor [Glycine max]
100809154	2138	-1.10243	0.00218313	Down	0.000104003	LOC100809154	NA	NA	NA	K16221//transcription factor TCP21 (protein CCA1 HIKING EXPEDITION)	gi|356508568|ref|XP_003523027.1|//PREDICTED: transcription factor TCP14-like [Glycine max]
BGI_novel_G002888	1723	1.87652	0.027786	Up	0.00239301	NA	NA	NA	NA	K14794//ribosomal RNA-processing protein 12	gi|947057786|gb|KRH07192.1|//hypothetical protein GLYMA_16G073400 [Glycine max]
100305931	757	2.60552	9.7e-25	Up	8.65e-28	LOC100305931	NA	NA	NA	NA	gi|351727695|ref|NP_001235122.1|//uncharacterized protein LOC100305931 [Glycine max]
548022	1128	2.49968	0.000716015	Up	2.74e-05	LOC548022	GO:0030312//external encapsulating structure	NA	GO:0006950//response to stress	K01188//beta-glucosidase [EC:3.2.1.21];K13420//LRR receptor-like serine/threonine-protein kinase FLS2 [EC:2.7.11.1]	gi|110836647|emb|CAI99394.1|//polygalacturonase inhibiting protein precursor [Glycine max]
732592	1835	3.36213	0.000109879	Up	3.14e-06	LOC732592	NA	GO:0003824//catalytic activity;GO:0050662//coenzyme binding	GO:0008152//metabolic process	NA	gi|351721160|ref|NP_001237456.1|//FAD-linked oxidoreductase 1 precursor [Glycine max]
100306507	579	1.83414	0.00737846	Up	0.000442363	LOC100306507	GO:0043231//intracellular membrane-bounded organelle;GO:0000785//chromatin	GO:0003676//nucleic acid binding	GO:0034728//nucleosome organization	K11252//histone H2B	gi|351724823|ref|NP_001236047.1|//uncharacterized protein LOC100306507 [Glycine max]
100816901	1464	4.3409	1.1e-09	Up	7.62e-12	LOC100816901	NA	GO:0046914//transition metal ion binding;GO:0003824//catalytic activity	GO:0008152//metabolic process	K00083//cinnamyl-alcohol dehydrogenase [EC:1.1.1.195]	gi|356496810|ref|XP_003517258.1|//PREDICTED: probable mannitol dehydrogenase [Glycine max]
BGI_novel_G001368	2008	4.06069	9.14e-15	Up	2.69e-17	NA	NA	GO:0016740//transferase activity	NA	K00799//glutathione S-transferase [EC:2.5.1.18]	gi|748303023|gb|AJE59670.1|//tau class glutathione S-transferase [Glycine max]
100818461	4677	-1.30948	0.0070988	Down	0.000421491	LOC100818461	NA	GO:0043531//ADP binding	GO:0006952//defense response	K13459//disease resistance protein RPS2	gi|571511790|ref|XP_006596475.1|//PREDICTED: putative disease resistance protein At5g05400 isoform X4 [Glycine max];gi|955364632|ref|XP_014622629.1|//PREDICTED: putative disease resistance protein At5g05400 isoform X2 [Glycine max];gi|734398655|gb|KHN30610.1|//Disease resistance protein [Glycine soja];gi|955362456|ref|XP_014622090.1|//PREDICTED: disease resistance protein At4g27190-like [Glycine …
100801046	2246	1.49016	0.0407912	Up	0.00397601	LOC100801046	NA	NA	NA	K14652//3,4-dihydroxy 2-butanone 4-phosphate synthase / GTP cyclohydrolase II [EC:4.1.99.12 3.5.4.25]	gi|356554732|ref|XP_003545697.1|//PREDICTED: bifunctional riboflavin biosynthesis protein RIBA 1, chloroplastic-like [Glycine max]
100170748	464	7.14426	1.64e-47	Up	2.36e-51	LOC100170748	NA	GO:0016787//hydrolase activity;GO:0004866//endopeptidase inhibitor activity	GO:0006950//response to stress	NA	gi|351727373|ref|NP_001238694.1|//protease inhibitor-like [Glycine max]
106794283	1366	3.5663	1.9e-06	Up	2.99e-08	LOC106794283	NA	GO:0016210//naringenin-chalcone synthase activity;GO:0016747//transferase activity, transferring acyl groups other than amino-acyl groups	GO:0009699//phenylpropanoid biosynthetic process;GO:0009813//flavonoid biosynthetic process	K00660//chalcone synthase [EC:2.3.1.74]	gi|574584765|ref|NP_001276296.1|//chalcone synthase 3 [Glycine max]
100499926	1681	1.26039	2.16e-05	Up	4.78e-07	LOC100499926	GO:0043231//intracellular membrane-bounded organelle	GO:0003677//DNA binding;GO:0001071//nucleic acid binding transcription factor activity	GO:0006351//transcription, DNA-templated	K09338//homeobox-leucine zipper protein	gi|571448302|ref|XP_006577778.1|//PREDICTED: uncharacterized protein LOC100499926 isoform X1 [Glycine max]
778107	1931	-1.32493	0.0177544	Down	0.00134252	LOC778107	NA	GO:0005488//binding	NA	K16222//Dof zinc finger protein DOF5.5	gi|356508677|ref|XP_003523081.1|//PREDICTED: dof zinc finger protein DOF5.6 [Glycine max]
100776133	504	1.83294	9.1e-07	Up	1.3e-08	LOC100776133	GO:0043231//intracellular membrane-bounded organelle;GO:0000785//chromatin	GO:0003676//nucleic acid binding	GO:0034728//nucleosome organization	K11254//histone H4	gi|955382964|ref|XP_014625942.1|//PREDICTED: histone H4-like, partial [Glycine max]
100811705	925	1.09605	0.0154055	Up	0.00112296	LOC100811705	NA	NA	NA	K19891//glucan endo-1,3-beta-glucosidase 1/2/3 [EC:3.2.1.39]	gi|734425228|gb|KHN42947.1|//Glucan endo-1,3-beta-glucosidase-like protein [Glycine soja]
100786709	1077	1.08522	0.0238286	Up	0.00196529	LOC100786709	NA	NA	NA	K09286//EREBP-like factor	gi|356517102|ref|XP_003527229.1|//PREDICTED: ethylene-responsive transcription factor 4-like [Glycine max]
100809697	751	-1.16754	6.2e-12	Down	2.7e-14	LOC100809697	GO:0009521//photosystem;GO:0009536//plastid	NA	GO:0009765//photosynthesis, light harvesting	K14332//photosystem I subunit PsaO	gi|571492781|ref|XP_006592347.1|//PREDICTED: photosystem I subunit O [Glycine max]
100780431	1018	3.1831	2.05e-07	Up	2.44e-09	LOC100780431	NA	NA	NA	K02183//calmodulin	gi|356571833|ref|XP_003554076.1|//PREDICTED: dihydrofolate reductase-like [Glycine max]
102661443	1979	2.53362	0.00313994	Up	0.000159044	LOC102661443	NA	GO:0016791//phosphatase activity	NA	K20728//null;K02866//large subunit ribosomal protein L10e	gi|571530486|ref|XP_006599745.1|//PREDICTED: acid phosphatase 1-like [Glycine max]
100785791	2089	5.2456	9.26e-12	Up	4.24e-14	LOC100785791	NA	NA	NA	K07088//uncharacterized protein	gi|356538399|ref|XP_003537691.1|//PREDICTED: uncharacterized transporter YBR287W-like [Glycine max]
100804859	1232	-1.07828	0.04662	Down	0.00475837	LOC100804859	NA	GO:0043531//ADP binding	GO:0006952//defense response	K03013//DNA-directed RNA polymerases I, II, and III subunit RPABC1;K14491//two-component response regulator ARR-B family;K18674//N-acetylgalactosamine kinase [EC:2.7.1.157];K14300//nuclear pore complex protein Nup133;K00600//glycine hydroxymethyltransferase [EC:2.1.2.1];K02335//DNA polymerase I [EC:2.7.7.7];K19613//leucine-rich repeat protein SHOC2;K00765//ATP phosphoribosyltransferase [EC:2.4.2.…	gi|955388942|ref|XP_014627403.1|//PREDICTED: uncharacterized protein LOC100804859 isoform X3 [Glycine max];gi|955388928|ref|XP_014627396.1|//PREDICTED: uncharacterized protein LOC100804859 isoform X1 [Glycine max];gi|955388930|ref|XP_014627397.1|//PREDICTED: uncharacterized protein LOC100804859 isoform X2 [Glycine max];gi|947045555|gb|KRG95184.1|//hypothetical protein GLYMA_19G135400 [Glycine max]
100170755	1512	1.48019	1.63e-06	Up	2.49e-08	BADH1	NA	GO:0016620//oxidoreductase activity, acting on the aldehyde or oxo group of donors, NAD or NADP as acceptor;GO:0005488//binding	GO:0008152//metabolic process	K00130//betaine-aldehyde dehydrogenase [EC:1.2.1.8]	gi|351723857|ref|NP_001234990.1|//peroxisomal betaine-aldehyde dehydrogenase [Glycine max]
100782177	1623	4.73868	2.9e-11	Up	1.47e-13	LOC100782177	NA	NA	NA	K16903//L-tryptophan---pyruvate aminotransferase [EC:2.6.1.99]	gi|356530375|ref|XP_003533757.1|//PREDICTED: tryptophan aminotransferase-related protein 4 [Glycine max]
732547	952	1.4233	3.26e-06	Up	5.47e-08	LOC732547	NA	GO:0016872//intramolecular lyase activity	GO:0009699//phenylpropanoid biosynthetic process;GO:0006575//cellular modified amino acid metabolic process	K01859//chalcone isomerase [EC:5.5.1.6]	gi|351723871|ref|NP_001236782.1|//chalcone isomerase 4-like [Glycine max]
100793368	805	2.43083	7.55e-05	Up	2.02e-06	LOC100793368	NA	NA	NA	NA	gi|356504744|ref|XP_003521155.1|//PREDICTED: uncharacterized protein LOC100793368 [Glycine max]
100789782	1297	4.80039	9.21e-10	Up	6.28e-12	LOC100789782	NA	GO:0016209//antioxidant activity;GO:0005506//iron ion binding;GO:0003824//catalytic activity	GO:0042743//hydrogen peroxide metabolic process;GO:0006950//response to stress	K00430//peroxidase [EC:1.11.1.7]	gi|358249154|ref|NP_001239746.1|//uncharacterized protein LOC100789782 precursor [Glycine max]
100801677	1264	-1.40449	0.000495558	Down	1.78e-05	LOC100801677	NA	GO:0003824//catalytic activity;GO:0004090//carbonyl reductase (NADPH) activity	GO:0008152//metabolic process;GO:0055114//oxidation-reduction process	K15095//(+)-neomenthol dehydrogenase [EC:1.1.1.208]	gi|574584409|ref|NP_001276230.1|//(+)-neomenthol dehydrogenase-like [Glycine max];gi|571443902|ref|XP_006576352.1|//PREDICTED: (+)-neomenthol dehydrogenase-like isoform X1 [Glycine max]
100819887	3834	-1.04078	0.013801	Down	0.000973744	LOC100819887	GO:0016020//membrane	GO:0000166//nucleotide binding;GO:0004672//protein kinase activity	NA	K00924//null	gi|356519617|ref|XP_003528467.1|//PREDICTED: receptor-like protein kinase HSL1 [Glycine max]
100804753	633	1.49824	0.0168197	Up	0.00125563	LOC100804753	NA	NA	NA	NA	NA
100306430	638	2.1135	0.000861314	Up	3.41e-05	LOC100306430	NA	NA	GO:0050896//response to stimulus	NA	gi|351720952|ref|NP_001238729.1|//uncharacterized protein LOC100306430 [Glycine max]
100788639	1515	2.94155	0.001014	Up	4.14e-05	LOC100788639	NA	NA	NA	K03453//bile acid:Na+ symporter, BASS family	gi|571494818|ref|XP_003539630.2|//PREDICTED: probable sodium/metabolite cotransporter BASS1, chloroplastic [Glycine max]
100818199	1883	2.98892	0.000117246	Up	3.38e-06	LOC100818199	GO:0031224//intrinsic component of membrane;GO:0043231//intracellular membrane-bounded organelle;GO:0031090//organelle membrane	GO:0005506//iron ion binding;GO:0016491//oxidoreductase activity	GO:0008152//metabolic process	K13407//fatty acid omega-hydroxylase [EC:1.14.-.-]	gi|955312304|ref|XP_014629304.1|//PREDICTED: cytochrome P450 94A1-like [Glycine max]
100781078	1311	1.80052	0.0443955	Up	0.00446212	LOC100781078	NA	GO:0003824//catalytic activity	GO:0008152//metabolic process	K06892//feruloyl-CoA ortho-hydroxylase [EC:1.14.11.-];K13229//2,4-dihydroxy-1,4-benzoxazin-3-one-glucoside dioxygenase [EC:1.14.20.2]	gi|947098119|gb|KRH46704.1|//hypothetical protein GLYMA_08G351900 [Glycine max]
100812174	2683	-1.05652	3.51e-11	Down	1.81e-13	LOC100812174	NA	NA	NA	NA	gi|571450634|ref|XP_006578483.1|//PREDICTED: uncharacterized protein LOC100812174 isoform X3 [Glycine max];gi|571450619|ref|XP_006578476.1|//PREDICTED: uncharacterized protein LOC100812174 isoform X1 [Glycine max];gi|571450632|ref|XP_006578482.1|//PREDICTED: uncharacterized protein LOC100812174 isoform X2 [Glycine max]
100818856	1369	1.84039	0.00428548	Up	0.000230698	LOC100818856	GO:0044424//intracellular part	GO:0004457//lactate dehydrogenase activity	GO:0006007//glucose catabolic process	K00016//L-lactate dehydrogenase [EC:1.1.1.27]	gi|356497151|ref|XP_003517426.1|//PREDICTED: L-lactate dehydrogenase B-like [Glycine max]
102665471	1645	-1.47378	1.55e-09	Down	1.11e-11	LOC102665471	NA	NA	NA	NA	gi|571477222|ref|XP_006587204.1|//PREDICTED: putative uncharacterized protein DDB_G0274405 [Glycine max]
100811287	1457	2.45507	0.0202847	Up	0.00159251	LOC100811287	NA	NA	NA	K15382//solute carrier family 50 (sugar transporter)	gi|356571441|ref|XP_003553885.1|//PREDICTED: bidirectional sugar transporter SWEET5-like [Glycine max]
100791543	1410	2.19359	8.99e-06	Up	1.72e-07	HSF	GO:0043231//intracellular membrane-bounded organelle	GO:0003677//DNA binding;GO:0001071//nucleic acid binding transcription factor activity	GO:0050896//response to stimulus;GO:0006351//transcription, DNA-templated	K09419//heat shock transcription factor, other eukaryote	gi|359807065|ref|NP_001241597.1|//heat shock factor [Glycine max]
100810013	1248	-1.05	0.00185497	Down	8.57e-05	LOC100810013	GO:0043231//intracellular membrane-bounded organelle	GO:0005515//protein binding	GO:0009755//hormone-mediated signaling pathway	K14484//auxin-responsive protein IAA	gi|356504975|ref|XP_003521268.1|//PREDICTED: auxin-induced protein AUX28 [Glycine max]
100788332	624	2.26667	0.0378004	Up	0.00358703	LOC100788332	NA	NA	GO:0006950//response to stress	NA	gi|356516435|ref|XP_003526900.1|//PREDICTED: defensin Ec-AMP-D2 [Glycine max]
100804260	1951	-1.20084	0.000458856	Down	1.63e-05	LOC100804260	NA	GO:0052692//raffinose alpha-galactosidase activity;GO:0043167//ion binding;GO:0016798//hydrolase activity, acting on glycosyl bonds	GO:0044238//primary metabolic process;GO:0005975//carbohydrate metabolic process	K07407//alpha-galactosidase [EC:3.2.1.22]	gi|947059912|gb|KRH09318.1|//hypothetical protein GLYMA_16G209800 [Glycine max];gi|356559985|ref|XP_003548276.1|//PREDICTED: alpha-galactosidase-like [Glycine max]
100780089	1373	2.74382	0.00057756	Up	2.12e-05	LOC100780089	NA	NA	NA	NA	gi|571559245|ref|XP_003554492.2|//PREDICTED: uncharacterized protein LOC100780089 [Glycine max]
100500675	2010	-1.51291	1.36e-08	Down	1.2e-10	LOC100500675	NA	GO:0004175//endopeptidase activity	GO:0019538//protein metabolic process	K00924//null;K02882//large subunit ribosomal protein L18Ae;K06002//pepsin A [EC:3.4.23.1]	gi|947121527|gb|KRH69733.1|//hypothetical protein GLYMA_02G045100 [Glycine max]
100799828	2450	1.16932	0.0379026	Up	0.00359855	LOC100799828	NA	NA	NA	K03006//DNA-directed RNA polymerase II subunit RPB1 [EC:2.7.7.6]	gi|593703002|ref|XP_007151904.1|//hypothetical protein PHAVU_004G085600g [Phaseolus vulgaris];gi|356561365|ref|XP_003548953.1|//PREDICTED: protein ROOT PRIMORDIUM DEFECTIVE 1-like [Glycine max]
BGI_novel_G002242	1822	2.54541	0.000602234	Up	2.24e-05	NA	GO:0016021//integral component of membrane	GO:0005524//ATP binding;GO:0004672//protein kinase activity	GO:0006468//protein phosphorylation	K20359//PRA1 family protein 1;K04730//interleukin-1 receptor-associated kinase 1 [EC:2.7.11.1]	gi|947069235|gb|KRH18126.1|//hypothetical protein GLYMA_13G039900 [Glycine max]
100790182	1673	2.42694	0.00488143	Up	0.000268308	LOC100790182	NA	NA	NA	K04733//interleukin-1 receptor-associated kinase 4 [EC:2.7.11.1];K10260//F-box and WD-40 domain protein 7;K08332//vacuolar protein 8	gi|356501014|ref|XP_003519324.1|//PREDICTED: U-box domain-containing protein 21-like [Glycine max]
BGI_novel_G002724	2259	2.01268	0.00948228	Up	0.000604138	NA	NA	NA	NA	NA	gi|947061744|gb|KRH11005.1|//hypothetical protein GLYMA_15G081800 [Glycine max]
100787660	1647	-1.00662	0.0244712	Down	0.0020344	LOC100787660	NA	NA	NA	NA	gi|356559424|ref|XP_003547999.1|//PREDICTED: lysosomal amino acid transporter 1-like [Glycine max]
100817651	1046	1.10026	0.000262019	Up	8.5e-06	LOC100817651	GO:0043231//intracellular membrane-bounded organelle;GO:0043234//protein complex	GO:0030234//enzyme regulator activity;GO:0003676//nucleic acid binding	GO:0006260//DNA replication	K04802//proliferating cell nuclear antigen	gi|356566211|ref|XP_003551328.1|//PREDICTED: proliferating cell nuclear antigen-like [Glycine max]
778045	1302	3.12266	0.000366317	Up	1.25e-05	MYB184	GO:0043231//intracellular membrane-bounded organelle	GO:0003676//nucleic acid binding	NA	K09422//myb proto-oncogene protein, plant	gi|734363509|gb|KHN16570.1|//Transcription factor MYB21 [Glycine soja];gi|571469201|ref|XP_006584643.1|//PREDICTED: MYB transcription factor MYB184 isoform X1 [Glycine max]
100788731	2365	-1.11486	0.028596	Down	0.00249149	LOC100788731	NA	NA	NA	K15502//serine/threonine-protein phosphatase 6 regulatory ankyrin repeat subunit A	gi|571526694|ref|XP_003548612.2|//PREDICTED: uncharacterized protein LOC100788731 isoform X1 [Glycine max]
100791820	1474	1.59038	0.000424218	Up	1.48e-05	LOC100791820	NA	NA	NA	NA	gi|947116285|gb|KRH64587.1|//hypothetical protein GLYMA_04G243500 [Glycine max]
100799139	1622	1.84497	0.0224569	Up	0.00181878	LOC100799139	GO:0044424//intracellular part	GO:0016765//transferase activity, transferring alkyl or aryl (other than methyl) groups;GO:0046872//metal ion binding;GO:0005524//ATP binding;GO:0032559//adenyl ribonucleotide binding;GO:0004478//methionine adenosyltransferase activity	GO:0006730//one-carbon metabolic process;GO:0044237//cellular metabolic process;GO:0006556//S-adenosylmethionine biosynthetic process	K00789//S-adenosylmethionine synthetase [EC:2.5.1.6]	gi|947052986|gb|KRH02439.1|//hypothetical protein GLYMA_17G039100 [Glycine max];gi|356565214|ref|XP_003550837.1|//PREDICTED: S-adenosylmethionine synthase [Glycine max]
100778428	1341	1.70128	1.28e-08	Up	1.12e-10	LOC100778428	NA	NA	NA	NA	gi|356531708|ref|XP_003534418.1|//PREDICTED: protein EXORDIUM-like 3 [Glycine max]
100809335	1289	2.65283	0.00621205	Up	0.000359409	LOC100809335	NA	NA	NA	NA	gi|356577035|ref|XP_003556635.1|//PREDICTED: uncharacterized protein LOC100809335 [Glycine max]
100780504	2279	2.10693	0.00110096	Up	4.58e-05	LOC100780504	NA	NA	NA	K19613//leucine-rich repeat protein SHOC2;K10406//kinesin family member C2/C3	gi|947066572|gb|KRH15715.1|//hypothetical protein GLYMA_14G106400 [Glycine max]
100795553	1217	3.65926	4.25e-05	Up	1.05e-06	LOC100795553	NA	GO:0003676//nucleic acid binding	NA	K12581//CCR4-NOT transcription complex subunit 7/8;K13126//polyadenylate-binding protein;K03094//S-phase kinase-associated protein 1;K01054//acylglycerol lipase [EC:3.1.1.23]	gi|955361833|ref|XP_006595570.2|//PREDICTED: uncharacterized protein LOC100795553 isoform X1 [Glycine max];gi|363806732|ref|NP_001242528.1|//uncharacterized protein LOC100795553 [Glycine max]
100813731	2113	-1.17487	0.0020717	Down	9.73e-05	LOC100813731	GO:0016021//integral component of membrane	NA	GO:0007165//signal transduction	K15502//serine/threonine-protein phosphatase 6 regulatory ankyrin repeat subunit A;K06694//26S proteasome non-ATPase regulatory subunit 10	gi|356532646|ref|XP_003534882.1|//PREDICTED: uncharacterized protein LOC100813731 isoform X1 [Glycine max];gi|947088597|gb|KRH37262.1|//hypothetical protein GLYMA_09G054800 [Glycine max];gi|571476477|ref|XP_006586978.1|//PREDICTED: uncharacterized protein LOC100813731 isoform X2 [Glycine max]
100526972	649	1.63585	6.76e-11	Up	3.68e-13	LOC100526972	NA	NA	NA	K13436//pto-interacting protein 1 [EC:2.7.11.1]	gi|351721090|ref|NP_001236686.1|//uncharacterized protein LOC100526972 [Glycine max]
100793550	2461	1.7256	0.00757782	Up	0.00045888	LOC100793550	NA	NA	NA	NA	gi|356540922|ref|XP_003538933.1|//PREDICTED: uncharacterized protein YFR016C-like [Glycine max]
100776621	1071	5.51806	7.19e-22	Up	9.35e-25	LOC100776621	NA	GO:0008171//O-methyltransferase activity;GO:0005515//protein binding	GO:0006730//one-carbon metabolic process	K13262//isoflavone-7-O-methyltransferase [EC:2.1.1.150]	gi|734355971|gb|KHN14033.1|//Isoflavone 7-O-methyltransferase [Glycine soja]
102666080	1824	-1.72771	0.0253202	Down	0.00211693	LOC102666080	NA	NA	NA	K19513//protein CLEC16A	gi|955308007|ref|XP_014623916.1|//PREDICTED: uncharacterized protein LOC100815334 isoform X1 [Glycine max];gi|955345251|ref|XP_014618529.1|//PREDICTED: protein CLEC16A-like [Glycine max]
100817200	2267	-1.85739	0.0121952	Down	0.000827828	LOC100817200	NA	NA	NA	K10529//alpha-dioxygenase [EC:1.-.-.-]	gi|356550048|ref|XP_003543402.1|//PREDICTED: alpha-dioxygenase 1-like [Glycine max]
100778086	1969	1.50321	0.000375184	Up	1.28e-05	LOC100778086	NA	GO:0016758//transferase activity, transferring hexosyl groups	NA	K14595//abscisate beta-glucosyltransferase [EC:2.4.1.263]	gi|356502519|ref|XP_003520066.1|//PREDICTED: abscisate beta-glucosyltransferase-like [Glycine max]
100806714	1064	1.67036	0.00872998	Up	0.000547793	LOC100806714	NA	GO:0016765//transferase activity, transferring alkyl or aryl (other than methyl) groups	GO:0050896//response to stimulus	K00799//glutathione S-transferase [EC:2.5.1.18]	gi|959092902|ref|NP_001304408.1|//probable glutathione S-transferase [Glycine max]
100784197	831	2.20871	1.91e-10	Up	1.11e-12	LOC100784197	NA	NA	NA	K11254//histone H4	gi|658048037|ref|XP_008359709.1|//PREDICTED: LOW QUALITY PROTEIN: histone H4-like [Malus domestica]
100793250	1377	-1.5213	5.19e-05	Down	1.32e-06	LOC100793250	NA	NA	NA	NA	gi|571458866|ref|XP_006581248.1|//PREDICTED: transcription factor EMB1444-like isoform X2 [Glycine max];gi|955327849|ref|XP_014632734.1|//PREDICTED: uncharacterized protein LOC100793250 isoform X1 [Glycine max]
100787872	2568	4.06331	8.31e-08	Up	8.73e-10	LOC100787872	GO:0044424//intracellular part	GO:0016840//carbon-nitrogen lyase activity	GO:0006558//L-phenylalanine metabolic process	K10775//phenylalanine ammonia-lyase [EC:4.3.1.24]	gi|571442533|ref|XP_006575757.1|//PREDICTED: phenylalanine ammonia-lyase class 3 isoform X2 [Glycine max];gi|356499505|ref|XP_003518580.1|//PREDICTED: phenylalanine ammonia-lyase class 3 isoform X1 [Glycine max]
100305688	681	1.8091	1.32e-07	Up	1.47e-09	LOC100305688	NA	NA	NA	K17469//sulfate transporter 2, low-affinity;K06700//proteasome inhibitor subunit 1 (PI31)	gi|356520964|ref|XP_003529129.1|//PREDICTED: uncharacterized protein LOC100305688 [Glycine max]
100803957	1618	1.26249	2.21e-07	Up	2.66e-09	LOC100803957	NA	NA	NA	K10955//intestinal mucin-2;K03006//DNA-directed RNA polymerase II subunit RPB1 [EC:2.7.7.6];K14692//solute carrier family 30 (zinc transporter), member 5/7;K01534//Cd2+/Zn2+-exporting ATPase [EC:3.6.3.3 3.6.3.5]	gi|965657012|dbj|BAT73431.1|//hypothetical protein VIGAN_01091200 [Vigna angularis var. angularis];gi|571483617|ref|XP_006589292.1|//PREDICTED: early nodulin-75-like isoform X2 [Glycine max]
100805802	1419	2.24551	0.000622536	Up	2.33e-05	LOC100805802	NA	NA	NA	K04733//interleukin-1 receptor-associated kinase 4 [EC:2.7.11.1]	gi|356548479|ref|XP_003542629.1|//PREDICTED: blue copper protein-like [Glycine max]
100527422	1572	1.81711	0.0477538	Up	0.00490535	LOC100527422	GO:0016020//membrane;GO:0005887//integral component of plasma membrane	GO:0005249//voltage-gated potassium channel activity;GO:0005216//ion channel activity	GO:0051707//response to other organism;GO:0071805//potassium ion transmembrane transport;GO:0042391//regulation of membrane potential	K05391//cyclic nucleotide gated channel, other eukaryote	gi|947047547|gb|KRG97176.1|//hypothetical protein GLYMA_19G255500 [Glycine max]
100786172	3549	2.26278	0.000930113	Up	3.72e-05	LOC100786172	NA	GO:0004674//protein serine/threonine kinase activity;GO:0000166//nucleotide binding;GO:0016491//oxidoreductase activity	GO:0008152//metabolic process	K04733//interleukin-1 receptor-associated kinase 4 [EC:2.7.11.1]	gi|356546069|ref|XP_003541454.1|//PREDICTED: probable leucine-rich repeat receptor-like protein kinase At5g49770 [Glycine max]
100780605	1784	2.50041	0.017329	Up	0.00130242	LOC100780605	NA	GO:0005506//iron ion binding;GO:0016491//oxidoreductase activity	GO:0008152//metabolic process	K00512//steroid 17alpha-monooxygenase / 17alpha-hydroxyprogesterone aldolase [EC:1.14.14.19 4.1.2.30];K15472//premnaspirodiene oxygenase [EC:1.14.13.121]	gi|734423104|gb|KHN42025.1|//Cytochrome P450 71D8 [Glycine soja]
100778760	954	2.67379	0.00907644	Up	0.000573689	LOC100778760	NA	NA	NA	NA	gi|356528136|ref|XP_003532661.1|//PREDICTED: uncharacterized protein LOC100778760 [Glycine max]
106797385	1489	3.58284	8.26e-07	Up	1.15e-08	LOC106797385	NA	NA	NA	K09286//EREBP-like factor	gi|955387855|ref|XP_014627150.1|//PREDICTED: AP2-like ethylene-responsive transcription factor BBM1 [Glycine max]
100818568	1512	1.72833	2.67e-06	Up	4.39e-08	LOC100818568	NA	GO:0046872//metal ion binding;GO:0004722//protein serine/threonine phosphatase activity	GO:0006470//protein dephosphorylation	K14497//protein phosphatase 2C [EC:3.1.3.16]	gi|955390189|ref|XP_003553817.3|//PREDICTED: probable protein phosphatase 2C 8 [Glycine max]
100817623	1860	4.15188	1.35e-07	Up	1.52e-09	LOC100817623	NA	NA	NA	K04733//interleukin-1 receptor-associated kinase 4 [EC:2.7.11.1];K10260//F-box and WD-40 domain protein 7;K08332//vacuolar protein 8	gi|734426045|gb|KHN43656.1|//U-box domain-containing protein 20 [Glycine soja]
100527317	609	4.54107	5.74e-09	Up	4.62e-11	LOC100527317	NA	NA	NA	NA	gi|351724663|ref|NP_001238089.1|//uncharacterized protein LOC100527317 [Glycine max]
100792871	1229	-1.41304	6.11e-14	Down	2e-16	LOC100792871	NA	NA	NA	K18213//proteinaceous RNase P [EC:3.1.26.5]	gi|356509357|ref|XP_003523416.1|//PREDICTED: protein STAY-GREEN LIKE, chloroplastic-like [Glycine max]
100811101	2396	1.73141	0.000524002	Up	1.9e-05	LOC100811101	GO:0044424//intracellular part	GO:0016840//carbon-nitrogen lyase activity	GO:0006558//L-phenylalanine metabolic process	K10775//phenylalanine ammonia-lyase [EC:4.3.1.24]	gi|356572452|ref|XP_003554382.1|//PREDICTED: phenylalanine ammonia-lyase 1 [Glycine max]
547584	672	4.38031	1.33e-07	Up	1.49e-09	GSTU42	GO:0044424//intracellular part	GO:0016765//transferase activity, transferring alkyl or aryl (other than methyl) groups	NA	K00799//glutathione S-transferase [EC:2.5.1.18]	gi|751368090|ref|NP_001291444.1|//glutathione S-transferase GST 15 [Glycine max]
100798598	2779	3.08377	1.03e-07	Up	1.12e-09	LOC100798598	NA	NA	NA	K12657//delta-1-pyrroline-5-carboxylate synthetase [EC:2.7.2.11 1.2.1.41]	gi|571434832|ref|XP_006573308.1|//PREDICTED: delta-1-pyrroline-5-carboxylate synthase-like isoform X4 [Glycine max];gi|955302605|ref|XP_014629869.1|//PREDICTED: delta-1-pyrroline-5-carboxylate synthase-like isoform X1 [Glycine max];gi|356496064|ref|XP_003516890.1|//PREDICTED: delta-1-pyrroline-5-carboxylate synthase-like isoform X2 [Glycine max];gi|955302608|ref|XP_014629871.1|//PREDICTED: delta-…
100305860	577	1.71548	0.00471886	Up	0.000257213	LOC100305860	NA	NA	NA	NA	gi|947116094|gb|KRH64396.1|//hypothetical protein GLYMA_04G233800 [Glycine max]
100776274	1686	2.6867	0.00493652	Up	0.000272289	LOC100776274	NA	NA	NA	K08237//hydroquinone glucosyltransferase [EC:2.4.1.218]	gi|356527181|ref|XP_003532191.1|//PREDICTED: hydroquinone glucosyltransferase-like [Glycine max]
100787160	991	2.0116	4.84e-08	Up	4.78e-10	LOC100787160	GO:0009536//plastid	GO:0005506//iron ion binding;GO:0016724//oxidoreductase activity, oxidizing metal ions, oxygen as acceptor	GO:0000041//transition metal ion transport;GO:0006875//cellular metal ion homeostasis;GO:0008152//metabolic process	K00522//ferritin heavy chain [EC:1.16.3.2]	gi|571441816|ref|XP_006575551.1|//PREDICTED: ferritin-4, chloroplastic isoform X2 [Glycine max];gi|571441814|ref|XP_006575550.1|//PREDICTED: ferritin-4, chloroplastic isoform X1 [Glycine max]
100792012	1955	4.31698	6.81e-14	Up	2.26e-16	LOC100792012	NA	GO:0046872//metal ion binding;GO:0004097//catechol oxidase activity	GO:0046148//pigment biosynthetic process;GO:0055114//oxidation-reduction process	K00422//polyphenol oxidase [EC:1.10.3.1]	gi|356515010|ref|XP_003526194.1|//PREDICTED: polyphenol oxidase, chloroplastic-like [Glycine max];gi|734432965|gb|KHN46528.1|//Polyphenol oxidase A1, chloroplastic [Glycine soja]
100810486	923	-2.02083	0.0148227	Down	0.00106869	LOC100810486	NA	NA	NA	NA	gi|571436802|ref|XP_006573879.1|//PREDICTED: uncharacterized protein LOC100810486 [Glycine max]
100306197	615	1.0817	0.0313464	Up	0.00280689	LOC100306197	NA	NA	NA	K10740//replication factor A3	gi|351724701|ref|NP_001235275.1|//uncharacterized protein LOC100306197 [Glycine max]
100101873	2635	-1.87287	0.0033848	Down	0.000173649	LOC100101873	GO:0043231//intracellular membrane-bounded organelle	GO:0003677//DNA binding;GO:0005515//protein binding;GO:0001071//nucleic acid binding transcription factor activity	GO:0006351//transcription, DNA-templated	K20557//null;K04374//cyclic AMP-dependent transcription factor ATF-4	gi|356543012|ref|XP_003539957.1|//PREDICTED: basic leucine zipper 61 [Glycine max]
100812916	1125	1.02322	0.0482129	Up	0.00497011	LOC100812916	NA	NA	NA	K07973//guanine nucleotide-binding protein subunit gamma, other;K03320//ammonium transporter, Amt family	gi|356576549|ref|XP_003556393.1|//PREDICTED: guanine nucleotide-binding protein subunit gamma 2-like [Glycine max]
547911	1194	3.72862	7.76e-06	Up	1.46e-07	REDUCTASE	NA	GO:0016747//transferase activity, transferring acyl groups other than amino-acyl groups	GO:0009699//phenylpropanoid biosynthetic process	K08243//Polyketide reductase;K19642//D-galacturonate reductase [EC:1.1.1.365]	gi|955361931|ref|XP_014622008.1|//PREDICTED: NAD(P)H-dependent 6'-deoxychalcone synthase isoform X1 [Glycine max];gi|351722691|ref|NP_001235973.1|//NAD(P)H-dependent 6'-deoxychalcone synthase [Glycine max]
100802391	1576	1.19129	0.0483915	Up	0.00499902	LOC100802391	NA	NA	NA	K02881//large subunit ribosomal protein L18	gi|356540329|ref|XP_003538642.1|//PREDICTED: uncharacterized protein LOC100802391 [Glycine max]
100801325	1501	2.13691	1.85e-05	Up	3.95e-07	LOC100801325	NA	NA	NA	K17744//L-galactose dehydrogenase [EC:1.1.1.316];K05275//pyridoxine 4-dehydrogenase [EC:1.1.1.65]	gi|955387445|ref|XP_014626984.1|//PREDICTED: probable aldo-keto reductase 1 [Glycine max];gi|951041375|ref|XP_014517919.1|//PREDICTED: probable aldo-keto reductase 1 [Vigna radiata var. radiata];gi|357512299|ref|XP_003626438.1|//aldo/keto reductase family oxidoreductase [Medicago truncatula]
BGI_novel_G003273	2426	-1.57778	0.00265726	Down	0.000130808	NA	GO:0016021//integral component of membrane	NA	NA	K03144//transcription initiation factor TFIIH subunit 4;K15601//lysine-specific demethylase 3 [EC:1.14.11.-]	gi|947126433|gb|KRH74287.1|//hypothetical protein GLYMA_01G010100 [Glycine max]
100775207	2305	-1.38286	1.44e-05	Down	2.91e-07	LOC100775207	NA	NA	GO:0005991//trehalose metabolic process	K01087//trehalose 6-phosphate phosphatase [EC:3.1.3.12]	gi|356531696|ref|XP_003534412.1|//PREDICTED: trehalose-phosphate phosphatase A-like [Glycine max]
100810277	585	2.24879	2.43e-23	Up	2.58e-26	LOC100810277	NA	NA	GO:0010876//lipid localization	NA	gi|356520960|ref|XP_003529127.1|//PREDICTED: putative lipid-transfer protein DIR1 [Glycine max]
100778191	1714	1.12614	0.0453055	Up	0.00457435	LOC100778191	NA	NA	NA	K04733//interleukin-1 receptor-associated kinase 4 [EC:2.7.11.1];K03252//translation initiation factor 3 subunit C;K19995//secretory carrier-associated membrane protein	gi|571516588|ref|XP_006597402.1|//PREDICTED: uncharacterized protein LOC100778191 isoform X1 [Glycine max];gi|955372128|ref|XP_014623542.1|//PREDICTED: uncharacterized protein LOC100778191 isoform X2 [Glycine max];gi|955372130|ref|XP_014623543.1|//PREDICTED: uncharacterized protein LOC100778191 isoform X3 [Glycine max]
100786467	3585	1.2816	0.00845002	Up	0.000525593	LOC100786467	NA	NA	NA	K04733//interleukin-1 receptor-associated kinase 4 [EC:2.7.11.1];K04730//interleukin-1 receptor-associated kinase 1 [EC:2.7.11.1]	gi|356569432|ref|XP_003552905.1|//PREDICTED: probable LRR receptor-like serine/threonine-protein kinase At1g06840 [Glycine max]
100789695	2179	-2.24742	0.012275	Down	0.00083738	LOC100789695	NA	NA	NA	K04733//interleukin-1 receptor-associated kinase 4 [EC:2.7.11.1]	gi|571566522|ref|XP_006605929.1|//PREDICTED: probable serine/threonine-protein kinase At1g18390 [Glycine max]
100817341	759	1.45291	8.66e-05	Up	2.39e-06	LOC100817341	NA	NA	NA	NA	gi|356543454|ref|XP_003540175.1|//PREDICTED: uncharacterized protein LOC100817341 [Glycine max]
106799805	601	3.46144	0.000141721	Up	4.22e-06	LOC106799805	NA	NA	NA	NA	gi|955337760|ref|XP_014634860.1|//PREDICTED: uncharacterized protein LOC106799805 [Glycine max]
102659580	1849	-2.00525	5.02e-09	Down	3.97e-11	LOC102659580	NA	NA	NA	K05658//ATP-binding cassette, subfamily B (MDR/TAP), member 1 [EC:3.6.3.44]	gi|955317565|ref|XP_014630401.1|//PREDICTED: uncharacterized protein LOC102659580 isoform X1 [Glycine max];gi|571451822|ref|XP_006578858.1|//PREDICTED: uncharacterized protein LOC102659580 isoform X2 [Glycine max]
100789554	3397	-1.02247	4.6e-05	Down	1.15e-06	LOC100789554	NA	GO:0003825//alpha,alpha-trehalose-phosphate synthase (UDP-forming) activity	GO:0005992//trehalose biosynthetic process	K16055//trehalose 6-phosphate synthase/phosphatase [EC:2.4.1.15 3.1.3.12]	gi|356546802|ref|XP_003541811.1|//PREDICTED: alpha,alpha-trehalose-phosphate synthase [UDP-forming] 1-like isoform X2 [Glycine max];gi|571500839|ref|XP_006594710.1|//PREDICTED: alpha,alpha-trehalose-phosphate synthase [UDP-forming] 1-like isoform X1 [Glycine max]
100527541	634	3.64595	5.42e-06	Up	9.77e-08	LOC100527541	NA	NA	NA	NA	gi|356540179|ref|XP_003538567.1|//PREDICTED: uncharacterized protein LOC100527541 [Glycine max]
100803234	2025	1.11957	0.00081071	Up	3.17e-05	LOC100803234	NA	NA	NA	NA	gi|356499556|ref|XP_003518605.1|//PREDICTED: uncharacterized protein LOC100803234 [Glycine max]
100801567	1340	1.72844	0.00653545	Up	0.000382372	LOC100801567	GO:0030312//external encapsulating structure;GO:0005576//extracellular region	GO:0016758//transferase activity, transferring hexosyl groups;GO:0016798//hydrolase activity, acting on glycosyl bonds	GO:0044042//glucan metabolic process	K08235//xyloglucan:xyloglucosyl transferase [EC:2.4.1.207]	gi|356549988|ref|XP_003543372.1|//PREDICTED: xyloglucan endotransglucosylase/hydrolase protein 9 [Glycine max]
100804204	5267	-2.05508	0.0469351	Down	0.00479767	LOC100804204	NA	NA	NA	K11292//transcription elongation factor SPT6	gi|571462796|ref|XP_006582385.1|//PREDICTED: transcription elongation factor SPT6-like [Glycine max]
100781020	1854	1.89007	0.0352647	Up	0.00327843	LOC100781020	GO:0043231//intracellular membrane-bounded organelle;GO:0044425//membrane part	GO:0005506//iron ion binding;GO:0016491//oxidoreductase activity	GO:0008152//metabolic process	K20768//null	gi|356548041|ref|XP_003542412.1|//PREDICTED: cytochrome P450 94A2-like [Glycine max]
100815498	725	2.98406	0.00208854	Up	9.84e-05	LOC100815498	NA	NA	NA	NA	gi|356529467|ref|XP_003533313.1|//PREDICTED: phylloplanin-like [Glycine max]
100805464	1592	-1.68588	0.000748902	Down	2.89e-05	LOC100805464	NA	NA	NA	K18054//2'-deoxymugineic-acid 2'-dioxygenase / mugineic-acid 3-dioxygenase [EC:1.14.11.24 1.14.11.25]	gi|356516162|ref|XP_003526765.1|//PREDICTED: 1-aminocyclopropane-1-carboxylate oxidase 5-like [Glycine max]
102666066	900	1.28625	0.00348994	Up	0.000180304	LOC102666066	NA	NA	NA	NA	NA
100793727	5418	-1.19008	1.22e-10	Down	6.8e-13	LOC100793727	NA	NA	NA	K10523//speckle-type POZ protein	gi|356537807|ref|XP_003537416.1|//PREDICTED: BTB/POZ domain-containing protein At5g66560-like [Glycine max]
BGI_novel_G000218	1224	-1.85817	0.000991708	Down	4.02e-05	NA	GO:0005634//nucleus	GO:0003677//DNA binding	NA	NA	gi|734312357|gb|KHN00535.1|//hypothetical protein glysoja_000203 [Glycine soja]
547748	1285	3.19781	0.000169724	Up	5.18e-06	LOC547748	NA	GO:0008422//beta-glucosidase activity;GO:0043167//ion binding	GO:0044238//primary metabolic process	K19891//glucan endo-1,3-beta-glucosidase 1/2/3 [EC:3.2.1.39]	gi|351723211|ref|NP_001237271.1|//endo-1,3-beta-glucanase precursor [Glycine max]
100797657	2178	4.35339	2.65e-17	Up	5.17e-20	LOC100797657	NA	GO:0046872//metal ion binding;GO:0003824//catalytic activity;GO:0050662//coenzyme binding	GO:0008152//metabolic process	K17871//NADH:ubiquinone reductase (non-electrogenic) [EC:1.6.5.9]	gi|571500357|ref|XP_006594628.1|//PREDICTED: external alternative NAD(P)H-ubiquinone oxidoreductase B2, mitochondrial-like isoform X1 [Glycine max];gi|571500367|ref|XP_006594631.1|//PREDICTED: external alternative NAD(P)H-ubiquinone oxidoreductase B2, mitochondrial-like isoform X4 [Glycine max];gi|571500365|ref|XP_006594630.1|//PREDICTED: external alternative NAD(P)H-ubiquinone oxidoreductase B2,…
100793825	4485	5.00083	1.4e-10	Up	7.9e-13	LOC100793825	NA	NA	NA	K05681//ATP-binding cassette, subfamily G (WHITE), member 2	gi|356555825|ref|XP_003546230.1|//PREDICTED: pleiotropic drug resistance protein 1-like [Glycine max]
100802257	1964	2.47522	0.00676147	Up	0.000398529	LOC100802257	NA	NA	NA	NA	gi|356513070|ref|XP_003525237.1|//PREDICTED: protein SAR DEFICIENT 1-like [Glycine max]
100792619	2095	1.01439	9.91e-05	Up	2.79e-06	LOC100792619	NA	NA	NA	K04733//interleukin-1 receptor-associated kinase 4 [EC:2.7.11.1];K07936//GTP-binding nuclear protein Ran	gi|356563940|ref|XP_003550215.1|//PREDICTED: putative nuclease HARBI1 [Glycine max]
100797067	1829	2.28292	0.0201845	Up	0.00157978	CYP93A2	GO:0031224//intrinsic component of membrane	GO:0005506//iron ion binding;GO:0016491//oxidoreductase activity	GO:0008152//metabolic process	K00512//steroid 17alpha-monooxygenase / 17alpha-hydroxyprogesterone aldolase [EC:1.14.14.19 4.1.2.30];K13261//3,9-dihydroxypterocarpan 6a-monooxygenase [EC:1.14.13.28];K07408//cytochrome P450, family 1, subfamily A, polypeptide 1 [EC:1.14.14.1]	gi|359806344|ref|NP_001240973.1|//cytochrome P450 93A2 [Glycine max]
100527307	794	2.08213	0.0255969	Up	0.00214649	LOC100527307	NA	NA	GO:0006950//response to stress	NA	gi|351727078|ref|NP_001237916.1|//uncharacterized protein LOC100527307 [Glycine max]
100306363	474	2.12452	0.0338926	Up	0.00311738	LOC100306363	NA	NA	GO:0006950//response to stress	K14496//abscisic acid receptor PYR/PYL family	gi|351726694|ref|NP_001237647.1|//uncharacterized protein LOC100306363 [Glycine max]
100782645	1839	-2.23175	0.0135424	Down	0.000951905	LOC100782645	NA	GO:0016645//oxidoreductase activity, acting on the CH-NH group of donors;GO:0050662//coenzyme binding	GO:0006725//cellular aromatic compound metabolic process	K00279//cytokinin dehydrogenase [EC:1.5.99.12]	gi|955356949|ref|XP_014620896.1|//PREDICTED: cytokinin dehydrogenase 3-like isoform X2 [Glycine max];gi|356547877|ref|XP_003542331.1|//PREDICTED: cytokinin dehydrogenase 3-like isoform X1 [Glycine max]
100794012	2343	1.00858	0.000761815	Up	2.95e-05	LOC100794012	NA	NA	NA	K14794//ribosomal RNA-processing protein 12	gi|356530583|ref|XP_003533860.1|//PREDICTED: protein NUCLEAR FUSION DEFECTIVE 4 [Glycine max]
100305352	1127	6.71244	1.01e-23	Up	1.02e-26	LOC100305352	NA	GO:0061135//endopeptidase regulator activity	GO:0010466//negative regulation of peptidase activity	NA	gi|351725349|ref|NP_001237857.1|//uncharacterized protein LOC100305352 precursor [Glycine max]
100794429	1067	2.43773	0.0215638	Up	0.00173047	LOC100794429	GO:0043231//intracellular membrane-bounded organelle	GO:0003677//DNA binding;GO:0001071//nucleic acid binding transcription factor activity	GO:0006351//transcription, DNA-templated	K09264//MADS-box transcription factor, plant	gi|571490276|ref|XP_006591442.1|//PREDICTED: MADS-box transcription factor 1-like isoform X1 [Glycine max];gi|356540126|ref|XP_003538541.1|//PREDICTED: MADS-box transcription factor 1-like isoform X2 [Glycine max]
100813780	1670	3.1037	1.34e-05	Up	2.67e-07	LOC100813780	GO:0043231//intracellular membrane-bounded organelle	GO:0080043//quercetin 3-O-glucosyltransferase activity;GO:0016757//transferase activity, transferring glycosyl groups;GO:0080044//quercetin 7-O-glucosyltransferase activity	GO:0009813//flavonoid biosynthetic process;GO:0052696//flavonoid glucuronidation	K08237//hydroquinone glucosyltransferase [EC:2.4.1.218];K12356//coniferyl-alcohol glucosyltransferase [EC:2.4.1.111]	gi|356506527|ref|XP_003522032.1|//PREDICTED: UDP-glycosyltransferase 72D1-like [Glycine max]
100818076	1020	1.64804	0.000754262	Up	2.92e-05	LOC100818076	NA	GO:0033764//steroid dehydrogenase activity, acting on the CH-OH group of donors, NAD or NADP as acceptor	GO:0008202//steroid metabolic process	K09753//cinnamoyl-CoA reductase [EC:1.2.1.44]	gi|571454363|ref|XP_006579765.1|//PREDICTED: cinnamoyl-CoA reductase 1 [Glycine max]
100804640	1466	2.09641	0.0435679	Up	0.00435899	LOC100804640	NA	GO:0016788//hydrolase activity, acting on ester bonds	NA	K21026//null;K01188//beta-glucosidase [EC:3.2.1.21];K00679//phospholipid:diacylglycerol acyltransferase [EC:2.3.1.158];K10960//geranylgeranyl reductase [EC:1.3.1.83]	gi|947073857|gb|KRH22748.1|//hypothetical protein GLYMA_13G320600 [Glycine max]
100781542	841	3.76532	5.71e-15	Up	1.64e-17	LOC100781542	NA	NA	GO:0009699//phenylpropanoid biosynthetic process;GO:0006950//response to stress	K01870//isoleucyl-tRNA synthetase [EC:6.1.1.5];K19027//zinc finger FYVE domain-containing protein 26;K14440//SWI/SNF-related matrix-associated actin-dependent regulator of chromatin subfamily A-like protein 1 [EC:3.6.4.12]	gi|571491868|ref|XP_003540811.2|//PREDICTED: dirigent protein 23-like [Glycine max]
100811277	1376	3.82987	3.22e-06	Up	5.39e-08	LOC100811277	NA	GO:0016209//antioxidant activity;GO:0005506//iron ion binding;GO:0003824//catalytic activity	GO:0008152//metabolic process;GO:0006950//response to stress	K00430//peroxidase [EC:1.11.1.7]	gi|356537521|ref|XP_003537275.1|//PREDICTED: peroxidase 21 [Glycine max]
100797749	2094	2.02237	0.00314892	Up	0.00015965	LOC100797749	GO:0005576//extracellular region	GO:0016682//oxidoreductase activity, acting on diphenols and related substances as donors, oxygen as acceptor;GO:0046914//transition metal ion binding	GO:0009808//lignin metabolic process	K05909//laccase [EC:1.10.3.2]	gi|356501207|ref|XP_003519418.1|//PREDICTED: laccase-5-like [Glycine max]
100802739	1335	3.76358	8.31e-06	Up	1.58e-07	LOC100802739	GO:0043231//intracellular membrane-bounded organelle	GO:0003677//DNA binding;GO:0001071//nucleic acid binding transcription factor activity	GO:0006351//transcription, DNA-templated	K09419//heat shock transcription factor, other eukaryote	gi|356504777|ref|XP_003521171.1|//PREDICTED: heat stress transcription factor B-3 [Glycine max]
100789249	1422	1.6727	8.87e-06	Up	1.69e-07	LOC100789249	NA	GO:0016209//antioxidant activity;GO:0005506//iron ion binding;GO:0003824//catalytic activity	GO:0008152//metabolic process;GO:0006950//response to stress	K00430//peroxidase [EC:1.11.1.7]	gi|363807568|ref|NP_001241894.1|//uncharacterized protein LOC100789249 precursor [Glycine max]
100803640	1650	2.88337	0.000800358	Up	3.12e-05	LOC100803640	NA	GO:0016740//transferase activity;GO:0004190//aspartic-type endopeptidase activity	GO:0006508//proteolysis;GO:0030163//protein catabolic process	K00924//null	gi|955317917|ref|XP_003523437.2|//PREDICTED: aspartic proteinase Asp1-like [Glycine max];gi|734433812|gb|KHN47011.1|//Aspartic proteinase Asp1 [Glycine soja]
100810619	1802	-2.05234	5.12e-07	Down	6.79e-09	LOC100810619	NA	NA	NA	K15400//omega-hydroxypalmitate O-feruloyl transferase [EC:2.3.1.188]	gi|571458685|ref|XP_003527683.2|//PREDICTED: omega-hydroxypalmitate O-feruloyl transferase-like [Glycine max]
100790234	1267	1.02544	0.00751507	Up	0.00045366	LOC100790234	GO:0016020//membrane	NA	GO:0006810//transport	K15104//solute carrier family 25 (mitochondrial oxoglutarate transporter), member 11	gi|356508003|ref|XP_003522752.1|//PREDICTED: mitochondrial uncoupling protein 4 [Glycine max]
100807040	2468	2.26483	0.0318488	Up	0.00286441	LOC100807040	NA	GO:0004553//hydrolase activity, hydrolyzing O-glycosyl compounds	GO:0008152//metabolic process	K01179//endoglucanase [EC:3.2.1.4]	gi|356577316|ref|XP_003556773.1|//PREDICTED: endoglucanase 12-like [Glycine max]
100787164	2912	-1.75788	0.0393807	Down	0.00378729	LOC100787164	GO:0031224//intrinsic component of membrane	NA	NA	K14514//ethylene-insensitive protein 3	gi|356500006|ref|XP_003518826.1|//PREDICTED: phosphate transporter PHO1 homolog 1-like [Glycine max]
100783664	1224	2.88095	0.00098973	Up	4.01e-05	LOC100783664	NA	NA	NA	K08241//jasmonate O-methyltransferase [EC:2.1.1.141]	gi|734361593|gb|KHN15663.1|//Theobromine synthase 2, partial [Glycine soja]
100782892	1923	5.79519	1.85e-16	Up	4.15e-19	LOC100782892	NA	NA	NA	K01051//pectinesterase [EC:3.1.1.11]	gi|356496344|ref|XP_003517028.1|//PREDICTED: pectinesterase 2-like [Glycine max]
106796800	1678	-1.40024	0.0393866	Down	0.00378969	LOC106796800	NA	NA	NA	K09286//EREBP-like factor	gi|955382180|ref|XP_014625788.1|//PREDICTED: ethylene-responsive transcription factor ERF060-like [Glycine max]
100793163	1821	2.38886	0.0207782	Up	0.0016475	LOC100793163	NA	GO:0016787//hydrolase activity	GO:0044238//primary metabolic process	K21026//null;K01188//beta-glucosidase [EC:3.2.1.21];K00679//phospholipid:diacylglycerol acyltransferase [EC:2.3.1.158];K10960//geranylgeranyl reductase [EC:1.3.1.83]	gi|356501025|ref|XP_003519329.1|//PREDICTED: GDSL esterase/lipase At5g37690 [Glycine max]
100791500	2369	-1.04858	0.00661127	Down	0.000388402	LOC100791500	NA	NA	NA	K10268//F-box and leucine-rich repeat protein 2/20	gi|356551924|ref|XP_003544322.1|//PREDICTED: F-box/LRR-repeat protein 3-like [Glycine max]
100794001	1912	2.1621	0.0155378	Up	0.00113597	LOC100794001	NA	NA	NA	K07999//matrix metalloproteinase-20 (enamelysin) [EC:3.4.24.-]	gi|571436314|ref|XP_003516663.2|//PREDICTED: metalloendoproteinase 4-MMP-like [Glycine max]
100796326	514	-1.58353	4.26e-06	Down	7.42e-08	LOC100796326	GO:0031224//intrinsic component of membrane;GO:0009521//photosystem;GO:0009534//chloroplast thylakoid	GO:0043169//cation binding;GO:0046906//tetrapyrrole binding	GO:0006464//cellular protein modification process;GO:0006091//generation of precursor metabolites and energy	K08912//light-harvesting complex II chlorophyll a/b binding protein 1	gi|358248490|ref|NP_001240146.1|//chlorophyll a-b binding protein 21, chloroplastic-like [Glycine max]
100819680	1948	1.15544	3.88e-05	Up	9.46e-07	LOC100819680	NA	NA	NA	K08235//xyloglucan:xyloglucosyl transferase [EC:2.4.1.207]	gi|734388856|gb|KHN25980.1|//Putative xyloglucan endotransglucosylase/hydrolase protein 28 [Glycine soja]
100800078	1545	1.55705	0.0239137	Up	0.0019748	LOC100800078	NA	NA	NA	K04733//interleukin-1 receptor-associated kinase 4 [EC:2.7.11.1]	gi|947082361|gb|KRH31150.1|//hypothetical protein GLYMA_11G230300 [Glycine max]
102667475	1356	3.6645	1.14e-05	Up	2.24e-07	LOC102667475	NA	NA	NA	NA	gi|571533078|ref|XP_006600354.1|//PREDICTED: putative F-box protein At1g67623 [Glycine max]
100780284	1686	-1.78308	0.00544061	Down	0.000307172	LOC100780284	NA	GO:0016701//oxidoreductase activity, acting on single donors with incorporation of molecular oxygen	NA	K09840//9-cis-epoxycarotenoid dioxygenase [EC:1.13.11.51]	gi|947110316|gb|KRH58642.1|//hypothetical protein GLYMA_05G140900 [Glycine max]
100786023	1700	1.19013	0.0155965	Up	0.00114177	LOC100786023	NA	GO:0004468//lysine N-acetyltransferase activity, acting on acetyl phosphate as donor	NA	K10752//histone-binding protein RBBP4	gi|356550442|ref|XP_003543596.1|//PREDICTED: WD-40 repeat-containing protein MSI4-like [Glycine max]
100796161	1665	1.14132	8.42e-05	Up	2.3e-06	LOC100796161	NA	NA	NA	K14497//protein phosphatase 2C [EC:3.1.3.16]	gi|356569190|ref|XP_003552788.1|//PREDICTED: protein phosphatase 2C 37 [Glycine max]
100814380	571	-2.04423	0.0184596	Down	0.0014123	LOC100814380	NA	GO:0003676//nucleic acid binding	NA	NA	gi|571458721|ref|XP_006581206.1|//PREDICTED: protein RADIALIS-like 3 [Glycine max]
100785987	1789	-1.20745	0.0380071	Down	0.00361361	LOC100785987	NA	NA	NA	K16298//serine carboxypeptidase-like clade IV [EC:3.4.16.-]	gi|356543504|ref|XP_003540200.1|//PREDICTED: serine carboxypeptidase-like [Glycine max]
BGI_novel_G003071	2601	-3.04851	0.00176471	Down	8.07e-05	NA	NA	NA	NA	NA	gi|947054247|gb|KRH03700.1|//hypothetical protein GLYMA_17G114900 [Glycine max]
100500690	818	3.34104	0.000222491	Up	7.09e-06	LOC100500690	NA	NA	NA	NA	gi|351723053|ref|NP_001238033.1|//uncharacterized protein LOC100500690 precursor [Glycine max]
100500484	634	2.71034	5.19e-08	Up	5.19e-10	LOC100500484	NA	NA	NA	K01870//isoleucyl-tRNA synthetase [EC:6.1.1.5];K19027//zinc finger FYVE domain-containing protein 26	gi|351724435|ref|NP_001235010.1|//uncharacterized protein LOC100500484 precursor [Glycine max]
100806821	1090	1.38314	0.0391002	Up	0.00375282	LOC100806821	NA	NA	NA	K13434//pathogenesis-related genes transcriptional activator PTI6	gi|356507730|ref|XP_003522617.1|//PREDICTED: ethylene-responsive transcription factor SHINE 2-like [Glycine max]
106799718	1465	2.97948	0.00104103	Up	4.28e-05	LOC106799718	NA	GO:0016747//transferase activity, transferring acyl groups other than amino-acyl groups	GO:0009699//phenylpropanoid biosynthetic process	K00660//chalcone synthase [EC:2.3.1.74]	gi|955335176|ref|XP_014634356.1|//PREDICTED: chalcone synthase 5 [Glycine max]
547477	1133	1.39553	0.000593961	Up	2.2e-05	SFERH-4	GO:0009536//plastid	GO:0005506//iron ion binding;GO:0016724//oxidoreductase activity, oxidizing metal ions, oxygen as acceptor	GO:0000041//transition metal ion transport;GO:0006875//cellular metal ion homeostasis;GO:0008152//metabolic process	K00522//ferritin heavy chain [EC:1.16.3.2]	gi|351724189|ref|NP_001237049.1|//ferritin-4, chloroplastic [Glycine max]
100779884	1057	3.23229	4.35e-15	Up	1.23e-17	LOC100779884	GO:0030529//intracellular ribonucleoprotein complex	GO:0005198//structural molecule activity	GO:0010467//gene expression	K02866//large subunit ribosomal protein L10e	gi|571543244|ref|XP_003553186.2|//PREDICTED: 60S ribosomal protein L10 [Glycine max]
100790930	1331	2.37647	0.0189506	Up	0.00145838	LOC100790930	NA	NA	NA	K10249//elongation of very long chain fatty acids protein 4 [EC:2.3.1.199];K10246//fatty acid elongase 3 [EC:2.3.1.199]	gi|571448957|ref|XP_003523863.2|//PREDICTED: elongation of fatty acids protein 3-like [Glycine max]
100786608	1454	-2.33784	7.27e-05	Down	1.94e-06	LOC100786608	NA	NA	NA	K01184//polygalacturonase [EC:3.2.1.15]	gi|571475970|ref|XP_003534763.2|//PREDICTED: polygalacturonase-like [Glycine max]
100776770	1973	2.33214	0.00596867	Up	0.000342452	LOC100776770	NA	NA	NA	K00512//steroid 17alpha-monooxygenase / 17alpha-hydroxyprogesterone aldolase [EC:1.14.14.19 4.1.2.30]	gi|356553515|ref|XP_003545101.1|//PREDICTED: cytochrome P450 71D10-like [Glycine max]
100776685	1034	-1.17522	5.36e-07	Down	7.15e-09	LOC100776685	NA	NA	NA	K03006//DNA-directed RNA polymerase II subunit RPB1 [EC:2.7.7.6]	gi|356505021|ref|XP_003521291.1|//PREDICTED: uncharacterized protein LOC100776685 [Glycine max]
100800795	2320	-1.0236	0.0412451	Down	0.00403789	LOC100800795	NA	NA	NA	K05391//cyclic nucleotide gated channel, other eukaryote	gi|356542246|ref|XP_003539580.1|//PREDICTED: cyclic nucleotide-gated ion channel 4-like [Glycine max]
100818314	2046	1.30764	0.039833	Up	0.00384613	LOC100818314	NA	NA	NA	K04733//interleukin-1 receptor-associated kinase 4 [EC:2.7.11.1]	gi|356496981|ref|XP_003517343.1|//PREDICTED: receptor-like cytosolic serine/threonine-protein kinase RBK1 [Glycine max]
100813126	2049	2.6934	0.000845074	Up	3.34e-05	LOC100813126	NA	NA	NA	K08900//mitochondrial chaperone BCS1	gi|356550545|ref|XP_003543646.1|//PREDICTED: probable mitochondrial chaperone BCS1-B [Glycine max]
100787955	3166	-1.05134	3.5e-06	Down	5.92e-08	LOC100787955	NA	NA	NA	NA	gi|571497934|ref|XP_003541385.2|//PREDICTED: uncharacterized protein LOC100787955 [Glycine max]
100808321	798	4.2454	3.86e-09	Up	2.98e-11	LOC100808321	NA	NA	NA	NA	gi|947089173|gb|KRH37838.1|//hypothetical protein GLYMA_09G093000 [Glycine max]
100775419	3406	-1.41887	3.41e-05	Down	8.16e-07	LOC100775419	NA	NA	NA	K01191//alpha-mannosidase [EC:3.2.1.24]	gi|356502776|ref|XP_003520192.1|//PREDICTED: alpha-mannosidase [Glycine max]
100817025	2293	2.49965	2.98e-08	Up	2.77e-10	LOC100817025	NA	NA	NA	K14638//solute carrier family 15 (peptide/histidine transporter), member 3/4	gi|356548006|ref|XP_003542395.1|//PREDICTED: protein NRT1/ PTR FAMILY 4.5-like [Glycine max]
100784223	2403	2.29441	0.0345409	Up	0.00319282	LOC100784223	NA	NA	NA	K04733//interleukin-1 receptor-associated kinase 4 [EC:2.7.11.1]	gi|571567093|ref|XP_006606016.1|//PREDICTED: putative receptor-like protein kinase At4g00960 [Glycine max]
100776295	1646	2.4884	2.03e-05	Up	4.41e-07	LOC100776295	NA	NA	NA	K19613//leucine-rich repeat protein SHOC2	gi|356530354|ref|XP_003533747.1|//PREDICTED: plant intracellular Ras-group-related LRR protein 6-like [Glycine max]
100792416	878	-1.44413	1.52e-13	Down	5.29e-16	LOC100792416	NA	GO:0046872//metal ion binding	NA	K17338//receptor expression-enhancing protein 1/2/3/4	gi|356526401|ref|XP_003531806.1|//PREDICTED: uncharacterized protein LOC100792416 [Glycine max]
100500036	688	3.41439	1.98e-15	Up	5.15e-18	LOC100500036	NA	GO:0004601//peroxidase activity	GO:0008152//metabolic process;GO:0006950//response to stress	K00432//glutathione peroxidase [EC:1.11.1.9]	gi|947079142|gb|KRH27931.1|//hypothetical protein GLYMA_11G024100 [Glycine max]
BGI_novel_G003252	2708	-1.86296	0.040554	Down	0.00393237	NA	NA	NA	NA	K01176//alpha-amylase [EC:3.2.1.1]	gi|955337640|ref|XP_014634830.1|//PREDICTED: alpha-amylase 3, chloroplastic isoform X2 [Glycine max]
100798503	1073	3.10829	0.00119801	Up	5.08e-05	LOC100798503	NA	NA	NA	NA	gi|356507865|ref|XP_003522683.1|//PREDICTED: uncharacterized protein LOC100798503 [Glycine max]
100784891	1292	1.89567	3.98e-06	Up	6.83e-08	LOC100784891	NA	GO:0016741//transferase activity, transferring one-carbon groups	GO:0006730//one-carbon metabolic process	K08869//aarF domain-containing kinase	gi|959092611|ref|NP_001304646.1|//putative methyltransferase DDB_G0268948 [Glycine max]
100813982	4188	2.40532	0.0240567	Up	0.00199299	LOC100813982	NA	NA	NA	K14802//phospholipid-transporting ATPase [EC:3.6.3.1]	gi|356510412|ref|XP_003523932.1|//PREDICTED: phospholipid-transporting ATPase 1-like isoform X1 [Glycine max];gi|571450373|ref|XP_006578409.1|//PREDICTED: phospholipid-transporting ATPase 1-like isoform X2 [Glycine max]
100527797	818	1.22693	0.0063941	Up	0.000371791	LOC100527797	NA	NA	NA	NA	gi|351724023|ref|NP_001237555.1|//uncharacterized protein LOC100527797 [Glycine max]
100797014	1319	1.6649	9.45e-25	Up	8.2e-28	LOC100797014	GO:0031224//intrinsic component of membrane;GO:0016021//integral component of membrane	GO:0005215//transporter activity	GO:0006810//transport	K09872//aquaporin PIP	gi|356498926|ref|XP_003518297.1|//PREDICTED: aquaporin PIP2-2-like [Glycine max];gi|734312513|gb|KHN00691.1|//Aquaporin PIP2-2 [Glycine soja]
100800379	1233	-1.91581	0.000123824	Down	3.61e-06	LOC100800379	NA	NA	NA	NA	gi|356563465|ref|XP_003549983.1|//PREDICTED: uncharacterized protein LOC100800379 [Glycine max];gi|947052647|gb|KRH02100.1|//hypothetical protein GLYMA_17G015900 [Glycine max]
100799023	1323	3.19081	5.76e-08	Up	5.83e-10	LOC100799023	NA	NA	NA	NA	gi|571488793|ref|XP_003538058.2|//PREDICTED: UPF0496 protein 4-like [Glycine max]
100817898	3437	-1.10439	0.00453574	Down	0.00024581	LOC100817898	NA	NA	NA	K04733//interleukin-1 receptor-associated kinase 4 [EC:2.7.11.1]	gi|356547043|ref|XP_003541927.1|//PREDICTED: G-type lectin S-receptor-like serine/threonine-protein kinase At4g03230 isoform X1 [Glycine max];gi|955359795|ref|XP_014621461.1|//PREDICTED: G-type lectin S-receptor-like serine/threonine-protein kinase At4g03230 isoform X2 [Glycine max]
100803925	1711	1.11771	0.00011036	Up	3.16e-06	LOC100803925	GO:0044424//intracellular part;GO:0043234//protein complex	GO:0046872//metal ion binding;GO:0016836//hydro-lyase activity	GO:0006007//glucose catabolic process	K01689//enolase [EC:4.2.1.11]	gi|356530953|ref|XP_003534043.1|//PREDICTED: enolase [Glycine max]
100789329	1168	-1.87594	0.0319939	Down	0.0028826	LOC100789329	NA	NA	NA	NA	gi|356506475|ref|XP_003522007.1|//PREDICTED: uncharacterized protein LOC100789329 [Glycine max]
100791036	716	3.72322	4.36e-06	Up	7.63e-08	LOC100791036	NA	NA	GO:0006950//response to stress	NA	gi|359807211|ref|NP_001241617.1|//uncharacterized protein LOC100791036 [Glycine max]
100809782	1416	-2.28799	7.09e-09	Down	5.86e-11	LOC100809782	NA	NA	NA	NA	gi|356531489|ref|XP_003534310.1|//PREDICTED: protein BREVIS RADIX-like isoform X1 [Glycine max];gi|571478660|ref|XP_006587629.1|//PREDICTED: protein BREVIS RADIX-like isoform X2 [Glycine max]
100788258	1768	1.97655	0.0171606	Up	0.0012877	LOC100788258	NA	NA	NA	K08900//mitochondrial chaperone BCS1	gi|571485023|ref|XP_006589722.1|//PREDICTED: uncharacterized protein LOC100788258 isoform X2 [Glycine max];gi|356536380|ref|XP_003536716.1|//PREDICTED: uncharacterized protein LOC100788258 isoform X1 [Glycine max]
100791726	1605	3.62541	2.72e-10	Up	1.63e-12	LOC100791726	NA	NA	NA	K00469//inositol oxygenase [EC:1.13.99.1]	gi|255635830|gb|ACU18263.1|//unknown [Glycine max]
100802692	2397	2.14922	0.00419759	Up	0.000224956	LOC100802692	NA	GO:0004674//protein serine/threonine kinase activity;GO:0005524//ATP binding	GO:0006468//protein phosphorylation	K04733//interleukin-1 receptor-associated kinase 4 [EC:2.7.11.1];K04730//interleukin-1 receptor-associated kinase 1 [EC:2.7.11.1]	gi|955341744|ref|XP_014617734.1|//PREDICTED: glycerophosphodiester phosphodiesterase protein kinase domain-containing GDPDL2-like [Glycine max];gi|947090495|gb|KRH39160.1|//hypothetical protein GLYMA_09G182200 [Glycine max]
BGI_novel_G000595	2504	4.28153	1.78e-07	Up	2.09e-09	NA	GO:0005737//cytoplasm	GO:0005524//ATP binding;GO:0004702//receptor signaling protein serine/threonine kinase activity	GO:0023014//signal transduction by protein phosphorylation	K04421//mitogen-activated protein kinase kinase kinase 3 [EC:2.7.11.25]	gi|947112937|gb|KRH61239.1|//hypothetical protein GLYMA_04G036300 [Glycine max]
100807174	909	3.10163	1.06e-05	Up	2.06e-07	LOC100807174	NA	NA	NA	NA	gi|358248558|ref|NP_001239646.1|//uncharacterized protein LOC100807174 [Glycine max]
100787176	2119	2.43385	0.00109676	Up	4.56e-05	LOC100787176	NA	NA	NA	K14794//ribosomal RNA-processing protein 12	gi|571484963|ref|XP_003535733.2|//PREDICTED: protein NUCLEAR FUSION DEFECTIVE 4-like [Glycine max]
100790562	1197	5.3653	1.82e-12	Up	7.14e-15	LOC100790562	NA	GO:0004312//fatty acid synthase activity	GO:0008152//metabolic process	K09841//xanthoxin dehydrogenase [EC:1.1.1.288]	gi|356506756|ref|XP_003522142.1|//PREDICTED: short-chain dehydrogenase reductase 2a-like [Glycine max]
100796262	2379	2.77452	0.005887	Up	0.00033599	LOC100796262	NA	NA	NA	NA	gi|356522520|ref|XP_003529894.1|//PREDICTED: uncharacterized protein LOC100796262 isoform X1 [Glycine max];gi|955329968|ref|XP_014633239.1|//PREDICTED: uncharacterized protein LOC100796262 isoform X2 [Glycine max]
100786643	4352	-1.01418	0.0368923	Down	0.00347632	LOC100786643	NA	GO:0043531//ADP binding	GO:0006952//defense response	K05868//cyclin B;K19613//leucine-rich repeat protein SHOC2;K15078//structure-specific endonuclease subunit SLX1 [EC:3.6.1.-];K12818//ATP-dependent RNA helicase DHX8/PRP22 [EC:3.6.4.13]	gi|571444245|ref|XP_006576452.1|//PREDICTED: putative disease resistance protein At3g14460 isoform X1 [Glycine max];gi|947117214|gb|KRH65463.1|//hypothetical protein GLYMA_03G037400 [Glycine max]
100808018	1898	-1.07483	0.0157066	Down	0.00115172	LOC100808018	NA	NA	NA	NA	gi|955340303|ref|XP_014617439.1|//PREDICTED: uncharacterized protein LOC100808018 isoform X1 [Glycine max]
100818466	1921	-1.66884	1.08e-10	Down	6.03e-13	LOC100818466	NA	GO:0008170//N-methyltransferase activity	GO:0006730//one-carbon metabolic process	K05929//phosphoethanolamine N-methyltransferase [EC:2.1.1.103]	gi|571465745|ref|XP_003528975.2|//PREDICTED: phosphoethanolamine N-methyltransferase-like [Glycine max]
102661206	1669	1.5751	0.0140311	Up	0.000997418	LOC102661206	NA	NA	NA	K19041//E3 ubiquitin-protein ligase RNF38/44 [EC:2.3.2.27]	gi|571469582|ref|XP_006584762.1|//PREDICTED: putative RING-H2 finger protein ATL21B [Glycine max]
100815291	1143	3.13734	0.000132709	Up	3.91e-06	LOC100815291	GO:0044421//extracellular region part	GO:0004553//hydrolase activity, hydrolyzing O-glycosyl compounds;GO:0043167//ion binding	GO:0006026//aminoglycan catabolic process	K01183//chitinase [EC:3.2.1.14]	gi|734372866|gb|KHN19947.1|//Acidic endochitinase [Glycine soja]
100813425	3824	2.25772	0.000396352	Up	1.37e-05	LOC100813425	NA	NA	NA	K04730//interleukin-1 receptor-associated kinase 1 [EC:2.7.11.1];K13415//protein brassinosteroid insensitive 1 [EC:2.7.10.1 2.7.11.1]	gi|356507101|ref|XP_003522309.1|//PREDICTED: probable LRR receptor-like serine/threonine-protein kinase At1g74360 [Glycine max]
100790058	4333	2.58908	0.00326141	Up	0.000166532	LOC100790058	NA	NA	NA	K04733//interleukin-1 receptor-associated kinase 4 [EC:2.7.11.1]	gi|955392050|ref|XP_006606021.2|//PREDICTED: uncharacterized protein LOC100790058 [Glycine max]
100811167	1888	1.842	0.0101711	Up	0.000662975	LOC100811167	GO:0044464//cell part	GO:0015291//secondary active transmembrane transporter activity	GO:0015893//drug transport	K03327//multidrug resistance protein, MATE family	gi|356552151|ref|XP_003544433.1|//PREDICTED: protein DETOXIFICATION 33-like [Glycine max]
100812874	1098	2.70016	2.83e-06	Up	4.7e-08	LOC100812874	NA	NA	NA	K02183//calmodulin	gi|947116669|gb|KRH64918.1|//hypothetical protein GLYMA_03G004300 [Glycine max]
100807167	3149	1.45938	0.0399645	Up	0.00386461	LOC100807167	NA	NA	NA	K04733//interleukin-1 receptor-associated kinase 4 [EC:2.7.11.1]	gi|571444460|ref|XP_006576519.1|//PREDICTED: G-type lectin S-receptor-like serine/threonine-protein kinase At4g27290 isoform X1 [Glycine max];gi|955310988|ref|XP_014629012.1|//PREDICTED: G-type lectin S-receptor-like serine/threonine-protein kinase At4g27290 isoform X2 [Glycine max];gi|571444463|ref|XP_006576520.1|//PREDICTED: G-type lectin S-receptor-like serine/threonine-protein kinase At4g2729…
100795308	2055	3.159	4.86e-06	Up	8.65e-08	LOC100795308	NA	NA	NA	K13407//fatty acid omega-hydroxylase [EC:1.14.-.-]	gi|356570622|ref|XP_003553484.1|//PREDICTED: cytochrome P450 94A1-like [Glycine max]
100788174	1219	3.79924	3.65e-22	Up	4.49e-25	LOC100788174	NA	NA	NA	K14299//nucleoporin SEH1	gi|356554706|ref|XP_003545684.1|//PREDICTED: protein EXORDIUM-like 2 [Glycine max]
100776279	2236	1.33722	0.0345987	Up	0.00319983	LOC100776279	GO:0044464//cell part	GO:0032559//adenyl ribonucleotide binding;GO:0017111//nucleoside-triphosphatase activity	GO:0009207//purine ribonucleoside triphosphate catabolic process	K05681//ATP-binding cassette, subfamily G (WHITE), member 2	gi|356560991|ref|XP_003548769.1|//PREDICTED: ABC transporter G family member 14-like [Glycine max]
100809917	974	-1.54551	0.000694234	Down	2.64e-05	LOC100809917	NA	NA	NA	NA	gi|356521965|ref|XP_003529620.1|//PREDICTED: uncharacterized protein LOC100809917 [Glycine max]
100800321	373	1.85071	9.57e-05	Up	2.67e-06	PSK5	NA	NA	NA	NA	gi|359807177|ref|NP_001240852.1|//phytosulfokines 3-like precursor [Glycine max]
100811407	2521	3.05699	8.59e-06	Up	1.64e-07	LOC100811407	NA	NA	NA	K04733//interleukin-1 receptor-associated kinase 4 [EC:2.7.11.1]	gi|955386153|ref|XP_014626737.1|//PREDICTED: probable serine/threonine-protein kinase At1g18390 isoform X2 [Glycine max];gi|734364549|gb|KHN17296.1|//Putative serine/threonine-protein kinase [Glycine soja];gi|571550175|ref|XP_006603051.1|//PREDICTED: probable serine/threonine-protein kinase At1g18390 isoform X3 [Glycine max];gi|571550171|ref|XP_006603050.1|//PREDICTED: probable serine/threonine-p…
100796314	794	5.90674	5.3e-25	Up	4.47e-28	LOC100796314	NA	NA	NA	NA	gi|356563288|ref|XP_003549896.1|//PREDICTED: lipid transfer-like protein VAS [Glycine max]
100306349	812	1.17923	0.00729221	Up	0.000435222	LOC100306349	NA	NA	NA	NA	gi|351734542|ref|NP_001237416.1|//uncharacterized protein LOC100306349 [Glycine max]
100305731	873	1.61261	0.0263733	Up	0.00223066	LOC100305731	GO:0043231//intracellular membrane-bounded organelle;GO:0000785//chromatin	GO:0003676//nucleic acid binding	GO:0034728//nucleosome organization	K11252//histone H2B	gi|734415789|gb|KHN37876.1|//Histone H2B.3 [Glycine soja]
100786877	1739	2.38732	0.0256316	Up	0.00215107	LOC100786877	GO:0043234//protein complex	GO:0019787//ubiquitin-like protein transferase activity	GO:0032446//protein modification by small protein conjugation	K10260//F-box and WD-40 domain protein 7;K04733//interleukin-1 receptor-associated kinase 4 [EC:2.7.11.1];K08332//vacuolar protein 8	gi|571494204|ref|XP_006592779.1|//PREDICTED: E3 ubiquitin-protein ligase PUB23-like isoform X2 [Glycine max];gi|356543678|ref|XP_003540287.1|//PREDICTED: E3 ubiquitin-protein ligase PUB23-like isoform X1 [Glycine max]
100793449	2446	-2.17995	7.54e-06	Down	1.41e-07	LOC100793449	NA	NA	NA	K01246//DNA-3-methyladenine glycosylase I [EC:3.2.2.20]	gi|356554796|ref|XP_003545728.1|//PREDICTED: uncharacterized protein LOC100793449 [Glycine max]
100787036	1387	2.33365	0.0304679	Up	0.00270988	LOC100787036	NA	NA	NA	K20716//null	gi|955318486|ref|XP_003523559.2|//PREDICTED: S-type anion channel SLAH4-like [Glycine max]
547530	1665	1.05972	0.00809092	Up	0.000498335	MAPK1	NA	GO:0032559//adenyl ribonucleotide binding;GO:0004702//receptor signaling protein serine/threonine kinase activity	GO:0006464//cellular protein modification process	K20536//null	gi|351726076|ref|NP_001237882.1|//mitogen-activated protein kinase 1 [Glycine max]
100792517	2927	-1.07689	0.000126382	Down	3.69e-06	LOC100792517	GO:0005737//cytoplasm	GO:0005096//GTPase activator activity	GO:0043547//positive regulation of GTPase activity	K12489//Arf-GAP with coiled-coil, ANK repeat and PH domain-containing protein	gi|955321634|ref|XP_014631299.1|//PREDICTED: ADP-ribosylation factor GTPase-activating protein AGD1-like isoform X5 [Glycine max];gi|356511534|ref|XP_003524480.1|//PREDICTED: ADP-ribosylation factor GTPase-activating protein AGD3-like isoform X1 [Glycine max];gi|955321630|ref|XP_014631298.1|//PREDICTED: ADP-ribosylation factor GTPase-activating protein AGD3-like isoform X2 [Glycine max]
100784537	866	-2.15329	0.00181311	Down	8.34e-05	LOC100784537	GO:0043231//intracellular membrane-bounded organelle	NA	NA	NA	gi|359806909|ref|NP_001241066.1|//transcription factor bHLH135-like [Glycine max]
547916	737	3.68049	8.92e-07	Up	1.26e-08	LOC547916	NA	NA	GO:0006950//response to stress	NA	gi|351725047|ref|NP_001236055.1|//uncharacterized protein LOC547916 [Glycine max]
100806275	780	2.57202	0.00231454	Up	0.000111491	LOC100806275	NA	NA	NA	NA	gi|955314127|ref|XP_014629760.1|//PREDICTED: uncharacterized protein LOC100806275 [Glycine max]
100809424	1337	-1.22919	7.76e-07	Down	1.08e-08	LOC100809424	NA	NA	NA	K05605//3-hydroxyisobutyryl-CoA hydrolase [EC:3.1.2.4]	gi|356496947|ref|XP_003517326.1|//PREDICTED: probable esterase KAI2 [Glycine max]
102665974	2584	-1.51595	0.0148542	Down	0.00107203	LOC102665974	GO:0044464//cell part	GO:0032559//adenyl ribonucleotide binding;GO:0017111//nucleoside-triphosphatase activity	GO:0009207//purine ribonucleoside triphosphate catabolic process	K05681//ATP-binding cassette, subfamily G (WHITE), member 2	gi|571469214|ref|XP_006584647.1|//PREDICTED: ABC transporter G family member 5-like [Glycine max]
100783862	3319	-1.45566	0.0209501	Down	0.00166797	LOC100783862	NA	NA	NA	K04733//interleukin-1 receptor-associated kinase 4 [EC:2.7.11.1]	gi|955355567|ref|XP_014620584.1|//PREDICTED: probable LRR receptor-like serine/threonine-protein kinase At1g53440 isoform X2 [Glycine max];gi|955355565|ref|XP_014620583.1|//PREDICTED: probable LRR receptor-like serine/threonine-protein kinase At1g53430 isoform X1 [Glycine max]
100799513	2426	-1.07396	8.55e-05	Down	2.34e-06	LOC100799513	GO:0009705//plant-type vacuole membrane;GO:0016021//integral component of membrane	GO:0015140//malate transmembrane transporter activity	GO:0071423//malate transmembrane transport	K03695//ATP-dependent Clp protease ATP-binding subunit ClpB	gi|571439488|ref|XP_006574876.1|//PREDICTED: aluminum-activated malate transporter 4-like [Glycine max]
BGI_novel_G000377	1947	-1.25867	0.0312064	Down	0.00279168	NA	NA	GO:0016279//protein-lysine N-methyltransferase activity	GO:0018026//peptidyl-lysine monomethylation	K19199//histone-lysine N-methyltransferase SETD3 [EC:2.1.1.43]	gi|947124709|gb|KRH72915.1|//hypothetical protein GLYMA_02G240300, partial [Glycine max]
100785037	4995	2.16702	0.00477813	Up	0.000261825	LOC100785037	NA	NA	NA	K01530//phospholipid-translocating ATPase [EC:3.6.3.1]	gi|571439921|ref|XP_003518822.2|//PREDICTED: putative phospholipid-transporting ATPase 9 [Glycine max]
100814019	651	-1.67962	2.29e-15	Down	6.08e-18	LOC100814019	NA	NA	NA	NA	gi|356517879|ref|XP_003527613.1|//PREDICTED: uncharacterized protein LOC100814019 [Glycine max]
100788346	3086	1.98075	0.000451694	Up	1.59e-05	LOC100788346	NA	NA	NA	K13466//EIX receptor 1/2;K19613//leucine-rich repeat protein SHOC2;K10406//kinesin family member C2/C3	gi|571507144|ref|XP_006595811.1|//PREDICTED: receptor-like protein 12 [Glycine max]
100527511	749	1.6991	0.00754601	Up	0.000456226	LOC100527511	NA	NA	NA	NA	gi|351725289|ref|NP_001237087.1|//uncharacterized protein LOC100527511 [Glycine max]
100799596	2125	1.16977	0.0444082	Up	0.00446554	LOC100799596	NA	NA	NA	K14794//ribosomal RNA-processing protein 12	gi|356519027|ref|XP_003528176.1|//PREDICTED: protein NUCLEAR FUSION DEFECTIVE 4-like [Glycine max]
100811590	2028	2.60883	0.00217128	Up	0.000103334	LOC100811590	NA	NA	NA	NA	gi|356533157|ref|XP_003535134.1|//PREDICTED: uncharacterized protein LOC100811590 [Glycine max]
100779306	1926	1.75439	5.27e-05	Up	1.35e-06	LOC100779306	NA	GO:0016405//CoA-ligase activity	NA	K12261//2-hydroxyacyl-CoA lyase 1 [EC:4.1.-.-];K01904//4-coumarate--CoA ligase [EC:6.2.1.12];K10526//OPC-8:0 CoA ligase 1 [EC:6.2.1.-]	gi|356530866|ref|XP_003534000.1|//PREDICTED: oxalate--CoA ligase [Glycine max]
547580	925	1.53642	1.65e-05	Up	3.43e-07	GST	NA	GO:0016765//transferase activity, transferring alkyl or aryl (other than methyl) groups	NA	K00799//glutathione S-transferase [EC:2.5.1.18]	gi|351727282|ref|NP_001238691.1|//glutathione S-transferase [Glycine max]
100794125	1601	3.59856	2.05e-05	Up	4.48e-07	LOC100794125	NA	GO:0046914//transition metal ion binding;GO:0003824//catalytic activity	GO:0008152//metabolic process	K05278//flavonol synthase [EC:1.14.11.23];K05277//leucoanthocyanidin dioxygenase [EC:1.14.11.19]	gi|356551436|ref|XP_003544081.1|//PREDICTED: flavonol synthase/flavanone 3-hydroxylase-like [Glycine max]
100793736	1704	-1.84005	2.04e-05	Down	4.47e-07	LOC100793736	NA	GO:0003824//catalytic activity	GO:0008152//metabolic process	K13356//alcohol-forming fatty acyl-CoA reductase [EC:1.2.1.84]	gi|356539288|ref|XP_003538131.1|//PREDICTED: alcohol-forming fatty acyl-CoA reductase-like isoform X1 [Glycine max]
100775521	2028	1.37799	0.0170218	Up	0.00127318	LOC100775521	NA	GO:0016682//oxidoreductase activity, acting on diphenols and related substances as donors, oxygen as acceptor;GO:0046914//transition metal ion binding	GO:0008152//metabolic process	K19791//iron transport multicopper oxidase	gi|356522001|ref|XP_003529638.1|//PREDICTED: L-ascorbate oxidase homolog [Glycine max]
100526983	653	1.3017	0.000930113	Up	3.72e-05	LOC100526983	NA	NA	GO:0010876//lipid localization	K02605//origin recognition complex subunit 3	gi|351725857|ref|NP_001236851.1|//uncharacterized protein LOC100526983 precursor [Glycine max]
100817097	1184	1.03106	0.00982935	Up	0.000633357	LOC100817097	NA	NA	NA	K09286//EREBP-like factor	gi|356563364|ref|XP_003549934.1|//PREDICTED: ethylene-responsive transcription factor 1A-like [Glycine max]
100790143	1960	1.31844	0.00353939	Up	0.000183285	LOC100790143	GO:0016021//integral component of membrane	GO:0008483//transaminase activity;GO:0047654//alliin lyase activity	NA	K16903//L-tryptophan---pyruvate aminotransferase [EC:2.6.1.99]	gi|356559597|ref|XP_003548085.1|//PREDICTED: tryptophan aminotransferase-related protein 4-like isoform X1 [Glycine max];gi|955376687|ref|XP_014624623.1|//PREDICTED: tryptophan aminotransferase-related protein 4-like isoform X2 [Glycine max]
100788630	2039	3.28808	2.89e-15	Up	7.87e-18	LOC100788630	NA	GO:0004175//endopeptidase activity	GO:0019538//protein metabolic process	K00924//null;K02882//large subunit ribosomal protein L18Ae	gi|356507997|ref|XP_003522749.1|//PREDICTED: protein ASPARTIC PROTEASE IN GUARD CELL 2 [Glycine max]
100798148	1785	1.80497	8.36e-08	Up	8.8e-10	LOC100798148	NA	NA	NA	K13493//cytokinin-N-glucosyltransferase [EC:2.4.1.-];K00699//glucuronosyltransferase [EC:2.4.1.17];K13030//cyanohydrin beta-glucosyltransferase [EC:2.4.1.85]	gi|571554119|ref|XP_006603934.1|//PREDICTED: 7-deoxyloganetin glucosyltransferase-like [Glycine max]
100811114	1484	2.2273	0.0268657	Up	0.00228461	LOC100811114	GO:0044464//cell part	NA	NA	K07874//Ras-related protein Rab-1A;K00801//farnesyl-diphosphate farnesyltransferase [EC:2.5.1.21]	gi|358248826|ref|NP_001240202.1|//uncharacterized protein LOC100811114 [Glycine max]
BGI_novel_G002369	2244	-1.29332	6.78e-08	Down	6.97e-10	NA	NA	NA	NA	NA	gi|947072131|gb|KRH21022.1|//hypothetical protein GLYMA_13G215300 [Glycine max]
100807969	1253	1.69033	0.0202587	Up	0.00158993	LOC100807969	NA	NA	NA	K17302//coatomer subunit beta'	gi|734305853|gb|KHM98770.1|//Coatomer subunit beta'-1 [Glycine soja]
100782096	2345	1.44034	0.000479507	Up	1.72e-05	LOC100782096	NA	NA	NA	K00029//malate dehydrogenase (oxaloacetate-decarboxylating)(NADP+) [EC:1.1.1.40]	gi|571456778|ref|XP_006580482.1|//PREDICTED: NADP-dependent malic enzyme isoform X2 [Glycine max];gi|356513167|ref|XP_003525285.1|//PREDICTED: NADP-dependent malic enzyme isoform X1 [Glycine max]
100775424	2816	3.24463	4.23e-06	Up	7.33e-08	LOC100775424	NA	GO:0030246//carbohydrate binding;GO:0004674//protein serine/threonine kinase activity;GO:0032559//adenyl ribonucleotide binding	GO:0006464//cellular protein modification process;GO:0008037//cell recognition	K04733//interleukin-1 receptor-associated kinase 4 [EC:2.7.11.1]	gi|356535826|ref|XP_003536444.1|//PREDICTED: G-type lectin S-receptor-like serine/threonine-protein kinase At5g24080 isoform X1 [Glycine max]
100810910	1183	2.50946	0.000105873	Up	3.01e-06	LOC100810910	NA	NA	NA	K14299//nucleoporin SEH1	gi|947114021|gb|KRH62323.1|//hypothetical protein GLYMA_04G100300 [Glycine max]
100305807	677	1.57401	0.0393887	Up	0.00379206	LOC100305807	NA	GO:0005515//protein binding	GO:0044267//cellular protein metabolic process	K03686//molecular chaperone DnaJ	gi|351721634|ref|NP_001236960.1|//uncharacterized protein LOC100305807 [Glycine max]
100780795	1774	2.86183	0.000430698	Up	1.51e-05	LOC100780795	NA	GO:0016746//transferase activity, transferring acyl groups	NA	K14329//agmatine coumaroyltransferase [EC:2.3.1.64 2.3.1.-];K13264//isoflavone 7-O-glucoside-6''-O-malonyltransferase [EC:2.3.1.115]	gi|947044023|gb|KRG93652.1|//hypothetical protein GLYMA_19G030700 [Glycine max]
100805577	1022	-1.06121	0.00111848	Down	4.67e-05	LOC100805577	NA	GO:0016879//ligase activity, forming carbon-nitrogen bonds;GO:0032559//adenyl ribonucleotide binding	GO:0006464//cellular protein modification process	K06689//ubiquitin-conjugating enzyme E2 D [EC:2.3.2.23]	gi|356538644|ref|XP_003537811.1|//PREDICTED: ubiquitin-conjugating enzyme E2 10 [Glycine max]
100806754	1982	1.143	0.000742153	Up	2.85e-05	LOC100806754	NA	GO:0016740//transferase activity	NA	K20893//null	gi|356562321|ref|XP_003549420.1|//PREDICTED: probable galacturonosyltransferase-like 1 [Glycine max]
100815469	2790	-1.11303	1.46e-07	Down	1.66e-09	LOC100815469	NA	GO:0003824//catalytic activity	NA	K17508//protein phosphatase PTC7 [EC:3.1.3.16]	gi|955372221|ref|XP_014623566.1|//PREDICTED: probable protein phosphatase 2C 62 isoform X1 [Glycine max];gi|356557545|ref|XP_003547076.1|//PREDICTED: probable protein phosphatase 2C 62 isoform X2 [Glycine max]
547685	1450	1.11032	0.000959219	Up	3.86e-05	NRP	NA	NA	NA	K10450//kelch-like protein 12;K10457//kelch-like protein 20;K10443//kelch-like protein 2/3	gi|351726918|ref|NP_001236375.1|//N-rich protein [Glycine max]
100785537	1364	1.9952	1.14e-05	Up	2.25e-07	LOC100785537	NA	GO:0016703//oxidoreductase activity, acting on single donors with incorporation of molecular oxygen, incorporation of one atom of oxygen (internal monooxygenases or internal mixed function oxidases)	GO:0008152//metabolic process	K00088//IMP dehydrogenase [EC:1.1.1.205]	gi|356525868|ref|XP_003531543.1|//PREDICTED: probable nitronate monooxygenase [Glycine max]
100806378	1827	-1.90382	0.000213267	Down	6.76e-06	LOC100806378	NA	GO:0005506//iron ion binding;GO:0004497//monooxygenase activity	NA	K17961//cytochrome P450, family 82, subfamily G, polypeptide 1 [EC:1.14.-.-]	gi|571530892|ref|XP_003547786.2|//PREDICTED: cytochrome P450 CYP82D47-like [Glycine max]
102662465	790	-1.34615	0.0160781	Down	0.00119059	LOC102662465	NA	NA	NA	NA	gi|571478730|ref|XP_006587652.1|//PREDICTED: uncharacterized protein LOC102662465 [Glycine max]
100794221	1726	-1.68457	5.85e-06	Down	1.07e-07	LOC100794221	NA	NA	NA	K04628//2-hydroxyacylsphingosine 1-beta-galactosyltransferase [EC:2.4.1.45];K00699//glucuronosyltransferase [EC:2.4.1.17];K13030//cyanohydrin beta-glucosyltransferase [EC:2.4.1.85]	gi|356500366|ref|XP_003519003.1|//PREDICTED: 7-deoxyloganetin glucosyltransferase-like [Glycine max]
100305637	1089	2.82845	0.00072576	Up	2.78e-05	LOC100305637	GO:0005737//cytoplasm	GO:0046872//metal ion binding;GO:0004198//calcium-dependent cysteine-type endopeptidase activity;GO:0005509//calcium ion binding	GO:0006508//proteolysis	K13448//calcium-binding protein CML	gi|351724399|ref|NP_001238336.1|//uncharacterized protein LOC100305637 [Glycine max];gi|947073780|gb|KRH22671.1|//hypothetical protein GLYMA_13G316100 [Glycine max]
100804798	4990	-1.39992	0.000108685	Down	3.09e-06	LOC100804798	NA	NA	NA	K05666//ATP-binding cassette, subfamily C (CFTR/MRP), member 2;K05665//ATP-binding cassette, subfamily C (CFTR/MRP), member 1	gi|955336314|ref|XP_014634591.1|//PREDICTED: ABC transporter C family member 8-like isoform X2 [Glycine max];gi|571472133|ref|XP_006585508.1|//PREDICTED: ABC transporter C family member 8-like isoform X1 [Glycine max]
100779966	1226	1.45096	3.71e-08	Up	3.56e-10	LOC100779966	GO:0044464//cell part	NA	NA	K17080//prohibitin 1	gi|356517760|ref|XP_003527554.1|//PREDICTED: prohibitin-3, mitochondrial-like [Glycine max]
100788435	2138	1.55504	1.35e-06	Up	2e-08	LOC100788435	NA	NA	NA	K14493//gibberellin receptor GID1 [EC:3.-.-.-]	gi|571445698|ref|XP_006576880.1|//PREDICTED: gibberellin receptor GID1B-like [Glycine max]
100805498	1940	2.27317	0.00619309	Up	0.000358163	LOC100805498	NA	NA	NA	K12483//EH domain-containing protein 1	gi|356557953|ref|XP_003547274.1|//PREDICTED: EH domain-containing protein 1-like [Glycine max]
100807466	936	2.2873	0.00989857	Up	0.000638533	LOC100807466	NA	NA	NA	K01870//isoleucyl-tRNA synthetase [EC:6.1.1.5];K19027//zinc finger FYVE domain-containing protein 26	gi|356496267|ref|XP_003516990.1|//PREDICTED: dirigent protein 22-like [Glycine max]
102663594	1717	-2.66545	0.00924053	Down	0.000587177	LOC102663594	NA	NA	NA	K06911//uncharacterized protein;K10278//null	gi|734423879|gb|KHN42460.1|//Putative FBD-associated F-box protein, partial [Glycine soja]
100794273	2194	2.54412	7.73e-05	Up	2.08e-06	LOC100794273	NA	NA	NA	K15397//3-ketoacyl-CoA synthase [EC:2.3.1.199]	gi|356508342|ref|XP_003522916.1|//PREDICTED: 3-ketoacyl-CoA synthase 11-like [Glycine max]
100499658	646	1.54228	0.0113532	Up	0.000755897	LOC100499658	NA	NA	NA	K13993//HSP20 family protein	gi|351726196|ref|NP_001237886.1|//uncharacterized protein LOC100499658 [Glycine max]
BGI_novel_G000607	2487	-1.26882	0.00336694	Down	0.000172651	NA	NA	GO:0016614//oxidoreductase activity, acting on CH-OH group of donors;GO:0019139//cytokinin dehydrogenase activity;GO:0050660//flavin adenine dinucleotide binding	GO:0009690//cytokinin metabolic process;GO:0055114//oxidation-reduction process	K00279//cytokinin dehydrogenase [EC:1.5.99.12]	gi|593269408|ref|XP_007136881.1|//hypothetical protein PHAVU_009G081800g [Phaseolus vulgaris]
BGI_novel_G002292	1741	2.80255	2.14e-07	Up	2.56e-09	NA	GO:0043231//intracellular membrane-bounded organelle;GO:0005887//integral component of plasma membrane	GO:0046872//metal ion binding;GO:0005524//ATP binding;GO:0008553//hydrogen-exporting ATPase activity, phosphorylative mechanism	GO:0006754//ATP biosynthetic process;GO:1902600//hydrogen ion transmembrane transport;GO:0051453//regulation of intracellular pH	K01535//H+-transporting ATPase [EC:3.6.3.6]	gi|356556196|ref|XP_003546412.1|//PREDICTED: plasma membrane ATPase 4-like [Glycine max]
100306165	877	6.84188	2.55e-29	Up	1.6e-32	LOC100306165	NA	GO:0061135//endopeptidase regulator activity	GO:0010466//negative regulation of peptidase activity	NA	gi|351724171|ref|NP_001238584.1|//uncharacterized protein LOC100306165 precursor [Glycine max]
BGI_novel_G002015	7031	-1.34262	9.28e-05	Down	2.58e-06	NA	NA	NA	NA	K03006//DNA-directed RNA polymerase II subunit RPB1 [EC:2.7.7.6];K03549//KUP system potassium uptake protein;K12447//UDP-sugar pyrophosphorylase [EC:2.7.7.64]	gi|147862911|emb|CAN81099.1|//hypothetical protein VITISV_017741 [Vitis vinifera]
100804761	1188	3.80767	6.94e-09	Up	5.71e-11	LOC100804761	GO:0005829//cytosol	GO:0042803//protein homodimerization activity;GO:0004066//asparagine synthase (glutamine-hydrolyzing) activity	GO:0006541//glutamine metabolic process;GO:0006529//asparagine biosynthetic process	K01953//asparagine synthase (glutamine-hydrolysing) [EC:6.3.5.4];K13783//MFS transporter, OPA family, solute carrier family 37 (glycerol-3-phosphate transporter), member 1/2	gi|947061562|gb|KRH10823.1|//hypothetical protein GLYMA_15G071300 [Glycine max];gi|363808276|ref|NP_001242496.1|//uncharacterized protein LOC100804761 [Glycine max]
100786104	1484	-1.71543	0.0265457	Down	0.00225166	LOC100786104	NA	GO:0070011//peptidase activity, acting on L-amino acid peptides;GO:0046872//metal ion binding	GO:0008152//metabolic process	K07761//gelatinase A [EC:3.4.24.24]	gi|356501171|ref|XP_003519401.1|//PREDICTED: metalloendoproteinase 5-MMP-like [Glycine max]
732553	1127	1.08758	9.49e-05	Up	2.65e-06	NAC2	NA	GO:0003676//nucleic acid binding	NA	K12581//CCR4-NOT transcription complex subunit 7/8;K03094//S-phase kinase-associated protein 1;K13126//polyadenylate-binding protein;K05941//glutathione gamma-glutamylcysteinyltransferase [EC:2.3.2.15];K01054//acylglycerol lipase [EC:3.1.1.23]	gi|351726451|ref|NP_001236871.1|//NAC domain protein NAC2 [Glycine max]
100777652	2357	2.49362	0.00718868	Up	0.000427	LOC100777652	GO:0044464//cell part	GO:0015604//organic phosphonate transmembrane transporter activity;GO:0032559//adenyl ribonucleotide binding;GO:0017111//nucleoside-triphosphatase activity	GO:0009207//purine ribonucleoside triphosphate catabolic process	K05681//ATP-binding cassette, subfamily G (WHITE), member 2	gi|955332183|ref|XP_003529479.2|//PREDICTED: ABC transporter G family member 23-like [Glycine max]
100792254	1755	-1.3993	0.00261936	Down	0.000128636	LOC100792254	NA	NA	NA	K06997//PLP dependent protein;K07393//putative glutathione S-transferase	gi|734404058|gb|KHN32829.1|//UPF0481 protein [Glycine soja];gi|955376971|ref|XP_003548089.2|//PREDICTED: UPF0481 protein At3g47200-like [Glycine max]
100778963	1104	3.10685	0.00111999	Up	4.68e-05	LOC100778963	NA	NA	NA	K20628//null	gi|356563389|ref|XP_003549946.1|//PREDICTED: expansin-like B1 [Glycine max]
100786872	1973	-3.49719	1.18e-16	Down	2.59e-19	LOC100786872	NA	NA	NA	K03327//multidrug resistance protein, MATE family	gi|356510070|ref|XP_003523763.1|//PREDICTED: protein DETOXIFICATION 48-like [Glycine max]
100805908	699	4.30045	2.27e-07	Up	2.74e-09	GSTU8	NA	GO:0016765//transferase activity, transferring alkyl or aryl (other than methyl) groups	NA	K00799//glutathione S-transferase [EC:2.5.1.18]	gi|758170183|ref|NP_001291982.1|//glutathione S-transferase U17-like [Glycine max]
BGI_novel_G002503	2703	-1.11445	2.59e-05	Down	5.86e-07	NA	NA	GO:0004674//protein serine/threonine kinase activity;GO:0005524//ATP binding	GO:0007165//signal transduction;GO:0006468//protein phosphorylation	K07198//5'-AMP-activated protein kinase, catalytic alpha subunit [EC:2.7.11.11]	gi|947065517|gb|KRH14660.1|//hypothetical protein GLYMA_14G040200 [Glycine max]
100793033	2427	1.00482	0.00732973	Up	0.000438381	LOC100793033	NA	NA	NA	K08819//cyclin-dependent kinase 12/13 [EC:2.7.11.22 2.7.11.23]	gi|356508849|ref|XP_003523166.1|//PREDICTED: probable serine/threonine-protein kinase At1g54610 [Glycine max]
100816070	1236	2.17607	0.017132	Up	0.00128513	LOC100816070	NA	GO:0003824//catalytic activity	NA	NA	gi|356503026|ref|XP_003520313.1|//PREDICTED: epoxide hydrolase 4-like [Glycine max]
100787727	3404	2.14835	4.23e-07	Up	5.43e-09	LOC100787727	NA	NA	NA	K20617//null	gi|955310725|ref|XP_003522006.3|//PREDICTED: cytochrome P450 71A1-like [Glycine max]
BGI_novel_G000544	2067	4.75191	3.84e-21	Up	5.77e-24	NA	GO:0016021//integral component of membrane	GO:0016705//oxidoreductase activity, acting on paired donors, with incorporation or reduction of molecular oxygen;GO:0020037//heme binding;GO:0005506//iron ion binding;GO:0004497//monooxygenase activity	GO:0055114//oxidation-reduction process	K07428//cytochrome P450, family 4, subfamily X [EC:1.14.14.1]	gi|734356541|gb|KHN14193.1|//Secologanin synthase [Glycine soja]
100789485	2236	1.53499	0.00256142	Up	0.000125173	LOC100789485	NA	GO:0032559//adenyl ribonucleotide binding;GO:0016628//oxidoreductase activity, acting on the CH-CH group of donors, NAD or NADP as acceptor	GO:0008152//metabolic process;GO:0050896//response to stimulus	K03283//heat shock 70kDa protein 1/8	gi|356569000|ref|XP_003552695.1|//PREDICTED: heat shock cognate 70 kDa protein 2-like [Glycine max]
BGI_novel_G000285	2231	-1.56618	0.0460218	Down	0.00466901	NA	NA	GO:0004597//peptide-aspartate beta-dioxygenase activity	GO:0055114//oxidation-reduction process	K07047//uncharacterized protein;K10277//lysine-specific demethylase 8 [EC:1.14.11.27]	gi|734368641|gb|KHN18854.1|//Lysine-specific demethylase 8 [Glycine soja]
778084	1490	1.89658	0.0138253	Up	0.000977123	LOC778084	GO:0043231//intracellular membrane-bounded organelle	GO:0003676//nucleic acid binding	NA	K09422//myb proto-oncogene protein, plant	gi|571558555|ref|XP_006604580.1|//PREDICTED: transcription factor RAX2 [Glycine max]
100790375	4522	1.3828	0.0158829	Up	0.00117115	LOC100790375	NA	NA	NA	K10400//kinesin family member 15	gi|955385279|ref|XP_014626567.1|//PREDICTED: kinesin-like protein KIN12B [Glycine max]
100793508	1890	1.18804	1.67e-06	Up	2.6e-08	LOC100793508	GO:0016020//membrane	NA	NA	K14993//solute carrier family 38 (sodium-coupled neutral amino acid transporter), member 6	gi|356501191|ref|XP_003519410.1|//PREDICTED: probable sodium-coupled neutral amino acid transporter 6 [Glycine max]
100804429	2062	1.19651	0.000459227	Up	1.63e-05	LOC100804429	GO:0043234//protein complex	GO:0008443//phosphofructokinase activity;GO:0032559//adenyl ribonucleotide binding	GO:0006007//glucose catabolic process;GO:0006796//phosphate-containing compound metabolic process	K00895//pyrophosphate--fructose-6-phosphate 1-phosphotransferase [EC:2.7.1.90]	gi|356557949|ref|XP_003547272.1|//PREDICTED: pyrophosphate--fructose 6-phosphate 1-phosphotransferase subunit beta-like [Glycine max]
100791696	1880	4.79851	3.04e-16	Up	7.02e-19	LOC100791696	NA	GO:0016831//carboxy-lyase activity;GO:0048037//cofactor binding	GO:0009064//glutamine family amino acid metabolic process	K01580//glutamate decarboxylase [EC:4.1.1.15]	gi|356553243|ref|XP_003544967.1|//PREDICTED: glutamate decarboxylase 1-like [Glycine max]
100778379	1034	1.23337	0.0129132	Up	0.000897411	LOC100778379	NA	GO:0016791//phosphatase activity	NA	K20728//null	gi|955329368|ref|XP_003530059.2|//PREDICTED: stem 28 kDa glycoprotein [Glycine max]
100500644	773	-1.15083	1.55e-06	Down	2.33e-08	LOC100500644	NA	GO:0022892//substrate-specific transporter activity;GO:0019842//vitamin binding	GO:0006631//fatty acid metabolic process	K03955//NADH dehydrogenase (ubiquinone) 1 alpha/beta subcomplex 1;K00850//6-phosphofructokinase 1 [EC:2.7.1.11]	gi|955321642|ref|XP_014631300.1|//PREDICTED: acyl carrier protein 4, chloroplastic isoform X1 [Glycine max];gi|356513457|ref|XP_003525430.1|//PREDICTED: acyl carrier protein 1, chloroplastic isoform X2 [Glycine max]
100791529	3816	-1.91462	4.04e-07	Down	5.17e-09	LOC100791529	NA	NA	NA	K19613//leucine-rich repeat protein SHOC2;K10406//kinesin family member C2/C3	gi|571435005|ref|XP_006573353.1|//PREDICTED: receptor-like protein 12 [Glycine max]
100306237	629	2.30635	0.00153499	Up	6.84e-05	LOC100306237	NA	NA	NA	NA	gi|356525796|ref|XP_003531509.1|//PREDICTED: cysteine-rich and transmembrane domain-containing protein A [Glycine max]
100805322	2401	2.01238	0.0437922	Up	0.0043941	LOC100805322	NA	NA	NA	K10260//F-box and WD-40 domain protein 7;K08332//vacuolar protein 8	gi|356526787|ref|XP_003531998.1|//PREDICTED: U-box domain-containing protein 25-like [Glycine max]
100785055	889	1.17554	3.64e-06	Up	6.19e-08	LOC100785055	GO:0043231//intracellular membrane-bounded organelle;GO:0000785//chromatin	GO:0003676//nucleic acid binding	GO:0034728//nucleosome organization	K11275//histone H1/5	gi|356535183|ref|XP_003536128.1|//PREDICTED: histone H1-like [Glycine max]
100793538	1889	1.5498	0.000883939	Up	3.52e-05	LOC100793538	NA	GO:0005506//iron ion binding;GO:0016491//oxidoreductase activity	GO:0008152//metabolic process	K09755//ferulate-5-hydroxylase [EC:1.14.-.-]	gi|947079966|gb|KRH28755.1|//hypothetical protein GLYMA_11G074100 [Glycine max]
100819866	1273	1.44642	0.0105894	Up	0.000695344	LOC100819866	NA	NA	NA	NA	gi|359806934|ref|NP_001241069.1|//uncharacterized protein LOC100819866 [Glycine max]
100527120	578	2.17308	9.64e-05	Up	2.7e-06	LOC100527120	NA	NA	GO:0010876//lipid localization	NA	gi|351722510|ref|NP_001235199.1|//uncharacterized protein LOC100527120 precursor [Glycine max]
100775292	1290	2.05829	0.0138176	Up	0.00097525	LOC100775292	NA	GO:0043167//ion binding;GO:0016798//hydrolase activity, acting on glycosyl bonds	GO:0044238//primary metabolic process	K19891//glucan endo-1,3-beta-glucosidase 1/2/3 [EC:3.2.1.39]	gi|356543803|ref|XP_003540349.1|//PREDICTED: glucan endo-1,3-beta-glucosidase [Glycine max]
100783849	1266	-2.18806	3.07e-08	Down	2.87e-10	LOC100783849	NA	NA	NA	K14493//gibberellin receptor GID1 [EC:3.-.-.-]	gi|356572688|ref|XP_003554498.1|//PREDICTED: probable carboxylesterase 15 [Glycine max]
100781517	1681	1.54335	3.09e-07	Up	3.87e-09	LOC100781517	NA	GO:0016758//transferase activity, transferring hexosyl groups	NA	K13496//UDP-glucosyl transferase 73C [EC:2.4.1.-]	gi|356540730|ref|XP_003538838.1|//PREDICTED: scopoletin glucosyltransferase-like [Glycine max]
100799869	1050	1.8335	0.00237975	Up	0.000115148	LOC100799869	NA	NA	NA	K04733//interleukin-1 receptor-associated kinase 4 [EC:2.7.11.1];K16219//protein N-terminal methyltransferase [EC:2.1.1.244];K08235//xyloglucan:xyloglucosyl transferase [EC:2.4.1.207]	gi|356535236|ref|XP_003536154.1|//PREDICTED: putative F-box protein PP2-B12 [Glycine max]
BGI_novel_G002169	4142	-1.13058	0.0147416	Down	0.00105965	NA	NA	NA	NA	K19613//leucine-rich repeat protein SHOC2	gi|947107064|gb|KRH55447.1|//hypothetical protein GLYMA_06G256000 [Glycine max]
100805659	1256	1.30024	0.0392276	Up	0.00376878	LOC100805659	NA	NA	NA	NA	gi|955372294|ref|XP_014623586.1|//PREDICTED: protein E6-like [Glycine max]
100781700	758	2.38353	0.00105783	Up	4.36e-05	LOC100781700	NA	NA	NA	NA	gi|359806128|ref|NP_001240936.1|//uncharacterized protein LOC100781700 [Glycine max]
100499693	396	-1.0383	0.000136734	Down	4.05e-06	PRP	NA	NA	NA	K02883//large subunit ribosomal protein L18e;K11855//ubiquitin carboxyl-terminal hydrolase 36/42 [EC:3.4.19.12]	gi|351728043|ref|NP_001238461.1|//uncharacterized protein LOC100499693 precursor [Glycine max]
100790765	1698	2.16105	0.00424619	Up	0.000228076	LOC100790765	NA	NA	NA	K00480//salicylate hydroxylase [EC:1.14.13.1];K09838//zeaxanthin epoxidase [EC:1.14.13.90]	gi|356575446|ref|XP_003555852.1|//PREDICTED: FAD-dependent urate hydroxylase-like [Glycine max]
100527778	709	-1.52027	0.00962166	Down	0.000615569	LOC100527778	NA	NA	NA	K13449//pathogenesis-related protein 1	gi|351722699|ref|NP_001237253.1|//uncharacterized protein LOC100527778 precursor [Glycine max]
100811161	2309	-1.25821	1.65e-06	Down	2.53e-08	LOC100811161	NA	NA	NA	K19996//phosphatidylinositol transfer protein SFH5;K02433//aspartyl-tRNA(Asn)/glutamyl-tRNA(Gln) amidotransferase subunit A [EC:6.3.5.6 6.3.5.7]	gi|571458689|ref|XP_003527684.2|//PREDICTED: phosphatidylinositol/phosphatidylcholine transfer protein SFH6-like [Glycine max]
100500303	1617	3.93126	5.31e-06	Up	9.54e-08	LOC100500303	NA	NA	NA	K09286//EREBP-like factor	gi|525507415|ref|NP_001267497.1|//uncharacterized protein LOC100500303 [Glycine max]
100819333	3217	-1.10101	2.86e-07	Down	3.54e-09	LOC100819333	GO:0005829//cytosol	GO:0008477//purine nucleosidase activity	GO:0006152//purine nucleoside catabolic process	K01240//uridine nucleosidase [EC:3.2.2.3];K14319//Ran GTPase-activating protein 1	gi|571499356|ref|XP_006594457.1|//PREDICTED: uncharacterized protein LOC100819333 isoform X2 [Glycine max];gi|571499350|ref|XP_006594456.1|//PREDICTED: uncharacterized protein LOC100819333 isoform X1 [Glycine max]
732651	1152	2.94877	1.55e-07	Up	1.79e-09	NAC4	NA	GO:0003676//nucleic acid binding	NA	K12581//CCR4-NOT transcription complex subunit 7/8;K13126//polyadenylate-binding protein;K05941//glutathione gamma-glutamylcysteinyltransferase [EC:2.3.2.15];K01054//acylglycerol lipase [EC:3.1.1.23]	gi|351726966|ref|NP_001238424.1|//NAC domain protein NAC4 [Glycine max]
100789322	1171	2.57853	0.00194078	Up	9.03e-05	LOC100789322	NA	NA	NA	NA	gi|356569943|ref|XP_003553153.1|//PREDICTED: protein YLS9 [Glycine max]
100817565	3941	-1.39163	2.06e-09	Down	1.53e-11	LOC100817565	NA	NA	NA	K20715//null	gi|356550222|ref|XP_003543487.1|//PREDICTED: phototropin-1-like [Glycine max]
100777631	1675	2.00371	0.00164635	Up	7.42e-05	LOC100777631	GO:0031224//intrinsic component of membrane	GO:0015291//secondary active transmembrane transporter activity;GO:0016628//oxidoreductase activity, acting on the CH-CH group of donors, NAD or NADP as acceptor	GO:0071702//organic substance transport;GO:0008152//metabolic process	K16055//trehalose 6-phosphate synthase/phosphatase [EC:2.4.1.15 3.1.3.12];K08150//MFS transporter, SP family, solute carrier family 2 (myo-inositol transporter), member 13	gi|356517750|ref|XP_003527549.1|//PREDICTED: hexose carrier protein HEX6-like isoform X1 [Glycine max]
100797644	2302	2.57369	0.00312957	Up	0.000158367	LOC100797644	NA	NA	NA	K14494//DELLA protein	gi|955354433|ref|XP_014620390.1|//PREDICTED: chitin-inducible gibberellin-responsive protein 1-like isoform X2 [Glycine max];gi|955354435|ref|XP_014620391.1|//PREDICTED: chitin-inducible gibberellin-responsive protein 1-like isoform X3 [Glycine max];gi|571493338|ref|XP_006592516.1|//PREDICTED: scarecrow-like protein 21 isoform X1 [Glycine max]
100781345	1084	2.61212	2.81e-06	Up	4.66e-08	LOC100781345	NA	NA	NA	NA	gi|356510580|ref|XP_003524015.1|//PREDICTED: uncharacterized protein LOC100781345 [Glycine max]
100792167	2527	-1.284	0.000462351	Down	1.64e-05	LOC100792167	GO:0016021//integral component of membrane	NA	GO:0055085//transmembrane transport	NA	gi|356575112|ref|XP_003555686.1|//PREDICTED: oligopeptide transporter 7 [Glycine max];gi|922375672|ref|XP_003601453.2|//oligopeptide transporter OPT family protein [Medicago truncatula]
100811662	2851	1.05136	0.0433667	Up	0.00433468	LOC100811662	NA	NA	NA	NA	gi|356575873|ref|XP_003556061.1|//PREDICTED: protein tesmin/TSO1-like CXC 3 [Glycine max]
100807400	1071	-1.11883	0.0331111	Down	0.00301865	LOC100807400	NA	NA	NA	NA	gi|359806485|ref|NP_001241508.1|//uncharacterized protein LOC100807400 [Glycine max];gi|947069843|gb|KRH18734.1|//hypothetical protein GLYMA_13G079800 [Glycine max]
100816168	993	1.13229	0.0130786	Up	0.000912688	LOC100816168	NA	NA	NA	NA	gi|356523884|ref|XP_003530564.1|//PREDICTED: glycine-rich cell wall structural protein 1.0-like [Glycine max]
100787229	1606	1.5989	8.84e-08	Up	9.41e-10	LOC100787229	NA	NA	NA	NA	gi|356544022|ref|XP_003540455.1|//PREDICTED: CBS domain-containing protein CBSX5-like [Glycine max]
100500680	808	3.32854	0.000197432	Up	6.18e-06	LOC100500680	NA	GO:0016765//transferase activity, transferring alkyl or aryl (other than methyl) groups	GO:0050896//response to stimulus	K00799//glutathione S-transferase [EC:2.5.1.18]	gi|351725321|ref|NP_001237856.1|//uncharacterized LOC100500680 [Glycine max]
100306134	783	7.2149	2.96e-29	Up	1.93e-32	LOC100306134	NA	GO:0061135//endopeptidase regulator activity	GO:0010466//negative regulation of peptidase activity	NA	gi|351734484|ref|NP_001238098.1|//uncharacterized protein LOC100306134 precursor [Glycine max]
100793420	1607	1.90284	0.0224814	Up	0.00182271	LOC100793420	NA	NA	NA	NA	gi|571453523|ref|XP_006579539.1|//PREDICTED: uncharacterized protein LOC100793420 [Glycine max]
547572	1112	4.62818	3.19e-09	Up	2.4e-11	CHIA1	NA	GO:0004553//hydrolase activity, hydrolyzing O-glycosyl compounds;GO:0030247//polysaccharide binding	GO:0006950//response to stress;GO:0006026//aminoglycan catabolic process	K20547//null	gi|351723511|ref|NP_001238561.1|//chitinase class I precursor [Glycine max]
100127407	840	1.3418	0.0291173	Up	0.00254952	IPK2	NA	GO:0051766//inositol trisphosphate kinase activity	GO:0006796//phosphate-containing compound metabolic process	K00915//inositol-polyphosphate multikinase [EC:2.7.1.140 2.7.1.151]	gi|351721005|ref|NP_001237451.1|//inositol polyphosphate 6-/3-/5-kinase [Glycine max]
100804205	1693	1.21872	0.00140715	Up	6.16e-05	LOC100804205	NA	NA	NA	K05350//beta-glucosidase [EC:3.2.1.21];K15283//solute carrier family 35, member E1	gi|571499201|ref|XP_006594434.1|//PREDICTED: glucose-6-phosphate/phosphate translocator 2, chloroplastic-like [Glycine max]
100811394	672	1.58061	2.94e-08	Up	2.73e-10	LOC100811394	NA	GO:0015036//disulfide oxidoreductase activity	GO:0019725//cellular homeostasis	K03676//glutaredoxin 3	gi|571440283|ref|XP_006575105.1|//PREDICTED: monothiol glutaredoxin-S6-like [Glycine max]
100800818	2974	2.06217	3.61e-05	Up	8.71e-07	LOC100800818	NA	NA	NA	NA	gi|356577435|ref|XP_003556831.1|//PREDICTED: uncharacterized protein LOC100800818 [Glycine max]
100794951	588	-1.17152	0.00305495	Down	0.000153855	LOC100794951	NA	NA	NA	NA	gi|356570914|ref|XP_003553628.1|//PREDICTED: uncharacterized protein LOC100794951 [Glycine max]
100800978	1885	2.19544	0.015071	Up	0.00109167	LOC100800978	NA	GO:0016645//oxidoreductase activity, acting on the CH-NH group of donors	GO:0006536//glutamate metabolic process;GO:0006560//proline metabolic process	K00318//proline dehydrogenase [EC:1.5.-.-]	gi|356573859|ref|XP_003555073.1|//PREDICTED: proline dehydrogenase 2, mitochondrial-like [Glycine max]
100775529	3903	1.742	9.91e-10	Up	6.78e-12	LOC100775529	GO:0005737//cytoplasm	GO:0016765//transferase activity, transferring alkyl or aryl (other than methyl) groups;GO:0004364//glutathione transferase activity;GO:0016846//carbon-sulfur lyase activity	GO:0006749//glutathione metabolic process;GO:0009407//toxin catabolic process	K00799//glutathione S-transferase [EC:2.5.1.18]	gi|959092627|ref|NP_001304474.1|//probable glutathione S-transferase parC [Glycine max]
100527155	873	5.42134	1.1e-14	Up	3.29e-17	LOC100527155	NA	NA	NA	K04733//interleukin-1 receptor-associated kinase 4 [EC:2.7.11.1]	gi|356549998|ref|XP_003543377.1|//PREDICTED: cysteine-rich repeat secretory protein 38 [Glycine max]
100500158	1589	-2.16952	0.0230819	Down	0.00188553	LOC100500158	NA	NA	NA	NA	gi|571453103|ref|XP_006579366.1|//PREDICTED: uncharacterized protein LOC100500158 isoform X2 [Glycine max];gi|571453097|ref|XP_006579363.1|//PREDICTED: uncharacterized protein LOC100500158 isoform X1 [Glycine max]
BGI_novel_G000143	6121	-2.55499	0.000588427	Down	2.18e-05	NA	NA	NA	NA	K17604//zinc finger SWIM domain-containing protein 3	gi|947129060|gb|KRH76914.1|//hypothetical protein GLYMA_01G181100 [Glycine max]
100817756	888	1.58619	0.000148711	Up	4.46e-06	LOC100817756	NA	NA	NA	K03768//peptidyl-prolyl cis-trans isomerase B (cyclophilin B) [EC:5.2.1.8]	gi|356556586|ref|XP_003546605.1|//PREDICTED: uncharacterized protein LOC100817756 [Glycine max]
100796647	3435	1.52653	0.00509942	Up	0.000283462	LOC100796647	NA	NA	NA	K20718//null;K08286//protein-serine/threonine kinase [EC:2.7.11.-]	gi|356561355|ref|XP_003548948.1|//PREDICTED: leucine-rich repeat receptor-like tyrosine-protein kinase PXC3 [Glycine max]
100789189	2616	1.76514	0.0072416	Up	0.000431505	LOC100789189	NA	NA	NA	K04733//interleukin-1 receptor-associated kinase 4 [EC:2.7.11.1]	gi|571491896|ref|XP_006592070.1|//PREDICTED: PTI1-like tyrosine-protein kinase 2 [Glycine max]
100305403	1134	1.6323	0.0170838	Up	0.00128029	LOC100305403	NA	GO:0032559//adenyl ribonucleotide binding;GO:0004672//protein kinase activity	GO:0006464//cellular protein modification process	K00924//null	gi|351726998|ref|NP_001238681.1|//NAK-type protein kinase [Glycine max]
100802714	886	3.20749	1.67e-06	Up	2.58e-08	LOC100802714	NA	NA	NA	NA	gi|356500728|ref|XP_003519183.1|//PREDICTED: uncharacterized protein LOC100802714 [Glycine max]
100789021	2699	3.46789	8.03e-06	Up	1.52e-07	LOC100789021	NA	NA	NA	K15502//serine/threonine-protein phosphatase 6 regulatory ankyrin repeat subunit A;K03083//glycogen synthase kinase 3 beta [EC:2.7.11.26]	gi|356545932|ref|XP_003541387.1|//PREDICTED: ankyrin repeat-containing protein At3g12360-like [Glycine max]
100815268	2266	1.11678	0.0455368	Up	0.00460755	LOC100815268	NA	NA	NA	K01188//beta-glucosidase [EC:3.2.1.21];K05349//beta-glucosidase [EC:3.2.1.21]	gi|356554427|ref|XP_003545548.1|//PREDICTED: beta-glucosidase BoGH3B-like [Glycine max]
100500517	697	3.45476	4.27e-05	Up	1.05e-06	LOC100500517	GO:0031224//intrinsic component of membrane	NA	NA	NA	gi|351723685|ref|NP_001235496.1|//CASP-like protein 4D1 [Glycine max]
100812834	1462	1.88314	6.14e-05	Up	1.6e-06	LOC100812834	NA	NA	NA	NA	gi|356563178|ref|XP_003549841.1|//PREDICTED: uncharacterized protein LOC100812834 [Glycine max]
100803617	2667	1.21587	0.0265183	Up	0.0022474	LOC100803617	NA	NA	NA	K10268//F-box and leucine-rich repeat protein 2/20	gi|571444305|ref|XP_003522022.2|//PREDICTED: F-box/LRR-repeat protein 3-like [Glycine max]
100810465	1320	1.08632	0.00472938	Up	0.0002579	LOC100810465	NA	NA	NA	K05605//3-hydroxyisobutyryl-CoA hydrolase [EC:3.1.2.4]	gi|359806254|ref|NP_001241469.1|//uncharacterized protein LOC100810465 [Glycine max]
100815829	1473	1.84744	0.018235	Up	0.00138813	LOC100815829	NA	NA	NA	K13425//WRKY transcription factor 22	gi|356560723|ref|XP_003548638.1|//PREDICTED: WRKY transcription factor 22 [Glycine max]
100816573	3788	3.68639	5.93e-09	Up	4.8e-11	LOC100816573	GO:0016020//membrane;GO:0016021//integral component of membrane	GO:0016787//hydrolase activity;GO:0004674//protein serine/threonine kinase activity;GO:0005524//ATP binding;GO:0000166//nucleotide binding;GO:0004672//protein kinase activity	GO:0006468//protein phosphorylation	K04730//interleukin-1 receptor-associated kinase 1 [EC:2.7.11.1];K13415//protein brassinosteroid insensitive 1 [EC:2.7.10.1 2.7.11.1]	gi|356565123|ref|XP_003550794.1|//PREDICTED: probable LRR receptor-like serine/threonine-protein kinase At1g74360 [Glycine max]
100786887	1954	-1.60889	0.0124645	Down	0.000856619	LOC100786887	NA	NA	NA	K12153//phenylalanine N-monooxygenase [EC:1.14.13.124]	gi|571564849|ref|XP_006605683.1|//PREDICTED: isoleucine N-monooxygenase 1-like [Glycine max]
100800323	1005	1.99182	0.00576512	Up	0.000328133	LOC100800323	NA	NA	NA	NA	gi|571505999|ref|XP_006595649.1|//PREDICTED: X-linked retinitis pigmentosa GTPase regulator-interacting protein 1-like [Glycine max]
100797570	2228	1.04767	0.045754	Up	0.00463946	LOC100797570	NA	NA	NA	K11593//eukaryotic translation initiation factor 2C	gi|571438552|ref|XP_006574601.1|//PREDICTED: uncharacterized protein LOC100797570 [Glycine max]
100779862	2706	-1.01207	2.69e-05	Down	6.12e-07	LOC100779862	GO:0016021//integral component of membrane	NA	NA	NA	gi|571483526|ref|XP_006589261.1|//PREDICTED: putative ion channel POLLUX-like 2 isoform X3 [Glycine max];gi|571483532|ref|XP_006589264.1|//PREDICTED: putative ion channel POLLUX-like 2 isoform X6 [Glycine max];gi|955346408|ref|XP_014618735.1|//PREDICTED: putative ion channel POLLUX-like 2 isoform X1 [Glycine max];gi|571483524|ref|XP_006589260.1|//PREDICTED: putative ion channel POLLUX-like 2 isof…
100814826	1668	2.7651	1.01e-05	Up	1.96e-07	LOC100814826	NA	NA	NA	K14329//agmatine coumaroyltransferase [EC:2.3.1.64 2.3.1.-];K13264//isoflavone 7-O-glucoside-6''-O-malonyltransferase [EC:2.3.1.115]	gi|356568764|ref|XP_003552580.1|//PREDICTED: phenolic glucoside malonyltransferase 1-like [Glycine max]
100782690	1483	1.22827	4.33e-13	Up	1.62e-15	LOC100782690	GO:0031224//intrinsic component of membrane;GO:0016021//integral component of membrane	GO:0005215//transporter activity	GO:0006810//transport	K09872//aquaporin PIP	gi|356559569|ref|XP_003548071.1|//PREDICTED: aquaporin PIP2-2 [Glycine max];gi|358249348|ref|NP_001240039.1|//uncharacterized protein LOC100782155 [Glycine max]
547981	1824	2.10131	7.77e-17	Up	1.61e-19	SAMDC	NA	GO:0016831//carboxy-lyase activity	GO:0006596//polyamine biosynthetic process	K01611//S-adenosylmethionine decarboxylase [EC:4.1.1.50]	gi|351720756|ref|NP_001236931.1|//S-adenosylmethionine decarboxylase [Glycine max]
100801993	2478	2.59037	5.75e-05	Up	1.48e-06	LOC100801993	NA	NA	NA	K04733//interleukin-1 receptor-associated kinase 4 [EC:2.7.11.1]	gi|571476089|ref|XP_003534789.2|//PREDICTED: wall-associated receptor kinase-like 8 isoform X2 [Glycine max];gi|571476087|ref|XP_006586859.1|//PREDICTED: wall-associated receptor kinase-like 8 isoform X1 [Glycine max]
100781316	1134	3.79824	5.77e-06	Up	1.05e-07	LOC100781316	NA	NA	NA	K13081//leucoanthocyanidin reductase [EC:1.17.1.3]	gi|574584353|ref|NP_001276127.1|//isoflavone reductase-like [Glycine max]
100500648	770	4.53894	9.96e-10	Up	6.84e-12	LOC100500648	NA	GO:0061135//endopeptidase regulator activity	GO:0010466//negative regulation of peptidase activity	NA	gi|351724997|ref|NP_001237333.1|//uncharacterized protein LOC100500648 precursor [Glycine max]
100795144	2813	1.08708	0.0453055	Up	0.00457542	LOC100795144	NA	GO:0015925//galactosidase activity;GO:0043167//ion binding	GO:0044238//primary metabolic process	K12309//beta-galactosidase [EC:3.2.1.23]	gi|356509960|ref|XP_003523710.1|//PREDICTED: beta-galactosidase 5-like [Glycine max]
547819	1012	-1.20657	3.55e-13	Down	1.31e-15	LOC547819	GO:0010287//plastoglobule;GO:0009535//chloroplast thylakoid membrane;GO:0016021//integral component of membrane;GO:0009536//plastid;GO:0009941//chloroplast envelope;GO:0009522//photosystem I	GO:0031409//pigment binding;GO:0046872//metal ion binding;GO:0016168//chlorophyll binding	GO:0009768//photosynthesis, light harvesting in photosystem I;GO:0006091//generation of precursor metabolites and energy;GO:0009416//response to light stimulus;GO:0018298//protein-chromophore linkage	K08912//light-harvesting complex II chlorophyll a/b binding protein 1	gi|356559639|ref|XP_003548106.1|//PREDICTED: chlorophyll a-b binding protein, chloroplastic [Glycine max]
547658	1381	2.50728	0.0132219	Up	0.000924917	LOC547658	GO:0044424//intracellular part	GO:0016616//oxidoreductase activity, acting on the CH-OH group of donors, NAD or NADP as acceptor;GO:0046914//transition metal ion binding	GO:0008152//metabolic process	K18857//alcohol dehydrogenase class-P [EC:1.1.1.1]	gi|955364558|ref|XP_003545664.3|//PREDICTED: alcohol dehydrogenase 1 [Glycine max]
100780747	2086	-1.59798	0.0482917	Down	0.00498406	LOC100780747	NA	NA	NA	K20495//null;K10756//replication factor C subunit 3/5	gi|571537442|ref|XP_006600997.1|//PREDICTED: uncharacterized protein LOC100780747 isoform X2 [Glycine max];gi|571537434|ref|XP_006600995.1|//PREDICTED: uncharacterized protein LOC100780747 isoform X1 [Glycine max]
100791166	1700	1.14214	1.69e-07	Up	1.98e-09	LOC100791166	GO:0009536//plastid;GO:0005737//cytoplasm	GO:0004448//isocitrate dehydrogenase activity;GO:0000287//magnesium ion binding;GO:0004450//isocitrate dehydrogenase (NADP+) activity;GO:0046872//metal ion binding;GO:0000166//nucleotide binding;GO:0051287//NAD binding	GO:0019752//carboxylic acid metabolic process;GO:0006099//tricarboxylic acid cycle;GO:0006097//glyoxylate cycle;GO:0006102//isocitrate metabolic process;GO:0044262//cellular carbohydrate metabolic process;GO:0009060//aerobic respiration	K00031//isocitrate dehydrogenase [EC:1.1.1.42]	gi|169989|gb|AAA33978.1|//NADPH-specific isocitrate dehydrogenase, partial [Glycine max]
100793901	2001	-1.73858	0.00183686	Down	8.48e-05	LOC100793901	NA	NA	NA	NA	gi|571489983|ref|XP_006591361.1|//PREDICTED: protein DA1-related 2-like isoform X1 [Glycine max];gi|955351503|ref|XP_014619711.1|//PREDICTED: protein DA1-related 2-like isoform X2 [Glycine max]
100781056	1257	2.34659	0.0292798	Up	0.00256963	LOC100781056	NA	NA	NA	K04733//interleukin-1 receptor-associated kinase 4 [EC:2.7.11.1];K14497//protein phosphatase 2C [EC:3.1.3.16];K03553//recombination protein RecA	gi|356555775|ref|XP_003546205.1|//PREDICTED: U-box domain-containing protein 54-like [Glycine max]
100778568	1814	6.26514	3.08e-24	Up	2.97e-27	LOC100778568	NA	NA	NA	NA	gi|356555938|ref|XP_003546286.1|//PREDICTED: reticuline oxidase-like protein [Glycine max]
100792361	1147	2.40905	0.00868172	Up	0.000542464	LOC100792361	NA	NA	NA	NA	gi|356577203|ref|XP_003556717.1|//PREDICTED: uncharacterized protein LOC100792361 [Glycine max]
780539	2263	1.74115	0.0182535	Up	0.001392	LOC780539	NA	NA	NA	K12133//MYB-related transcription factor LHY	gi|356569746|ref|XP_003553057.1|//PREDICTED: protein REVEILLE 1 [Glycine max]
100806935	823	2.78084	0.00363275	Up	0.00018952	LOC100806935	NA	NA	NA	K01870//isoleucyl-tRNA synthetase [EC:6.1.1.5]	gi|356496265|ref|XP_003516989.1|//PREDICTED: dirigent protein 22-like [Glycine max]
547965	1784	-1.0827	0.000488829	Down	1.75e-05	AUX28	GO:0043231//intracellular membrane-bounded organelle	GO:0005515//protein binding	GO:0009755//hormone-mediated signaling pathway	K14484//auxin-responsive protein IAA	gi|734317055|gb|KHN02537.1|//Auxin-induced protein AUX28 [Glycine soja]
102664710	3849	3.01787	0.000880249	Up	3.5e-05	LOC102664710	NA	GO:0016301//kinase activity	NA	K13428//LRR receptor-like serine/threonine-protein kinase EFR [EC:2.7.11.1]	gi|571471175|ref|XP_006585228.1|//PREDICTED: putative receptor-like protein kinase At3g47110 [Glycine max]
100805529	3169	2.57036	0.00205809	Up	9.66e-05	LOC100805529	NA	GO:0032559//adenyl ribonucleotide binding	GO:0012501//programmed cell death;GO:0006950//response to stress	K13457//disease resistance protein RPM1	gi|356531473|ref|XP_003534302.1|//PREDICTED: disease resistance protein RPM1-like [Glycine max]
100789630	913	2.81636	4.46e-23	Up	5.05e-26	LOC100789630	NA	GO:0061135//endopeptidase regulator activity	GO:0010466//negative regulation of peptidase activity	NA	gi|356531070|ref|XP_003534101.1|//PREDICTED: 21 kDa seed protein-like [Glycine max]
100812431	2057	-1.44497	9.48e-08	Down	1.03e-09	LOC100812431	NA	GO:0004553//hydrolase activity, hydrolyzing O-glycosyl compounds	GO:0005975//carbohydrate metabolic process	K01188//beta-glucosidase [EC:3.2.1.21]	gi|571515327|ref|XP_003546992.2|//PREDICTED: beta-glucosidase 12-like [Glycine max];gi|188573187|gb|ACD65511.1|//beta-glucosidase D7 [Lotus japonicus]
BGI_novel_G002214	4626	-1.47749	0.000424218	Down	1.48e-05	NA	GO:0009535//chloroplast thylakoid membrane;GO:0031361//integral component of thylakoid membrane	GO:0009055//electron carrier activity;GO:0020037//heme binding;GO:0005506//iron ion binding	GO:0055114//oxidation-reduction process;GO:0015979//photosynthesis	K02634//apocytochrome f	gi|984911617|gb|AMC31245.1|//cytochrome f (chloroplast) [Psoralidium lanceolatum]
100802903	2524	1.18118	0.0276351	Up	0.00237335	LOC100802903	GO:0043231//intracellular membrane-bounded organelle	GO:0032559//adenyl ribonucleotide binding;GO:0016462//pyrophosphatase activity;GO:0003676//nucleic acid binding	GO:0006259//DNA metabolic process	K02210//DNA replication licensing factor MCM7 [EC:3.6.4.12]	gi|356505629|ref|XP_003521592.1|//PREDICTED: DNA replication licensing factor MCM7 [Glycine max]
100795606	1995	1.1042	0.00126035	Up	5.41e-05	LOC100795606	NA	NA	NA	NA	gi|356532589|ref|XP_003534854.1|//PREDICTED: uncharacterized protein LOC100795606 [Glycine max]
100819787	2059	-1.48965	1.18e-05	Down	2.32e-07	LOC100819787	NA	NA	NA	K12135//zinc finger protein CONSTANS	gi|356534338|ref|XP_003535713.1|//PREDICTED: putative zinc finger protein At1g68190 [Glycine max]
100808718	1549	4.43706	3.35e-11	Up	1.7e-13	LOC100808718	GO:0044464//cell part	GO:0005515//protein binding	GO:0015031//protein transport	K08486//syntaxin 1B/2/3	gi|356500583|ref|XP_003519111.1|//PREDICTED: syntaxin-121-like [Glycine max]
BGI_novel_G003320	482	2.01106	0.0305681	Up	0.0027232	NA	GO:0016021//integral component of membrane	NA	NA	NA	gi|947051470|gb|KRH00999.1|//hypothetical protein GLYMA_18G247700 [Glycine max]
100811710	1055	-1.00929	0.00227869	Down	0.00010949	LOC100811710	NA	NA	NA	K03006//DNA-directed RNA polymerase II subunit RPB1 [EC:2.7.7.6]	gi|356555720|ref|XP_003546178.1|//PREDICTED: cucumber peeling cupredoxin-like [Glycine max]
100777507	2532	3.20387	0.000672107	Up	2.55e-05	LOC100777507	NA	NA	NA	K01610//phosphoenolpyruvate carboxykinase (ATP) [EC:4.1.1.49]	gi|356494814|ref|XP_003516278.1|//PREDICTED: phosphoenolpyruvate carboxykinase [ATP]-like [Glycine max]
100527260	787	1.36289	0.0219952	Up	0.00177182	LOC100527260	NA	NA	NA	NA	gi|947123394|gb|KRH71600.1|//hypothetical protein GLYMA_02G157900 [Glycine max]
100809817	1101	2.44907	0.00975135	Up	0.000626216	LOC100809817	NA	NA	NA	NA	gi|356536777|ref|XP_003536911.1|//PREDICTED: uncharacterized protein LOC100809817 [Glycine max]
100777373	9553	-1.0869	0.0307644	Down	0.00274514	LOC100777373	NA	NA	NA	K01528//dynamin GTPase [EC:3.6.5.5];K03136//transcription initiation factor TFIIE subunit alpha;K03549//KUP system potassium uptake protein;K19613//leucine-rich repeat protein SHOC2;K07739//elongator complex protein 3 [EC:2.3.1.48]	gi|571443209|ref|XP_006576063.1|//PREDICTED: protein SABRE-like [Glycine max]
100786966	1746	1.33722	0.0041277	Up	0.000220912	LOC100786966	NA	GO:0004674//protein serine/threonine kinase activity;GO:0005524//ATP binding;GO:0032559//adenyl ribonucleotide binding;GO:0004672//protein kinase activity	GO:0006464//cellular protein modification process;GO:0006468//protein phosphorylation	K00924//null	gi|571536651|ref|XP_006600867.1|//PREDICTED: probable receptor-like protein kinase At5g47070 [Glycine max]
100306323	701	1.92063	0.000224308	Up	7.15e-06	LOC100306323	GO:0043231//intracellular membrane-bounded organelle;GO:0000785//chromatin;GO:0000790//nuclear chromatin;GO:0000786//nucleosome	GO:0003677//DNA binding;GO:0046982//protein heterodimerization activity;GO:0003676//nucleic acid binding	GO:0034728//nucleosome organization;GO:0006342//chromatin silencing	K11251//histone H2A	gi|351734436|ref|NP_001237025.1|//uncharacterized protein LOC100306323 [Glycine max]
547691	1069	4.30897	5.68e-12	Up	2.43e-14	LOC547691	NA	NA	NA	NA	gi|351721833|ref|NP_001236455.1|//uncharacterized protein LOC547691 [Glycine max]
100305372	1296	1.06501	0.032239	Up	0.00291246	LOC100305372	NA	GO:0032559//adenyl ribonucleotide binding;GO:0004672//protein kinase activity	GO:0006464//cellular protein modification process;GO:0023052//signaling	K12761//carbon catabolite-derepressing protein kinase [EC:2.7.11.1]	gi|351727631|ref|NP_001238191.1|//protein kinase [Glycine max]
100793293	1832	1.20369	0.0427368	Up	0.00423568	LOC100793293	NA	NA	NA	K14497//protein phosphatase 2C [EC:3.1.3.16]	gi|356523775|ref|XP_003530510.1|//PREDICTED: probable protein phosphatase 2C 6 [Glycine max]
106794104	1377	6.41133	3.08e-28	Up	2.08e-31	LOC106794104	NA	GO:0008168//methyltransferase activity	NA	K13066//caffeic acid 3-O-methyltransferase [EC:2.1.1.68]	gi|571475506|ref|XP_006586661.1|//PREDICTED: isoliquiritigenin 2'-O-methyltransferase-like [Glycine max]
100781181	882	3.97287	1.59e-06	Up	2.42e-08	LOC100781181	NA	NA	NA	NA	gi|356510348|ref|XP_003523901.1|//PREDICTED: uncharacterized protein LOC100781181 [Glycine max]
100788420	1918	1.76723	0.00967016	Up	0.00062007	LOC100788420	NA	GO:0016462//pyrophosphatase activity;GO:0032559//adenyl ribonucleotide binding	NA	K08900//mitochondrial chaperone BCS1	gi|356502980|ref|XP_003520292.1|//PREDICTED: ATP-dependent zinc metalloprotease FtsH-like [Glycine max]
100810345	981	1.42009	0.0265593	Up	0.0022543	LOC100810345	NA	GO:0003676//nucleic acid binding	NA	K11296//high mobility group protein B3	gi|734414515|gb|KHN37346.1|//High mobility group B protein 7 [Glycine soja]
100803104	1976	1.66326	8.67e-07	Up	1.22e-08	LOC100803104	NA	NA	NA	K00128//aldehyde dehydrogenase (NAD+) [EC:1.2.1.3]	gi|356509397|ref|XP_003523436.1|//PREDICTED: aldehyde dehydrogenase family 3 member H1 [Glycine max]
100527929	674	-1.24199	2.52e-11	Down	1.25e-13	LOC100527929	NA	NA	NA	K12624//U6 snRNA-associated Sm-like protein LSm5	gi|356512167|ref|XP_003524792.1|//PREDICTED: sm-like protein LSM5 [Glycine max]
100811794	1576	-1.57573	0.00196638	Down	9.17e-05	LOC100811794	NA	NA	NA	K19355//mannan endo-1,4-beta-mannosidase [EC:3.2.1.78]	gi|356568240|ref|XP_003552321.1|//PREDICTED: mannan endo-1,4-beta-mannosidase 6-like [Glycine max]
100788735	1491	-1.34331	8.31e-05	Down	2.25e-06	LOC100788735	NA	GO:0019203//carbohydrate phosphatase activity	GO:0005991//trehalose metabolic process	K01087//trehalose 6-phosphate phosphatase [EC:3.1.3.12]	gi|356528483|ref|XP_003532832.1|//PREDICTED: probable trehalose-phosphate phosphatase J [Glycine max]
100811729	1092	6.7464	2.68e-40	Up	7.11e-44	LOC100811729	NA	GO:0005199//structural constituent of cell wall	GO:0009664//plant-type cell wall organization	K05747//Wiskott-Aldrich syndrome protein	gi|147857446|emb|CAN78649.1|//hypothetical protein VITISV_036363 [Vitis vinifera];gi|955375132|ref|XP_014624232.1|//PREDICTED: extensin-2-like [Glycine max]
100789504	1299	1.66724	0.0100031	Up	0.000647445	LOC100789504	NA	NA	NA	K13944//null	gi|356539104|ref|XP_003538040.1|//PREDICTED: LOB domain-containing protein 1-like [Glycine max]
100794250	1256	-1.15495	1.04e-07	Down	1.14e-09	LOC100794250	NA	GO:0016765//transferase activity, transferring alkyl or aryl (other than methyl) groups	GO:0018130//heterocycle biosynthetic process	K05953//nicotianamine synthase [EC:2.5.1.43]	gi|734320644|gb|KHN03931.1|//Nicotianamine synthase [Glycine soja]
100817768	797	1.78271	7.07e-05	Up	1.88e-06	LOC100817768	GO:0043231//intracellular membrane-bounded organelle;GO:0000785//chromatin	GO:0003676//nucleic acid binding	GO:0034728//nucleosome organization	K11253//histone H3	gi|727497212|ref|XP_010424704.1|//PREDICTED: histone H3-like centromeric protein CNA1 [Camelina sativa]
100500253	734	-1.15875	0.00225215	Down	0.000107889	LOC100500253	NA	NA	NA	NA	gi|351727931|ref|NP_001235386.1|//uncharacterized protein LOC100500253 [Glycine max]
547621	1444	2.68436	5.54e-07	Up	7.42e-09	LOC547621	GO:0044424//intracellular part	GO:0016211//ammonia ligase activity;GO:0032559//adenyl ribonucleotide binding	GO:0006541//glutamine metabolic process;GO:0071941//nitrogen cycle metabolic process	K01915//glutamine synthetase [EC:6.3.1.2]	gi|356501017|ref|XP_003519325.1|//PREDICTED: glutamine synthetase cytosolic isozyme 2 [Glycine max]
100810392	1300	5.45021	3.57e-24	Up	3.53e-27	LOC100810392	NA	NA	NA	K00430//peroxidase [EC:1.11.1.7]	gi|356543098|ref|XP_003540000.1|//PREDICTED: peroxidase P7 [Glycine max]
100804179	2905	-1.66499	1.91e-13	Down	6.81e-16	LOC100804179	NA	GO:0032559//adenyl ribonucleotide binding;GO:0004672//protein kinase activity	GO:0006464//cellular protein modification process	K08867//WNK lysine deficient protein kinase [EC:2.7.11.1]	gi|571567319|ref|XP_006606055.1|//PREDICTED: probable serine/threonine-protein kinase WNK9 [Glycine max]
100804670	2459	-1.41387	5.45e-08	Down	5.47e-10	LOC100804670	GO:0031224//intrinsic component of membrane	GO:0015291//secondary active transmembrane transporter activity	GO:0015698//inorganic anion transport	K17471//sulfate transporter 3	gi|356504955|ref|XP_003521258.1|//PREDICTED: sulfate transporter 3.1-like [Glycine max]
100817478	855	1.54497	0.0273288	Up	0.00233782	LOC100817478	NA	NA	NA	NA	gi|356536320|ref|XP_003536687.1|//PREDICTED: uncharacterized protein LOC100817478 [Glycine max]
100784668	1981	2.04701	0.0211253	Up	0.0016865	LOC100784668	NA	NA	NA	K13424//WRKY transcription factor 33;K01892//histidyl-tRNA synthetase [EC:6.1.1.21]	gi|356562906|ref|XP_003549709.1|//PREDICTED: WRKY transcription factor 6-like [Glycine max]
100500371	674	3.52492	1.53e-05	Up	3.16e-07	LOC100500371	GO:0044464//cell part	GO:0046914//transition metal ion binding	NA	K14841//ribosome biogenesis protein NSA1;K05747//Wiskott-Aldrich syndrome protein	gi|351723355|ref|NP_001237020.1|//uncharacterized protein LOC100500371 [Glycine max]
100816561	2160	-1.17443	0.00848361	Down	0.00052845	LOC100816561	NA	NA	NA	K14638//solute carrier family 15 (peptide/histidine transporter), member 3/4	gi|571535743|ref|XP_006600752.1|//PREDICTED: protein NRT1/ PTR FAMILY 6.2 [Glycine max]
100815038	2071	1.23154	0.000649181	Up	2.45e-05	LOC100815038	NA	GO:0043169//cation binding;GO:0003824//catalytic activity	GO:0019725//cellular homeostasis;GO:0007165//signal transduction	K17609//nucleoredoxin [EC:1.8.1.8]	gi|955327599|ref|XP_014632692.1|//PREDICTED: probable nucleoredoxin 2 isoform X2 [Glycine max];gi|574584608|ref|NP_001276271.1|//probable nucleoredoxin 2-like [Glycine max]
547698	2484	1.63469	5.03e-07	Up	6.61e-09	LOC547698	GO:0009536//plastid;GO:0009507//chloroplast	GO:0005506//iron ion binding;GO:0004322//ferroxidase activity;GO:0016724//oxidoreductase activity, oxidizing metal ions, oxygen as acceptor;GO:0008199//ferric iron binding	GO:0006879//cellular iron ion homeostasis;GO:0000041//transition metal ion transport;GO:0006875//cellular metal ion homeostasis;GO:0008152//metabolic process;GO:0006826//iron ion transport;GO:0055114//oxidation-reduction process	K00522//ferritin heavy chain [EC:1.16.3.2]	gi|255642539|gb|ACU21533.1|//unknown [Glycine max];gi|351724101|ref|NP_001236534.1|//ferritin [Glycine max]
100799846	1186	1.714	0.00856451	Up	0.000534315	LOC100799846	NA	NA	NA	K14299//nucleoporin SEH1	gi|955308132|ref|XP_003518234.3|//PREDICTED: protein EXORDIUM-like [Glycine max]
100801467	3261	2.88807	0.00279065	Up	0.000138301	LOC100801467	NA	NA	NA	K13466//EIX receptor 1/2;K13465//null;K10406//kinesin family member C2/C3	gi|955383326|ref|XP_014626113.1|//PREDICTED: LRR receptor-like serine/threonine-protein kinase GSO2 [Glycine max]
100306423	1270	2.40973	0.00149931	Up	6.64e-05	LOC100306423	NA	NA	NA	NA	gi|571463883|ref|XP_006582842.1|//PREDICTED: uncharacterized protein LOC100306423 isoform X1 [Glycine max];gi|351725213|ref|NP_001238620.1|//uncharacterized protein LOC100306423 [Glycine max]
BGI_novel_G000250	877	2.08479	0.0490995	Up	0.00509541	NA	GO:0016021//integral component of membrane	NA	NA	NA	gi|955386063|ref|XP_014626719.1|//PREDICTED: uncharacterized protein LOC106797182 [Glycine max]
100813275	3086	2.4749	0.000162995	Up	4.94e-06	LOC100813275	NA	NA	NA	K04733//interleukin-1 receptor-associated kinase 4 [EC:2.7.11.1]	gi|356544279|ref|XP_003540581.1|//PREDICTED: probable LRR receptor-like serine/threonine-protein kinase At4g08850 [Glycine max]
100777055	1108	7.061	1.36e-29	Up	7.87e-33	LOC100777055	NA	GO:0003824//catalytic activity	GO:0008152//metabolic process	K13070//momilactone-A synthase [EC:1.1.1.295];K09841//xanthoxin dehydrogenase [EC:1.1.1.288]	gi|734338542|gb|KHN08820.1|//Momilactone A synthase [Glycine soja]
100804680	1806	4.5496	3.49e-08	Up	3.32e-10	LOC100804680	NA	NA	NA	K14209//solute carrier family 36 (proton-coupled amino acid transporter);K15015//solute carrier family 32 (vesicular inhibitory amino acid transporter)	gi|356571417|ref|XP_003553873.1|//PREDICTED: lysine histidine transporter 1-like [Glycine max]
100790622	1538	-1.46955	3.57e-10	Down	2.21e-12	LOC100790622	NA	GO:0003824//catalytic activity	GO:0008152//metabolic process	K05933//aminocyclopropanecarboxylate oxidase [EC:1.14.17.4]	gi|358248478|ref|NP_001240144.1|//uncharacterized protein LOC100790622 [Glycine max]
100801433	2416	-1.44149	0.0009833	Down	3.98e-05	LOC100801433	GO:0016021//integral component of membrane	GO:0019199//transmembrane receptor protein kinase activity;GO:0004674//protein serine/threonine kinase activity;GO:0005524//ATP binding	GO:0007165//signal transduction;GO:0006468//protein phosphorylation	K13416//brassinosteroid insensitive 1-associated receptor kinase 1 [EC:2.7.10.1 2.7.11.1]	gi|571470347|ref|XP_003532622.2|//PREDICTED: BRASSINOSTEROID INSENSITIVE 1-associated receptor kinase 1-like [Glycine max]
100778177	1474	2.26819	0.019691	Up	0.00153227	LOC100778177	NA	NA	NA	K00826//branched-chain amino acid aminotransferase [EC:2.6.1.42]	gi|356519497|ref|XP_003528409.1|//PREDICTED: putative branched-chain-amino-acid aminotransferase 7 [Glycine max]
100779288	1603	-1.3671	1.24e-06	Down	1.81e-08	LOC100779288	NA	NA	NA	K06636//structural maintenance of chromosome 1	gi|571471925|ref|XP_006585445.1|//PREDICTED: metacaspase-3-like [Glycine max]
100819286	543	1.6794	0.000335957	Up	1.13e-05	LOC100819286	NA	NA	NA	K11254//histone H4	gi|470116831|ref|XP_004294578.1|//PREDICTED: histone H4-like [Fragaria vesca subsp. vesca]
100527269	826	-1.29173	0.00878041	Down	0.000551169	LOC100527269	NA	NA	NA	NA	gi|351723991|ref|NP_001237298.1|//uncharacterized protein LOC100527269 [Glycine max]
100805474	3278	2.23825	0.000622154	Up	2.33e-05	LOC100805474	NA	NA	NA	K05643//ATP-binding cassette, subfamily A (ABC1), member 3	gi|955324998|ref|XP_014632048.1|//PREDICTED: LOW QUALITY PROTEIN: ABC transporter A family member 7-like [Glycine max]
100818441	2446	-1.02488	4.36e-07	Down	5.65e-09	LOC100818441	NA	NA	NA	K01810//glucose-6-phosphate isomerase [EC:5.3.1.9]	gi|356515698|ref|XP_003526535.1|//PREDICTED: glucose-6-phosphate isomerase 1, chloroplastic [Glycine max]
100810154	1711	5.65114	1.43e-15	Up	3.59e-18	LOC100810154	NA	NA	NA	K00512//steroid 17alpha-monooxygenase / 17alpha-hydroxyprogesterone aldolase [EC:1.14.14.19 4.1.2.30];K07408//cytochrome P450, family 1, subfamily A, polypeptide 1 [EC:1.14.14.1]	gi|955341315|ref|XP_014617658.1|//PREDICTED: cytochrome P450 71A26-like [Glycine max]
100798105	951	2.41821	0.00957054	Up	0.000611145	LOC100798105	NA	NA	NA	NA	gi|734398801|gb|KHN30657.1|//hypothetical protein glysoja_037689 [Glycine soja]
100799744	2358	-1.29484	1.28e-06	Down	1.89e-08	LOC100799744	NA	GO:0016722//oxidoreductase activity, oxidizing metal ions;GO:0005507//copper ion binding;GO:0046914//transition metal ion binding;GO:0003824//catalytic activity	GO:0008152//metabolic process;GO:0055114//oxidation-reduction process	K05909//laccase [EC:1.10.3.2];K02975//small subunit ribosomal protein S25e	gi|356575650|ref|XP_003555951.1|//PREDICTED: multicopper oxidase LPR2-like isoform X1 [Glycine max];gi|571484736|ref|XP_006589638.1|//PREDICTED: multicopper oxidase LPR2-like [Glycine max]
100779946	1503	1.04464	0.0144018	Up	0.00102828	LOC100779946	GO:0016021//integral component of membrane	NA	NA	NA	gi|356547785|ref|XP_003542289.1|//PREDICTED: uncharacterized protein LOC100779946 [Glycine max]
100777580	1497	1.74046	3e-05	Up	6.94e-07	LOC100777580	NA	NA	NA	NA	gi|356573173|ref|XP_003554738.1|//PREDICTED: uncharacterized protein LOC100777580 [Glycine max]
100794991	1108	4.21637	3.22e-12	Up	1.34e-14	LOC100794991	NA	NA	NA	K00430//peroxidase [EC:1.11.1.7]	gi|356577686|ref|XP_003556955.1|//PREDICTED: IgA FC receptor-like [Glycine max]
547921	724	5.54954	7.1e-14	Up	2.38e-16	LOC547921	NA	NA	GO:0007275//multicellular organism development	NA	gi|734332466|gb|KHN07426.1|//18 kDa seed maturation protein [Glycine soja]
100816003	1354	5.32865	1.58e-14	Up	4.88e-17	LOC100816003	NA	GO:0000166//nucleotide binding;GO:0003824//catalytic activity	NA	K05894//12-oxophytodienoic acid reductase [EC:1.3.1.42]	gi|363807512|ref|NP_001242398.1|//uncharacterized protein LOC100816003 [Glycine max]
547648	1120	1.27592	0.000134246	Up	3.96e-06	LOC547648	NA	GO:0003824//catalytic activity	NA	K07025//putative hydrolase of the HAD superfamily	gi|351727092|ref|NP_001235869.1|//uncharacterized protein LOC547648 [Glycine max]
100775235	652	1.11192	0.0301185	Up	0.00267082	LOC100775235	NA	NA	NA	NA	gi|356534973|ref|XP_003536025.1|//PREDICTED: hydrophobic protein RCI2B [Glycine max]
100777559	1405	-1.39219	9.42e-07	Down	1.35e-08	LOC100777559	NA	GO:0008168//methyltransferase activity	GO:0032259//methylation	K08241//jasmonate O-methyltransferase [EC:2.1.1.141]	gi|571548605|ref|XP_006602826.1|//PREDICTED: 7-methylxanthosine synthase 1-like [Glycine max];gi|734419939|gb|KHN40445.1|//7-methylxanthosine synthase 1 [Glycine soja]
100777469	2840	-1.08882	1.64e-07	Down	1.91e-09	LOC100777469	GO:0005886//plasma membrane	GO:0016740//transferase activity	GO:0009245//lipid A biosynthetic process	K02527//3-deoxy-D-manno-octulosonic-acid transferase [EC:2.4.99.12 2.4.99.13 2.4.99.14 2.4.99.15]	gi|955357710|ref|XP_014621043.1|//PREDICTED: probable 3-deoxy-D-manno-octulosonic acid transferase, mitochondrial isoform X13 [Glycine max];gi|955357708|ref|XP_014621042.1|//PREDICTED: probable 3-deoxy-D-manno-octulosonic acid transferase, mitochondrial isoform X12 [Glycine max];gi|734436592|gb|KHN48198.1|//hypothetical protein glysoja_007867 [Glycine soja];gi|955357674|ref|XP_014621027.1|//PREDI…
547824	1050	2.11449	1.87e-08	Up	1.68e-10	FERRITIN	GO:0009536//plastid	GO:0005506//iron ion binding;GO:0016724//oxidoreductase activity, oxidizing metal ions, oxygen as acceptor	GO:0000041//transition metal ion transport;GO:0006875//cellular metal ion homeostasis;GO:0008152//metabolic process	K00522//ferritin heavy chain [EC:1.16.3.2]	gi|351721793|ref|NP_001238501.1|//ferritin-1, chloroplastic precursor [Glycine max]
100794205	1466	2.20863	0.0118049	Up	0.000793363	LOC100794205	GO:0043231//intracellular membrane-bounded organelle	GO:0003676//nucleic acid binding	NA	K09422//myb proto-oncogene protein, plant	gi|356498363|ref|XP_003518022.1|//PREDICTED: myb-related protein Myb4-like [Glycine max]
100305487	595	-1.00712	4.54e-08	Down	4.45e-10	LOC100305487	GO:0009521//photosystem;GO:0009523//photosystem II;GO:0016021//integral component of membrane	NA	GO:0044237//cellular metabolic process;GO:0015979//photosynthesis	K02259//cytochrome c oxidase assembly protein subunit 15	gi|351726415|ref|NP_001236102.1|//uncharacterized protein LOC100305487 [Glycine max];gi|947113268|gb|KRH61570.1|//hypothetical protein GLYMA_04G055300 [Glycine max]
100811357	1546	1.92259	0.00774083	Up	0.000472109	LOC100811357	NA	NA	NA	NA	gi|356557973|ref|XP_003547284.1|//PREDICTED: mediator of RNA polymerase II transcription subunit 2-like [Glycine max]
100500506	686	3.1403	0.000626654	Up	2.35e-05	LOC100500506	NA	NA	GO:0006950//response to stress	NA	gi|351726706|ref|NP_001235344.1|//uncharacterized protein LOC100500506 [Glycine max]
100798090	1155	1.57699	3.63e-05	Up	8.76e-07	LOC100798090	NA	NA	GO:0008152//metabolic process	NA	gi|359806308|ref|NP_001240967.1|//uncharacterized protein LOC100798090 [Glycine max]
100815871	1624	1.5553	0.00737846	Up	0.000442232	LOC100815871	NA	GO:0032559//adenyl ribonucleotide binding;GO:0004672//protein kinase activity;GO:0004871//signal transducer activity	GO:0006464//cellular protein modification process	K04733//interleukin-1 receptor-associated kinase 4 [EC:2.7.11.1]	gi|955386321|ref|XP_014626774.1|//PREDICTED: calmodulin-binding receptor-like cytoplasmic kinase 2 [Glycine max]
100789410	1871	2.50176	0.0170434	Up	0.00127603	LOC100789410	NA	GO:0005506//iron ion binding;GO:0016491//oxidoreductase activity	GO:0008152//metabolic process	K13260//isoflavone 2'-hydroxylase [EC:1.14.13.89];K07408//cytochrome P450, family 1, subfamily A, polypeptide 1 [EC:1.14.14.1]	gi|359807319|ref|NP_001241120.1|//isoflavone 2'-hydroxylase-like [Glycine max]
100777915	1855	4.45553	3.61e-10	Up	2.25e-12	LOC100777915	NA	NA	NA	K09286//EREBP-like factor	gi|571484206|ref|XP_006589489.1|//PREDICTED: ethylene-responsive transcription factor ERF110-like [Glycine max]
102665271	1121	1.9629	0.00104114	Up	4.28e-05	LOC102665271	NA	NA	NA	NA	gi|571505964|ref|XP_006595646.1|//PREDICTED: VQ motif-containing protein 22-like [Glycine max]
100127394	1461	1.62772	0.0309336	Up	0.00276322	LOC100127394	NA	NA	NA	K13425//WRKY transcription factor 22	gi|151934217|gb|ABS18446.1|//WRKY50 [Glycine max]
100777818	1594	1.09211	0.000873463	Up	3.47e-05	LOC100777818	NA	GO:0046872//metal ion binding	NA	K06268//serine/threonine-protein phosphatase 2B regulatory subunit	gi|356516057|ref|XP_003526713.1|//PREDICTED: calcineurin B-like protein 4 isoform X2 [Glycine max];gi|356516059|ref|XP_003526714.1|//PREDICTED: calcineurin B-like protein 7 isoform X1 [Glycine max]
100788658	2271	1.35157	0.0155579	Up	0.00113781	LOC100788658	NA	GO:0016646//oxidoreductase activity, acting on the CH-NH group of donors, NAD or NADP as acceptor;GO:0042083//5,10-methylenetetrahydrofolate-dependent methyltransferase activity	GO:0006544//glycine metabolic process;GO:0006730//one-carbon metabolic process;GO:0009177//pyrimidine deoxyribonucleoside monophosphate biosynthetic process	K13998//dihydrofolate reductase / thymidylate synthase [EC:1.5.1.3 2.1.1.45]	gi|356545155|ref|XP_003541010.1|//PREDICTED: bifunctional dihydrofolate reductase-thymidylate synthase-like [Glycine max]
100790091	1214	1.78688	0.0137174	Up	0.000966854	LOC100790091	NA	NA	NA	NA	gi|356548250|ref|XP_003542516.1|//PREDICTED: uncharacterized protein LOC100790091 [Glycine max]
100500375	734	2.6069	0.00154115	Up	6.87e-05	LOC100500375	NA	GO:0046914//transition metal ion binding	NA	K19038//E3 ubiquitin-protein ligase ATL41 [EC:2.3.2.27];K10664//E3 ubiquitin-protein ligase ATL6/9/15/31/42/55 [EC:2.3.2.27]	gi|351725055|ref|NP_001237079.1|//uncharacterized protein LOC100500375 [Glycine max]
100778149	1344	2.35943	0.0277473	Up	0.002389	LOC100778149	NA	NA	NA	K13081//leucoanthocyanidin reductase [EC:1.17.1.3]	gi|356577969|ref|XP_003557093.1|//PREDICTED: isoflavone reductase-like [Glycine max]
100808512	2227	1.09455	0.0173925	Up	0.00130971	LOC100808512	NA	NA	NA	NA	gi|571472594|ref|XP_006585654.1|//PREDICTED: uncharacterized protein LOC100808512 isoform X1 [Glycine max];gi|356526292|ref|XP_003531752.1|//PREDICTED: uncharacterized protein LOC100808512 isoform X2 [Glycine max]
732546	681	3.74467	7.73e-17	Up	1.58e-19	CHI2-A	NA	GO:0016872//intramolecular lyase activity	GO:0009699//phenylpropanoid biosynthetic process;GO:0006575//cellular modified amino acid metabolic process	K01859//chalcone isomerase [EC:5.5.1.6]	gi|351723469|ref|NP_001236768.1|//chalcone--flavonone isomerase 2-A [Glycine max]
100779366	2228	3.40889	4.63e-05	Up	1.16e-06	LOC100779366	GO:0044464//cell part	GO:0005506//iron ion binding;GO:0016491//oxidoreductase activity	GO:0008152//metabolic process	K00512//steroid 17alpha-monooxygenase / 17alpha-hydroxyprogesterone aldolase [EC:1.14.14.19 4.1.2.30];K07408//cytochrome P450, family 1, subfamily A, polypeptide 1 [EC:1.14.14.1]	gi|356571829|ref|XP_003554074.1|//PREDICTED: cytochrome P450 82A3-like [Glycine max]
100805676	1295	-1.24136	3.82e-11	Down	1.98e-13	LOC100805676	GO:0031224//intrinsic component of membrane	NA	GO:0071702//organic substance transport	K15382//solute carrier family 50 (sugar transporter)	gi|356527765|ref|XP_003532478.1|//PREDICTED: bidirectional sugar transporter SWEET14-like [Glycine max]
100799190	1344	2.52788	0.0155064	Up	0.00113293	LOC100799190	NA	NA	NA	K09286//EREBP-like factor	gi|356507396|ref|XP_003522453.1|//PREDICTED: ethylene-responsive transcription factor ERF114-like [Glycine max]
547948	2649	2.05254	7.54e-09	Up	6.3e-11	LOC547948	GO:0043234//protein complex	GO:0016728//oxidoreductase activity, acting on CH or CH2 groups, disulfide as acceptor;GO:0032559//adenyl ribonucleotide binding	GO:0006259//DNA metabolic process	K10807//ribonucleoside-diphosphate reductase subunit M1 [EC:1.17.4.1]	gi|351722146|ref|NP_001236466.1|//ribonucleotide reductase large subunit B [Glycine max]
100780425	2174	-1.63347	1.05e-09	Down	7.26e-12	LOC100780425	NA	NA	NA	K09422//myb proto-oncogene protein, plant;K18010//7-hydroxymethyl chlorophyll a reductase [EC:1.17.7.2]	gi|955313776|ref|XP_014629610.1|//PREDICTED: rhodanese-like domain-containing protein 10 [Glycine max]
100807128	1817	1.00236	0.0300464	Up	0.0026608	LOC100807128	NA	NA	NA	K01188//beta-glucosidase [EC:3.2.1.21]	gi|356531818|ref|XP_003534473.1|//PREDICTED: beta-glucosidase 24-like [Glycine max]
100819164	1289	1.39767	0.00979304	Up	0.000630545	LOC100819164	NA	GO:0004553//hydrolase activity, hydrolyzing O-glycosyl compounds;GO:0043167//ion binding	GO:0044238//primary metabolic process	K01183//chitinase [EC:3.2.1.14]	gi|356550227|ref|XP_003543489.1|//PREDICTED: chitinase 2-like [Glycine max]
732590	1346	2.08294	3.19e-08	Up	3e-10	LOC732590	NA	GO:0003677//DNA binding;GO:0001071//nucleic acid binding transcription factor activity	GO:0010467//gene expression	K18835//WRKY transcription factor 2	gi|955310301|ref|XP_014628870.1|//PREDICTED: WRKY86 isoform X1 [Glycine max];gi|351727595|ref|NP_001237422.1|//WRKY86 [Glycine max]
100795633	940	-1.00758	4.95e-08	Down	4.9e-10	LOC100795633	NA	NA	NA	K13993//HSP20 family protein	gi|356568014|ref|XP_003552209.1|//PREDICTED: 18.1 kDa class I heat shock protein [Glycine max]
100817852	1928	1.43771	1.23e-06	Up	1.79e-08	LOC100817852	GO:0044424//intracellular part	GO:0016616//oxidoreductase activity, acting on the CH-OH group of donors, NAD or NADP as acceptor;GO:0000166//nucleotide binding	GO:0019318//hexose metabolic process	K00036//glucose-6-phosphate 1-dehydrogenase [EC:1.1.1.49 1.1.1.363]	gi|359806559|ref|NP_001241264.1|//glucose-6-phosphate 1-dehydrogenase, cytoplasmic isoform-like [Glycine max]
100306337	777	-1.45669	0.00384919	Down	0.000203223	LOC100306337	NA	GO:0046914//transition metal ion binding	NA	K03006//DNA-directed RNA polymerase II subunit RPB1 [EC:2.7.7.6];K04733//interleukin-1 receptor-associated kinase 4 [EC:2.7.11.1]	gi|351722208|ref|NP_001237236.1|//uncharacterized protein LOC100306337 precursor [Glycine max]
100807861	2897	3.31061	3.17e-05	Up	7.41e-07	LOC100807861	NA	GO:0047268//galactinol-raffinose galactosyltransferase activity	NA	K06617//raffinose synthase [EC:2.4.1.82]	gi|571445521|ref|XP_006576826.1|//PREDICTED: probable galactinol--sucrose galactosyltransferase 2 isoform X1 [Glycine max]
100500289	674	4.95816	6.84e-16	Up	1.65e-18	LOC100500289	NA	GO:0005488//binding	GO:0010876//lipid localization;GO:0051234//establishment of localization	NA	gi|351727671|ref|NP_001235889.1|//uncharacterized protein LOC100500289 precursor [Glycine max]
100803576	1797	1.16807	0.00503695	Up	0.000279284	LOC100803576	NA	NA	NA	K03189//urease accessory protein	gi|356532614|ref|XP_003534866.1|//PREDICTED: cytochrome b561 and DOMON domain-containing protein At5g47530 [Glycine max]
100806940	1790	4.99717	2.07e-12	Up	8.24e-15	LOC100806940	NA	NA	NA	K07418//null;K00512//steroid 17alpha-monooxygenase / 17alpha-hydroxyprogesterone aldolase [EC:1.14.14.19 4.1.2.30];K07408//cytochrome P450, family 1, subfamily A, polypeptide 1 [EC:1.14.14.1]	gi|955341313|ref|XP_014617657.1|//PREDICTED: cytochrome P450 71A26-like [Glycine max]
100811628	935	2.86525	0.000313227	Up	1.04e-05	LOC100811628	NA	NA	NA	K01870//isoleucyl-tRNA synthetase [EC:6.1.1.5];K19027//zinc finger FYVE domain-containing protein 26	gi|571444348|ref|XP_006576480.1|//PREDICTED: dirigent protein 22-like [Glycine max]
100785003	1865	-1.13613	0.0122326	Down	0.000831582	LOC100785003	NA	NA	NA	NA	gi|356559081|ref|XP_003547830.1|//PREDICTED: protein BREVIS RADIX-like isoform X1 [Glycine max];gi|571527180|ref|XP_006599208.1|//PREDICTED: protein BREVIS RADIX-like isoform X2 [Glycine max]
100794877	2098	-1.3063	0.0231342	Down	0.00189175	LOC100794877	GO:0030692//Noc4p-Nop14p complex;GO:0032040//small-subunit processome;GO:0005730//nucleolus	GO:0005509//calcium ion binding;GO:0005525//GTP binding	GO:0030490//maturation of SSU-rRNA	K12483//EH domain-containing protein 1;K14766//nucleolar protein 14	gi|947096959|gb|KRH45544.1|//hypothetical protein GLYMA_08G278600 [Glycine max];gi|571473406|ref|XP_006585912.1|//PREDICTED: EH domain-containing protein 2-like isoform X1 [Glycine max];gi|571473414|ref|XP_006585916.1|//PREDICTED: EH domain-containing protein 2-like isoform X4 [Glycine max];gi|571473408|ref|XP_006585913.1|//PREDICTED: EH domain-containing protein 2-like isoform X2 [Glycine max];g…
100819487	1002	3.02731	0.00175766	Up	8.03e-05	LOC100819487	NA	GO:0046914//transition metal ion binding	NA	K04733//interleukin-1 receptor-associated kinase 4 [EC:2.7.11.1];K03006//DNA-directed RNA polymerase II subunit RPB1 [EC:2.7.7.6]	gi|356576407|ref|XP_003556323.1|//PREDICTED: stellacyanin-like [Glycine max]
100808095	1870	-1.01624	0.0111958	Down	0.000742991	LOC100808095	GO:0016021//integral component of membrane	NA	GO:0006810//transport;GO:0055085//transmembrane transport;GO:0006629//lipid metabolic process	K01052//lysosomal acid lipase/cholesteryl ester hydrolase [EC:3.1.1.13]	gi|571566800|ref|XP_006605974.1|//PREDICTED: Na(+)/H(+) antiporter NhaD isoform X1 [Glycine max]
100775980	671	-1.63755	0.00188647	Down	8.73e-05	LOC100775980	NA	NA	NA	NA	gi|356506044|ref|XP_003521798.1|//PREDICTED: arabinogalactan peptide 22 [Glycine max]
100809448	2170	-1.37297	0.00976581	Down	0.000627851	LOC100809448	GO:0016021//integral component of membrane	NA	NA	K14411//RNA-binding protein Musashi	gi|571537653|ref|XP_006601026.1|//PREDICTED: protein IQ-DOMAIN 1-like [Glycine max]
BGI_novel_G000948	2332	-1.37	0.0170456	Down	0.00127661	NA	NA	NA	NA	NA	gi|734344812|gb|KHN10519.1|//hypothetical protein glysoja_040674, partial [Glycine soja]
100306036	702	-1.09634	1.01e-11	Down	4.66e-14	LOC100306036	GO:0009521//photosystem;GO:0009522//photosystem I	GO:0005515//protein binding	GO:0044237//cellular metabolic process;GO:0015979//photosynthesis	K02701//photosystem I subunit PsaN	gi|351725111|ref|NP_001236569.1|//uncharacterized protein LOC100306036 [Glycine max]
100818316	3219	1.98599	0.00523841	Up	0.000293737	LOC100818316	NA	NA	NA	NA	gi|571477842|ref|XP_003533261.2|//PREDICTED: uncharacterized protein LOC100818316 [Glycine max]
100784066	2451	-2.12128	0.0212681	Down	0.00169995	LOC100784066	NA	NA	NA	K04733//interleukin-1 receptor-associated kinase 4 [EC:2.7.11.1]	gi|955362693|ref|XP_014622144.1|//PREDICTED: G-type lectin S-receptor-like serine/threonine-protein kinase At4g27290 [Glycine max]
100811352	2057	-1.32647	0.000447026	Down	1.57e-05	LOC100811352	NA	NA	NA	K01246//DNA-3-methyladenine glycosylase I [EC:3.2.2.20]	gi|955372852|ref|XP_014623693.1|//PREDICTED: probable GMP synthase [glutamine-hydrolyzing] isoform X2 [Glycine max];gi|356557064|ref|XP_003546838.1|//PREDICTED: probable GMP synthase [glutamine-hydrolyzing] isoform X1 [Glycine max]
100818259	1055	-1.60261	0.0188267	Down	0.00144629	LOC100818259	GO:0005634//nucleus;GO:0005829//cytosol	NA	NA	NA	gi|955327262|ref|XP_014632635.1|//PREDICTED: protein ULTRAPETALA 2-like [Glycine max]
100794703	2380	2.6928	0.00393937	Up	0.000209599	LOC100794703	GO:0016021//integral component of membrane;GO:0005886//plasma membrane	GO:0004674//protein serine/threonine kinase activity;GO:0005524//ATP binding;GO:0030247//polysaccharide binding	GO:0006468//protein phosphorylation;GO:0007166//cell surface receptor signaling pathway	K04733//interleukin-1 receptor-associated kinase 4 [EC:2.7.11.1]	gi|955334898|ref|XP_014634279.1|//PREDICTED: probable serine/threonine-protein kinase At1g18390 isoform X1 [Glycine max];gi|571470640|ref|XP_006585075.1|//PREDICTED: probable serine/threonine-protein kinase At1g18390 isoform X2 [Glycine max]
102662509	3016	3.64813	2.14e-07	Up	2.56e-09	LOC102662509	NA	GO:0005488//binding	NA	K04733//interleukin-1 receptor-associated kinase 4 [EC:2.7.11.1]	gi|571473871|ref|XP_006586060.1|//PREDICTED: G-type lectin S-receptor-like serine/threonine-protein kinase RLK1 [Glycine max]
100500076	2016	2.28415	0.000474072	Up	1.69e-05	LOC100500076	GO:0016020//membrane	NA	NA	K19476//vacuolar protein sorting-associated protein IST1;K14209//solute carrier family 36 (proton-coupled amino acid transporter);K15015//solute carrier family 32 (vesicular inhibitory amino acid transporter)	gi|356496587|ref|XP_003517148.1|//PREDICTED: lysine histidine transporter-like 8 [Glycine max]
100787974	2191	-1.21762	0.0185904	Down	0.00142505	LOC100787974	NA	NA	NA	K04730//interleukin-1 receptor-associated kinase 1 [EC:2.7.11.1]	gi|571463213|ref|XP_003528158.2|//PREDICTED: probable inactive receptor kinase At2g26730 [Glycine max]
100811086	1435	3.81249	1.05e-05	Up	2.05e-07	LOC100811086	NA	GO:0016787//hydrolase activity	GO:0044238//primary metabolic process	K01188//beta-glucosidase [EC:3.2.1.21];K00679//phospholipid:diacylglycerol acyltransferase [EC:2.3.1.158];K01206//alpha-L-fucosidase [EC:3.2.1.51];K10960//geranylgeranyl reductase [EC:1.3.1.83]	gi|356537744|ref|XP_003537385.1|//PREDICTED: GDSL esterase/lipase At2g23540 [Glycine max]
100795192	1445	-1.11439	1.86e-05	Down	3.99e-07	LOC100795192	NA	GO:0016209//antioxidant activity;GO:0020037//heme binding;GO:0016688//L-ascorbate peroxidase activity;GO:0005506//iron ion binding	GO:0006979//response to oxidative stress;GO:0008152//metabolic process;GO:0098869//cellular oxidant detoxification;GO:0006950//response to stress;GO:0055114//oxidation-reduction process	K00434//L-ascorbate peroxidase [EC:1.11.1.11]	gi|955308142|ref|XP_014624174.1|//PREDICTED: thylakoid lumenal 29 kDa protein, chloroplastic-like isoform X2 [Glycine max];gi|363807174|ref|NP_001242092.1|//uncharacterized protein LOC100795192 [Glycine max]
BGI_novel_G000772	1023	-1.55103	0.0311938	Down	0.00278947	NA	NA	NA	NA	NA	gi|734391901|gb|KHN27408.1|//hypothetical protein glysoja_022117 [Glycine soja]
100818630	3709	-1.08362	1.69e-05	Down	3.56e-07	LOC100818630	GO:0015630//microtubule cytoskeleton	GO:0032559//adenyl ribonucleotide binding;GO:0003774//motor activity	GO:0007017//microtubule-based process	K10398//kinesin family member 11	gi|356550225|ref|XP_003543488.1|//PREDICTED: 125 kDa kinesin-related protein-like [Glycine max]
100794167	1405	1.33945	3.57e-06	Up	6.07e-08	LOC100794167	NA	GO:0003824//catalytic activity	NA	K12867//pre-mRNA-splicing factor SYF1	gi|358248738|ref|NP_001239932.1|//uncharacterized protein LOC100794167 [Glycine max]
100795779	1812	1.1832	3.12e-12	Up	1.29e-14	LOC100795779	NA	NA	GO:0044238//primary metabolic process	K16818//phospholipase A1 [EC:3.1.1.32];K03147//phosphomethylpyrimidine synthase [EC:4.1.99.17]	gi|359806059|ref|NP_001240924.1|//uncharacterized protein LOC100795779 [Glycine max]
100527851	847	4.51567	5.04e-09	Up	4.01e-11	HSP26-A	NA	GO:0016765//transferase activity, transferring alkyl or aryl (other than methyl) groups	GO:0050896//response to stimulus	K00799//glutathione S-transferase [EC:2.5.1.18]	gi|351727399|ref|NP_001238439.1|//probable glutathione S-transferase [Glycine max]
100814723	1922	-1.06831	0.0213614	Down	0.00170793	LOC100814723	GO:0005829//cytosol	GO:0004674//protein serine/threonine kinase activity	GO:0006468//protein phosphorylation;GO:0035556//intracellular signal transduction	NA	gi|571501138|ref|XP_006594755.1|//PREDICTED: uncharacterized protein LOC100814723 isoform X2 [Glycine max];gi|571501135|ref|XP_006594754.1|//PREDICTED: uncharacterized protein LOC100814723 isoform X1 [Glycine max]
100818985	1766	2.07345	1.62e-06	Up	2.47e-08	LOC100818985	NA	GO:0016709//oxidoreductase activity, acting on paired donors, with incorporation or reduction of molecular oxygen, NAD(P)H as one donor, and incorporation of one atom of oxygen;GO:0005506//iron ion binding	GO:0008152//metabolic process	K00487//trans-cinnamate 4-monooxygenase [EC:1.14.13.11]	gi|356553176|ref|XP_003544934.1|//PREDICTED: trans-cinnamate 4-monooxygenase-like [Glycine max]
100819192	2022	1.19771	0.0241142	Up	0.00199891	LOC100819192	NA	GO:0016405//CoA-ligase activity	NA	K01904//4-coumarate--CoA ligase [EC:6.2.1.12]	gi|356556254|ref|XP_003546441.1|//PREDICTED: 4-coumarate--CoA ligase 1-like [Glycine max]
100799618	1756	2.6223	6.53e-07	Up	8.91e-09	LOC100799618	NA	NA	NA	K16297//serine carboxypeptidase-like clade II [EC:3.4.16.-]	gi|571472967|ref|XP_006585779.1|//PREDICTED: serine carboxypeptidase-like 25 [Glycine max]
100797561	2147	1.5781	0.0423993	Up	0.00419201	LOC100797561	NA	NA	NA	NA	gi|571438421|ref|XP_006574563.1|//PREDICTED: uncharacterized protein LOC100797561 [Glycine max]
100306397	996	4.82857	3.28e-19	Up	5.7e-22	LOC100306397	NA	NA	NA	K14006//protein transport protein SEC23	gi|351720828|ref|NP_001238213.1|//uncharacterized protein LOC100306397 [Glycine max];gi|947101386|gb|KRH49878.1|//hypothetical protein GLYMA_07G185200 [Glycine max]
100790960	1025	-1.00916	1.51e-09	Down	1.08e-11	LOC100790960	GO:0010287//plastoglobule;GO:0009535//chloroplast thylakoid membrane;GO:0016021//integral component of membrane;GO:0009536//plastid;GO:0009941//chloroplast envelope;GO:0009522//photosystem I	GO:0031409//pigment binding;GO:0046872//metal ion binding;GO:0016168//chlorophyll binding	GO:0009768//photosynthesis, light harvesting in photosystem I;GO:0006091//generation of precursor metabolites and energy;GO:0009416//response to light stimulus;GO:0018298//protein-chromophore linkage	K08914//light-harvesting complex II chlorophyll a/b binding protein 3	gi|359806176|ref|NP_001241200.1|//uncharacterized protein LOC100790960 [Glycine max]
100799039	2545	1.4845	0.0230747	Up	0.00188438	LOC100799039	NA	NA	NA	NA	gi|571448940|ref|XP_003523578.2|//PREDICTED: glutamic acid-rich protein-like [Glycine max]
100796029	1426	2.60543	4.39e-05	Up	1.09e-06	LOC100796029	NA	GO:0005488//binding	GO:0008152//metabolic process	K13265//vestitone reductase [EC:1.1.1.348]	gi|955355659|ref|XP_003539643.2|//PREDICTED: vestitone reductase-like [Glycine max]
100813564	2675	1.36785	0.0126255	Up	0.000873193	LOC100813564	NA	NA	NA	K04733//interleukin-1 receptor-associated kinase 4 [EC:2.7.11.1];K08653//membrane-bound transcription factor site-1 protease [EC:3.4.21.112];K13199//plasminogen activator inhibitor 1 RNA-binding protein;K01183//chitinase [EC:3.2.1.14]	gi|571548895|ref|XP_006602868.1|//PREDICTED: subtilisin-like protease Glyma18g48580 [Glycine max]
100813420	1166	-1.20851	5.09e-08	Down	5.06e-10	LOC100813420	GO:0043231//intracellular membrane-bounded organelle	GO:0003677//DNA binding;GO:0001071//nucleic acid binding transcription factor activity	GO:0006351//transcription, DNA-templated	K09338//homeobox-leucine zipper protein	gi|358248872|ref|NP_001240210.1|//uncharacterized protein LOC100813420 [Glycine max]
100816629	1155	1.85023	0.0341272	Up	0.00314143	LOC100816629	NA	NA	NA	K12600//superkiller protein 3	gi|734400102|gb|KHN31188.1|//hypothetical protein glysoja_012838 [Glycine soja]
100818028	2582	1.07837	5.79e-06	Up	1.06e-07	LOC100818028	NA	GO:0016744//transferase activity, transferring aldehyde or ketonic groups	NA	K00615//transketolase [EC:2.2.1.1]	gi|356506190|ref|XP_003521870.1|//PREDICTED: transketolase, chloroplastic [Glycine max]
100793709	2641	-1.64413	0.00228101	Down	0.000109711	LOC100793709	GO:0016021//integral component of membrane	NA	GO:0055085//transmembrane transport	NA	gi|571548323|ref|XP_006602780.1|//PREDICTED: SPX domain-containing membrane protein At4g22990-like isoform X2 [Glycine max];gi|571548307|ref|XP_006602776.1|//PREDICTED: SPX domain-containing membrane protein At4g22990-like isoform X1 [Glycine max]
100791987	2357	-1.12662	0.000171325	Down	5.23e-06	LOC100791987	NA	NA	NA	K14487//auxin responsive GH3 gene family	gi|356543199|ref|XP_003540050.1|//PREDICTED: indole-3-acetic acid-amido synthetase GH3.6-like [Glycine max]
100788233	1922	2.02967	1.73e-05	Up	3.68e-07	LOC100788233	NA	NA	NA	NA	gi|356533131|ref|XP_003535121.1|//PREDICTED: reticuline oxidase-like protein [Glycine max]
100807368	5061	-1.02667	0.000665167	Down	2.51e-05	LOC100807368	GO:0009941//chloroplast envelope	GO:0016491//oxidoreductase activity	GO:0055114//oxidation-reduction process	K04733//interleukin-1 receptor-associated kinase 4 [EC:2.7.11.1];K03006//DNA-directed RNA polymerase II subunit RPB1 [EC:2.7.7.6];K04730//interleukin-1 receptor-associated kinase 1 [EC:2.7.11.1];K18753//butyrate response factor 1	gi|356512089|ref|XP_003524753.1|//PREDICTED: phytoene dehydrogenase, chloroplastic/chromoplastic [Glycine max];gi|571455167|ref|XP_006580009.1|//PREDICTED: uncharacterized protein LOC100806841 [Glycine max];gi|571457652|ref|XP_006580830.1|//PREDICTED: dynamin-like protein ARC5, partial [Glycine max]
100816452	1332	1.98688	0.000160361	Up	4.85e-06	LOC100816452	NA	GO:0003677//DNA binding;GO:0001071//nucleic acid binding transcription factor activity	GO:0010467//gene expression	K18835//WRKY transcription factor 2	gi|356572807|ref|XP_003554557.1|//PREDICTED: probable WRKY transcription factor 23 [Glycine max]
100816395	3095	1.04208	4.1e-05	Up	1e-06	LOC100816395	NA	NA	NA	K17987//next to BRCA1 gene 1 protein	gi|571534851|ref|XP_006600615.1|//PREDICTED: uncharacterized protein LOC100816395 [Glycine max]
100808223	1873	3.89815	4.36e-06	Up	7.65e-08	LOC100808223	GO:0031224//intrinsic component of membrane	GO:0005506//iron ion binding;GO:0016491//oxidoreductase activity	GO:0008152//metabolic process	K00512//steroid 17alpha-monooxygenase / 17alpha-hydroxyprogesterone aldolase [EC:1.14.14.19 4.1.2.30];K13261//3,9-dihydroxypterocarpan 6a-monooxygenase [EC:1.14.13.28];K07408//cytochrome P450, family 1, subfamily A, polypeptide 1 [EC:1.14.14.1]	gi|571557284|ref|XP_006604384.1|//PREDICTED: 3,9-dihydroxypterocarpan 6A-monooxygenase-like [Glycine max]
100781793	656	2.35296	2.32e-08	Up	2.1e-10	LOC100781793	NA	NA	NA	NA	NA
100811802	1331	2.5993	3.37e-14	Up	1.07e-16	LOC100811802	NA	GO:0046914//transition metal ion binding;GO:0003824//catalytic activity	GO:0008152//metabolic process	K07119//uncharacterized protein	gi|955311496|ref|XP_003521022.2|//PREDICTED: 2-alkenal reductase (NADP(+)-dependent) [Glycine max]
100796974	4712	1.51981	0.0480816	Up	0.00494846	LOC100796974	GO:0043232//intracellular non-membrane-bounded organelle	GO:0032559//adenyl ribonucleotide binding;GO:0003916//DNA topoisomerase activity;GO:0001071//nucleic acid binding transcription factor activity	GO:0006351//transcription, DNA-templated;GO:0006259//DNA metabolic process	K03164//DNA topoisomerase II [EC:5.99.1.3]	gi|356555329|ref|XP_003545986.1|//PREDICTED: DNA topoisomerase 2-like [Glycine max]
100306114	752	2.32169	0.00132167	Up	5.7e-05	LOC100306114	NA	NA	NA	NA	gi|351722472|ref|NP_001237757.1|//uncharacterized protein LOC100306114 [Glycine max]
100811777	2100	-1.21329	2.58e-05	Down	5.8e-07	LOC100811777	NA	GO:0046983//protein dimerization activity	NA	K16189//phytochrome-interacting factor 4	gi|571442111|ref|XP_006575634.1|//PREDICTED: transcription factor PIF4 [Glycine max]
100791368	1847	2.1063	0.000105906	Up	3.01e-06	LOC100791368	NA	NA	NA	K14209//solute carrier family 36 (proton-coupled amino acid transporter);K15015//solute carrier family 32 (vesicular inhibitory amino acid transporter)	gi|356558769|ref|XP_003547675.1|//PREDICTED: lysine histidine transporter 1 isoform X2 [Glycine max];gi|955377221|ref|XP_014624717.1|//PREDICTED: lysine histidine transporter 1 isoform X1 [Glycine max]
100792235	1476	1.18372	0.0175547	Up	0.00132446	LOC100792235	NA	NA	NA	NA	gi|363806994|ref|NP_001242573.1|//uncharacterized protein LOC100792235 [Glycine max];gi|571514108|ref|XP_006597029.1|//PREDICTED: uncharacterized protein LOC100792235 isoform X1 [Glycine max]
100778997	1683	-1.12322	1.67e-06	Down	2.58e-08	LOC100778997	GO:0031224//intrinsic component of membrane	NA	NA	K14209//solute carrier family 36 (proton-coupled amino acid transporter);K15015//solute carrier family 32 (vesicular inhibitory amino acid transporter)	gi|356568794|ref|XP_003552593.1|//PREDICTED: proline transporter 2 isoform X1 [Glycine max]
100787559	1952	3.05958	7.14e-08	Up	7.41e-10	LOC100787559	NA	GO:0005506//iron ion binding;GO:0016491//oxidoreductase activity	GO:0008152//metabolic process	K15401//fatty acid omega-hydroxylase [EC:1.14.-.-]	gi|356539599|ref|XP_003538284.1|//PREDICTED: cytochrome P450 86A1-like [Glycine max]
100797490	1781	-2.69467	0.00809123	Down	0.000498549	LOC100797490	NA	NA	NA	NA	gi|356518274|ref|XP_003527804.1|//PREDICTED: molybdate transporter 1 [Glycine max]
100813816	2019	2.39181	0.0185606	Up	0.00142182	LOC100813816	NA	NA	NA	K08176//MFS transporter, PHS family, inorganic phosphate transporter;K03509//DNA polymerase eta [EC:2.7.7.7];K13675//null	gi|571492929|ref|XP_006592398.1|//PREDICTED: uncharacterized protein LOC100813816 [Glycine max]
100808951	2508	-1.37958	7.86e-09	Down	6.61e-11	LOC100808951	GO:0031224//intrinsic component of membrane	GO:0050662//coenzyme binding;GO:0016899//oxidoreductase activity, acting on the CH-OH group of donors, oxygen as acceptor	GO:0008152//metabolic process	K17756//long-chain-alcohol oxidase [EC:1.1.3.20]	gi|356572276|ref|XP_003554295.1|//PREDICTED: long-chain-alcohol oxidase FAO2 [Glycine max]
100789647	1362	1.25154	0.00355723	Up	0.000184466	LOC100789647	NA	NA	NA	NA	gi|356501342|ref|XP_003519484.1|//PREDICTED: protein YLS9 [Glycine max]
100800947	1076	1.91755	1.84e-06	Up	2.87e-08	LOC100800947	NA	NA	NA	K08081//tropinone reductase I [EC:1.1.1.206]	gi|356569205|ref|XP_003552795.1|//PREDICTED: tropinone reductase homolog At5g06060-like [Glycine max]
BGI_novel_G000457	3821	-1.00752	0.0159132	Down	0.00117519	NA	NA	GO:0043531//ADP binding;GO:0005524//ATP binding	GO:0007165//signal transduction;GO:0006952//defense response	K19613//leucine-rich repeat protein SHOC2	gi|947117405|gb|KRH65654.1|//hypothetical protein GLYMA_03G052800 [Glycine max]
100807163	2467	1.05431	0.0104077	Up	0.00068132	LOC100807163	NA	NA	NA	K04733//interleukin-1 receptor-associated kinase 4 [EC:2.7.11.1]	gi|356537999|ref|XP_003537493.1|//PREDICTED: probable inactive receptor-like protein kinase At3g56050 [Glycine max]
100306553	647	3.17569	0.000771639	Up	2.99e-05	LOC100306553	NA	NA	NA	NA	NA
100776196	1638	1.45624	1.39e-05	Up	2.81e-07	LOC100776196	NA	NA	NA	K08237//hydroquinone glucosyltransferase [EC:2.4.1.218]	gi|356577660|ref|XP_003556942.1|//PREDICTED: hydroquinone glucosyltransferase-like [Glycine max]
102664843	1771	-1.69487	0.00176557	Down	8.08e-05	LOC102664843	NA	GO:0005516//calmodulin binding	GO:0006950//response to stress	NA	gi|734320659|gb|KHN03946.1|//hypothetical protein glysoja_022632 [Glycine soja];gi|571448209|ref|XP_006577735.1|//PREDICTED: calmodulin-binding protein 60 E-like [Glycine max]
BGI_novel_G003117	2110	-1.02296	0.0479612	Down	0.0049303	NA	NA	NA	NA	K07964//heparanase 1 [EC:3.2.1.166]	gi|955326920|ref|XP_014632532.1|//PREDICTED: heparanase-like protein 1 [Glycine max]
547820	974	3.45465	4.75e-10	Up	3.01e-12	LOC547820	NA	GO:0016791//phosphatase activity	NA	K20728//null	gi|359806656|ref|NP_001241536.1|//stem 31 kDa glycoprotein precursor [Glycine max]
100777400	1258	-1.0865	0.00571428	Down	0.000324551	LOC100777400	NA	GO:0003824//catalytic activity	NA	K07025//putative hydrolase of the HAD superfamily	gi|955386218|ref|XP_014626752.1|//PREDICTED: uncharacterized protein LOC100777400 [Glycine max]
100802020	1740	4.31089	5.99e-08	Up	6.09e-10	LOC100802020	NA	GO:0003824//catalytic activity	GO:0009064//glutamine family amino acid metabolic process	NA	gi|356569047|ref|XP_003552718.1|//PREDICTED: uncharacterized protein LOC100802020 [Glycine max]
100820185	3002	4.95257	6.65e-15	Up	1.92e-17	LOC100820185	GO:0031224//intrinsic component of membrane	GO:0016209//antioxidant activity;GO:0016651//oxidoreductase activity, acting on NAD(P)H;GO:0046914//transition metal ion binding;GO:0050662//coenzyme binding	GO:0008152//metabolic process	K13447//respiratory burst oxidase [EC:1.6.3.- 1.11.1.-]	gi|356572992|ref|XP_003554649.1|//PREDICTED: respiratory burst oxidase homolog protein B-like [Glycine max]
BGI_novel_G000715	3703	1.38896	0.0182535	Up	0.00139191	NA	GO:0016021//integral component of membrane	GO:0005524//ATP binding;GO:0004672//protein kinase activity	GO:0006468//protein phosphorylation	K13420//LRR receptor-like serine/threonine-protein kinase FLS2 [EC:2.7.11.1]	gi|356518897|ref|XP_003528113.1|//PREDICTED: probable inactive leucine-rich repeat receptor-like protein kinase At3g03770 isoform X1 [Glycine max]
100500636	774	1.0058	0.000181774	Up	5.6e-06	LOC100500636	NA	GO:0046872//metal ion binding	NA	K13448//calcium-binding protein CML	gi|947112204|gb|KRH60530.1|//hypothetical protein GLYMA_05G245600 [Glycine max]
100815832	895	-1.74742	0.00512854	Down	0.000285352	LOC100815832	GO:0016021//integral component of membrane	NA	NA	K11267//sister chromatid cohesion protein PDS5;K03083//glycogen synthase kinase 3 beta [EC:2.7.11.26];K10357//myosin V	gi|947056702|gb|KRH06108.1|//hypothetical protein GLYMA_16G005100 [Glycine max]
100799685	1671	-1.56778	0.0375435	Down	0.0035527	LOC100799685	NA	GO:0016746//transferase activity, transferring acyl groups	NA	K19861//benzyl alcohol O-benzoyltransferase [EC:2.3.1.196 2.3.1.232]	gi|356535404|ref|XP_003536235.1|//PREDICTED: benzyl alcohol O-benzoyltransferase-like [Glycine max]
100797583	1949	2.25702	0.00306035	Up	0.000154275	LOC100797583	NA	GO:0008483//transaminase activity;GO:0048037//cofactor binding	NA	K00827//alanine-glyoxylate transaminase / (R)-3-amino-2-methylpropionate-pyruvate transaminase [EC:2.6.1.44 2.6.1.40]	gi|356568186|ref|XP_003552294.1|//PREDICTED: alanine--glyoxylate aminotransferase 2 homolog 3, mitochondrial [Glycine max]
BGI_novel_G003519	1062	-1.3145	9.92e-05	Down	2.79e-06	NA	NA	NA	NA	K08908//light-harvesting complex I chlorophyll a/b binding protein 2	gi|734347354|gb|KHN11361.1|//Chlorophyll a-b binding protein, chloroplastic [Glycine soja]
100789664	2073	2.70867	1.49e-09	Up	1.06e-11	LOC100789664	GO:0044464//cell part	GO:0004871//signal transducer activity	GO:0015833//peptide transport	K14638//solute carrier family 15 (peptide/histidine transporter), member 3/4	gi|571549130|ref|XP_006602907.1|//PREDICTED: protein NRT1/ PTR FAMILY 7.3-like [Glycine max]
100782714	1338	1.46184	0.0053248	Up	0.000299607	LOC100782714	NA	GO:0032559//adenyl ribonucleotide binding;GO:0004672//protein kinase activity	GO:0006464//cellular protein modification process	K14498//serine/threonine-protein kinase SRK2 [EC:2.7.11.1]	gi|574584337|ref|NP_001276219.1|//serine/threonine-protein kinase SAPK3-like [Glycine max];gi|571536617|ref|XP_006600860.1|//PREDICTED: serine/threonine-protein kinase SAPK3-like isoform X1 [Glycine max]
100785231	2497	2.17997	0.00109676	Up	4.55e-05	LOC100785231	NA	NA	NA	NA	gi|356502279|ref|XP_003519947.1|//PREDICTED: uncharacterized protein LOC100785231 [Glycine max]
100805879	683	-1.71111	0.00035275	Down	1.2e-05	LOC100805879	NA	NA	NA	NA	gi|356561768|ref|XP_003549150.1|//PREDICTED: uncharacterized protein LOC100805879 [Glycine max]
100798644	3067	4.99604	5.69e-18	Up	1.03e-20	LOC100798644	NA	NA	GO:0006810//transport	NA	gi|571446051|ref|XP_003520628.2|//PREDICTED: cation/H(+) antiporter 20 [Glycine max]
100811719	1340	1.23766	0.000621476	Up	2.32e-05	LOC100811719	NA	GO:0004175//endopeptidase activity	GO:0019538//protein metabolic process	K16290//xylem cysteine proteinase [EC:3.4.22.-]	gi|359806985|ref|NP_001241331.1|//uncharacterized protein LOC100811719 precursor [Glycine max]
100804613	1746	-1.69344	0.0379205	Down	0.0036039	LOC100804613	GO:0005634//nucleus	GO:0043565//sequence-specific DNA binding;GO:0003700//transcription factor activity, sequence-specific DNA binding	GO:0006355//regulation of transcription, DNA-templated	K14494//DELLA protein	gi|571471485|ref|XP_003532857.2|//PREDICTED: nodulation-signaling pathway 2 protein-like [Glycine max]
BGI_novel_G000552	1225	3.07846	0.000620506	Up	2.31e-05	NA	NA	GO:0016491//oxidoreductase activity	GO:0055114//oxidation-reduction process	K11147//dehydrogenase/reductase SDR family member 4 [EC:1.1.-.-]	gi|947120324|gb|KRH68573.1|//hypothetical protein GLYMA_03G238900 [Glycine max]
100798507	1697	1.0492	0.000335957	Up	1.13e-05	LOC100798507	NA	NA	NA	NA	gi|356541797|ref|XP_003539359.1|//PREDICTED: PI-PLC X domain-containing protein At5g67130 [Glycine max]
100306121	1416	1.67008	2.81e-08	Up	2.59e-10	LOC100306121	GO:0031224//intrinsic component of membrane;GO:0009535//chloroplast thylakoid membrane;GO:0042720//mitochondrial inner membrane peptidase complex;GO:0016021//integral component of membrane	GO:0004252//serine-type endopeptidase activity;GO:0070011//peptidase activity, acting on L-amino acid peptides	GO:0006627//protein processing involved in protein targeting to mitochondrion;GO:0019538//protein metabolic process;GO:0033108//mitochondrial respiratory chain complex assembly;GO:0010027//thylakoid membrane organization;GO:0006465//signal peptide processing	K03100//signal peptidase I [EC:3.4.21.89]	gi|571457869|ref|XP_006580925.1|//PREDICTED: uncharacterized protein LOC100306121 isoform X1 [Glycine max];gi|734433797|gb|KHN46996.1|//Chloroplast processing peptidase [Glycine soja];gi|351725865|ref|NP_001237875.1|//uncharacterized protein LOC100306121 [Glycine max]
100799031	1353	1.86885	0.00424619	Up	0.000228174	LOC100799031	NA	NA	NA	K06699//proteasome activator subunit 4;K12472//epidermal growth factor receptor substrate 15	gi|356507867|ref|XP_003522684.1|//PREDICTED: dehydration-responsive protein RD22 [Glycine max]
100816427	2203	1.97969	0.00135583	Up	5.88e-05	LOC100816427	NA	NA	NA	K04733//interleukin-1 receptor-associated kinase 4 [EC:2.7.11.1]	gi|356504014|ref|XP_003520794.1|//PREDICTED: calmodulin-binding protein 60 D-like [Glycine max]
778183	1611	2.17221	0.0036169	Up	0.000188345	LOC778183	GO:0043231//intracellular membrane-bounded organelle	GO:0003676//nucleic acid binding	NA	K09422//myb proto-oncogene protein, plant	gi|356565345|ref|XP_003550902.1|//PREDICTED: transcription factor MYB108 [Glycine max]
106796199	522	2.29557	0.0344538	Up	0.00318311	LOC106796199	NA	GO:0016740//transferase activity	NA	K00799//glutathione S-transferase [EC:2.5.1.18]	gi|955370897|ref|XP_014623273.1|//PREDICTED: glutathione S-transferase 3-like [Glycine max]
100814332	1269	1.16686	0.00317545	Up	0.000161301	LOC100814332	NA	NA	NA	K03539//ribonuclease P/MRP protein subunit RPP1 [EC:3.1.26.5]	gi|571448475|ref|XP_006577858.1|//PREDICTED: uncharacterized protein LOC100814332 isoform X2 [Glycine max];gi|363818127|ref|NP_001242883.1|//uncharacterized protein LOC100814332 [Glycine max];gi|571448473|ref|XP_006577857.1|//PREDICTED: uncharacterized protein LOC100814332 isoform X1 [Glycine max]
100797295	1773	-2.37312	0.00136421	Down	5.92e-05	LOC100797295	NA	NA	NA	K16298//serine carboxypeptidase-like clade IV [EC:3.4.16.-]	gi|356550144|ref|XP_003543449.1|//PREDICTED: serine carboxypeptidase-like [Glycine max]
100812565	1594	2.95897	3.11e-06	Up	5.2e-08	LOC100812565	NA	GO:0016857//racemase and epimerase activity, acting on carbohydrates and derivatives;GO:0048037//cofactor binding	GO:0019318//hexose metabolic process	K01784//UDP-glucose 4-epimerase [EC:5.1.3.2]	gi|363808084|ref|NP_001241960.1|//uncharacterized protein LOC100812565 [Glycine max]
100806044	930	2.02536	0.00125534	Up	5.38e-05	LOC100806044	NA	NA	NA	K14488//SAUR family protein	gi|356528687|ref|XP_003532931.1|//PREDICTED: auxin-responsive protein SAUR71-like [Glycine max]
100809470	2572	1.49751	0.0348678	Up	0.00323396	LOC100809470	NA	NA	NA	NA	gi|356536623|ref|XP_003536836.1|//PREDICTED: uncharacterized protein LOC100809470 [Glycine max]
100798434	811	2.98042	0.000342388	Up	1.16e-05	LOC100798434	NA	NA	NA	NA	gi|356562451|ref|XP_003549485.1|//PREDICTED: uncharacterized protein LOC100798434 [Glycine max]
547895	2128	2.79094	2.59e-05	Up	5.84e-07	AS1	NA	GO:0032559//adenyl ribonucleotide binding;GO:0016884//carbon-nitrogen ligase activity, with glutamine as amido-N-donor	GO:0009064//glutamine family amino acid metabolic process;GO:0006528//asparagine metabolic process	K01953//asparagine synthase (glutamine-hydrolysing) [EC:6.3.5.4]	gi|571543517|ref|XP_006602085.1|//PREDICTED: asparagine synthetase 1 [Glycine max]
100815188	2261	-1.16891	0.000141677	Down	4.22e-06	LOC100815188	GO:0044464//cell part	NA	GO:0015833//peptide transport	K14638//solute carrier family 15 (peptide/histidine transporter), member 3/4	gi|356540034|ref|XP_003538496.1|//PREDICTED: protein NRT1/ PTR FAMILY 5.1-like [Glycine max]
547659	1261	2.40845	4.38e-10	Up	2.75e-12	LOC547659	NA	NA	NA	K13081//leucoanthocyanidin reductase [EC:1.17.1.3]	gi|351724529|ref|NP_001236037.1|//NADPH:isoflavone reductase [Glycine max]
BGI_novel_G000588	1523	-1.12124	0.00279065	Down	0.000138376	NA	NA	GO:0016788//hydrolase activity, acting on ester bonds	NA	K01188//beta-glucosidase [EC:3.2.1.21];K00679//phospholipid:diacylglycerol acyltransferase [EC:2.3.1.158];K01206//alpha-L-fucosidase [EC:3.2.1.51];K10960//geranylgeranyl reductase [EC:1.3.1.83]	gi|388493686|gb|AFK34909.1|//unknown [Lotus japonicus]
100777050	1463	-2.33736	0.000169347	Down	5.16e-06	LOC100777050	NA	NA	NA	K07874//Ras-related protein Rab-1A;K00801//farnesyl-diphosphate farnesyltransferase [EC:2.5.1.21]	gi|356570708|ref|XP_003553527.1|//PREDICTED: WAT1-related protein At2g37460-like [Glycine max]
100783054	1568	1.06141	0.0294586	Up	0.00258958	LOC100783054	NA	NA	NA	K20893//null	gi|955303513|ref|XP_014631493.1|//PREDICTED: probable galacturonosyltransferase-like 2 [Glycine max]
100778859	631	-1.13765	0.038059	Down	0.00362165	LOC100778859	GO:0015630//microtubule cytoskeleton	NA	GO:0009987//cellular process	K10418//dynein light chain LC8-type	gi|955355437|ref|XP_014620568.1|//PREDICTED: dynein light chain 2, cytoplasmic [Glycine max]
100818765	2112	-1.02975	0.000454967	Down	1.61e-05	LOC100818765	NA	GO:0016787//hydrolase activity	NA	K18875//enhanced disease susceptibility 1 protein	gi|356508945|ref|XP_003523213.1|//PREDICTED: lipase-like PAD4 [Glycine max]
100799680	607	1.0886	0.0100846	Up	0.000655634	LOC100799680	NA	NA	NA	K11254//histone H4	gi|763752754|gb|KJB20142.1|//hypothetical protein B456_003G134900 [Gossypium raimondii]
100799729	1333	-1.04507	0.00174846	Down	7.97e-05	LOC100799729	NA	GO:0003824//catalytic activity	GO:0008152//metabolic process	K11153//retinol dehydrogenase 12 [EC:1.1.1.300]	gi|947115291|gb|KRH63593.1|//hypothetical protein GLYMA_04G186300 [Glycine max];gi|947115290|gb|KRH63592.1|//hypothetical protein GLYMA_04G186300 [Glycine max]
100803503	1247	3.27462	5.58e-14	Up	1.8e-16	LOC100803503	NA	NA	NA	K00430//peroxidase [EC:1.11.1.7]	gi|356517328|ref|XP_003527340.1|//PREDICTED: peroxidase P7-like [Glycine max]
100785759	1245	3.93485	1.67e-06	Up	2.59e-08	LOC100785759	GO:0016020//membrane;GO:0044464//cell part	NA	NA	NA	gi|955305708|ref|XP_014619839.1|//PREDICTED: hypersensitive-induced response protein 2-like isoform X2 [Glycine max];gi|356500499|ref|XP_003519069.1|//PREDICTED: hypersensitive-induced response protein 2-like isoform X1 [Glycine max]
100101836	1668	2.19126	0.019738	Up	0.00153769	MYB14	NA	NA	NA	K09422//myb proto-oncogene protein, plant	gi|571521743|ref|XP_006598214.1|//PREDICTED: LOW QUALITY PROTEIN: myb-related protein Zm1 [Glycine max]
100807033	655	1.10031	0.0398517	Up	0.00384986	MSG	NA	NA	GO:0006950//response to stress	NA	gi|359807343|ref|NP_001240867.1|//MLP-like protein 28-like [Glycine max]
100785871	2239	1.1396	0.0253809	Up	0.0021241	LOC100785871	GO:0005634//nucleus	GO:0003677//DNA binding	GO:0006355//regulation of transcription, DNA-templated	K13126//polyadenylate-binding protein	gi|356553960|ref|XP_003545318.1|//PREDICTED: NAC domain-containing protein 30-like [Glycine max]
100803991	1475	2.35394	0.00645076	Up	0.000375863	LOC100803991	NA	GO:0016787//hydrolase activity	GO:0044238//primary metabolic process	K21026//null;K01188//beta-glucosidase [EC:3.2.1.21];K00679//phospholipid:diacylglycerol acyltransferase [EC:2.3.1.158];K01206//alpha-L-fucosidase [EC:3.2.1.51];K10960//geranylgeranyl reductase [EC:1.3.1.83]	gi|356508549|ref|XP_003523018.1|//PREDICTED: GDSL esterase/lipase At1g74460-like [Glycine max]
100813721	2617	-1.13826	1.9e-11	Down	9.27e-14	LOC100813721	NA	GO:0016787//hydrolase activity	NA	K01669//deoxyribodipyrimidine photo-lyase [EC:4.1.99.3]	gi|955342378|ref|XP_014617830.1|//PREDICTED: cryptochrome DASH, chloroplastic/mitochondrial isoform X2 [Glycine max];gi|571478929|ref|XP_006587707.1|//PREDICTED: uncharacterized protein LOC100813721 isoform X1 [Glycine max];gi|955342380|ref|XP_014617831.1|//PREDICTED: uncharacterized protein LOC100813721 isoform X3 [Glycine max]
100800246	3548	1.89921	0.0186698	Up	0.00143198	LOC100800246	GO:0015630//microtubule cytoskeleton	GO:0032559//adenyl ribonucleotide binding;GO:0003774//motor activity	GO:0007017//microtubule-based process	K10398//kinesin family member 11	gi|356572582|ref|XP_003554447.1|//PREDICTED: 125 kDa kinesin-related protein-like [Glycine max]
100810656	759	1.78496	2.11e-06	Up	3.36e-08	LOC100810656	NA	NA	NA	NA	gi|356525628|ref|XP_003531426.1|//PREDICTED: thioredoxin-like protein Clot [Glycine max]
102670020	2640	-1.68838	0.042698	Down	0.0042308	LOC102670020	NA	NA	NA	K04733//interleukin-1 receptor-associated kinase 4 [EC:2.7.11.1]	gi|571549107|ref|XP_006602905.1|//PREDICTED: probable leucine-rich repeat receptor-like protein kinase At1g35710 [Glycine max]
100808736	1631	2.61243	4.72e-11	Up	2.48e-13	LOC100808736	NA	GO:0016765//transferase activity, transferring alkyl or aryl (other than methyl) groups;GO:0048037//cofactor binding	GO:0019752//carboxylic acid metabolic process	K01761//methionine-gamma-lyase [EC:4.4.1.11]	gi|356535270|ref|XP_003536171.1|//PREDICTED: methionine gamma-lyase [Glycine max]
100795222	2156	1.19086	2.72e-07	Up	3.36e-09	LOC100795222	NA	NA	NA	K14207//solute carrier family 38 (sodium-coupled neutral amino acid transporter), member 2	gi|356526579|ref|XP_003531894.1|//PREDICTED: probable sodium-coupled neutral amino acid transporter 6 [Glycine max]
100806016	1884	1.9447	0.000697872	Up	2.66e-05	LOC100806016	NA	NA	NA	K08819//cyclin-dependent kinase 12/13 [EC:2.7.11.22 2.7.11.23];K13424//WRKY transcription factor 33	gi|356553607|ref|XP_003545146.1|//PREDICTED: probable WRKY transcription factor 71 [Glycine max]
100783915	2151	-1.00847	1.23e-05	Down	2.43e-07	LOC100783915	NA	GO:0046914//transition metal ion binding	NA	K10144//RING finger and CHY zinc finger domain-containing protein 1 [EC:2.3.2.27]	gi|356552549|ref|XP_003544629.1|//PREDICTED: E3 ubiquitin-protein ligase MIEL1 [Glycine max]
BGI_novel_G001188	2610	-1.42501	0.000318398	Down	1.06e-05	NA	NA	NA	NA	K01592//tyrosine decarboxylase [EC:4.1.1.25]	gi|734418614|gb|KHN39720.1|//hypothetical protein glysoja_048063 [Glycine soja]
100818368	927	-1.84051	1.69e-05	Down	3.55e-07	LOC100818368	NA	GO:0003676//nucleic acid binding	NA	NA	gi|356504666|ref|XP_003521116.1|//PREDICTED: transcription factor RADIALIS-like [Glycine max]
100800940	987	-1.83732	0.000384088	Down	1.32e-05	LOC100800940	GO:0009536//plastid	NA	GO:0009314//response to radiation	NA	gi|356567536|ref|XP_003551974.1|//PREDICTED: transcription factor PRE6-like [Glycine max]
100813602	2103	-1.31746	0.000390337	Down	1.34e-05	LOC100813602	GO:0031224//intrinsic component of membrane	NA	NA	K14209//solute carrier family 36 (proton-coupled amino acid transporter)	gi|571451561|ref|XP_006578773.1|//PREDICTED: amino acid permease 3-like isoform X1 [Glycine max]
100776837	2269	1.77319	0.0477345	Up	0.00490124	LOC100776837	NA	NA	NA	K13424//WRKY transcription factor 33	gi|955343005|ref|XP_003534668.2|//PREDICTED: probable WRKY transcription factor 33 [Glycine max]
BGI_novel_G003510	1993	1.55437	0.00215227	Up	0.000102119	NA	NA	NA	NA	K19525//vacuolar protein sorting-associated protein 13A/C;K13217//pre-mRNA-processing factor 39	gi|947047394|gb|KRG97023.1|//hypothetical protein GLYMA_19G247200 [Glycine max]
100790141	1071	-1.04346	5.07e-07	Down	6.7e-09	LOC100790141	NA	NA	NA	NA	gi|955332917|ref|XP_014633836.1|//PREDICTED: uncharacterized protein LOC100790141 isoform X1 [Glycine max];gi|734313428|gb|KHN01325.1|//hypothetical protein glysoja_009531 [Glycine soja];gi|359807532|ref|NP_001240893.1|//uncharacterized protein LOC100790141 [Glycine max]
100814810	1220	-1.40263	6.88e-12	Down	3.03e-14	LOC100814810	NA	GO:0003824//catalytic activity	GO:0008152//metabolic process	K05933//aminocyclopropanecarboxylate oxidase [EC:1.14.17.4]	gi|356501269|ref|XP_003519448.1|//PREDICTED: 1-aminocyclopropane-1-carboxylate oxidase [Glycine max]
100807323	2295	-1.6388	2.79e-13	Down	1.02e-15	LOC100807323	GO:0005634//nucleus	GO:0043565//sequence-specific DNA binding;GO:0003700//transcription factor activity, sequence-specific DNA binding	GO:0006355//regulation of transcription, DNA-templated	K09419//heat shock transcription factor, other eukaryote	gi|571481985|ref|XP_006588825.1|//PREDICTED: heat stress transcription factor A-3-like [Glycine max];gi|734430949|gb|KHN45684.1|//Heat stress transcription factor A-3 [Glycine soja]
100306100	888	1.95748	1.44e-05	Up	2.93e-07	LOC100306100	NA	GO:0003824//catalytic activity	NA	K14611//solute carrier family 23 (nucleobase transporter), member 1/2;K08234//glyoxylase I family protein	gi|351723359|ref|NP_001237532.1|//uncharacterized protein LOC100306100 [Glycine max]
100796467	1710	-1.72863	2.29e-05	Down	5.08e-07	LOC100796467	NA	GO:0016787//hydrolase activity	GO:0044238//primary metabolic process	NA	gi|955302815|ref|XP_014630268.1|//PREDICTED: GDSL esterase/lipase CPRD49-like [Glycine max];gi|955311019|ref|XP_014629018.1|//PREDICTED: GDSL esterase/lipase CPRD49-like isoform X2 [Glycine max];gi|955311017|ref|XP_003520489.2|//PREDICTED: GDSL esterase/lipase CPRD49-like isoform X1 [Glycine max]
102670369	1439	-1.9699	0.0479366	Down	0.00492661	LOC102670369	NA	NA	NA	K07466//replication factor A1	gi|734335905|gb|KHN08023.1|//Replication protein A 70 kDa DNA-binding subunit [Glycine soja]
548077	1616	1.38773	0.00176975	Up	8.1e-05	AOX3	GO:0031224//intrinsic component of membrane;GO:0043231//intracellular membrane-bounded organelle;GO:0016021//integral component of membrane;GO:0005743//mitochondrial inner membrane;GO:0070469//respiratory chain;GO:0019866//organelle inner membrane	GO:0043169//cation binding;GO:0046872//metal ion binding;GO:0003824//catalytic activity;GO:0009916//alternative oxidase activity	GO:0006091//generation of precursor metabolites and energy;GO:0032501//multicellular organismal process;GO:0055114//oxidation-reduction process;GO:0051234//establishment of localization	K17893//ubiquinol oxidase [EC:1.10.3.11]	gi|351728013|ref|NP_001238460.1|//alternative oxidase 3, mitochondrial [Glycine max];gi|32130598|gb|AAP68983.1|//alternative oxidase 2b [Glycine max]
100817704	1611	-1.8517	4.72e-09	Down	3.71e-11	LOC100817704	NA	NA	NA	NA	gi|955315098|ref|XP_006578037.2|//PREDICTED: uncharacterized protein LOC100817704 isoform X2 [Glycine max];gi|955315095|ref|XP_014629946.1|//PREDICTED: uncharacterized protein LOC100817704 isoform X1 [Glycine max];gi|947113041|gb|KRH61343.1|//hypothetical protein GLYMA_04G041700 [Glycine max]
100783763	1085	1.33329	0.000363438	Up	1.24e-05	LOC100783763	NA	NA	NA	NA	gi|356525533|ref|XP_003531379.1|//PREDICTED: stress enhanced protein 2, chloroplastic-like [Glycine max]
100777663	1260	7.18472	2.47e-36	Up	8.34e-40	LOC100777663	NA	NA	NA	K01183//chitinase [EC:3.2.1.14]	gi|356556606|ref|XP_003546615.1|//PREDICTED: chitotriosidase-1-like [Glycine max]
100801860	939	-1.30023	1.59e-15	Down	4.11e-18	LOC100801860	NA	NA	NA	K13356//alcohol-forming fatty acyl-CoA reductase [EC:1.2.1.84]	gi|574584600|ref|NP_001276173.1|//rhodanese-like domain-containing protein 9, chloroplastic-like [Glycine max]
100795317	1174	1.48961	1.46e-05	Up	2.96e-07	LOC100795317	NA	NA	NA	NA	gi|359806288|ref|NP_001241219.1|//uncharacterized protein LOC100795317 [Glycine max]
100818482	1491	1.91619	0.000172971	Up	5.29e-06	LOC100818482	NA	GO:0016491//oxidoreductase activity	NA	K05278//flavonol synthase [EC:1.14.11.23]	gi|356524814|ref|XP_003531023.1|//PREDICTED: probable 2-oxoglutarate/Fe(II)-dependent dioxygenase [Glycine max]
100794183	2817	1.20328	0.033101	Up	0.00301187	LOC100794183	GO:0016021//integral component of membrane;GO:0005886//plasma membrane	GO:0004674//protein serine/threonine kinase activity;GO:0005524//ATP binding	GO:0006468//protein phosphorylation	K04730//interleukin-1 receptor-associated kinase 1 [EC:2.7.11.1]	gi|571529893|ref|XP_006599640.1|//PREDICTED: receptor-like serine/threonine-protein kinase At4g25390 [Glycine max]
100779318	1085	2.16681	0.0346644	Up	0.00320925	LOC100779318	NA	NA	NA	K09286//EREBP-like factor	gi|356565301|ref|XP_003550880.1|//PREDICTED: dehydration-responsive element-binding protein 1E-like [Glycine max]
100811187	3355	2.15982	2.69e-05	Up	6.13e-07	LOC100811187	NA	GO:0030246//carbohydrate binding;GO:0015925//galactosidase activity;GO:0043167//ion binding	GO:0044238//primary metabolic process	K12309//beta-galactosidase [EC:3.2.1.23]	gi|356556730|ref|XP_003546676.1|//PREDICTED: beta-galactosidase 1 [Glycine max]
100799175	865	-1.70037	0.000626654	Down	2.35e-05	LOC100799175	GO:0005634//nucleus;GO:0005667//transcription factor complex	GO:0001228//transcriptional activator activity, RNA polymerase II transcription regulatory region sequence-specific binding;GO:0003682//chromatin binding;GO:0000977//RNA polymerase II regulatory region sequence-specific DNA binding;GO:0008270//zinc ion binding;GO:0001085//RNA polymerase II transcription factor binding	GO:0030154//cell differentiation;GO:0045944//positive regulation of transcription from RNA polymerase II promoter	K17895//GATA-binding protein 3	gi|920696035|gb|KOM39260.1|//hypothetical protein LR48_Vigan03g264200 [Vigna angularis];gi|571446895|ref|XP_006577217.1|//PREDICTED: GATA transcription factor 16-like [Glycine max]
102669614	770	-1.63083	1.04e-11	Down	4.79e-14	LOC102669614	GO:0009535//chloroplast thylakoid membrane;GO:0009523//photosystem II;GO:0016021//integral component of membrane;GO:0009522//photosystem I	GO:0046872//metal ion binding;GO:0016168//chlorophyll binding	GO:0009765//photosynthesis, light harvesting;GO:0018298//protein-chromophore linkage	K09527//DnaJ homolog subfamily C member 7;K08912//light-harvesting complex II chlorophyll a/b binding protein 1	gi|955375124|ref|XP_014624228.1|//PREDICTED: inactive TPR repeat-containing thioredoxin TTL3-like [Glycine max];gi|920715433|gb|KOM55521.1|//hypothetical protein LR48_Vigan10g141300 [Vigna angularis];gi|224381552|gb|ACN41907.1|//chlorophyll A/B binding protein [Gardenia jasminoides];gi|743903481|ref|XP_011045093.1|//PREDICTED: chlorophyll a-b binding protein of LHCII type 1-like [Populus euphrati…
BGI_novel_G002120	913	1.94696	0.0100403	Up	0.000652269	NA	NA	GO:0003677//DNA binding	NA	K09422//myb proto-oncogene protein, plant	gi|255630472|gb|ACU15594.1|//unknown [Glycine max]
100779795	1675	1.771	0.015574	Up	0.00113937	LOC100779795	NA	NA	NA	K10278//null	gi|571464214|ref|XP_003529565.2|//PREDICTED: FBD-associated F-box protein At1g66320-like [Glycine max]
100809753	3065	2.23693	0.0413214	Up	0.00405158	LOC100809753	NA	NA	NA	K04733//interleukin-1 receptor-associated kinase 4 [EC:2.7.11.1];K18999//RNA polymerase II C-terminal domain phosphatase-like 3/4 [EC:3.1.3.16]	gi|356557368|ref|XP_003546988.1|//PREDICTED: protein QUIRKY-like [Glycine max]
102662805	1062	1.00765	0.000354061	Up	1.2e-05	LOC102662805	NA	NA	NA	NA	gi|571461220|ref|XP_006581931.1|//PREDICTED: uncharacterized protein LOC102662805 [Glycine max]
100776607	993	1.94484	0.00129248	Up	5.57e-05	LOC100776607	GO:0031224//intrinsic component of membrane	NA	GO:0071702//organic substance transport	K15382//solute carrier family 50 (sugar transporter)	gi|359807170|ref|NP_001241100.1|//uncharacterized protein LOC100776607 [Glycine max]
100170650	1113	-2.17807	0.00384702	Down	0.000203016	SABATH2	NA	GO:0016741//transferase activity, transferring one-carbon groups	GO:0006730//one-carbon metabolic process	K08241//jasmonate O-methyltransferase [EC:2.1.1.141]	gi|351726307|ref|NP_001237122.1|//salicylic acid methyl transferase-like protein [Glycine max]
547482	972	3.10345	0.000220064	Up	7e-06	B13-1-9	NA	NA	NA	NA	gi|351726220|ref|NP_001237119.1|//syringolide-induced protein B13-1-9 [Glycine max]
547620	1366	1.37753	4.26e-06	Up	7.39e-08	GS1alpha	GO:0044424//intracellular part	GO:0016211//ammonia ligase activity;GO:0032559//adenyl ribonucleotide binding	GO:0006541//glutamine metabolic process;GO:0071941//nitrogen cycle metabolic process	K01915//glutamine synthetase [EC:6.3.1.2]	gi|358248136|ref|NP_001239821.1|//cytosolic glutamine synthetase alpha [Glycine max]
732607	4847	2.3665	8.4e-05	Up	2.28e-06	PDR12	GO:0044464//cell part	GO:0032559//adenyl ribonucleotide binding;GO:0017111//nucleoside-triphosphatase activity	GO:0009207//purine ribonucleoside triphosphate catabolic process	K05681//ATP-binding cassette, subfamily G (WHITE), member 2	gi|351720701|ref|NP_001237697.1|//PDR-like ABC-transporter [Glycine max];gi|571443643|ref|XP_006576269.1|//PREDICTED: PDR-like ABC-transporter isoform X1 [Glycine max]
100811721	601	2.53867	1.01e-06	Up	1.45e-08	LOC100811721	NA	NA	NA	NA	gi|571521665|ref|XP_003546789.2|//PREDICTED: cysteine-rich and transmembrane domain-containing protein A-like isoform X1 [Glycine max];gi|571521669|ref|XP_006598199.1|//PREDICTED: cysteine-rich and transmembrane domain-containing protein A-like isoform X2 [Glycine max];gi|734390535|gb|KHN26823.1|//hypothetical protein glysoja_011415 [Glycine soja];gi|571471834|ref|XP_006585423.1|//PREDICTED: cyst…
100796675	2372	-2.14657	0.0060339	Down	0.000347649	LOC100796675	NA	NA	NA	K04733//interleukin-1 receptor-associated kinase 4 [EC:2.7.11.1]	gi|571547913|ref|XP_006602721.1|//PREDICTED: probable inactive receptor kinase At5g58300 [Glycine max]
100800723	837	1.10482	0.00204675	Up	9.59e-05	LOC100800723	GO:0005737//cytoplasm	GO:0046872//metal ion binding;GO:0004198//calcium-dependent cysteine-type endopeptidase activity;GO:0005509//calcium ion binding	GO:0006508//proteolysis	K13448//calcium-binding protein CML	gi|955309697|ref|XP_014627781.1|//PREDICTED: probable calcium-binding protein CML50 [Glycine max]
100784831	3197	1.25357	0.00741613	Up	0.00044602	LOC100784831	GO:0016021//integral component of membrane	GO:0005524//ATP binding;GO:0004672//protein kinase activity	GO:0006468//protein phosphorylation	K04733//interleukin-1 receptor-associated kinase 4 [EC:2.7.11.1];K17422//large subunit ribosomal protein L41;K08286//protein-serine/threonine kinase [EC:2.7.11.-]	gi|571526189|ref|XP_006599065.1|//PREDICTED: probable LRR receptor-like serine/threonine-protein kinase At4g08850 isoform X1 [Glycine max];gi|356560534|ref|XP_003548546.1|//PREDICTED: probable LRR receptor-like serine/threonine-protein kinase At4g08850 isoform X2 [Glycine max]
BGI_novel_G003419	1432	4.33679	2.21e-07	Up	2.66e-09	NA	NA	NA	NA	K17744//L-galactose dehydrogenase [EC:1.1.1.316];K05275//pyridoxine 4-dehydrogenase [EC:1.1.1.65]	gi|734363297|gb|KHN16446.1|//Putative aldo-keto reductase 1 [Glycine soja]
100792798	1826	1.21191	0.015222	Up	0.00110681	LOC100792798	NA	GO:0016620//oxidoreductase activity, acting on the aldehyde or oxo group of donors, NAD or NADP as acceptor	GO:0008152//metabolic process	K12355//coniferyl-aldehyde dehydrogenase [EC:1.2.1.68]	gi|356531253|ref|XP_003534192.1|//PREDICTED: aldehyde dehydrogenase family 2 member C4-like [Glycine max]
100811449	1364	2.46645	1.31e-09	Up	9.19e-12	LOC100811449	NA	NA	NA	K14299//nucleoporin SEH1	gi|947114022|gb|KRH62324.1|//hypothetical protein GLYMA_04G100400 [Glycine max]
100814311	2136	1.70067	0.00013351	Up	3.93e-06	LOC100814311	NA	NA	NA	NA	gi|356570833|ref|XP_003553588.1|//PREDICTED: uncharacterized protein LOC100814311 [Glycine max]
100818133	2898	1.51073	0.000134246	Up	3.96e-06	LOC100818133	NA	NA	NA	K01074//palmitoyl-protein thioesterase [EC:3.1.2.22];K19090//CRISPR-associated protein Cas5t;K19589//release factor glutamine methyltransferase [EC:2.1.1.297];K17710//pentatricopeptide repeat domain-containing protein 1	gi|356559204|ref|XP_003547890.1|//PREDICTED: pentatricopeptide repeat-containing protein At3g29230-like [Glycine max]
100526916	573	3.48319	4.85e-07	Up	6.33e-09	LOC100526916	NA	NA	GO:0006952//defense response	NA	gi|351721773|ref|NP_001235941.1|//uncharacterized protein LOC100526916 precursor [Glycine max]
100783108	1412	-1.27278	0.0110754	Down	0.00073173	LOC100783108	NA	NA	NA	K18453//ADP-ribose/FAD diphosphatase [EC:3.6.1.13 3.6.1.18]	gi|955312100|ref|XP_014629264.1|//PREDICTED: nudix hydrolase 23, chloroplastic-like isoform X2 [Glycine max];gi|571445628|ref|XP_006576858.1|//PREDICTED: nudix hydrolase 23, chloroplastic-like isoform X3 [Glycine max];gi|571445626|ref|XP_006576857.1|//PREDICTED: nudix hydrolase 23, chloroplastic-like isoform X1 [Glycine max];gi|571445637|ref|XP_006576862.1|//PREDICTED: nudix hydrolase 23, chlorop…
100798553	3098	-1.02358	0.00107161	Down	4.43e-05	LOC100798553	NA	NA	NA	K16302//metal transporter CNNM;K15449//tRNA wybutosine-synthesizing protein 1 [EC:4.1.3.44]	gi|356518587|ref|XP_003527960.1|//PREDICTED: probable methyltransferase PMT24 [Glycine max]
100809053	1172	3.69975	3.13e-07	Up	3.94e-09	LOC100809053	NA	GO:0004713//protein tyrosine kinase activity;GO:0003824//catalytic activity	NA	K08726//soluble epoxide hydrolase / lipid-phosphate phosphatase [EC:3.3.2.10 3.1.3.76];K10144//RING finger and CHY zinc finger domain-containing protein 1 [EC:2.3.2.27]	gi|571524117|ref|XP_006598756.1|//PREDICTED: uncharacterized protein LOC100809053 isoform X1 [Glycine max];gi|358248418|ref|NP_001240134.1|//uncharacterized protein LOC100809053 [Glycine max]
100788674	3928	2.40779	0.00290074	Up	0.000144771	LOC100788674	GO:0043232//intracellular non-membrane-bounded organelle	GO:0032559//adenyl ribonucleotide binding	GO:0006996//organelle organization	K06674//structural maintenance of chromosome 2	gi|356548919|ref|XP_003542846.1|//PREDICTED: structural maintenance of chromosomes protein 2-1-like [Glycine max]
100798801	2829	-1.13362	2.38e-06	Down	3.85e-08	LOC100798801	GO:0044464//cell part;GO:0016021//integral component of membrane;GO:0005886//plasma membrane	GO:0005524//ATP binding;GO:0032559//adenyl ribonucleotide binding;GO:0017111//nucleoside-triphosphatase activity;GO:0042626//ATPase activity, coupled to transmembrane movement of substances	GO:0055085//transmembrane transport;GO:0009207//purine ribonucleoside triphosphate catabolic process	K05681//ATP-binding cassette, subfamily G (WHITE), member 2	gi|571440815|ref|XP_006575266.1|//PREDICTED: ABC transporter G family member 22 isoform X1 [Glycine max];gi|502122191|ref|XP_004497624.1|//PREDICTED: ABC transporter G family member 22-like [Cicer arietinum]
100796783	1047	-1.53458	0.000377942	Down	1.29e-05	LOC100796783	NA	NA	NA	NA	gi|571505628|ref|XP_006595571.1|//PREDICTED: uncharacterized protein LOC100796783 isoform X4 [Glycine max];gi|571505637|ref|XP_006595574.1|//PREDICTED: uncharacterized protein LOC100796783 isoform X6 [Glycine max];gi|955361837|ref|XP_014621977.1|//PREDICTED: uncharacterized protein LOC100796783 isoform X2 [Glycine max];gi|955361839|ref|XP_014621978.1|//PREDICTED: uncharacterized protein LOC100796…
100807189	2652	3.07242	4.22e-06	Up	7.3e-08	LOC100807189	NA	NA	NA	NA	gi|356509998|ref|XP_003523728.1|//PREDICTED: formin-like protein 8 [Glycine max]
100785480	3816	-1.98734	0.00395453	Down	0.000210596	LOC100785480	NA	NA	NA	K00454//lipoxygenase [EC:1.13.11.12]	gi|356546648|ref|XP_003541736.1|//PREDICTED: lipoxygenase 3, chloroplastic-like isoform X2 [Glycine max];gi|571500136|ref|XP_006594592.1|//PREDICTED: lipoxygenase 3, chloroplastic-like isoform X1 [Glycine max]
100787492	2715	-1.26273	0.016098	Down	0.00119245	LOC100787492	NA	NA	NA	K12158//ubiquitin-like protein Nedd8;K14544//U3 small nucleolar RNA-associated protein 22	gi|356495721|ref|XP_003516722.1|//PREDICTED: phosphatidylinositol 4-kinase gamma 2-like [Glycine max]
100783726	1941	5.23516	6.92e-17	Up	1.4e-19	LOC100783726	NA	NA	NA	K00128//aldehyde dehydrogenase (NAD+) [EC:1.2.1.3]	gi|356515906|ref|XP_003526638.1|//PREDICTED: aldehyde dehydrogenase family 3 member H1-like [Glycine max]
100785584	1365	-1.341	0.0446718	Down	0.00450014	LOC100785584	NA	GO:0003824//catalytic activity	NA	K14493//gibberellin receptor GID1 [EC:3.-.-.-];K13258//2-hydroxyisoflavanone dehydratase [EC:4.2.1.105];K20506//tuliposide A-converting enzyme [EC:4.2.99.22]	gi|955347585|ref|XP_014618909.1|//PREDICTED: LOW QUALITY PROTEIN: probable carboxylesterase 6 [Glycine max]
100816962	1374	3.11589	0.000139307	Up	4.14e-06	LOC100816962	GO:0005737//cytoplasm	GO:0004364//glutathione transferase activity	GO:0006749//glutathione metabolic process;GO:0010731//protein glutathionylation	K00799//glutathione S-transferase [EC:2.5.1.18]	gi|363807495|ref|NP_001242140.1|//protein IN2-1 homolog B-like [Glycine max];gi|748302949|gb|AJE59633.1|//lambda class glutathione S-transferase [Glycine max]
100795758	2076	-1.82276	0.0283413	Down	0.00245721	LOC100795758	NA	GO:0004175//endopeptidase activity	GO:0019538//protein metabolic process	NA	gi|571516144|ref|XP_003547635.2|//PREDICTED: metacaspase-3-like isoform X1 [Glycine max];gi|955366128|ref|XP_014622919.1|//PREDICTED: metacaspase-3-like isoform X3 [Glycine max];gi|955366126|ref|XP_014622918.1|//PREDICTED: metacaspase-1-like isoform X2 [Glycine max]
100807066	2510	1.07392	0.0338542	Up	0.0031114	LOC100807066	NA	NA	NA	K00276//primary-amine oxidase [EC:1.4.3.21]	gi|356517858|ref|XP_003527603.1|//PREDICTED: uncharacterized protein LOC100807066 [Glycine max]
BGI_novel_G002678	3107	1.14314	0.0449431	Up	0.00453341	NA	NA	NA	NA	K14494//DELLA protein	gi|734405570|gb|KHN33372.1|//Scarecrow-like protein 33 [Glycine soja]
100810143	1342	2.07161	0.00361373	Up	0.000188093	LOC100810143	NA	GO:0003677//DNA binding	NA	K09422//myb proto-oncogene protein, plant	gi|356527939|ref|XP_003532563.1|//PREDICTED: transcription factor MYB3-like [Glycine max]
100500411	441	3.72044	3.13e-05	Up	7.28e-07	LOC100500411	NA	NA	GO:0050896//response to stimulus	NA	gi|351726544|ref|NP_001237642.1|//uncharacterized protein LOC100500411 [Glycine max]
BGI_novel_G003433	896	2.22878	0.0423768	Up	0.00418709	NA	NA	GO:0003852//2-isopropylmalate synthase activity	GO:0009098//leucine biosynthetic process	K01649//2-isopropylmalate synthase [EC:2.3.3.13]	gi|947045320|gb|KRG94949.1|//hypothetical protein GLYMA_19G120500 [Glycine max]
100799731	1839	4.55067	3.75e-08	Up	3.6e-10	LOC100799731	NA	NA	NA	K01188//beta-glucosidase [EC:3.2.1.21]	gi|356541836|ref|XP_003539378.1|//PREDICTED: cyanogenic beta-glucosidase-like [Glycine max]
100500599	857	5.02789	3.47e-11	Up	1.78e-13	LOC100500599	NA	NA	NA	NA	gi|356527268|ref|XP_003532234.1|//PREDICTED: kunitz-type trypsin inhibitor KTI1-like [Glycine max]
100306157	944	1.60785	4.81e-10	Up	3.07e-12	LOC100306157	GO:0009524//phragmoplast;GO:0033597//mitotic checkpoint complex;GO:0000776//kinetochore;GO:1990298//bub1-bub3 complex	GO:0008135//translation factor activity, RNA binding;GO:0043130//ubiquitin binding;GO:0043021//ribonucleoprotein complex binding	GO:0018205//peptidyl-lysine modification;GO:0006449//regulation of translational termination;GO:0006448//regulation of translational elongation;GO:0007094//mitotic spindle assembly checkpoint	K02180//cell cycle arrest protein BUB3;K03263//translation initiation factor 5A	gi|947127102|gb|KRH74956.1|//hypothetical protein GLYMA_01G054100 [Glycine max];gi|955305202|ref|XP_014618303.1|//PREDICTED: uncharacterized LOC100306157 isoform X1 [Glycine max]
100776840	901	2.24192	0.0265144	Up	0.00224643	LOC100776840	NA	NA	NA	NA	gi|947125345|gb|KRH73551.1|//hypothetical protein GLYMA_02G280100 [Glycine max]
100798431	1522	-1.62801	0.00526815	Down	0.000295531	LOC100798431	NA	NA	NA	NA	gi|571538878|ref|XP_003549337.2|//PREDICTED: protein BIG GRAIN 1-like B [Glycine max]
100806797	3181	1.66737	0.00115366	Up	4.84e-05	LOC100806797	GO:0031224//intrinsic component of membrane;GO:0043231//intracellular membrane-bounded organelle;GO:0005887//integral component of plasma membrane	GO:0046873//metal ion transmembrane transporter activity;GO:0046872//metal ion binding;GO:0005524//ATP binding;GO:0032559//adenyl ribonucleotide binding;GO:0019829//cation-transporting ATPase activity;GO:0005388//calcium-transporting ATPase activity	GO:0070588//calcium ion transmembrane transport;GO:0009206//purine ribonucleoside triphosphate biosynthetic process;GO:0006816//calcium ion transport	K01537//Ca2+-transporting ATPase [EC:3.6.3.8]	gi|955314046|ref|XP_003521262.2|//PREDICTED: calcium-transporting ATPase 12, plasma membrane-type-like, partial [Glycine max]
100817570	2425	1.4852	0.00596867	Up	0.000342417	LOC100817570	NA	NA	NA	NA	gi|356518044|ref|XP_003527694.1|//PREDICTED: eukaryotic translation initiation factor 5B-like [Glycine max]
100789291	1482	1.27006	0.000104043	Up	2.94e-06	LOC100789291	GO:0034357//photosynthetic membrane	GO:0000166//nucleotide binding;GO:0050662//coenzyme binding;GO:0008937//ferredoxin-NAD(P) reductase activity	GO:0008152//metabolic process	K02641//ferredoxin--NADP+ reductase [EC:1.18.1.2]	gi|358248309|ref|NP_001239859.1|//uncharacterized protein LOC100789291 [Glycine max];gi|571475547|ref|XP_006586681.1|//PREDICTED: uncharacterized protein LOC100789291 isoform X1 [Glycine max]
100810512	2352	-1.43559	0.0204836	Down	0.00161602	LOC100810512	GO:0016021//integral component of membrane	NA	NA	K15502//serine/threonine-protein phosphatase 6 regulatory ankyrin repeat subunit A	gi|955340253|ref|XP_014617421.1|//PREDICTED: uncharacterized protein LOC100810512 isoform X2 [Glycine max];gi|571476467|ref|XP_003534877.2|//PREDICTED: uncharacterized protein LOC100810512 isoform X1 [Glycine max];gi|947088576|gb|KRH37241.1|//hypothetical protein GLYMA_09G054000 [Glycine max]
BGI_novel_G000916	2755	-4.16352	6.79e-07	Down	9.31e-09	NA	NA	GO:0016428//tRNA (cytosine-5-)-methyltransferase activity;GO:0003723//RNA binding	GO:0030488//tRNA methylation	K15334//multisite-specific tRNA:(cytosine-C5)-methyltransferase [EC:2.1.1.202]	gi|947110974|gb|KRH59300.1|//hypothetical protein GLYMA_05G1762001, partial [Glycine max]
100813145	1377	2.19859	3.01e-09	Up	2.25e-11	LOC100813145	NA	NA	NA	K06892//feruloyl-CoA ortho-hydroxylase [EC:1.14.11.-];K13229//2,4-dihydroxy-1,4-benzoxazin-3-one-glucoside dioxygenase [EC:1.14.20.2]	gi|356521137|ref|XP_003529214.1|//PREDICTED: 1-aminocyclopropane-1-carboxylate oxidase homolog 4 [Glycine max]
100816905	3215	3.03882	5.83e-07	Up	7.87e-09	LOC100816905	NA	NA	NA	K01535//H+-transporting ATPase [EC:3.6.3.6]	gi|356562207|ref|XP_003549363.1|//PREDICTED: plasma membrane ATPase 4 [Glycine max]
100791371	1158	-1.19429	0.00285343	Down	0.000142056	LOC100791371	GO:0043231//intracellular membrane-bounded organelle	GO:0046983//protein dimerization activity	NA	NA	gi|356526903|ref|XP_003532055.1|//PREDICTED: transcription factor PRE6 [Glycine max]
100807446	1957	2.0722	0.0380071	Up	0.00361396	LOC100807446	NA	GO:0005506//iron ion binding;GO:0016491//oxidoreductase activity	GO:0008152//metabolic process	K09843//(+)-abscisic acid 8'-hydroxylase [EC:1.14.13.93]	gi|955374281|ref|XP_003547871.2|//PREDICTED: abscisic acid 8'-hydroxylase 1-like [Glycine max]
100800911	1018	2.3239	0.00583691	Up	0.000332923	LOC100800911	NA	NA	NA	K00588//caffeoyl-CoA O-methyltransferase [EC:2.1.1.104]	gi|356498192|ref|XP_003517937.1|//PREDICTED: probable caffeoyl-CoA O-methyltransferase At4g26220 [Glycine max]
100803095	1561	-1.02735	0.0477068	Down	0.00489725	LOC100803095	GO:0043231//intracellular membrane-bounded organelle	GO:0003677//DNA binding;GO:0001071//nucleic acid binding transcription factor activity	GO:0006351//transcription, DNA-templated	K16670//homeobox protein Meis2;K15613//homeobox protein Meis1	gi|358249166|ref|NP_001239748.1|//uncharacterized protein LOC100803095 [Glycine max]
100301893	1287	1.03545	0.00872134	Up	0.000546621	LOC100301893	NA	NA	NA	K06699//proteasome activator subunit 4;K12472//epidermal growth factor receptor substrate 15	gi|255642419|gb|ACU21473.1|//unknown [Glycine max];gi|955322837|ref|XP_014631602.1|//PREDICTED: BURP domain protein isoform X1 [Glycine max];gi|351722000|ref|NP_001235949.1|//BURP domain protein precursor [Glycine max]
100813442	966	2.61738	0.0111469	Up	0.000737862	LOC100813442	NA	GO:0046914//transition metal ion binding	NA	NA	gi|356575188|ref|XP_003555724.1|//PREDICTED: uncharacterized protein LOC100813442 [Glycine max]
100817910	1733	1.10408	0.000127556	Up	3.73e-06	LOC100817910	NA	NA	NA	K20285//Rab9 effector protein with kelch motifs	gi|356550563|ref|XP_003543655.1|//PREDICTED: F-box/kelch-repeat protein At1g80440-like [Glycine max]
100801378	2234	1.88311	0.00137827	Up	6.01e-05	LOC100801378	NA	NA	NA	K14487//auxin responsive GH3 gene family	gi|356514929|ref|XP_003526154.1|//PREDICTED: indole-3-acetic acid-amido synthetase GH3.6-like [Glycine max]
100305867	810	2.88429	1.61e-05	Up	3.35e-07	LOC100305867	NA	GO:0003824//catalytic activity	GO:0006950//response to stress	NA	gi|351726932|ref|NP_001237911.1|//uncharacterized protein LOC100305867 [Glycine max]
100792339	2991	2.30514	2.99e-05	Up	6.91e-07	LOC100792339	NA	NA	NA	K14515//EIN3-binding F-box protein	gi|356508335|ref|XP_003522913.1|//PREDICTED: EIN3-binding F-box protein 1-like [Glycine max]
100815244	1516	1.51722	2.54e-09	Up	1.89e-11	LOC100815244	NA	GO:0016765//transferase activity, transferring alkyl or aryl (other than methyl) groups;GO:0004766//spermidine synthase activity	GO:0006596//polyamine biosynthetic process	K00797//spermidine synthase [EC:2.5.1.16]	gi|356516027|ref|XP_003526698.1|//PREDICTED: spermine synthase-like [Glycine max]
BGI_novel_G002453	2084	-2.56266	0.0138181	Down	0.00097595	NA	NA	GO:0003723//RNA binding	NA	K18666//activating signal cointegrator complex subunit 1	gi|947074528|gb|KRH23419.1|//hypothetical protein GLYMA_13G355900 [Glycine max]
102661404	1156	2.13701	0.0483136	Up	0.00498865	LOC102661404	GO:0030312//external encapsulating structure;GO:0005576//extracellular region	GO:0016758//transferase activity, transferring hexosyl groups;GO:0016798//hydrolase activity, acting on glycosyl bonds	GO:0044042//glucan metabolic process	K08235//xyloglucan:xyloglucosyl transferase [EC:2.4.1.207]	gi|574584757|ref|NP_001276139.1|//uncharacterized protein LOC102661404 precursor [Glycine max]
100789389	3843	-1.83889	0.0012324	Down	5.26e-05	LOC100789389	GO:0016020//membrane;GO:0044464//cell part	GO:0004620//phospholipase activity;GO:0004630//phospholipase D activity;GO:0046872//metal ion binding;GO:0005509//calcium ion binding;GO:0070290//N-acylphosphatidylethanolamine-specific phospholipase D activity	GO:0006650//glycerophospholipid metabolic process;GO:0016042//lipid catabolic process;GO:0046470//phosphatidylcholine metabolic process	K01115//phospholipase D1/2 [EC:3.1.4.4]	gi|571458523|ref|XP_006581145.1|//PREDICTED: phospholipase D delta-like [Glycine max];gi|356509028|ref|XP_003523254.1|//PREDICTED: phospholipase D delta-like [Glycine max]
100800034	4262	1.86772	3.3e-06	Up	5.55e-08	LOC100800034	NA	NA	NA	K05658//ATP-binding cassette, subfamily B (MDR/TAP), member 1 [EC:3.6.3.44]	gi|356499544|ref|XP_003518599.1|//PREDICTED: ABC transporter B family member 4-like [Glycine max]
100809359	2680	2.37605	0.000832542	Up	3.28e-05	LOC100809359	GO:0031224//intrinsic component of membrane	GO:0032559//adenyl ribonucleotide binding;GO:0016301//kinase activity	GO:0006464//cellular protein modification process	K04733//interleukin-1 receptor-associated kinase 4 [EC:2.7.11.1]	gi|356516005|ref|XP_003526687.1|//PREDICTED: probable inactive receptor kinase At4g23740 [Glycine max]
100527355	759	1.1402	0.00760495	Up	0.000462076	LOC100527355	NA	GO:0016859//cis-trans isomerase activity	GO:0044267//cellular protein metabolic process	K01802//peptidylprolyl isomerase [EC:5.2.1.8]	gi|351727196|ref|NP_001238688.1|//uncharacterized protein LOC100527355 [Glycine max]
100781044	2322	1.36968	0.0139403	Up	0.00098962	LOC100781044	NA	GO:0046872//metal ion binding	NA	K10638//E3 ubiquitin-protein ligase UHRF1 [EC:2.3.2.27]	gi|356553528|ref|XP_003545107.1|//PREDICTED: E3 ubiquitin-protein ligase ORTHRUS 2-like [Glycine max]
100781319	2672	3.55455	1.07e-05	Up	2.09e-07	LOC100781319	NA	NA	NA	K05681//ATP-binding cassette, subfamily G (WHITE), member 2	gi|356570720|ref|XP_003553533.1|//PREDICTED: ABC transporter G family member 20-like [Glycine max]
100797443	1039	-1.06022	6.74e-09	Down	5.52e-11	LOC100797443	NA	NA	NA	NA	gi|574584585|ref|NP_001276124.1|//rhodanese-like domain-containing protein 14, chloroplastic-like [Glycine max]
100783575	659	3.37096	0.000243673	Up	7.83e-06	LOC100783575	NA	NA	NA	K13448//calcium-binding protein CML	gi|571526039|ref|XP_006599038.1|//PREDICTED: putative calcium-binding protein CML23 [Glycine max]
100809223	1333	-1.46638	0.000128967	Down	3.78e-06	LOC100809223	GO:0043231//intracellular membrane-bounded organelle	NA	NA	K01681//aconitate hydratase [EC:4.2.1.3];K13422//transcription factor MYC2	gi|734379254|gb|KHN22418.1|//Transcription factor bHLH25 [Glycine soja];gi|356558556|ref|XP_003547571.1|//PREDICTED: transcription factor bHLH18-like [Glycine max]
100787228	1666	5.44485	2.29e-15	Up	6.16e-18	LOC100787228	NA	GO:0016746//transferase activity, transferring acyl groups	NA	K19747//BAHD acyltransferase [EC:2.3.1.-]	gi|83853815|gb|ABC47848.1|//N-hydroxycinnamoyl/benzoyltransferase 6 [Glycine max]
102659538	3096	-1.54948	7.35e-06	Down	1.36e-07	LOC102659538	GO:0005634//nucleus;GO:0005737//cytoplasm	NA	NA	K08332//vacuolar protein 8	gi|955352737|ref|XP_014619962.1|//PREDICTED: U-box domain-containing protein 44-like isoform X4 [Glycine max];gi|571491983|ref|XP_006592096.1|//PREDICTED: U-box domain-containing protein 44-like isoform X1 [Glycine max];gi|955352735|ref|XP_014619961.1|//PREDICTED: U-box domain-containing protein 44-like isoform X3 [Glycine max];gi|955352733|ref|XP_014619960.1|//PREDICTED: U-box domain-containing …
100779474	2979	2.61883	0.00315873	Up	0.000160376	LOC100779474	NA	NA	NA	K04733//interleukin-1 receptor-associated kinase 4 [EC:2.7.11.1]	gi|955336438|ref|XP_006586418.2|//PREDICTED: probable LRR receptor-like serine/threonine-protein kinase At1g05700 [Glycine max]
100785599	773	2.85524	4.95e-07	Up	6.49e-09	LOC100785599	GO:0016021//integral component of membrane	NA	NA	NA	gi|947118203|gb|KRH66452.1|//hypothetical protein GLYMA_03G107900 [Glycine max]
100811341	741	2.57951	0.0127504	Up	0.000884562	LOC100811341	NA	NA	NA	NA	NA
100777170	2914	2.05807	3.18e-05	Up	7.45e-07	LOC100777170	GO:0016021//integral component of membrane	GO:0005247//voltage-gated chloride channel activity	GO:0006821//chloride transport;GO:1903959//regulation of anion transmembrane transport	K05016//chloride channel 7	gi|593704169|ref|XP_007152471.1|//hypothetical protein PHAVU_004G133400g [Phaseolus vulgaris];gi|571477877|ref|XP_006587397.1|//PREDICTED: chloride channel protein CLC-c-like isoform X2 [Glycine max];gi|571477875|ref|XP_003533268.2|//PREDICTED: chloride channel protein CLC-c-like isoform X1 [Glycine max];gi|734310089|gb|KHM99790.1|//Chloride channel protein CLC-c [Glycine soja]
100817846	1255	1.39595	0.000130341	Up	3.83e-06	LOC100817846	NA	NA	NA	NA	gi|356538522|ref|XP_003537752.1|//PREDICTED: uncharacterized protein LOC100817846 [Glycine max]
100780631	1120	2.08945	0.0348678	Up	0.00323376	LOC100780631	NA	NA	NA	NA	gi|356573966|ref|XP_003555125.1|//PREDICTED: uncharacterized protein LOC100780631 [Glycine max]
100778890	2761	1.25462	0.000274157	Up	8.95e-06	LOC100778890	NA	GO:0016614//oxidoreductase activity, acting on CH-OH group of donors;GO:0048037//cofactor binding	GO:0044238//primary metabolic process	NA	gi|955324965|ref|XP_014632042.1|//PREDICTED: HIPL1 protein-like isoform X1 [Glycine max];gi|356516736|ref|XP_003527049.1|//PREDICTED: HIPL1 protein-like isoform X2 [Glycine max]
100782019	2252	2.62822	0.000280888	Up	9.21e-06	LOC100782019	NA	NA	NA	K00128//aldehyde dehydrogenase (NAD+) [EC:1.2.1.3]	gi|356501653|ref|XP_003519638.1|//PREDICTED: aldehyde dehydrogenase family 2 member B7, mitochondrial [Glycine max]
BGI_novel_G002473	2244	-1.5912	0.028491	Down	0.00247628	NA	GO:0042765//GPI-anchor transamidase complex	GO:0003923//GPI-anchor transamidase activity	GO:0016255//attachment of GPI anchor to protein	K05292//phosphatidylinositol glycan, class T	gi|947072894|gb|KRH21785.1|//hypothetical protein GLYMA_13G258900 [Glycine max]
100790757	1405	-1.84744	2.34e-05	Down	5.2e-07	LOC100790757	NA	NA	NA	K04125//gibberellin 2-oxidase [EC:1.14.11.13]	gi|356542211|ref|XP_003539563.1|//PREDICTED: gibberellin 2-beta-dioxygenase 8-like [Glycine max]
102670348	861	2.29903	0.0340809	Up	0.00313634	LOC102670348	NA	NA	NA	NA	gi|571500911|ref|XP_006594722.1|//PREDICTED: uncharacterized protein LOC102670348 [Glycine max]
100787053	1016	-1.15818	3.19e-05	Down	7.48e-07	LOC100787053	NA	GO:0016879//ligase activity, forming carbon-nitrogen bonds;GO:0032559//adenyl ribonucleotide binding	GO:0006464//cellular protein modification process	K06689//ubiquitin-conjugating enzyme E2 D [EC:2.3.2.23]	gi|356544896|ref|XP_003540883.1|//PREDICTED: ubiquitin-conjugating enzyme E2 28 [Glycine max]
100793054	2945	2.75104	0.00658099	Up	0.000385898	LOC100793054	NA	NA	NA	K19613//leucine-rich repeat protein SHOC2;K13459//disease resistance protein RPS2;K09873//aquaporin TIP;K13415//protein brassinosteroid insensitive 1 [EC:2.7.10.1 2.7.11.1]	gi|571454747|ref|XP_006579883.1|//PREDICTED: probable disease resistance protein At5g66900 [Glycine max]
100305844	528	-2.07661	0.00125964	Down	5.41e-05	LOC100305844	NA	NA	NA	NA	gi|356556018|ref|XP_003546324.1|//PREDICTED: probable serine/threonine-protein kinase clkA [Glycine max]
100775900	1299	-1.09623	0.0125829	Down	0.000868092	LOC100775900	GO:0043231//intracellular membrane-bounded organelle	GO:0003676//nucleic acid binding	NA	K09422//myb proto-oncogene protein, plant	gi|947061037|gb|KRH10298.1|//hypothetical protein GLYMA_15G041100 [Glycine max]
100775665	2299	2.29956	0.00116581	Up	4.91e-05	LOC100775665	NA	NA	NA	K14494//DELLA protein	gi|356514974|ref|XP_003526176.1|//PREDICTED: scarecrow-like protein 21 [Glycine max]
100791414	1268	2.22627	0.000173045	Up	5.3e-06	LOC100791414	NA	GO:0016209//antioxidant activity;GO:0005506//iron ion binding;GO:0003824//catalytic activity	GO:0008152//metabolic process;GO:0006950//response to stress	K00430//peroxidase [EC:1.11.1.7]	gi|356501184|ref|XP_003519407.1|//PREDICTED: peroxidase P7-like [Glycine max]
100783892	1887	2.24308	0.0405826	Up	0.00394288	LOC100783892	NA	NA	NA	NA	gi|356514354|ref|XP_003525871.1|//PREDICTED: ACT domain-containing protein ACR1-like [Glycine max]
100805918	2796	-1.03897	0.0172884	Down	0.00129895	LOC100805918	GO:0016021//integral component of membrane	GO:0015238//drug transmembrane transporter activity;GO:0015297//antiporter activity;GO:0022857//transmembrane transporter activity	GO:0006810//transport;GO:0006855//drug transmembrane transport	K08495//golgi SNAP receptor complex member 1;K20456//oxysterol-binding protein 1	gi|955383491|ref|XP_014626188.1|//PREDICTED: protein DETOXIFICATION 44, chloroplastic-like [Glycine max]
BGI_novel_G002013	1869	-2.41735	0.000713238	Down	2.72e-05	NA	NA	NA	NA	K02328//DNA polymerase delta subunit 2;K13111//WD40 repeat-containing protein SMU1;K17913//carlactone synthase / all-trans-10'-apo-beta-carotenal 13,14-cleaving dioxygenase [EC:1.13.11.69 1.13.11.70]	gi|828339960|ref|XP_004517042.2|//PREDICTED: uncharacterized protein LOC101505019, partial [Cicer arietinum]
100808933	1013	-2.19113	0.0455897	Down	0.00461511	LOC100808933	NA	NA	NA	NA	gi|356505142|ref|XP_003521351.1|//PREDICTED: uncharacterized protein LOC100808933 [Glycine max]
100788960	1828	1.89815	2.68e-06	Up	4.4e-08	LOC100788960	NA	NA	NA	K03327//multidrug resistance protein, MATE family	gi|356504226|ref|XP_003520898.1|//PREDICTED: protein DETOXIFICATION 21 isoform X1 [Glycine max];gi|955310385|ref|XP_014628887.1|//PREDICTED: protein DETOXIFICATION 21 isoform X2 [Glycine max]
100799814	2133	4.23722	7.09e-09	Up	5.85e-11	LOC100799814	NA	NA	NA	K00594//xylitol oxidase [EC:1.1.3.41];K00102//D-lactate dehydrogenase (cytochrome) [EC:1.1.2.4];K00225//L-galactono-1,4-lactone dehydrogenase [EC:1.3.2.3]	gi|356559799|ref|XP_003548184.1|//PREDICTED: probable L-gulonolactone oxidase 6 [Glycine max]
100820516	1559	1.27289	4.66e-05	Up	1.17e-06	LOC100820516	NA	GO:0046872//metal ion binding	NA	K17338//receptor expression-enhancing protein 1/2/3/4	gi|356538532|ref|XP_003537757.1|//PREDICTED: uncharacterized protein LOC100820516 [Glycine max]
100798112	470	4.70241	1.06e-40	Up	2.56e-44	LOC100798112	NA	GO:0005488//binding	GO:0010876//lipid localization;GO:0051234//establishment of localization	K04733//interleukin-1 receptor-associated kinase 4 [EC:2.7.11.1]	gi|359807195|ref|NP_001241103.1|//uncharacterized protein LOC100798112 precursor [Glycine max]
100811435	2505	1.31569	1.51e-05	Up	3.11e-07	LOC100811435	GO:0010287//plastoglobule	GO:0004144//diacylglycerol O-acyltransferase activity	GO:0033306//phytol metabolic process	K12828//splicing factor 3B subunit 1;K00225//L-galactono-1,4-lactone dehydrogenase [EC:1.3.2.3]	gi|356571611|ref|XP_003553970.1|//PREDICTED: acyltransferase-like protein At3g26840, chloroplastic [Glycine max];gi|734394488|gb|KHN28552.1|//Acyltransferase-like protein, chloroplastic [Glycine soja]
100818268	3204	2.34523	0.00094849	Up	3.81e-05	LOC100818268	NA	NA	NA	K01535//H+-transporting ATPase [EC:3.6.3.6]	gi|955356383|ref|XP_014620779.1|//PREDICTED: plasma membrane ATPase 2 [Glycine max]
100783984	1536	2.77595	3.61e-05	Up	8.69e-07	LOC100783984	NA	NA	NA	NA	gi|734333928|gb|KHN07736.1|//hypothetical protein glysoja_033121 [Glycine soja]
100808454	1246	-1.0151	8.21e-06	Down	1.56e-07	LOC100808454	NA	NA	NA	K07213//copper chaperone;K10752//histone-binding protein RBBP4	gi|358248564|ref|NP_001239647.1|//uncharacterized protein LOC100808454 [Glycine max]
100793323	1389	1.05676	0.00454099	Up	0.000246204	LOC100793323	NA	NA	NA	K18211//synaptosomal-associated protein 25	gi|359806640|ref|NP_001241533.1|//uncharacterized protein LOC100793323 [Glycine max]
100807014	2297	-1.72899	0.0328642	Down	0.00298557	LOC100807014	NA	NA	NA	K08472//mlo protein	gi|356540817|ref|XP_003538881.1|//PREDICTED: MLO-like protein 4 [Glycine max]
100305921	558	-1.0151	3.38e-05	Down	8.07e-07	LOC100305921	NA	NA	NA	NA	gi|351723087|ref|NP_001234963.1|//uncharacterized protein LOC100305921 [Glycine max]
100780112	786	-2.01036	0.00354799	Down	0.000183901	EXPB8	NA	NA	GO:0000003//reproduction	K20628//null	gi|387528019|ref|NP_001248360.1|//expansin-B3-like precursor [Glycine max]
100811116	1649	1.54983	0.00158371	Up	7.1e-05	LOC100811116	NA	NA	NA	K08900//mitochondrial chaperone BCS1	gi|571566119|ref|XP_003555215.2|//PREDICTED: uncharacterized protein LOC100811116 isoform X1 [Glycine max]
100779395	1932	3.64038	8.27e-05	Up	2.24e-06	LOC100779395	NA	NA	NA	NA	gi|955320644|ref|XP_003524775.2|//PREDICTED: tetrahydrocannabinolic acid synthase-like [Glycine max]
100807098	1863	2.9271	8.71e-05	Up	2.41e-06	LOC100807098	NA	NA	NA	K13422//transcription factor MYC2	gi|356558363|ref|XP_003547476.1|//PREDICTED: putative transcription factor bHLH041 isoform X1 [Glycine max];gi|571519299|ref|XP_006597820.1|//PREDICTED: putative transcription factor bHLH041 isoform X3 [Glycine max];gi|955366272|ref|XP_014622946.1|//PREDICTED: putative transcription factor bHLH041 isoform X2 [Glycine max]
100782984	2113	1.80769	3.82e-05	Up	9.27e-07	LOC100782984	NA	NA	NA	NA	gi|571498370|ref|XP_006594199.1|//PREDICTED: uncharacterized protein LOC100782984 [Glycine max]
100786541	1395	-1.28188	0.021562	Down	0.00172968	LOC100786541	GO:0005774//vacuolar membrane;GO:0005768//endosome;GO:0005802//trans-Golgi network	GO:0008757//S-adenosylmethionine-dependent methyltransferase activity	GO:0032259//methylation	K20069//adaptin ear-binding coat-associated protein 1/2;K03183//demethylmenaquinone methyltransferase / 2-methoxy-6-polyprenyl-1,4-benzoquinol methylase [EC:2.1.1.163 2.1.1.201]	gi|955327001|ref|XP_014632578.1|//PREDICTED: uncharacterized protein LOC100786541, partial [Glycine max];gi|947107425|gb|KRH55808.1|//hypothetical protein GLYMA_06G283500 [Glycine max]
100787358	1955	1.15637	0.000507747	Up	1.84e-05	LOC100787358	NA	NA	NA	K00924//null;K02882//large subunit ribosomal protein L18Ae	gi|356535355|ref|XP_003536212.1|//PREDICTED: basic 7S globulin-like [Glycine max]
547714	1612	1.33413	8.7e-08	Up	9.2e-10	LOC547714	NA	NA	NA	NA	gi|356500527|ref|XP_003519083.1|//PREDICTED: uncharacterized protein LOC547714 [Glycine max]
100812308	1283	1.48769	0.0126686	Up	0.000877969	LOC100812308	GO:0043231//intracellular membrane-bounded organelle	NA	NA	K10863//aprataxin [EC:3.-.-.-]	gi|571537307|ref|XP_006600968.1|//PREDICTED: transcription factor HEC2-like [Glycine max]
100815706	1802	4.35699	6.83e-08	Up	7.04e-10	LOC100815706	GO:0031224//intrinsic component of membrane	GO:0005506//iron ion binding;GO:0016491//oxidoreductase activity	GO:0008152//metabolic process	K13261//3,9-dihydroxypterocarpan 6a-monooxygenase [EC:1.14.13.28];K00512//steroid 17alpha-monooxygenase / 17alpha-hydroxyprogesterone aldolase [EC:1.14.14.19 4.1.2.30];K07408//cytochrome P450, family 1, subfamily A, polypeptide 1 [EC:1.14.14.1]	gi|947118777|gb|KRH67026.1|//hypothetical protein GLYMA_03G142100 [Glycine max]
100809326	1247	2.76888	0.0021896	Up	0.000104417	LOC100809326	NA	GO:0048037//cofactor binding	GO:0008152//metabolic process	K09753//cinnamoyl-CoA reductase [EC:1.2.1.44]	gi|947075226|gb|KRH24066.1|//hypothetical protein GLYMA_12G019800 [Glycine max]
100791643	1241	1.45739	0.00257096	Up	0.000125763	LOC100791643	NA	NA	NA	NA	gi|356542533|ref|XP_003539721.1|//PREDICTED: fasciclin-like arabinogalactan protein 12 [Glycine max]
100809646	2216	1.26133	0.0312307	Up	0.00279502	LOC100809646	GO:0044424//intracellular part;GO:0043234//protein complex	GO:0046872//metal ion binding;GO:0016836//hydro-lyase activity	GO:0006007//glucose catabolic process	K01689//enolase [EC:4.2.1.11]	gi|356566054|ref|XP_003551250.1|//PREDICTED: enolase 1, chloroplastic-like [Glycine max]
778099	1238	2.97182	0.000123259	Up	3.59e-06	LOC778099	NA	NA	NA	K16222//Dof zinc finger protein DOF5.5	gi|356559454|ref|XP_003548014.1|//PREDICTED: dof zinc finger protein DOF3.4 [Glycine max]
100793093	1362	3.22212	0.000167377	Up	5.08e-06	LOC100793093	NA	NA	NA	K07870//Ras homolog gene family, member T1	gi|955330408|ref|XP_014633343.1|//PREDICTED: bark storage protein A isoform X2 [Glycine max];gi|356520561|ref|XP_003528930.1|//PREDICTED: bark storage protein A isoform X1 [Glycine max]
100789079	2557	-1.09485	3.86e-07	Down	4.92e-09	LOC100789079	GO:0010287//plastoglobule	GO:0005524//ATP binding;GO:0032559//adenyl ribonucleotide binding;GO:0016301//kinase activity;GO:0004672//protein kinase activity	GO:0006464//cellular protein modification process;GO:0006468//protein phosphorylation	K08869//aarF domain-containing kinase	gi|571528799|ref|XP_006599454.1|//PREDICTED: uncharacterized aarF domain-containing protein kinase At1g71810, chloroplastic isoform X1 [Glycine max]
100787208	3871	-1.44495	5.77e-06	Down	1.05e-07	LOC100787208	NA	NA	NA	K05761//villin 1;K05768//gelsolin	gi|356572028|ref|XP_003554172.1|//PREDICTED: villin-3-like [Glycine max]
100811528	1306	1.4439	0.0464726	Up	0.00473235	LOC100811528	NA	GO:0048037//cofactor binding	GO:0008152//metabolic process	K09753//cinnamoyl-CoA reductase [EC:1.2.1.44]	gi|356522272|ref|XP_003529771.1|//PREDICTED: cinnamoyl-CoA reductase 1-like [Glycine max]
100790342	1061	-1.90498	0.0109885	Down	0.000725526	LOC100790342	NA	NA	NA	K14488//SAUR family protein	gi|356531583|ref|XP_003534356.1|//PREDICTED: auxin-induced protein 15A-like [Glycine max]
100787949	3259	4.41066	9.03e-10	Up	6.13e-12	LOC100787949	GO:0031224//intrinsic component of membrane	GO:0016209//antioxidant activity;GO:0016651//oxidoreductase activity, acting on NAD(P)H;GO:0046914//transition metal ion binding;GO:0050662//coenzyme binding	GO:0008152//metabolic process	K13447//respiratory burst oxidase [EC:1.6.3.- 1.11.1.-]	gi|356576797|ref|XP_003556516.1|//PREDICTED: respiratory burst oxidase homolog protein B-like [Glycine max]
100812733	1359	-1.01424	1.46e-07	Down	1.67e-09	LOC100812733	GO:0009536//plastid	GO:0016765//transferase activity, transferring alkyl or aryl (other than methyl) groups	GO:0018065//protein-cofactor linkage;GO:0006779//porphyrin-containing compound biosynthetic process	K01749//hydroxymethylbilane synthase [EC:2.5.1.61]	gi|363807442|ref|NP_001242644.1|//uncharacterized protein LOC100812733 [Glycine max];gi|734374482|gb|KHN20627.1|//Porphobilinogen deaminase, chloroplastic [Glycine soja];gi|356540942|ref|XP_003538943.1|//PREDICTED: uncharacterized protein LOC100798853 [Glycine max]
106795478	1468	2.2154	0.033101	Up	0.00301186	LOC106795478	NA	NA	NA	NA	gi|955357487|ref|XP_014620992.1|//PREDICTED: nudix hydrolase 2-like [Glycine max]
100783736	2203	1.05628	0.0375503	Up	0.00355513	LOC100783736	NA	GO:0016405//CoA-ligase activity	NA	K00666//fatty-acyl-CoA synthase [EC:6.2.1.-];K01904//4-coumarate--CoA ligase [EC:6.2.1.12]	gi|356553214|ref|XP_003544953.1|//PREDICTED: probable acyl-activating enzyme 6 [Glycine max]
100778017	2095	-2.34431	2.52e-11	Down	1.25e-13	LOC100778017	NA	NA	NA	K14985//26-hydroxylase [EC:1.14.-.-];K07408//cytochrome P450, family 1, subfamily A, polypeptide 1 [EC:1.14.14.1]	gi|356518064|ref|XP_003527704.1|//PREDICTED: cytochrome P450 CYP82D47-like [Glycine max]
100819445	2071	1.41523	0.0278568	Up	0.00240514	LOC100819445	GO:0031224//intrinsic component of membrane	GO:0015291//secondary active transmembrane transporter activity	GO:0015698//inorganic anion transport	K08176//MFS transporter, PHS family, inorganic phosphate transporter	gi|356505011|ref|XP_003521286.1|//PREDICTED: probable inorganic phosphate transporter 1-7 [Glycine max]
100775448	3160	1.27707	0.00424542	Up	0.000227928	LOC100775448	NA	NA	NA	K21278//null	gi|955351747|ref|XP_014619754.1|//PREDICTED: protein-tyrosine-phosphatase MKP1-like isoform X1 [Glycine max];gi|571490426|ref|XP_006591486.1|//PREDICTED: protein-tyrosine-phosphatase MKP1-like isoform X2 [Glycine max];gi|356540229|ref|XP_003538592.1|//PREDICTED: protein-tyrosine-phosphatase MKP1-like isoform X3 [Glycine max]
100500611	825	1.31703	3.67e-06	Up	6.26e-08	LOC100500611	GO:0031224//intrinsic component of membrane;GO:0043231//intracellular membrane-bounded organelle;GO:0031090//organelle membrane	GO:0008940//nitrate reductase activity;GO:0005506//iron ion binding	GO:0006091//generation of precursor metabolites and energy;GO:0051234//establishment of localization	K10534//nitrate reductase (NAD(P)H) [EC:1.7.1.1 1.7.1.2 1.7.1.3]	gi|571541431|ref|XP_006601762.1|//PREDICTED: uncharacterized protein LOC100500611 isoform X1 [Glycine max]
100819128	1186	4.45544	7.33e-16	Up	1.78e-18	LOC100819128	NA	NA	NA	NA	gi|356575554|ref|XP_003555905.1|//PREDICTED: uncharacterized protein At1g66480-like [Glycine max]
100776993	2381	2.3632	0.00151306	Up	6.72e-05	LOC100776993	NA	NA	NA	K17822//DCN1-like protein 1/2	gi|356561925|ref|XP_003549227.1|//PREDICTED: IQ domain-containing protein IQM1 [Glycine max]
100808333	642	1.15071	1.65e-05	Up	3.45e-07	LOC100808333	NA	GO:0032561//guanyl ribonucleotide binding	GO:0006810//transport;GO:0035556//intracellular signal transduction	K07904//Ras-related protein Rab-11A	gi|359806412|ref|NP_001240985.1|//ras-related protein RABA5b-like [Glycine max]
100800351	963	-1.45607	1.71e-13	Down	6.06e-16	LOC100800351	GO:0010287//plastoglobule;GO:0009535//chloroplast thylakoid membrane;GO:0016021//integral component of membrane;GO:0009536//plastid;GO:0009941//chloroplast envelope;GO:0009522//photosystem I	GO:0031409//pigment binding;GO:0046872//metal ion binding;GO:0016168//chlorophyll binding	GO:0009768//photosynthesis, light harvesting in photosystem I;GO:0006091//generation of precursor metabolites and energy;GO:0009416//response to light stimulus;GO:0018298//protein-chromophore linkage	K08912//light-harvesting complex II chlorophyll a/b binding protein 1	gi|358248490|ref|NP_001240146.1|//chlorophyll a-b binding protein 21, chloroplastic-like [Glycine max];gi|734421127|gb|KHN41291.1|//Chlorophyll a-b binding protein of LHCII type I, chloroplastic [Glycine soja]
100790111	1722	-1.47201	0.0336537	Down	0.00308973	LOC100790111	NA	NA	NA	K00699//glucuronosyltransferase [EC:2.4.1.17];K13030//cyanohydrin beta-glucosyltransferase [EC:2.4.1.85]	gi|356552900|ref|XP_003544800.1|//PREDICTED: 7-deoxyloganetin glucosyltransferase-like [Glycine max]
100306097	781	4.10938	3.07e-08	Up	2.86e-10	LOC100306097	GO:0031224//intrinsic component of membrane	NA	NA	NA	gi|351721899|ref|NP_001237481.1|//CASP-like protein 1D1 [Glycine max]
547475	1585	2.24686	1.82e-11	Up	8.82e-14	SF3'H1	NA	GO:0005506//iron ion binding;GO:0016491//oxidoreductase activity	GO:0008152//metabolic process	K05280//flavonoid 3'-monooxygenase [EC:1.14.13.21]	gi|351723209|ref|NP_001237015.1|//flavonoid 3'-hydroxylase [Glycine max]
BGI_novel_G001545	1423	2.18163	0.0324804	Up	0.00294287	NA	GO:0016021//integral component of membrane;GO:0005886//plasma membrane	GO:0004674//protein serine/threonine kinase activity;GO:0005524//ATP binding;GO:0030247//polysaccharide binding	GO:0006468//protein phosphorylation;GO:0007166//cell surface receptor signaling pathway	K04733//interleukin-1 receptor-associated kinase 4 [EC:2.7.11.1]	gi|734428227|gb|KHN44654.1|//Wall-associated receptor kinase-like 8 [Glycine soja]
BGI_novel_G003210	995	1.01695	0.028519	Up	0.00247961	NA	NA	GO:0016846//carbon-sulfur lyase activity	GO:0008152//metabolic process	NA	gi|947048430|gb|KRG97958.1|//hypothetical protein GLYMA_18G041600 [Glycine max]
100804202	767	1.472	0.0154034	Up	0.00112243	LOC100804202	NA	NA	NA	NA	gi|356548473|ref|XP_003542626.1|//PREDICTED: uncharacterized protein LOC100804202 [Glycine max]
100789985	1309	2.57431	0.0115008	Up	0.00076683	LOC100789985	GO:0043231//intracellular membrane-bounded organelle	GO:0003676//nucleic acid binding	NA	K09422//myb proto-oncogene protein, plant	gi|356564099|ref|XP_003550294.1|//PREDICTED: transcription factor RAX2-like [Glycine max]
100791344	761	3.23963	0.000616014	Up	2.29e-05	LOC100791344	NA	NA	NA	K12486//stromal membrane-associated protein;K19907//null;K13412//calcium-dependent protein kinase [EC:2.7.11.1];K01803//triosephosphate isomerase (TIM) [EC:5.3.1.1]	gi|571507795|ref|XP_006595905.1|//PREDICTED: elicitor-responsive protein 1-like [Glycine max]
100783774	2562	1.82148	0.0135259	Up	0.000949768	LOC100783774	NA	GO:0032559//adenyl ribonucleotide binding;GO:0016772//transferase activity, transferring phosphorus-containing groups	GO:0006007//glucose catabolic process;GO:0006796//phosphate-containing compound metabolic process	K00844//hexokinase [EC:2.7.1.1]	gi|356495847|ref|XP_003516783.1|//PREDICTED: hexokinase-1-like [Glycine max]
102660518	1142	1.44147	0.00739149	Up	0.000443812	LOC102660518	NA	NA	NA	NA	gi|955374398|ref|XP_014624015.1|//PREDICTED: uncharacterized protein LOC102660518 [Glycine max]
BGI_novel_G002300	4678	-1.23087	0.0243741	Down	0.00202281	NA	NA	NA	NA	K04733//interleukin-1 receptor-associated kinase 4 [EC:2.7.11.1];K01183//chitinase [EC:3.2.1.14]	gi|947074561|gb|KRH23452.1|//hypothetical protein GLYMA_13G3583001 [Glycine max]
100815974	783	2.61173	0.000323366	Up	1.08e-05	LOC100815974	NA	NA	NA	NA	gi|955360193|ref|XP_014621556.1|//PREDICTED: uncharacterized protein LOC100815974 [Glycine max]
100802723	1478	1.33847	0.00143442	Up	6.31e-05	LOC100802723	NA	NA	NA	NA	gi|356534285|ref|XP_003535687.1|//PREDICTED: uncharacterized protein LOC100802723 [Glycine max]
100809858	2929	1.42399	0.0240567	Up	0.00199268	LOC100809858	NA	GO:0000166//nucleotide binding;GO:0004672//protein kinase activity	NA	K04733//interleukin-1 receptor-associated kinase 4 [EC:2.7.11.1]	gi|571448967|ref|XP_006578002.1|//PREDICTED: wall-associated receptor kinase-like 14 isoform X2 [Glycine max];gi|356510316|ref|XP_003523885.1|//PREDICTED: wall-associated receptor kinase-like 14 isoform X1 [Glycine max]
100795128	1666	2.88975	7.16e-14	Up	2.41e-16	LOC100795128	NA	NA	NA	K13691//pathogen-inducible salicylic acid glucosyltransferase [EC:2.4.1.-]	gi|356572896|ref|XP_003554601.1|//PREDICTED: UDP-glycosyltransferase 74G1-like [Glycine max]
100804561	1560	4.04083	2.57e-11	Up	1.29e-13	LOC100804561	NA	NA	NA	K04733//interleukin-1 receptor-associated kinase 4 [EC:2.7.11.1];K14962//COMPASS component SWD2;K00276//primary-amine oxidase [EC:1.4.3.21];K03327//multidrug resistance protein, MATE family	gi|356549665|ref|XP_003543212.1|//PREDICTED: epidermis-specific secreted glycoprotein EP1-like [Glycine max]
102663230	1037	-1.66043	4.66e-06	Down	8.25e-08	LOC102663230	NA	NA	NA	K13993//HSP20 family protein	gi|574584694|ref|NP_001276164.1|//uncharacterized protein LOC102663230 [Glycine max]
100787509	2140	2.494	0.00657602	Up	0.00038538	LOC100787509	NA	NA	NA	K04733//interleukin-1 receptor-associated kinase 4 [EC:2.7.11.1];K03868//RING-box protein 1	gi|356531064|ref|XP_003534098.1|//PREDICTED: putative GEM-like protein 8 isoform X1 [Glycine max];gi|571477949|ref|XP_006587420.1|//PREDICTED: putative GEM-like protein 8 isoform X2 [Glycine max]
100802680	1860	-2.20917	2.43e-07	Down	2.95e-09	LOC100802680	NA	NA	NA	K17592//sacsin;K08819//cyclin-dependent kinase 12/13 [EC:2.7.11.22 2.7.11.23]	gi|356527598|ref|XP_003532395.1|//PREDICTED: probable serine/threonine-protein kinase At1g54610 [Glycine max]
BGI_novel_G003198	1028	1.20001	0.00154781	Up	6.91e-05	NA	NA	NA	NA	K08081//tropinone reductase I [EC:1.1.1.206]	gi|947048342|gb|KRG97870.1|//hypothetical protein GLYMA_18G036100 [Glycine max]
100786574	1380	4.54468	2.29e-15	Up	6.18e-18	LOC100786574	NA	GO:0016491//oxidoreductase activity	GO:0008152//metabolic process	K05278//flavonol synthase [EC:1.14.11.23];K05277//leucoanthocyanidin dioxygenase [EC:1.14.11.19];K06892//feruloyl-CoA ortho-hydroxylase [EC:1.14.11.-]	gi|359806493|ref|NP_001240998.1|//uncharacterized protein LOC100786574 [Glycine max]
100806530	1508	1.13214	1.14e-06	Up	1.65e-08	LOC100806530	NA	GO:0003824//catalytic activity	NA	K14493//gibberellin receptor GID1 [EC:3.-.-.-];K20506//tuliposide A-converting enzyme [EC:4.2.99.22]	gi|356517686|ref|XP_003527517.1|//PREDICTED: probable carboxylesterase 15 [Glycine max]
100786507	2134	2.19024	0.0469807	Up	0.00480574	LOC100786507	NA	NA	NA	K01874//methionyl-tRNA synthetase [EC:6.1.1.10]	gi|571491695|ref|XP_006592016.1|//PREDICTED: probable methionine--tRNA ligase [Glycine max]
100527091	805	2.91552	4.17e-05	Up	1.03e-06	LOC100527091	NA	GO:0004553//hydrolase activity, hydrolyzing O-glycosyl compounds	GO:0006026//aminoglycan catabolic process	K01183//chitinase [EC:3.2.1.14]	gi|351723339|ref|NP_001238555.1|//uncharacterized protein LOC100527091 [Glycine max]
100783033	1704	2.07681	0.00973303	Up	0.000624805	LOC100783033	NA	NA	NA	K09273//upstream-binding transcription factor	gi|356523471|ref|XP_003530362.1|//PREDICTED: high mobility group B protein 6 [Glycine max]
100786707	2121	-1.05361	0.00729515	Down	0.000435786	LOC100786707	NA	NA	NA	K19996//phosphatidylinositol transfer protein SFH5	gi|955324579|ref|XP_003526897.3|//PREDICTED: patellin-3 [Glycine max]
100783385	1980	1.2752	0.0121968	Up	0.000828225	LOC100783385	GO:0043231//intracellular membrane-bounded organelle	GO:0008194//UDP-glycosyltransferase activity;GO:0016758//transferase activity, transferring hexosyl groups	GO:0009813//flavonoid biosynthetic process;GO:0052696//flavonoid glucuronidation	K13496//UDP-glucosyl transferase 73C [EC:2.4.1.-]	gi|955365133|ref|XP_014622735.1|//PREDICTED: UDP-glycosyltransferase 92A1-like [Glycine max];gi|356554360|ref|XP_003545515.1|//PREDICTED: UDP-glycosyltransferase 92A1-like [Glycine max]
100805827	923	2.68086	7.86e-10	Up	5.3e-12	LOC100805827	NA	GO:0016765//transferase activity, transferring alkyl or aryl (other than methyl) groups	NA	K00799//glutathione S-transferase [EC:2.5.1.18]	gi|947100732|gb|KRH49224.1|//hypothetical protein GLYMA_07G140700 [Glycine max]
100799343	2163	4.51194	9.2e-09	Up	7.82e-11	LOC100799343	NA	NA	NA	K05909//laccase [EC:1.10.3.2]	gi|356568026|ref|XP_003552215.1|//PREDICTED: laccase-7-like [Glycine max]
100785313	1225	2.42578	0.015239	Up	0.00110899	LOC100785313	GO:0030312//external encapsulating structure;GO:0005576//extracellular region	GO:0016758//transferase activity, transferring hexosyl groups;GO:0016798//hydrolase activity, acting on glycosyl bonds	GO:0044042//glucan metabolic process	K08235//xyloglucan:xyloglucosyl transferase [EC:2.4.1.207]	gi|734380109|gb|KHN22714.1|//Putative xyloglucan endotransglucosylase/hydrolase protein 23 [Glycine soja]
100810930	1631	1.99568	0.00376416	Up	0.000197737	LOC100810930	NA	GO:0032559//adenyl ribonucleotide binding;GO:0004702//receptor signaling protein serine/threonine kinase activity	GO:0006464//cellular protein modification process	K04733//interleukin-1 receptor-associated kinase 4 [EC:2.7.11.1]	gi|356510843|ref|XP_003524143.1|//PREDICTED: cysteine-rich receptor-like protein kinase 10 isoform X1 [Glycine max]
547577	931	1.48925	0.00548301	Up	0.000310227	LOC547577	NA	GO:0016765//transferase activity, transferring alkyl or aryl (other than methyl) groups	GO:0050896//response to stimulus	K00799//glutathione S-transferase [EC:2.5.1.18]	gi|351725871|ref|NP_001238643.1|//glutathione S-transferase GST 6 [Glycine max]
100815146	1965	1.46487	0.000109813	Up	3.13e-06	LOC100815146	NA	GO:0016757//transferase activity, transferring glycosyl groups	NA	K14595//abscisate beta-glucosyltransferase [EC:2.4.1.263]	gi|356499767|ref|XP_003518708.1|//PREDICTED: abscisate beta-glucosyltransferase-like [Glycine max]
100789730	1827	5.28619	2.61e-13	Up	9.49e-16	LOC100789730	NA	GO:0016491//oxidoreductase activity	GO:0008152//metabolic process	K00422//polyphenol oxidase [EC:1.10.3.1]	gi|356546657|ref|XP_003541740.1|//PREDICTED: polyphenol oxidase A1, chloroplastic-like [Glycine max]
100800498	3486	1.66184	0.00209582	Up	9.88e-05	LOC100800498	GO:0031224//intrinsic component of membrane	GO:0032559//adenyl ribonucleotide binding;GO:0019829//cation-transporting ATPase activity	GO:0009206//purine ribonucleoside triphosphate biosynthetic process;GO:0070838//divalent metal ion transport	K01537//Ca2+-transporting ATPase [EC:3.6.3.8]	gi|947099365|gb|KRH47857.1|//hypothetical protein GLYMA_07G053100 [Glycine max]
100799416	779	1.55941	0.0175313	Up	0.00132228	LOC100799416	NA	NA	NA	NA	gi|356548963|ref|XP_003542868.1|//PREDICTED: uncharacterized protein LOC100799416 [Glycine max]
100790524	949	-1.09919	0.00233556	Down	0.000112785	LOC100790524	NA	GO:0046914//transition metal ion binding	NA	K11982//E3 ubiquitin-protein ligase RNF115/126 [EC:2.3.2.27];K16274//E3 ubiquitin-protein ligase AIP2 [EC:2.3.2.27]	gi|571477030|ref|XP_006587140.1|//PREDICTED: RING-box protein 2-like isoform X3 [Glycine max];gi|955340713|ref|XP_014617526.1|//PREDICTED: probable E3 ubiquitin-protein ligase HIP1 isoform X1 [Glycine max];gi|955340715|ref|XP_014617527.1|//PREDICTED: probable E3 ubiquitin-protein ligase HIP1 isoform X2 [Glycine max]
100796281	941	4.87049	2.31e-12	Up	9.36e-15	LOC100796281	NA	NA	NA	K08233//polyneuridine-aldehyde esterase [EC:3.1.1.78]	gi|359807317|ref|NP_001240864.1|//uncharacterized protein LOC100796281 [Glycine max]
100787911	1109	2.63286	1.4e-05	Up	2.84e-07	LOC100787911	GO:0016020//membrane	NA	NA	K06890//uncharacterized protein	gi|356570594|ref|XP_003553470.1|//PREDICTED: BI1-like protein [Glycine max]
100793602	4108	-1.89114	2.04e-05	Down	4.44e-07	LOC100793602	NA	NA	NA	NA	gi|571496759|ref|XP_006593693.1|//PREDICTED: protein LONGIFOLIA 1-like [Glycine max]
100808302	1230	2.25673	5.05e-05	Up	1.28e-06	LOC100808302	NA	GO:0032559//adenyl ribonucleotide binding;GO:0004672//protein kinase activity	GO:0006464//cellular protein modification process	K07760//cyclin-dependent kinase [EC:2.7.11.22]	gi|356553307|ref|XP_003544998.1|//PREDICTED: cyclin-dependent kinase B2-2-like [Glycine max]
100816546	1605	1.52357	0.000119792	Up	3.47e-06	LOC100816546	NA	GO:0003824//catalytic activity	GO:0008152//metabolic process	K05933//aminocyclopropanecarboxylate oxidase [EC:1.14.17.4];K06892//feruloyl-CoA ortho-hydroxylase [EC:1.14.11.-]	gi|947089386|gb|KRH38051.1|//hypothetical protein GLYMA_09G107100, partial [Glycine max]
100799990	2013	2.04452	1e-05	Up	1.94e-07	LOC100799990	NA	NA	NA	NA	gi|571470406|ref|XP_003531072.2|//PREDICTED: reticuline oxidase-like protein [Glycine max]
BGI_novel_G003053	829	1.22637	1.53e-05	Up	3.15e-07	NA	NA	NA	NA	K02184//formin 2	gi|302851913|ref|XP_002957479.1|//hypothetical protein VOLCADRAFT_107693 [Volvox carteri f. nagariensis]
100527525	879	1.8423	0.0020743	Up	9.75e-05	LOC100527525	NA	NA	NA	NA	gi|351724021|ref|NP_001237299.1|//uncharacterized protein LOC100527525 [Glycine max]
100816618	905	-1.23068	0.00901936	Down	0.00056856	LOC100816618	NA	NA	NA	K02889//large subunit ribosomal protein L21e;K01870//isoleucyl-tRNA synthetase [EC:6.1.1.5];K19027//zinc finger FYVE domain-containing protein 26;K14440//SWI/SNF-related matrix-associated actin-dependent regulator of chromatin subfamily A-like protein 1 [EC:3.6.4.12]	gi|356572138|ref|XP_003554227.1|//PREDICTED: dirigent protein 22-like [Glycine max]
BGI_novel_G000161	3715	-1.50159	0.000713628	Down	2.73e-05	NA	NA	NA	NA	K17604//zinc finger SWIM domain-containing protein 3	gi|947050377|gb|KRG99905.1|//hypothetical protein GLYMA_18G179400 [Glycine max]
100785028	2200	1.53855	0.000991708	Up	4.03e-05	LOC100785028	GO:0031224//intrinsic component of membrane	GO:0022857//transmembrane transporter activity	GO:0006810//transport	K08150//MFS transporter, SP family, solute carrier family 2 (myo-inositol transporter), member 13	gi|356530549|ref|XP_003533843.1|//PREDICTED: probable inositol transporter 2 isoform X1 [Glycine max]
100811504	2360	1.68352	0.0332714	Up	0.0030426	LOC100811504	NA	NA	NA	K04733//interleukin-1 receptor-associated kinase 4 [EC:2.7.11.1]	gi|955360582|ref|XP_014621619.1|//PREDICTED: G-type lectin S-receptor-like serine/threonine-protein kinase At4g11900 isoform X2 [Glycine max];gi|571503606|ref|XP_003543643.2|//PREDICTED: G-type lectin S-receptor-like serine/threonine-protein kinase CES101 isoform X1 [Glycine max]
100811815	2006	-1.26499	0.000191831	Down	5.99e-06	LOC100811815	NA	NA	NA	K12130//pseudo-response regulator 5;K12129//pseudo-response regulator 7	gi|356571443|ref|XP_003553886.1|//PREDICTED: uncharacterized protein LOC100811815 [Glycine max]
100798723	2671	-1.20584	0.0486951	Down	0.00504094	LOC100798723	NA	NA	NA	K17469//sulfate transporter 2, low-affinity	gi|356550801|ref|XP_003543772.1|//PREDICTED: low affinity sulfate transporter 3-like [Glycine max]
100783939	1046	3.65079	7.8e-05	Up	2.1e-06	LOC100783939	NA	NA	NA	NA	gi|356556796|ref|XP_003546708.1|//PREDICTED: uncharacterized protein LOC100783939 [Glycine max]
100819201	2980	1.22003	0.000873385	Up	3.46e-05	LOC100819201	GO:0005618//cell wall	GO:0004175//endopeptidase activity;GO:0004252//serine-type endopeptidase activity;GO:0005515//protein binding	GO:0044092//negative regulation of molecular function;GO:0006508//proteolysis;GO:0019538//protein metabolic process	K04733//interleukin-1 receptor-associated kinase 4 [EC:2.7.11.1];K13199//plasminogen activator inhibitor 1 RNA-binding protein;K12663//Delta(3,5)-Delta(2,4)-dienoyl-CoA isomerase [EC:5.3.3.-];K01183//chitinase [EC:3.2.1.14]	gi|356559208|ref|XP_003547892.1|//PREDICTED: subtilisin-like protease SBT3.5 isoform X1 [Glycine max]
100807421	1288	3.46457	5.47e-05	Up	1.4e-06	LOC100807421	NA	GO:0016209//antioxidant activity;GO:0005506//iron ion binding;GO:0003824//catalytic activity	GO:0008152//metabolic process;GO:0006950//response to stress	K00430//peroxidase [EC:1.11.1.7]	gi|571507348|ref|XP_006595847.1|//PREDICTED: peroxidase P7-like [Glycine max]
100814899	1114	2.84283	0.00150155	Up	6.65e-05	LOC100814899	NA	NA	NA	NA	gi|356547332|ref|XP_003542068.1|//PREDICTED: uncharacterized protein LOC100814899 [Glycine max]
100783133	1974	1.00902	0.0265457	Up	0.00225205	LOC100783133	NA	NA	NA	K13493//cytokinin-N-glucosyltransferase [EC:2.4.1.-];K00699//glucuronosyltransferase [EC:2.4.1.17]	gi|356539913|ref|XP_003538437.1|//PREDICTED: UDP-glycosyltransferase 76F1-like [Glycine max]
100816307	1826	3.19119	3.35e-15	Up	9.28e-18	LOC100816307	NA	GO:0004175//endopeptidase activity	GO:0019538//protein metabolic process	K00924//null;K02882//large subunit ribosomal protein L18Ae	gi|947104512|gb|KRH52895.1|//hypothetical protein GLYMA_06G093600 [Glycine max]
100791945	761	2.61791	0.00616944	Up	0.00035635	LOC100791945	NA	NA	NA	NA	gi|356567348|ref|XP_003551883.1|//PREDICTED: uncharacterized protein LOC100791945 [Glycine max]
100813248	1303	2.09244	0.0149043	Up	0.00107744	LOC100813248	NA	GO:0003824//catalytic activity	NA	K14497//protein phosphatase 2C [EC:3.1.3.16]	gi|356539358|ref|XP_003538165.1|//PREDICTED: probable protein phosphatase 2C 8 isoform X1 [Glycine max];gi|571486866|ref|XP_006590493.1|//PREDICTED: probable protein phosphatase 2C 8 isoform X2 [Glycine max]
100804878	654	2.08867	0.0432678	Up	0.00431959	LOC100804878	NA	GO:0046872//metal ion binding	NA	K13448//calcium-binding protein CML	gi|356573109|ref|XP_003554707.1|//PREDICTED: calmodulin-like [Glycine max]
100806182	870	1.53943	0.00133589	Up	5.78e-05	LOC100806182	NA	NA	NA	K13448//calcium-binding protein CML	gi|356553299|ref|XP_003544994.1|//PREDICTED: probable calcium-binding protein CML18 [Glycine max]
100811301	1535	3.34168	2.92e-05	Up	6.74e-07	LOC100811301	NA	GO:0003676//nucleic acid binding	NA	K12581//CCR4-NOT transcription complex subunit 7/8;K13126//polyadenylate-binding protein;K05941//glutathione gamma-glutamylcysteinyltransferase [EC:2.3.2.15];K01054//acylglycerol lipase [EC:3.1.1.23]	gi|955471896|ref|NP_001304273.1|//NAC domain-containing protein 72 [Glycine max]
100306482	609	5.40688	3.98e-15	Up	1.11e-17	LOC100306482	NA	NA	NA	NA	gi|351721456|ref|NP_001235674.1|//uncharacterized protein LOC100306482 [Glycine max]
100784765	1352	1.06124	0.0324976	Up	0.00294522	LOC100784765	NA	NA	NA	K18801//glucuronoxylan 4-O-methyltransferase [EC:2.1.1.112]	gi|356511834|ref|XP_003524627.1|//PREDICTED: protein IRX15-LIKE-like [Glycine max]
100803658	2717	2.62472	3.61e-05	Up	8.67e-07	LOC100803658	NA	NA	NA	K05681//ATP-binding cassette, subfamily G (WHITE), member 2	gi|356576859|ref|XP_003556547.1|//PREDICTED: ABC transporter G family member 6-like [Glycine max]
100500531	1287	3.4335	4.81e-10	Up	3.07e-12	LOC100500531	NA	NA	NA	K09286//EREBP-like factor	gi|571473146|ref|XP_003530479.2|//PREDICTED: ethylene-responsive transcription factor ERF113-like [Glycine max];gi|920693473|gb|KOM36698.1|//hypothetical protein LR48_Vigan03g007900 [Vigna angularis]
100796480	1180	1.33544	0.00498524	Up	0.000275456	LOC100796480	NA	NA	NA	K09286//EREBP-like factor	gi|358249072|ref|NP_001239988.1|//uncharacterized LOC100796480 [Glycine max]
100791582	2256	2.32613	0.000578319	Up	2.13e-05	LOC100791582	NA	NA	NA	K04733//interleukin-1 receptor-associated kinase 4 [EC:2.7.11.1]	gi|571484625|ref|XP_006589611.1|//PREDICTED: putative receptor-like protein kinase At4g00960 [Glycine max]
[truncated: 938 more rows]
