# Supplementary material for: RNA-Seq analysis reveals transcript diversity and active genes after common cutworm (Spodoptera litura Fabricius) attack in resistant and susceptible wild soybean lines
Source: BMC Genomics. 2019 Mar 22;20:237. doi: 10.1186/s12864-019-5599-z (PMC6431011; doi:10.1186/s12864-019-5599-z)
Supplement: Supplementary file 7 — Table S7. GO analysis of DEGs in four comparisons and a common group. (XLSX 13 kb) [file 12864_2019_5599_MOESM7_ESM.xlsx]

## Sheet: Sheet1
Table S7 GO analysis of DEGs in four comparisons and a common group
				Corrected P-value
Level1	Level2	GO terms	R1d	R3d	S1d	S2d	146 common DEGs
Biology process	Regulation of biological process	Negative regulation of biological process				7.46e-05
		Negative regulation of metabolic process				1.87e-06
		Negative regulation of cellular process				5.27e-06
		Regulation of protein metabolic process				1.91e-06
		Negative regulation of cellular metabolic process		0.00362		1.28e-07	0.00517
		Negative regulation of cellular protein metabolic process	2.37e-05	9.7e-05	0.00166	1.51e-11	0.00018
		Negative regulation of macromolecule metabolic process				1.7e-06
		Regulation of cellular protein metabolic process				1.74e-06
		Regulation of proteolysis	1.13e-05	5.02e-06	0.00092	6.35e-12	0.00013
		Negative regulation of peptidase activity	4.18e-07	6.27e-07	6.81e-05	1.33e-13	3.68e-05
		Negative regulation of endopeptidase activity				0.00422
	Regulation of molecular function	Regulation of molecular function				5.38e-05	0.00026
		Negative regulation of molecular function	9.7e-08	0.00226	0.00533	6.54e-09
		Regulation of catalytic activity				6.1e-06
		Negative regulation of catalytic activity	1.36e-06	0.00019	8.45e-05	4.03e-11	3.26e-05
		Regulation of hydrolase activity				2.4e-08	0.00127
		Negative regulation of hydrolase activity	1.64e-06	2.04e-05	0.00012	4.82e-12	1.38e-05
	Secondary metabolic process	Secondary metabolic process		1.72e-05		0.00087
		Secondary metabolite biosynthetic process		2.81e-07
		Phenylpropanoid metabolic process		5.42e-07		0.0026
		Phenylpropanoid biosynthetic process		8.09e-11
	Photosynthesis	Photosynthesis		0.00628
		Photosynthesis, light harvesting		0.00159
		Photosynthesis, light harvesting in photosystem I		0.00139
	Others	Nucleosome organization		0.0004		9.37e-08
		Chromatin organization				0.00043
		Protein-DNA complex subunit organization		0.00412		5.71e-07
		Response to stress		0.00034		0.00227
Cellular components	Cell periphery	External encapsulating structure	0.00044
	Extracellular region	Extracellular region	0.00094
	Intracellular part	Chromosome				2.52e-06
		Chromosomal part				4.7e-07
		Chromatin		1.04e-05		2.07e-10
		Thylakoid		0.00088
		Thylakoid part		0.00016
		Photosynthetic membrane		9.51e-05
		Photosystem		0.00178
		Photosystem I		5.55e-05
		Thylakoid membrane		0.00277
		Plastid thylakoid		0.005
		Chloroplast thylakoid		0.00377
		Chloroplast thylakoid membrane		7.72e-05
		Plastoglobule		8.5e-06
Molecular function	Molecular function regulator	Molecular function regulator	0.00389			9.93e-06	0.00084
		Enzyme regulator activity	0.00093		0.00872		0.00043
		Enzyme inhibitor activity	0.00728		0.00633	2.66e-06	0.00476
		Peptidase regulator activity	1.79e-09	7.22e-08	2.24e-07	2.51e-15	5.76e-09
		Peptidase inhibitor activity	0.00058		0.0056	5.45e-07	0.00048
		Endopeptidase regulator activity	1.32e-09	5.05e-08	1.73e-07	1.81e-15	4.96e-09
		Endopeptidase inhibitor activity	0.00017			4.79e-06	0.00026
	Catalytic activity	Catalytic activity		0.00156	0.00195
		Hydrolase activity, acting on glycosyl bonds	0.00056
		Oxidoreductase activity		1.8e-06	2.74e-07	0.00212
		Antioxidant activity		0.00109
		Oxidoreductase activity, acting on the CH-NH group of donors		0.00348
		Oxidoreductase activity, acting on diphenols and related substances as donors, oxygen as acceptor			0.00017
		Oxidoreductase activity, acting on diphenols and related substances as donors			0.00027
		Transferase activity, transferring alkyl or aryl (other than methyl) groups		1.42e-07
	Binding	Pigment binding		0.0007
		Iron ion binding		3.53e-13	4.03e-08	0.00022	0.00565
		Tetrapyrrole binding		0.00091
		Chlorophyll binding		0.00493
		Transition metal ion binding			1.43e-05
R1d represents the comparison between treated and control samples at 1 d after induction in W99, R3d represents the comparison between treated and control samples at 3 d after induction in W99, S1 represents the comparison between treated and control samples at 1 d after induction in W11, and S2 represents the comparison between treated and control samples at 2 d after induction in W11.
