# Supplementary material for: RNA-Seq analysis reveals transcript diversity and active genes after common cutworm (Spodoptera litura Fabricius) attack in resistant and susceptible wild soybean lines
Source: BMC Genomics. 2019 Mar 22;20:237. doi: 10.1186/s12864-019-5599-z (PMC6431011; doi:10.1186/s12864-019-5599-z)
Supplement: Supplementary file 8 — Table S8. One hundred forty-six common DEGs in four comparisons. (XLSX 32 kb) [file 12864_2019_5599_MOESM8_ESM.xlsx]

## Sheet: Sheet 1
Table S8 146 common DEGs in four comparisons
	Gene ID	Locus tag	Functional categories	R1d	R3d	S1d	S2d	Symbol	Cellular component	Molecular function	Biological process	KEGG orthology	Nr description
Cell wall	100812336	glysoja_042596	Cell wall	4.08	6.86	3.9	4.63	LOC100812336	NA	NA	NA	K05909//laccase [EC:1.10.3.2]	gi|955395193|ref|XP_003520941.2|//PREDICTED: laccase-7-like [Glycine max]
	100776791	glysoja_022377	Cell wall	2.81	6.75	4.31	3.37	LOC100776791	NA	GO:0004558//alpha-1,4-glucosidase activity	GO:0044238//primary metabolic process	K01193//beta-fructofuranosidase [EC:3.2.1.26]	gi|356556769|ref|XP_003546695.1|//PREDICTED: beta-fructofuranosidase, cell wall isozyme-like [Glycine max]
	100811729	glysoja_046398	Cell wall	2.67	6.75	2.13	4.14	LOC100811729	NA	GO:0005199//structural constituent of cell wall	GO:0009664//plant-type cell wall organization	K05747//Wiskott-Aldrich syndrome protein	gi|147857446|emb|CAN78649.1|//hypothetical protein VITISV_036363 [Vitis vinifera];gi|955375132|ref|XP_014624232.1|//PREDICTED: extensin-2-like [Glycine max]
	100808321	/	Cell wall	2.46	4.25	4.22	4.02	LOC100808321	NA	NA	NA	NA	gi|947089173|gb|KRH37838.1|//hypothetical protein GLYMA_09G093000 [Glycine max]
	100797749	glysoja_004213	Cell wall	1.92	2.02	2.15	3.82	LOC100797749	GO:0005576//extracellular region	GO:0016682//oxidoreductase activity, acting on diphenols and related substances as donors, oxygen as acceptor;GO:0046914//transition metal ion binding	GO:0009808//lignin metabolic process	K05909//laccase [EC:1.10.3.2]	gi|356501207|ref|XP_003519418.1|//PREDICTED: laccase-5-like [Glycine max]
TFs	100500371	/	C2H2 TF	2.08	3.52	2.33	2.09	LOC100500371	GO:0044464//cell part	GO:0046914//transition metal ion binding	NA	K14841//ribosome biogenesis protein NSA1;K05747//Wiskott-Aldrich syndrome protein	gi|351723355|ref|NP_001237020.1|//uncharacterized protein LOC100500371 [Glycine max]
	100804447	/	CPP TF	1.77	2.24	1.64	2.33	LOC100804447	NA	NA	NA	NA	gi|356497442|ref|XP_003517569.1|//PREDICTED: protein tesmin/TSO1-like CXC 2 [Glycine max]
	100802242	/	ERF TF	4.51	5.47	2.1	3.77	LOC100802242	GO:0005634//nucleus	GO:0003677//DNA binding;GO:0003700//transcription factor activity, sequence-specific DNA binding	GO:0006355//regulation of transcription, DNA-templated	K09286//EREBP-like factor	gi|571568054|ref|XP_006606168.1|//PREDICTED: ethylene-responsive transcription factor ERF110 [Glycine max]
	100817436	glysoja_030133	ERF TF	2.47	4.77	4.69	3.4	LOC100817436	NA	NA	NA	K09286//EREBP-like factor	gi|955306471|ref|XP_014621195.1|//PREDICTED: ethylene-responsive transcription factor ABR1-like isoform X2 [Glycine max]
	100777915	/	ERF TF	2.58	4.46	3.53	3.95	LOC100777915	NA	NA	NA	K09286//EREBP-like factor	gi|571484206|ref|XP_006589489.1|//PREDICTED: ethylene-responsive transcription factor ERF110-like [Glycine max]
	100796247	glysoja_011842	ERF TF	2.02	4.41	2.93	2.55	LOC100796247	NA	NA	NA	K09286//EREBP-like factor	gi|356518730|ref|XP_003528031.1|//PREDICTED: ethylene-responsive transcription factor ERF110-like [Glycine max]
	100500531	glysoja_016102	ERF TF	2.4	3.43	2.75	2.26	LOC100500531	NA	NA	NA	K09286//EREBP-like factor	gi|571473146|ref|XP_003530479.2|//PREDICTED: ethylene-responsive transcription factor ERF113-like [Glycine max];gi|920693473|gb|KOM36698.1|//hypothetical protein LR48_Vigan03g007900 [Vigna angularis]
	100787091	glysoja_011980	ERF TF	2.76	3.28	2.82	2.63	LOC100787091	NA	NA	NA	K09286//EREBP-like factor	gi|356518848|ref|XP_003528089.1|//PREDICTED: ethylene-responsive transcription factor ERF114-like [Glycine max]
	100802214	glysoja_002530	MYB TF	2.5	4.02	3.6	2.39	LOC100802214	NA	NA	NA	K09422//myb proto-oncogene protein, plant	gi|959092463|ref|NP_001304532.1|//myb-related protein Myb4-like [Glycine max]
	100787050	glysoja_018729	WRKY TF	2.09	4	2.7	1.79	LOC100787050	NA	NA	NA	K08819//cyclin-dependent kinase 12/13 [EC:2.7.11.22 2.7.11.23];K13424//WRKY transcription factor 33	gi|356510776|ref|XP_003524110.1|//PREDICTED: probable WRKY transcription factor 28 [Glycine max]
Lipid metabolism	100796758	glysoja_032450	Lipid metabolism	2.62	5.25	3.3	3.96	LOC100796758	NA	GO:0000166//nucleotide binding;GO:0016628//oxidoreductase activity, acting on the CH-CH group of donors, NAD or NADP as acceptor	GO:0008152//metabolic process	K05894//12-oxophytodienoic acid reductase [EC:1.3.1.42]	gi|356547931|ref|XP_003542358.1|//PREDICTED: 12-oxophytodienoate reductase 3 [Glycine max]
	100804504	/	Lipid metabolism	3.15	4.99	3.56	3.92	LOC100804504	NA	NA	NA	K15400//omega-hydroxypalmitate O-feruloyl transferase [EC:2.3.1.188]	gi|356571583|ref|XP_003553956.1|//PREDICTED: omega-hydroxypalmitate O-feruloyl transferase-like [Glycine max]
	100807192	/	Lipid metabolism	3.01	4.38	4.11	5.5	LOC100807192	NA	GO:0005506//iron ion binding;GO:0016491//oxidoreductase activity	NA	K01723//hydroperoxide dehydratase [EC:4.2.1.92]	gi|571448964|ref|XP_003523882.2|//PREDICTED: allene oxide synthase-like [Glycine max]
	100805563	glysoja_019251	Lipid metabolism	3.37	3.08	2.24	2.19	LOC100805563	NA	NA	NA	K04628//2-hydroxyacylsphingosine 1-beta-galactosyltransferase [EC:2.4.1.45];K13691//pathogen-inducible salicylic acid glucosyltransferase [EC:2.4.1.-]	gi|356568728|ref|XP_003552562.1|//PREDICTED: UDP-glycosyltransferase 83A1-like [Glycine max]
	100792433	glysoja_040156	Lipid metabolism	2.18	3.03	3.13	3.9	LOC100792433	NA	NA	NA	K15400//omega-hydroxypalmitate O-feruloyl transferase [EC:2.3.1.188]	gi|947057497|gb|KRH06903.1|//hypothetical protein GLYMA_16G053300 [Glycine max]
	100787403	glysoja_008194	Lipid metabolism	2.9	2.4	2.53	2.74	LOC100787403	NA	NA	NA	K13356//alcohol-forming fatty acyl-CoA reductase [EC:1.2.1.84]	gi|571488981|ref|XP_006591085.1|//PREDICTED: alcohol-forming fatty acyl-CoA reductase-like [Glycine max]
	100803358	glysoja_022393	Lipid metabolism	2.23	1.91	1.78	1.89	LOC100803358	GO:0044424//intracellular part	GO:0016702//oxidoreductase activity, acting on single donors with incorporation of molecular oxygen, incorporation of two atoms of oxygen;GO:0046914//transition metal ion binding	GO:0006633//fatty acid biosynthetic process	K15718//linoleate 9S-lipoxygenase [EC:1.13.11.58]	gi|356556866|ref|XP_003546741.1|//PREDICTED: linoleate 9S-lipoxygenase [Glycine max]
Plant-pathogen interaction	100037479	glysoja_004771	Plant-pathogen interaction	2.92	7.66	3.99	5.01	OLPa	NA	NA	NA	K04733//interleukin-1 receptor-associated kinase 4 [EC:2.7.11.1]	gi|351727791|ref|NP_001236405.1|//osmotin-like protein, acidic precursor [Glycine max]
	100305447	/	Plant-pathogen interaction	1.72	3.08	2.36	1.95	LOC100305447	NA	GO:0016491//oxidoreductase activity	GO:0008152//metabolic process	K13420//LRR receptor-like serine/threonine-protein kinase FLS2 [EC:2.7.11.1]	gi|351724553|ref|NP_001235526.1|//disease resistance protein/LRR protein-related protein precursor [Glycine max]
	100793054	glysoja_044595	Plant-pathogen interaction	2	2.75	3.58	3.35	LOC100793054	NA	NA	NA	K19613//leucine-rich repeat protein SHOC2;K13459//disease resistance protein RPS2;K09873//aquaporin TIP;K13415//protein brassinosteroid insensitive 1 [EC:2.7.10.1 2.7.11.1]	gi|571454747|ref|XP_006579883.1|//PREDICTED: probable disease resistance protein At5g66900 [Glycine max]
	100813275	glysoja_026317	Plant-pathogen interaction	1.65	2.47	2.59	2.29	LOC100813275	NA	NA	NA	K04733//interleukin-1 receptor-associated kinase 4 [EC:2.7.11.1]	gi|356544279|ref|XP_003540581.1|//PREDICTED: probable LRR receptor-like serine/threonine-protein kinase At4g08850 [Glycine max]
	100526972	glysoja_046949	Plant-pathogen interaction	1.68	1.64	1.45	1.06	LOC100526972	NA	NA	NA	K13436//pto-interacting protein 1 [EC:2.7.11.1]	gi|351721090|ref|NP_001236686.1|//uncharacterized protein LOC100526972 [Glycine max]
Primary metabolism	100777663	glysoja_046350	Carbohydrate metabolism	3.67	7.18	3.68	1.77	LOC100777663	NA	NA	NA	K01183//chitinase [EC:3.2.1.14]	gi|356556606|ref|XP_003546615.1|//PREDICTED: chitotriosidase-1-like [Glycine max]
	100777055	glysoja_046348	Metabolism of terpenoids and polyketides	5.48	7.06	4.56	6.03	LOC100777055	NA	GO:0003824//catalytic activity	GO:0008152//metabolic process	K13070//momilactone-A synthase [EC:1.1.1.295];K09841//xanthoxin dehydrogenase [EC:1.1.1.288]	gi|734338542|gb|KHN08820.1|//Momilactone A synthase [Glycine soja]
	100782866	glysoja_050020	Amino acid metabolism	2.39	6.06	4.88	5.68	LOC100782866	GO:0044464//cell part	GO:0005506//iron ion binding;GO:0016491//oxidoreductase activity	GO:0008152//metabolic process	K00512//steroid 17alpha-monooxygenase / 17alpha-hydroxyprogesterone aldolase [EC:1.14.14.19 4.1.2.30];K07408//cytochrome P450, family 1, subfamily A, polypeptide 1 [EC:1.14.14.1]	gi|356556625|ref|XP_003546624.1|//PREDICTED: cytochrome P450 82A2-like [Glycine max]
	732628	glysoja_033315	Carbohydrate metabolism	5.29	5.97	4.8	3.55	LOC732628	GO:0005777//peroxisome	GO:0046912//transferase activity, transferring acyl groups, acyl groups converted into alkyl on transfer	GO:0044262//cellular carbohydrate metabolic process;GO:0009060//aerobic respiration	K01638//malate synthase [EC:2.3.3.9]	gi|571536103|ref|XP_006600799.1|//PREDICTED: malate synthase, glyoxysomal [Glycine max]
	100782892	glysoja_031098	Carbohydrate metabolism	1.94	5.8	2.33	3.94	LOC100782892	NA	NA	NA	K01051//pectinesterase [EC:3.1.1.11]	gi|356496344|ref|XP_003517028.1|//PREDICTED: pectinesterase 2-like [Glycine max]
	BGI_novel_G000175	/	Transcription	3.61	5.76	4.79	6.95	NA	NA	NA	NA	K14297//nuclear pore complex protein Nup98-Nup96;K12173//BRCA1-A complex subunit BRE	gi|947129652|gb|KRH77506.1|//hypothetical protein GLYMA_01G217600 [Glycine max]
	100797018	/	Transcription	2.09	5.52	3.71	3.08	LOC100797018	NA	GO:0004175//endopeptidase activity	GO:0019538//protein metabolic process	K00924//null;K02882//large subunit ribosomal protein L18Ae	gi|356500210|ref|XP_003518926.1|//PREDICTED: basic 7S globulin [Glycine max]
	547830	/	Transcription	3.24	5.47	2.13	2.78	PRP2	NA	NA	NA	K03006//DNA-directed RNA polymerase II subunit RPB1 [EC:2.7.7.6];K15168//mediator of RNA polymerase II transcription subunit 25	gi|947089173|gb|KRH37838.1|//hypothetical protein GLYMA_09G093000 [Glycine max]
	100787228	glysoja_019578	Transport and catabolism	3.42	5.44	3.85	3.74	LOC100787228	NA	GO:0016746//transferase activity, transferring acyl groups	NA	K19747//BAHD acyltransferase [EC:2.3.1.-]	gi|83853815|gb|ABC47848.1|//N-hydroxycinnamoyl/benzoyltransferase 6 [Glycine max]
	100819809	glysoja_022688	Transport and catabolism	6.03	5.39	5.47	6.59	LOC100819809	NA	GO:0003824//catalytic activity	GO:0008152//metabolic process	K11147//dehydrogenase/reductase SDR family member 4 [EC:1.1.-.-];K00059//3-oxoacyl-[acyl-carrier protein] reductase [EC:1.1.1.100]	gi|356505868|ref|XP_003521711.1|//PREDICTED: glucose and ribitol dehydrogenase homolog 1-like [Glycine max]
	100783726	glysoja_015967	Amino acid metabolism	1.85	5.24	3.74	3.95	LOC100783726	NA	NA	NA	K00128//aldehyde dehydrogenase (NAD+) [EC:1.2.1.3]	gi|356515906|ref|XP_003526638.1|//PREDICTED: aldehyde dehydrogenase family 3 member H1-like [Glycine max]
	100778264	/	Transport and catabolism	3.87	5.16	3.63	4.24	LOC100778264	NA	NA	NA	NA	gi|356534201|ref|XP_003535646.1|//PREDICTED: non-specific lipid-transfer protein-like protein At2g13820 [Glycine max]
	100777869	glysoja_024121	Energy metabolism	2.58	5.1	2.62	3.63	LOC100777869	NA	GO:0016639//oxidoreductase activity, acting on the CH-NH2 group of donors, NAD or NADP as acceptor	GO:0019752//carboxylic acid metabolic process	K00261//glutamate dehydrogenase (NAD(P)+) [EC:1.4.1.3]	gi|356559551|ref|XP_003548062.1|//PREDICTED: glutamate dehydrogenase 1 [Glycine max]
	100807613	glysoja_034938	Metabolism of other amino acids	4.71	5.03	3.41	3.65	LOC100807613	GO:0005737//cytoplasm	GO:0016765//transferase activity, transferring alkyl or aryl (other than methyl) groups;GO:0004364//glutathione transferase activity	GO:0006749//glutathione metabolic process;GO:0009407//toxin catabolic process;GO:0050896//response to stimulus	K00799//glutathione S-transferase [EC:2.5.1.18]	gi|959092493|ref|NP_001304556.1|//probable glutathione S-transferase [Glycine max]
	100781617	/	Amino acid metabolism	2.3	4.92	3.42	5.85	LOC100781617	NA	NA	NA	K20562//null	gi|356525525|ref|XP_003531375.1|//PREDICTED: cytochrome P450 CYP736A12-like isoform X1 [Glycine max];gi|571471413|ref|XP_006585306.1|//PREDICTED: cytochrome P450 CYP736A12-like isoform X2 [Glycine max]
	100813821	glysoja_015816	Amino acid metabolism	3.76	4.76	3.18	1.91	LOC100813821	NA	GO:0004028//3-chloroallyl aldehyde dehydrogenase activity;GO:0004029//aldehyde dehydrogenase (NAD) activity;GO:0003842//1-pyrroline-5-carboxylate dehydrogenase activity	GO:0055114//oxidation-reduction process	K00294//1-pyrroline-5-carboxylate dehydrogenase [EC:1.2.1.88]	gi|571453530|ref|XP_006579542.1|//PREDICTED: probable aldehyde dehydrogenase isoform X1 [Glycine max];gi|356512431|ref|XP_003524922.1|//PREDICTED: probable aldehyde dehydrogenase isoform X2 [Glycine max];gi|947108624|gb|KRH56950.1|//hypothetical protein GLYMA_05G029200 [Glycine max]
	100804978	glysoja_018246	Transcription	3.24	4.7	4.12	1.86	LOC100804978	NA	NA	NA	K03239//translation initiation factor eIF-2B subunit alpha	gi|356497269|ref|XP_003517483.1|//PREDICTED: protein LURP-one-related 17-like [Glycine max]
	100527221	glysoja_048958	Metabolism of other amino acids	4.49	4.61	3.04	5.29	LOC100527221	NA	GO:0016740//transferase activity	NA	K00799//glutathione S-transferase [EC:2.5.1.18]	gi|351725623|ref|NP_001236587.1|//uncharacterized LOC100527221 [Glycine max]
	100527851	glysoja_034938	Metabolism of other amino acids	3.88	4.52	4.29	4.87	HSP26-A	NA	GO:0016765//transferase activity, transferring alkyl or aryl (other than methyl) groups	GO:0050896//response to stimulus	K00799//glutathione S-transferase [EC:2.5.1.18]	gi|351727399|ref|NP_001238439.1|//probable glutathione S-transferase [Glycine max]
	100797657	glysoja_014353	Energy metabolism	2.91	4.35	2.04	2.03	LOC100797657	NA	GO:0046872//metal ion binding;GO:0003824//catalytic activity;GO:0050662//coenzyme binding	GO:0008152//metabolic process	K17871//NADH:ubiquinone reductase (non-electrogenic) [EC:1.6.5.9]	gi|571500357|ref|XP_006594628.1|//PREDICTED: external alternative NAD(P)H-ubiquinone oxidoreductase B2, mitochondrial-like isoform X1 [Glycine max];gi|571500367|ref|XP_006594631.1|//PREDICTED: external alternative NAD(P)H-ubiquinone oxidoreductase B2, mitochondrial-like isoform X4 [Glycine max];gi|571500365|ref|XP_006594630.1|//PREDICTED: external alternative NAD(P)H-ubiquinone oxidoreductase B2,…
	100801991	glysoja_000344	Energy metabolism	3.71	4.18	3.57	4.46	LOC100801991	NA	GO:0016639//oxidoreductase activity, acting on the CH-NH2 group of donors, NAD or NADP as acceptor	GO:0019752//carboxylic acid metabolic process	K00261//glutamate dehydrogenase (NAD(P)+) [EC:1.4.1.3]	gi|356498801|ref|XP_003518237.1|//PREDICTED: glutamate dehydrogenase 1-like [Glycine max]
	100798546	/	Amino acid metabolism	2.07	4.17	2.2	3.65	CYP82A2	GO:0044464//cell part	GO:0005506//iron ion binding;GO:0016491//oxidoreductase activity	GO:0008152//metabolic process	K00512//steroid 17alpha-monooxygenase / 17alpha-hydroxyprogesterone aldolase [EC:1.14.14.19 4.1.2.30];K07408//cytochrome P450, family 1, subfamily A, polypeptide 1 [EC:1.14.14.1]	gi|358248132|ref|NP_001240077.1|//cytochrome P450 82A2 [Glycine max]
	100787855	/	Amino acid metabolism	2.44	4.14	4.03	3.57	LOC100787855	NA	GO:0035251//UDP-glucosyltransferase activity	NA	K11820//N-hydroxythioamide S-beta-glucosyltransferase [EC:2.4.1.195]	gi|356498018|ref|XP_003517852.1|//PREDICTED: UDP-glycosyltransferase 74B1-like [Glycine max]
	100781542	/	Transcription	3.05	3.77	2.7	3.94	LOC100781542	NA	NA	GO:0009699//phenylpropanoid biosynthetic process;GO:0006950//response to stress	K01870//isoleucyl-tRNA synthetase [EC:6.1.1.5];K19027//zinc finger FYVE domain-containing protein 26;K14440//SWI/SNF-related matrix-associated actin-dependent regulator of chromatin subfamily A-like protein 1 [EC:3.6.4.12]	gi|571491868|ref|XP_003540811.2|//PREDICTED: dirigent protein 23-like [Glycine max]
	100807342	glysoja_014450	Energy metabolism	1.76	3.47	1.58	1.77	LOC100807342	NA	GO:0016620//oxidoreductase activity, acting on the aldehyde or oxo group of donors, NAD or NADP as acceptor;GO:0000166//nucleotide binding	GO:0019318//hexose metabolic process	K00134//glyceraldehyde 3-phosphate dehydrogenase [EC:1.2.1.12]	gi|359806082|ref|NP_001241184.1|//uncharacterized protein LOC100807342 [Glycine max]
	100500680	glysoja_042144	Metabolism of other amino acids	2.14	3.33	3.38	2.24	LOC100500680	NA	GO:0016765//transferase activity, transferring alkyl or aryl (other than methyl) groups	GO:0050896//response to stimulus	K00799//glutathione S-transferase [EC:2.5.1.18]	gi|351725321|ref|NP_001237856.1|//uncharacterized LOC100500680 [Glycine max]
	100813294	/	Amino acid metabolism	3.12	3.22	4.19	2.93	LOC100813294	GO:0016021//integral component of membrane	GO:0004753//saccharopine dehydrogenase activity;GO:0016491//oxidoreductase activity	GO:0008152//metabolic process;GO:0055114//oxidation-reduction process	K14157//alpha-aminoadipic semialdehyde synthase [EC:1.5.1.8 1.5.1.9]	gi|955357134|ref|XP_006593976.2|//PREDICTED: alpha-aminoadipic semialdehyde synthase-like isoform X2 [Glycine max];gi|955357132|ref|XP_006593975.2|//PREDICTED: alpha-aminoadipic semialdehyde synthase-like isoform X1 [Glycine max]
	100783503	/	Amino acid metabolism	1.88	3.12	1.85	2.17	FNSII-1	NA	NA	NA	K07408//cytochrome P450, family 1, subfamily A, polypeptide 1 [EC:1.14.14.1]	gi|359806551|ref|NP_001241007.1|//licodione synthase-like [Glycine max]
	547671	glysoja_012228	Energy metabolism	2.54	2.45	3.88	3.6	CA1	NA	GO:0016836//hydro-lyase activity;GO:0046914//transition metal ion binding	NA	K01673//carbonic anhydrase [EC:4.2.1.1]	gi|734370550|gb|KHN19308.1|//Carbonic anhydrase, chloroplastic, partial [Glycine soja]
	100781341	glysoja_049710	Nucleotide metabolism	1.9	2.36	1.61	2.05	LOC100781341	NA	GO:0005524//ATP binding;GO:0004797//thymidine kinase activity	GO:0009157//deoxyribonucleoside monophosphate biosynthetic process;GO:0016310//phosphorylation;GO:0071897//DNA biosynthetic process;GO:0046104//thymidine metabolic process	K00857//thymidine kinase [EC:2.7.1.21]	gi|356575076|ref|XP_003555668.1|//PREDICTED: thymidine kinase-like [Glycine max]
	100814679	glysoja_038715	Carbohydrate metabolism	1.94	2.3	1.75	2.81	LOC100814679	NA	GO:0003824//catalytic activity	NA	K01728//pectate lyase [EC:4.2.2.2]	gi|356508758|ref|XP_003523121.1|//PREDICTED: probable pectate lyase 5 [Glycine max]
	100787995	glysoja_043126	Metabolism of terpenoids and polyketides	2.42	2.15	3.77	2.94	LOC100787995	NA	GO:0003824//catalytic activity	GO:0008152//metabolic process	K13070//momilactone-A synthase [EC:1.1.1.295];K09841//xanthoxin dehydrogenase [EC:1.1.1.288]	gi|356556642|ref|XP_003546632.1|//PREDICTED: momilactone A synthase-like [Glycine max]
	547821	/	Metabolism of terpenoids and polyketides	1.43	2.15	1.7	1.9	VSPA	NA	GO:0045735//nutrient reservoir activity;GO:0016791//phosphatase activity	NA	K20728//null;K12742//isoprene synthase [EC:4.2.3.27];K02866//large subunit ribosomal protein L10e;K11340//actin-like protein 6A	gi|351727983|ref|NP_001238459.1|//stem 28 kDa glycoprotein precursor [Glycine max];gi|1351033|sp|P10742.2|S25K_SOYBN//RecName: Full=Stem 31 kDa glycoprotein; AltName: Full=Vegetative storage protein VSP25; Flags: Precursor
	100820622	glysoja_047181	Nucleotide metabolism	1.72	1.99	1.31	2.42	LOC100820622	NA	GO:0046872//metal ion binding;GO:0016728//oxidoreductase activity, acting on CH or CH2 groups, disulfide as acceptor	GO:0009132//nucleoside diphosphate metabolic process	K10808//ribonucleoside-diphosphate reductase subunit M2 [EC:1.17.4.1]	gi|356558708|ref|XP_003547645.1|//PREDICTED: ribonucleoside-diphosphate reductase small chain [Glycine max]
	100794412	glysoja_042700	Metabolism of terpenoids and polyketides	2.5	1.73	3.06	2.29	LOC100794412	NA	GO:0003824//catalytic activity	GO:0008152//metabolic process	K13070//momilactone-A synthase [EC:1.1.1.295];K09841//xanthoxin dehydrogenase [EC:1.1.1.288]	gi|358248324|ref|NP_001239862.1|//uncharacterized protein LOC100794412 [Glycine max]
	100777419	glysoja_008900	Transport and catabolism	3.45	1.65	4.33	2.18	LOC100777419	GO:0031224//intrinsic component of membrane	NA	GO:0006810//transport	K09873//aquaporin TIP	gi|363807926|ref|NP_001242707.1|//uncharacterized protein LOC100777419 [Glycine max]
	100803406	glysoja_003916	Carbohydrate metabolism	1.29	1.27	1.24	1.22	LOC100803406	NA	NA	NA	K19891//glucan endo-1,3-beta-glucosidase 1/2/3 [EC:3.2.1.39]	gi|955309222|ref|XP_003519593.2|//PREDICTED: glucan endo-1,3-beta-glucosidase 12-like [Glycine max]
Secondary metabolism	BGI_novel_G001831	/	Protease inhibitor	3.46	7.26	4.83	5.17	NA	NA	GO:0004867//serine-type endopeptidase inhibitor activity;GO:0008233//peptidase activity	GO:0009611//response to wounding;GO:0010951//negative regulation of endopeptidase activity	NA	gi|255638338|gb|ACU19481.1|//unknown [Glycine max]
	100306134	glysoja_014099	Protease inhibitor	2.4	7.21	2.74	2.57	LOC100306134	NA	GO:0061135//endopeptidase regulator activity	GO:0010466//negative regulation of peptidase activity	NA	gi|351734484|ref|NP_001238098.1|//uncharacterized protein LOC100306134 precursor [Glycine max]
	100170748	glysoja_000750	Protease inhibitor	3.65	7.14	4.54	4.28	PPI	NA	GO:0016787//hydrolase activity;GO:0004866//endopeptidase inhibitor activity	GO:0006950//response to stress	NA	gi|351727373|ref|NP_001238694.1|//protease inhibitor-like [Glycine max]
	100815671	glysoja_005252	phenylpropanoid	2.15	6.98	1.96	2.68	LOC100815671	NA	GO:0016209//antioxidant activity;GO:0005506//iron ion binding;GO:0003824//catalytic activity	GO:0042743//hydrogen peroxide metabolic process;GO:0006950//response to stress	K00430//peroxidase [EC:1.11.1.7]	gi|363807156|ref|NP_001242089.1|//uncharacterized protein LOC100815671 precursor [Glycine max]
	100306165	glysoja_022274	Protease inhibitor	3.3	6.84	3.82	4.18	LOC100306165	NA	GO:0061135//endopeptidase regulator activity	GO:0010466//negative regulation of peptidase activity	NA	gi|351724171|ref|NP_001238584.1|//uncharacterized protein LOC100306165 precursor [Glycine max]
	100170691	glysoja_028844	Protease inhibitor	5.13	6.73	6.26	6.69	LOC100170691	NA	GO:0016787//hydrolase activity;GO:0004866//endopeptidase inhibitor activity	GO:0051346//negative regulation of hydrolase activity	NA	gi|351722763|ref|NP_001237767.1|//Bowman-Birk type protease inhibitor-like precursor [Glycine max]
	100305352	/	Protease inhibitor	2.95	6.71	3.26	4.89	LOC100305352	NA	GO:0061135//endopeptidase regulator activity	GO:0010466//negative regulation of peptidase activity	NA	gi|351725349|ref|NP_001237857.1|//uncharacterized protein LOC100305352 precursor [Glycine max]
	100527215	glysoja_040426	Protease inhibitor	3.81	6.54	4.28	5.08	LOC100527215	NA	GO:0016787//hydrolase activity;GO:0004866//endopeptidase inhibitor activity	GO:0006950//response to stress	NA	gi|356576499|ref|XP_003556368.1|//PREDICTED: glu S.griseus protease inhibitor [Glycine max]
	106794104	/	phenylpropanoid	3.61	6.41	2.54	5.67	LOC106794104	NA	GO:0008168//methyltransferase activity	NA	K13066//caffeic acid 3-O-methyltransferase [EC:2.1.1.68]	gi|571475506|ref|XP_006586661.1|//PREDICTED: isoliquiritigenin 2'-O-methyltransferase-like [Glycine max]
	100803637	/	phenylpropanoid	4.63	5.96	4.11	4.7	LOC100803637	NA	GO:0016209//antioxidant activity;GO:0005506//iron ion binding;GO:0003824//catalytic activity	GO:0008152//metabolic process;GO:0006950//response to stress	K00430//peroxidase [EC:1.11.1.7]	gi|356509058|ref|XP_003523269.1|//PREDICTED: peroxidase P7-like [Glycine max]
	100803171	/	polyphenol oxidase A1, chloroplastic-like	2.57	5.95	4.73	6.28	LOC100803171	NA	GO:0016491//oxidoreductase activity	GO:0008152//metabolic process	K00422//polyphenol oxidase [EC:1.10.3.1]	gi|356555113|ref|XP_003545882.1|//PREDICTED: polyphenol oxidase A1, chloroplastic-like [Glycine max]
	100804509	glysoja_027252	cytochrome P450 81E8	4.16	5.9	5.21	5.31	LOC100804509	NA	GO:0005506//iron ion binding;GO:0016712//oxidoreductase activity, acting on paired donors, with incorporation or reduction of molecular oxygen, reduced flavin or flavoprotein as one donor, and incorporation of one atom of oxygen	GO:0008152//metabolic process	K00517//null;K13260//isoflavone 2'-hydroxylase [EC:1.14.13.89]	gi|571487382|ref|XP_006590643.1|//PREDICTED: cytochrome P450 81E8 [Glycine max]
	100775792	glysoja_025214	Protease inhibitor	3.71	5.62	2.16	4.16	LOC100775792	NA	NA	NA	K13899//cystatin-C	gi|734383697|gb|KHN24041.1|//Cysteine proteinase inhibitor 2, partial [Glycine soja]
	100810392	/	phenylpropanoid	3.31	5.45	4.82	4.2	LOC100810392	NA	NA	NA	K00430//peroxidase [EC:1.11.1.7]	gi|356543098|ref|XP_003540000.1|//PREDICTED: peroxidase P7 [Glycine max]
	100789730	glysoja_014316	polyphenol oxidase A1, chloroplastic-like	2.74	5.29	3	2.38	LOC100789730	NA	GO:0016491//oxidoreductase activity	GO:0008152//metabolic process	K00422//polyphenol oxidase [EC:1.10.3.1]	gi|356546657|ref|XP_003541740.1|//PREDICTED: polyphenol oxidase A1, chloroplastic-like [Glycine max]
	100800889	glysoja_026645	Protease inhibitor	3.96	4.9	3.03	3.3	LOC100800889	NA	NA	NA	NA	gi|356527275|ref|XP_003532237.1|//PREDICTED: kunitz-type trypsin inhibitor KTI1-like [Glycine max]
	100796281	glysoja_026796	polyneuridine-aldehyde esterase-like	1.94	4.87	3.47	4.37	LOC100796281	NA	NA	NA	K08233//polyneuridine-aldehyde esterase [EC:3.1.1.78]	gi|359807317|ref|NP_001240864.1|//uncharacterized protein LOC100796281 [Glycine max]
	100789064	/	Protease inhibitor	1.42	4.84	3.45	4.89	LOC100789064	NA	GO:0061135//endopeptidase regulator activity	GO:0010466//negative regulation of peptidase activity	NA	gi|356556646|ref|XP_003546634.1|//PREDICTED: alpha-amylase/subtilisin inhibitor-like [Glycine max]
	100783399	glysoja_049844	phenylpropanoid	3.55	4.73	4.44	2.86	LOC100783399	NA	NA	NA	K20718//null;K01188//beta-glucosidase [EC:3.2.1.21]	gi|358248196|ref|NP_001239837.1|//polygalacturonase inhibitor 1-like precursor [Glycine max]
	100785449	/	tropinone reductase homolog At1g07440-like	2.53	4.68	3.2	4.47	LOC100785449	NA	GO:0003824//catalytic activity	GO:0008152//metabolic process	K08081//tropinone reductase I [EC:1.1.1.206]	gi|358248262|ref|NP_001239850.1|//uncharacterized protein LOC100785449 [Glycine max]
	100790279	glysoja_045452	phenylpropanoid	3.17	4.64	2.02	3.88	LOC100790279	NA	GO:0016209//antioxidant activity;GO:0005506//iron ion binding;GO:0003824//catalytic activity	GO:0008152//metabolic process;GO:0006950//response to stress	K00430//peroxidase [EC:1.11.1.7]	gi|363807722|ref|NP_001241914.1|//uncharacterized protein LOC100790279 precursor [Glycine max]
	100776878	/	Secondary metabolism	2.26	4.47	1.98	2.61	CYP93A1	GO:0031224//intrinsic component of membrane	GO:0005506//iron ion binding;GO:0016491//oxidoreductase activity	GO:0008152//metabolic process	K00512//steroid 17alpha-monooxygenase / 17alpha-hydroxyprogesterone aldolase [EC:1.14.14.19 4.1.2.30];K13261//3,9-dihydroxypterocarpan 6a-monooxygenase [EC:1.14.13.28];K07408//cytochrome P450, family 1, subfamily A, polypeptide 1 [EC:1.14.14.1]	gi|359806094|ref|NP_001241186.1|//3,9-dihydroxypterocarpan 6A-monooxygenase [Glycine max]
	100816901	glysoja_024266	phenylpropanoid	4.97	4.34	4.43	5.8	LOC100816901	NA	GO:0046914//transition metal ion binding;GO:0003824//catalytic activity	GO:0008152//metabolic process	K00083//cinnamyl-alcohol dehydrogenase [EC:1.1.1.195]	gi|356496810|ref|XP_003517258.1|//PREDICTED: probable mannitol dehydrogenase [Glycine max]
	100794991	glysoja_009022	phenylpropanoid	2.78	4.22	4.17	3.5	LOC100794991	NA	NA	NA	K00430//peroxidase [EC:1.11.1.7]	gi|356577686|ref|XP_003556955.1|//PREDICTED: IgA FC receptor-like [Glycine max]
	100804561	glysoja_001616	epidermis-specific secreted glycoprotein EP1-like	2.38	4.04	2.13	2.01	LOC100804561	NA	NA	NA	K04733//interleukin-1 receptor-associated kinase 4 [EC:2.7.11.1];K14962//COMPASS component SWD2;K00276//primary-amine oxidase [EC:1.4.3.21];K03327//multidrug resistance protein, MATE family	gi|356549665|ref|XP_003543212.1|//PREDICTED: epidermis-specific secreted glycoprotein EP1-like [Glycine max]
	100811086	glysoja_003788	phenylpropanoid	2.94	3.81	2.7	3.61	LOC100811086	NA	GO:0016787//hydrolase activity	GO:0044238//primary metabolic process	K01188//beta-glucosidase [EC:3.2.1.21];K00679//phospholipid:diacylglycerol acyltransferase [EC:2.3.1.158];K01206//alpha-L-fucosidase [EC:3.2.1.51];K10960//geranylgeranyl reductase [EC:1.3.1.83]	gi|356537744|ref|XP_003537385.1|//PREDICTED: GDSL esterase/lipase At2g23540 [Glycine max]
	100794281	glysoja_042179	G-type lectin S-receptor-like serine/threonine-protein kinase At5g24080	1.93	3.42	3.03	2.77	LOC100794281	GO:0016021//integral component of membrane;GO:0005886//plasma membrane	GO:0030246//carbohydrate binding;GO:0004674//protein serine/threonine kinase activity;GO:0005524//ATP binding;GO:0032559//adenyl ribonucleotide binding	GO:0006464//cellular protein modification process;GO:0006468//protein phosphorylation;GO:0048544//recognition of pollen;GO:0008037//cell recognition	K04733//interleukin-1 receptor-associated kinase 4 [EC:2.7.11.1];K00276//primary-amine oxidase [EC:1.4.3.21];K04730//interleukin-1 receptor-associated kinase 1 [EC:2.7.11.1]	gi|356574526|ref|XP_003555397.1|//PREDICTED: G-type lectin S-receptor-like serine/threonine-protein kinase At5g24080 [Glycine max]
	547660	glysoja_001069	2'-hydroxydihydrodaidzein reductase	1.61	3.42	1.63	2.58	LOC547660	NA	GO:0048037//cofactor binding	GO:0008152//metabolic process	K13265//vestitone reductase [EC:1.1.1.348]	gi|351725017|ref|NP_001236054.1|//2'-hydroxydihydrodaidzein reductase [Glycine max]
	100803503	glysoja_036748	phenylpropanoid	2.73	3.27	2.86	2.2	LOC100803503	NA	NA	NA	K00430//peroxidase [EC:1.11.1.7]	gi|356517328|ref|XP_003527340.1|//PREDICTED: peroxidase P7-like [Glycine max]
	100783430	/	phenylpropanoid	1.91	2.3	1.86	2.06	LOC100783430	NA	GO:0005506//iron ion binding;GO:0016491//oxidoreductase activity	GO:0008152//metabolic process	K09755//ferulate-5-hydroxylase [EC:1.14.-.-]	gi|356496685|ref|XP_003517196.1|//PREDICTED: cytochrome P450 84A1-like [Glycine max]
	100801591	/	Secondary metabolism	1.83	1.35	1.17	1.32	LOC100801591	NA	GO:0016787//hydrolase activity;GO:0003824//catalytic activity	NA	K01061//carboxymethylenebutenolidase [EC:3.1.1.45]	gi|947102515|gb|KRH51007.1|//hypothetical protein GLYMA_07G255900 [Glycine max];gi|356521935|ref|XP_003529605.1|//PREDICTED: endo-1,3;1,4-beta-D-glucanase-like [Glycine max]
Signal transduction	100799422	glysoja_050054	Signal transduction	5.76	6.87	5.55	5.7	LOC100799422	NA	NA	NA	K04733//interleukin-1 receptor-associated kinase 4 [EC:2.7.11.1]	gi|356516977|ref|XP_003527167.1|//PREDICTED: umecyanin-like [Glycine max]
	100798112	glysoja_001154	Signal transduction	2.2	4.7	3.27	3.09	LOC100798112	NA	GO:0005488//binding	GO:0010876//lipid localization;GO:0051234//establishment of localization	K04733//interleukin-1 receptor-associated kinase 4 [EC:2.7.11.1]	gi|359807195|ref|NP_001241103.1|//uncharacterized protein LOC100798112 precursor [Glycine max]
	100783759	glysoja_035975	Signal transduction	2.17	4.12	2.54	2.18	LOC100783759	NA	GO:0032559//adenyl ribonucleotide binding;GO:0004672//protein kinase activity	GO:0006464//cellular protein modification process	K04733//interleukin-1 receptor-associated kinase 4 [EC:2.7.11.1]	gi|356558419|ref|XP_003547504.1|//PREDICTED: serine/threonine-protein kinase At5g01020-like [Glycine max]
	547820	/	Signal transduction	1.98	3.45	3.7	3.56	LOC547820	NA	GO:0016791//phosphatase activity	NA	K20728//null	gi|359806656|ref|NP_001241536.1|//stem 31 kDa glycoprotein precursor [Glycine max]
	100775424	glysoja_042179	Signal transduction	1.66	3.24	3.33	2.24	LOC100775424	NA	GO:0030246//carbohydrate binding;GO:0004674//protein serine/threonine kinase activity;GO:0032559//adenyl ribonucleotide binding	GO:0006464//cellular protein modification process;GO:0008037//cell recognition	K04733//interleukin-1 receptor-associated kinase 4 [EC:2.7.11.1]	gi|356535826|ref|XP_003536444.1|//PREDICTED: G-type lectin S-receptor-like serine/threonine-protein kinase At5g24080 isoform X1 [Glycine max]
	732576	glysoja_049375	Signal transduction	1.39	3.16	1.7	2.32	LOC732576	NA	GO:0048029//monosaccharide binding	NA	K04733//interleukin-1 receptor-associated kinase 4 [EC:2.7.11.1]	gi|947123378|gb|KRH71584.1|//hypothetical protein GLYMA_02G156800 [Glycine max]
	100805802	glysoja_033427	Signal transduction	1.47	2.25	1.54	1.27	LOC100805802	NA	NA	NA	K04733//interleukin-1 receptor-associated kinase 4 [EC:2.7.11.1]	gi|356548479|ref|XP_003542629.1|//PREDICTED: blue copper protein-like [Glycine max]
Unknown function	100804226	/	Unknown function	3.67	6.14	3.81	2.33	LOC100804226	NA	NA	NA	NA	gi|255626159|gb|ACU13424.1|//unknown [Glycine max]
	100780114	glysoja_037440	Unknown function	3.24	6.07	2.97	3.15	LOC100780114	NA	NA	NA	NA	gi|571455233|ref|XP_003524099.2|//PREDICTED: cannabidiolic acid synthase-like 2 [Glycine max]
	100796314	glysoja_017082	Unknown function	4.07	5.91	3.54	2.06	LOC100796314	NA	NA	NA	NA	gi|356563288|ref|XP_003549896.1|//PREDICTED: lipid transfer-like protein VAS [Glycine max]
	100813475	glysoja_029868	Unknown function	3.35	5.66	3.13	2.18	LOC100813475	NA	NA	NA	NA	gi|955359199|ref|XP_014621341.1|//PREDICTED: verprolin-like [Glycine max]
	100778798	glysoja_013358	Unknown function	2.33	5.57	3.13	3.51	LOC100778798	NA	NA	NA	NA	gi|358248408|ref|NP_001239877.1|//uncharacterized protein LOC100778798 [Glycine max]
	100306482	glysoja_007401	Unknown function	2.27	5.41	2.22	2.74	LOC100306482	NA	NA	NA	NA	gi|351721456|ref|NP_001235674.1|//uncharacterized protein LOC100306482 [Glycine max]
	100780694	glysoja_005600	Unknown function	2.85	5.35	2.93	3.6	LOC100780694	NA	NA	NA	NA	gi|351724663|ref|NP_001238089.1|//uncharacterized protein LOC100527317 [Glycine max]
	100799486	glysoja_040853	Unknown function	2.72	5.12	3.18	3.56	LOC100799486	NA	NA	NA	K00485//dimethylaniline monooxygenase (N-oxide forming) [EC:1.14.13.8]	gi|356530607|ref|XP_003533872.1|//PREDICTED: probable flavin-containing monooxygenase 1 [Glycine max]
	100815215	glysoja_038785	Unknown function	2.21	5.08	3.71	3.78	LOC100815215	NA	NA	NA	NA	gi|571494173|ref|XP_003540256.2|//PREDICTED: uncharacterized protein LOC100815215 [Glycine max]
	100306151	glysoja_011040	Unknown function	2.69	5.04	2.84	4.09	LOC100306151	NA	GO:0005488//binding	GO:0010876//lipid localization;GO:0051234//establishment of localization	K14684//solute carrier family 25 (mitochondrial phosphate transporter), member 23/24/25/41	gi|351734500|ref|NP_001238368.1|//uncharacterized protein LOC100306151 precursor [Glycine max]
	100500289	/	Unknown function	3.63	4.96	4.01	3.9	LOC100500289	NA	GO:0005488//binding	GO:0010876//lipid localization;GO:0051234//establishment of localization	NA	gi|351727671|ref|NP_001235889.1|//uncharacterized protein LOC100500289 precursor [Glycine max]
	106794171	glysoja_029870	Unknown function	3.65	4.84	3.36	4.52	LOC106794171	NA	NA	NA	NA	gi|947061333|gb|KRH10594.1|//hypothetical protein GLYMA_15G057300 [Glycine max]
	100804680	glysoja_044756	Unknown function	3.82	4.55	4.07	4.89	LOC100804680	NA	NA	NA	K14209//solute carrier family 36 (proton-coupled amino acid transporter);K15015//solute carrier family 32 (vesicular inhibitory amino acid transporter)	gi|356571417|ref|XP_003553873.1|//PREDICTED: lysine histidine transporter 1-like [Glycine max]
	100305684	glysoja_005601	Unknown function	2.12	4.52	3.13	4.47	LOC100305684	NA	NA	NA	NA	gi|351724663|ref|NP_001238089.1|//uncharacterized protein LOC100527317 [Glycine max]
	100777228	glysoja_003711	Unknown function	2.92	4.5	2.69	3.53	LOC100777228	NA	NA	NA	K20254//perilipin-4	gi|358248810|ref|NP_001239688.1|//uncharacterized protein LOC100777228 precursor [Glycine max];gi|955347951|ref|XP_014618975.1|//PREDICTED: uncharacterized protein LOC100777228 isoform X1 [Glycine max]
	100500204	glysoja_017772	Unknown function	2.17	4.5	3.12	3.81	LOC100500204	GO:0044464//cell part;GO:0016021//integral component of membrane	GO:0015291//secondary active transmembrane transporter activity;GO:0015238//drug transmembrane transporter activity;GO:0015297//antiporter activity	GO:0015893//drug transport;GO:0006855//drug transmembrane transport	K03327//multidrug resistance protein, MATE family	gi|593268227|ref|XP_007136291.1|//hypothetical protein PHAVU_009G034100g [Phaseolus vulgaris];gi|955315890|ref|XP_006578309.2|//PREDICTED: protein DETOXIFICATION 27 [Glycine max]
	100787893	glysoja_042369	Unknown function	2.51	4.35	3.46	2.94	LOC100787893	NA	NA	NA	K18054//2'-deoxymugineic-acid 2'-dioxygenase / mugineic-acid 3-dioxygenase [EC:1.14.11.24 1.14.11.25]	gi|356568825|ref|XP_003552608.1|//PREDICTED: hyoscyamine 6-dioxygenase-like [Glycine max]
	100779620	glysoja_005598	Unknown function	3.25	4.3	2.53	4.18	LOC100779620	NA	NA	NA	NA	gi|947061333|gb|KRH10594.1|//hypothetical protein GLYMA_15G057300 [Glycine max]
	100781181	glysoja_019610	Unknown function	2.69	3.97	3.34	3.06	LOC100781181	NA	NA	NA	NA	gi|356510348|ref|XP_003523901.1|//PREDICTED: uncharacterized protein LOC100781181 [Glycine max]
	100527887	glysoja_023999	Unknown function	1.97	3.76	2.02	3.68	LOC100527887	NA	NA	NA	K07019//uncharacterized protein	gi|351722137|ref|NP_001235186.1|//uncharacterized protein LOC100527887 [Glycine max]
	100816353	glysoja_034594	Unknown function	2.34	3.47	2.57	3.57	LOC100816353	NA	NA	NA	NA	gi|351724663|ref|NP_001238089.1|//uncharacterized protein LOC100527317 [Glycine max]
	100814569	glysoja_024734	Unknown function	2.56	3.43	2.85	2.19	LOC100814569	NA	NA	GO:0006950//response to stress	NA	gi|356556070|ref|XP_003546350.1|//PREDICTED: MLP-like protein 34 [Glycine max]
	100810439	glysoja_022051	Unknown function	2.39	3.36	3.17	2.46	LOC100810439	NA	NA	NA	NA	gi|356519148|ref|XP_003528236.1|//PREDICTED: uncharacterized protein LOC100810439 [Glycine max]
	100305644	glysoja_042622	Unknown function	3.44	3.32	3.57	4.76	LOC100305644	NA	GO:0016892//endoribonuclease activity, producing 3'-phosphomonoesters;GO:0003676//nucleic acid binding	NA	K01166//ribonuclease T2 [EC:3.1.27.1]	gi|351727689|ref|NP_001238449.1|//uncharacterized protein LOC100305644 precursor [Glycine max]
	100779390	glysoja_026081	Unknown function	2.9	3.28	3.57	3.13	LOC100779390	NA	NA	NA	NA	gi|356544155|ref|XP_003540520.1|//PREDICTED: late embryogenesis abundant protein-like [Glycine max]
	BGI_novel_G001393	/	Unknown function	2.86	3.24	2.95	1.65	NA	NA	NA	NA	NA	gi|947094966|gb|KRH43551.1|//hypothetical protein GLYMA_08G156600 [Glycine max]
	100819846	glysoja_044474	Unknown function	1.54	3.13	3.25	1.42	LOC100819846	NA	GO:0016791//phosphatase activity	NA	K17506//protein phosphatase 1L [EC:3.1.3.16]	gi|356542975|ref|XP_003539939.1|//PREDICTED: probable protein phosphatase 2C 58 [Glycine max]
	100800384	glysoja_004262	Unknown function	2.74	3.11	2.33	3.18	LOC100800384	NA	NA	NA	K07019//uncharacterized protein	gi|359807598|ref|NP_001240904.1|//uncharacterized protein LOC100800384 [Glycine max]
	100815307	glysoja_042216	Unknown function	1.15	3.05	1.33	1.55	LOC100815307	NA	NA	NA	NA	gi|363807910|ref|NP_001242705.1|//uncharacterized protein LOC100815307 precursor [Glycine max]
	100500077	glysoja_030550	Unknown function	2.55	2.97	3.51	3.09	LOC100500077	NA	NA	NA	NA	gi|351722522|ref|NP_001236479.1|//uncharacterized protein LOC100500077 [Glycine max]
	100811802	glysoja_037256	Unknown function	1.49	2.6	2.59	1.73	LOC100811802	NA	GO:0046914//transition metal ion binding;GO:0003824//catalytic activity	GO:0008152//metabolic process	K07119//uncharacterized protein	gi|955311496|ref|XP_003521022.2|//PREDICTED: 2-alkenal reductase (NADP(+)-dependent) [Glycine max]
	100800197	/	Unknown function	1.83	2.55	2.07	1.81	LOC100800197	NA	NA	NA	NA	gi|955305355|ref|XP_014618963.1|//PREDICTED: uncharacterized protein LOC100800197 isoform X1 [Glycine max];gi|359806911|ref|NP_001241322.1|//uncharacterized protein LOC100800197 [Glycine max];gi|955305357|ref|XP_014618964.1|//PREDICTED: uncharacterized protein LOC100800197 isoform X2 [Glycine max]
	100819551	/	Unknown function	1.8	2.1	2.06	2.39	LOC100819551	NA	NA	NA	NA	NA
	100101893	/	Unknown function	2.57	1.88	1.41	1.52	EN2	NA	GO:0005488//binding;GO:0004518//nuclease activity	GO:0006259//DNA metabolic process	NA	gi|351724843|ref|NP_001235024.1|//endonuclease precursor [Glycine max]
	100807596	glysoja_014583	Unknown function	1.42	1.34	2.38	1.6	LOC100807596	NA	NA	NA	NA	gi|356517860|ref|XP_003527604.1|//PREDICTED: uncharacterized protein LOC100807596 [Glycine max]
	100814621	/	Unknown function	1.43	1.34	1.82	1.57	LOC100814621	NA	NA	NA	NA	gi|356499765|ref|XP_003518707.1|//PREDICTED: CBS domain-containing protein CBSX1, chloroplastic [Glycine max]
	547955	/	Unknown function	1.68	1.25	2.62	1.7	EXP2	GO:0044464//cell part	NA	NA	K20628//null	gi|351724561|ref|NP_001236550.1|//expansin precursor [Glycine max]
	100781400	glysoja_007580	Unknown function	1.2	1.18	2.19	1.92	LOC100781400	NA	NA	NA	NA	gi|571463979|ref|XP_006582890.1|//PREDICTED: uncharacterized protein LOC100781400 isoform X1 [Glycine max];gi|363808222|ref|NP_001242233.1|//uncharacterized protein LOC100781400 [Glycine max]
	100797570	glysoja_000010	Unknown function	1.89	1.05	1.46	1.86	LOC100797570	NA	NA	NA	K11593//eukaryotic translation initiation factor 2C	gi|571438552|ref|XP_006574601.1|//PREDICTED: uncharacterized protein LOC100797570 [Glycine max]
	100860051	glysoja_032072	Unknown function	4.28	6.41	4.19	4.56	LOC100860051	NA	NA	NA	NA	gi|255626159|gb|ACU13424.1|//unknown [Glycine max]
	100527317	/	Unknown function	2.95	4.54	2.62	4.09	LOC100527317	NA	NA	NA	NA	gi|351724663|ref|NP_001238089.1|//uncharacterized protein LOC100527317 [Glycine max]
Others	100801214	glysoja_048387	Folding, sorting and degradation	1.92	5.26	4.08	2.93	LOC100801214	NA	NA	NA	K00279//cytokinin dehydrogenase [EC:1.5.99.12];K10615//E3 ubiquitin-protein ligase HERC4 [EC:2.3.2.26];K04460//serine/threonine-protein phosphatase 5 [EC:3.1.3.16]	gi|571509887|ref|XP_006596186.1|//PREDICTED: probable E3 ubiquitin-protein ligase HERC4 isoform X2 [Glycine max];gi|571442767|ref|XP_006575853.1|//PREDICTED: serine/threonine-protein phosphatase 7 long form homolog [Glycine max];gi|356554552|ref|XP_003545609.1|//PREDICTED: probable E3 ubiquitin-protein ligase HERC4 isoform X1 [Glycine max]
	100306189	/	Glycan biosynthesis and metabolism	1.98	3.81	3.25	3.98	LOC100306189	NA	NA	NA	K03860//phosphatidylinositol glycan, class Q;K20887//null	gi|351721233|ref|NP_001235155.1|//uncharacterized protein LOC100306189 precursor [Glycine max]
	100800293	glysoja_023577	Membrane transport	2.4	3.76	2.37	1.83	LOC100800293	GO:0016021//integral component of membrane	GO:0005524//ATP binding;GO:0042626//ATPase activity, coupled to transmembrane movement of substances	GO:0055085//transmembrane transport	K05658//ATP-binding cassette, subfamily B (MDR/TAP), member 1 [EC:3.6.3.44]	gi|955357187|ref|XP_006594002.2|//PREDICTED: ABC transporter B family member 11-like [Glycine max]
"/" represents the sequence does not have a locus tag in the genome of Glyma soja because of imperfect assembly, "NA" means no annotation. Gene IDs beginning with "BGI_novel_" represent novel genes identified in this study, Gene IDs beginning with "glysoja_" represent gene identifiction number of Glycine soja in NCBI database, other gene IDs are gene identifiction number in NCBI database. R1d rep…
