# Supplementary material for: RNA-Seq analysis reveals transcript diversity and active genes after common cutworm (Spodoptera litura Fabricius) attack in resistant and susceptible wild soybean lines
Source: BMC Genomics. 2019 Mar 22;20:237. doi: 10.1186/s12864-019-5599-z (PMC6431011; doi:10.1186/s12864-019-5599-z)
Supplement: Supplementary file 9 — Table S9. GO and KEGG analyses of unique DEGs. (XLSX 13 kb) [file 12864_2019_5599_MOESM9_ESM.xlsx]

## Sheet: GO
Table S9 GO and KEGG analyses of unique DEGs
			Corrected P value
Level1	Level2	GO terms	R1d_unique	R3d_unique	S1d_unique	S2d_unique
Biological process	Secondary metabolic process	Secondary metabolite biosynthetic process		0.00404
		Phenylpropanoid metabolic process		0.00569
		Phenylpropanoid biosynthetic process		1.61e-05
	Photosynthesis	Photosynthesis		9.83e-05
		Photosynthesis, light harvesting		1.7e-05
		Photosynthesis, light harvesting in photosystem I		3.2e-05
		Photosynthesis, light reaction		0.00018
		Protein-chromophore linkage		0.00084
		Chemical homeostasis		0.0064
Molecular function	Binding	Pigment binding		1.93e-05
		Chlorophyll binding		0.0001
		Iron ion binding		0.00014
		Tetrapyrrole binding		0.00023
	Catalytic activity	Transferase activity, transferring glycosyl groups	0.00249
		Transferase activity, transferring hexosyl groups	0.00709
		Transferase activity, transferring alkyl or aryl (other than methyl) groups		0.00105
		Oxidoreductase activity, oxidizing metal ions, oxygen as acceptor		0.00755
		Oxidoreductase activity, oxidizing metal ions		0.00941
		Transferase activity, transferring acyl groups other than amino-acyl groups				0.00018
		Transferase activity, transferring acyl groups				0.00047
		O-acyltransferase activity				0.00426
Cellular components	Intracellular part	Plastoglobule		2.06e-07
		Chloroplast thylakoid membrane		8.33e-06
		Plastid thylakoid membrane		8.33e-06
		Photosystem I		1.38e-05
		Photosynthetic membrane		2.24e-05
		Thylakoid part		3.61e-05
		Photosystem		9.13e-05
		Thylakoid		0.00012
		Chloroplast thylakoid		0.00026
		Thylakoid membrane		0.00026
		Plastid thylakoid		0.00035
		Chloroplast stroma		0.00312
		Plastid stroma		0.00312

## Sheet: KEGG
	Corrected P value
Pathway	R1_unique	R3_unique	S1_unique	S2_unique	Patheway ID	Level
Ribosome biogenesis in eukaryotes			6.30872e-05		ko03008	Translation
Plant hormone signal transduction			0.00984938		ko04075	Signal transduction
Biosynthesis of secondary metabolites		1.52587e-07			ko01110	Global and overview maps
Isoflavonoid biosynthesis		2.24676e-11			ko00943	Biosynthesis of other secondary metabolites
Flavonoid biosynthesis		2.16893e-05			ko00941	Biosynthesis of other secondary metabolites
MAPK signaling pathway - plant		2.16893e-05			ko04016	Signal transduction
Photosynthesis - antenna proteins		1.52587e-07			ko00196	Energy metabolism
Starch and sucrose metabolism		0.00330166			ko00500	Carbohydrate metabolism
Cyanoamino acid metabolism		0.00370628			ko00460	Metabolism of other amino acids
Glutathione metabolism		0.0039401			ko00480	Metabolism of other amino acids
Porphyrin and chlorophyll metabolism		0.00370628			ko00860	Metabolism of cofactors and vitamins
