# Supplementary material for: RNA-Seq analysis reveals transcript diversity and active genes after common cutworm (Spodoptera litura Fabricius) attack in resistant and susceptible wild soybean lines
Source: BMC Genomics. 2019 Mar 22;20:237. doi: 10.1186/s12864-019-5599-z (PMC6431011; doi:10.1186/s12864-019-5599-z)
Supplement: Supplementary file 10 — Table S10. List of significantly differentially expressed TFs. (XLSX 85 kb) [file 12864_2019_5599_MOESM10_ESM.xlsx]

## Sheet: Non-redundant
Table S10 List of significantly differentially expressed TFs
GeneID	log2_R1d	R1d-up/down	log2_R3d	R3d-up/down	log2_S1d	S1d-up/down	log2_S2d	S2d-up/down	Length	log2FoldChange(R1d_Treat/R1d_Control)	Pvalue	Transcripts	TF_family	Included_domain	Excluded_domain	PlntfDB_link	Symbol	Cellular Component	Molecular Function	Biological Process	Kegg Orthology	Nr Description
547460	2.18575	Up	4.20094	Up	0.622609	*	2.21102	Up	1401	2.18575	0.000969121	XM_003539529.3	MYB	Myb_DNA-binding	ARID,Response_reg,SNF2_N	show details	MYB15	NA	NA	NA	K09422//myb proto-oncogene protein, plant	gi|356542240|ref|XP_003539577.1|//PREDICTED: transcription factor MYB35 [Glycine max]
547481	0.54126	*	1.45132	Up	0.6407	*	0.280562	*	1243	1.45132	0.000901092	NM_001250174.1	MYB	Myb_DNA-binding	ARID,Response_reg,SNF2_N	show details	1-3-1B	GO:0043231//intracellular membrane-bounded organelle	GO:0003676//nucleic acid binding	NA	K05674//ATP-binding cassette, subfamily C (CFTR/MRP), member 10;K01179//endoglucanase [EC:3.2.1.4];K08869//aarF domain-containing kinase;K12133//MYB-related transcription factor LHY;K17613//calcineurin-binding protein cabin-1	gi|351725743|ref|NP_001237103.1|//syringolide-induced protein 1-3-1B [Glycine max]
547488	1.19322	*	2.88693	Up	0.550492	*	2.19482	Up	1411	2.88693	0.000175994	XM_006591950.2	MYB	Myb_DNA-binding	ARID,Response_reg,SNF2_N	show details	LOC547488	NA	NA	NA	K09422//myb proto-oncogene protein, plant	gi|955352419|ref|XP_006592013.2|//PREDICTED: transcription factor MYB39 [Glycine max]
548004	1.3346	Up	0.50372	*	0.441004	*	0.0252645	*	1293	1.3346	0.00078773	XM_006601801.2	bZIP	bZIP_1,bZIP_2,bZIP_Maf	HLH	show details	BZIP36	GO:0043231//intracellular membrane-bounded organelle	GO:0003677//DNA binding;GO:0005515//protein binding;GO:0046914//transition metal ion binding;GO:0008270//zinc ion binding;GO:0043565//sequence-specific DNA binding;GO:0003700//transcription factor activity, sequence-specific DNA binding;GO:0001071//nucleic acid binding transcription factor activity	GO:0006355//regulation of transcription, DNA-templated;GO:0006351//transcription, DNA-templated	K10999//cellulose synthase A [EC:2.4.1.12];K16241//transcription factor HY5	gi|734394446|gb|KHN28520.1|//Cellulose synthase A catalytic subunit 1 [UDP-forming] [Glycine soja];gi|571541789|ref|XP_006601864.1|//PREDICTED: bZIP transcription factor bZIP36 isoform X1 [Glycine max];gi|351723239|ref|NP_001237272.1|//bZIP transcription factor bZIP36 [Glycine max]
548010	0.190488	*	1.83912	Up	0.300284	*	0.309497	*	1191	1.83912	0.00046873	NM_001250431.1	MYB	Myb_DNA-binding	ARID,Response_reg,SNF2_N	show details	1-3-1A	GO:0043231//intracellular membrane-bounded organelle	GO:0003676//nucleic acid binding	NA	K05674//ATP-binding cassette, subfamily C (CFTR/MRP), member 10;K01179//endoglucanase [EC:3.2.1.4];K08869//aarF domain-containing kinase;K17613//calcineurin-binding protein cabin-1	gi|351725775|ref|NP_001237360.1|//syringolide-induced protein 1-3-1A [Glycine max]
548037	-2.31835	Down	-0.591278	*	/	/	/	/	761	-2.31835	0.000457357	NM_001250872.1	ERF	AP2	-	show details	EREBP1	GO:0043231//intracellular membrane-bounded organelle	GO:0001071//nucleic acid binding transcription factor activity;GO:0003676//nucleic acid binding	GO:0006351//transcription, DNA-templated	K09286//EREBP-like factor	gi|351723731|ref|NP_001237801.1|//ethylene-responsive element binding protein 1 [Glycine max]
732552	-2.46946	Down	-0.937967	*	-1.91392	Down	-0.348004	*	1540	-2.46946	4.89664e-05	BGI_novel_T000158	NAC	NAM	-	show details	NAC1	GO:0005634//nucleus	GO:0003677//DNA binding;GO:0003676//nucleic acid binding	GO:0006355//regulation of transcription, DNA-templated	K12581//CCR4-NOT transcription complex subunit 7/8;K02437//glycine cleavage system H protein;K03094//S-phase kinase-associated protein 1;K13126//polyadenylate-binding protein;K05941//glutathione gamma-glutamylcysteinyltransferase [EC:2.3.2.15];K01054//acylglycerol lipase [EC:3.1.1.23]	gi|351725980|ref|NP_001236855.1|//NAC domain protein NAC1 [Glycine max];gi|734313156|gb|KHN01256.1|//NAC domain-containing protein 29 [Glycine soja]
732553	0.687858	*	1.08758	Up	0.504885	*	0.0603073	*	1127	1.08758	2.64946e-06	NM_001249942.2	NAC	NAM	-	show details	NAC2	NA	GO:0003676//nucleic acid binding	NA	K12581//CCR4-NOT transcription complex subunit 7/8;K03094//S-phase kinase-associated protein 1;K13126//polyadenylate-binding protein;K05941//glutathione gamma-glutamylcysteinyltransferase [EC:2.3.2.15];K01054//acylglycerol lipase [EC:3.1.1.23]	gi|351726451|ref|NP_001236871.1|//NAC domain protein NAC2 [Glycine max]
732579	0.0919888	*	1.72896	Up	0.332171	*	0.0214535	*	1473	1.72896	1.01299e-05	XM_014776188.1	ERF	AP2	-	show details	LOC732579	GO:0043231//intracellular membrane-bounded organelle;GO:0005634//nucleus	GO:0003677//DNA binding;GO:0003700//transcription factor activity, sequence-specific DNA binding;GO:0001071//nucleic acid binding transcription factor activity;GO:0003676//nucleic acid binding	GO:0006355//regulation of transcription, DNA-templated;GO:0006351//transcription, DNA-templated	K09286//EREBP-like factor	gi|351722729|ref|NP_001237254.1|//dehydration-responsive element binding protein 2 [Glycine max];gi|955323113|ref|XP_014631673.1|//PREDICTED: dehydration-responsive element binding protein 2 isoform X1 [Glycine max]
732583	-0.737391	*	1.93863	Up	-0.284818	*	-0.742714	*	555	1.93863	0.000776822	NM_001250384.1	WRKY	WRKY	-	show details	LOC732583	NA	GO:0003677//DNA binding;GO:0001071//nucleic acid binding transcription factor activity	GO:0010467//gene expression	K18835//WRKY transcription factor 2;K13424//WRKY transcription factor 33	gi|351724423|ref|NP_001237313.1|//WRKY6 [Glycine max]
732586	-0.606491	*	2.39101	Up	1.51109	*	1.67611	*	567	2.39101	1.42113e-05	NM_001250428.1	WRKY	WRKY	-	show details	LOC732586	NA	GO:0003677//DNA binding;GO:0001071//nucleic acid binding transcription factor activity	GO:0010467//gene expression	K18835//WRKY transcription factor 2	gi|351725685|ref|NP_001237357.1|//WRKY53 [Glycine max]
732590	0.0333862	*	2.08294	Up	1.72754	Up	1.44526	Up	1346	2.08294	3.00002e-10	NM_001250493.1	WRKY	WRKY	-	show details	LOC732590	NA	GO:0003677//DNA binding;GO:0001071//nucleic acid binding transcription factor activity	GO:0010467//gene expression	K18835//WRKY transcription factor 2	gi|955310301|ref|XP_014628870.1|//PREDICTED: WRKY86 isoform X1 [Glycine max];gi|351727595|ref|NP_001237422.1|//WRKY86 [Glycine max]
732591	-1.44034	Down	0.633031	*	0.0729216	*	0.789281	*	1905	-1.44034	0.000844814	BGI_novel_T007610	WRKY	WRKY	-	show details	LOC732591	NA	GO:0043565//sequence-specific DNA binding;GO:0003700//transcription factor activity, sequence-specific DNA binding	GO:0006355//regulation of transcription, DNA-templated	K18835//WRKY transcription factor 2;K08819//cyclin-dependent kinase 12/13 [EC:2.7.11.22 2.7.11.23];K13424//WRKY transcription factor 33;K18834//WRKY transcription factor 1	gi|351728066|ref|NP_001237438.1|//WRKY54 [Glycine max];gi|734362557|gb|KHN16205.1|//Putative WRKY transcription factor 23 [Glycine soja]
732601	-1.68216	Down	-0.350237	*	-0.898493	*	-0.667259	*	1380	-1.68216	4.84619e-06	NM_001250671.1	ERF	AP2	-	show details	LOC732601	GO:0043231//intracellular membrane-bounded organelle	GO:0001071//nucleic acid binding transcription factor activity;GO:0003676//nucleic acid binding	GO:0006351//transcription, DNA-templated	K09287//RAV-like factor	gi|351725319|ref|NP_001237600.1|//RAV-like DNA-binding protein [Glycine max]
732639	-0.266681	*	1.35069	Up	0.764986	*	0.305007	*	1106	1.35069	0.00513305	NM_001251305.1	NAC	NAM	-	show details	NAC3	NA	GO:0003676//nucleic acid binding	NA	K12581//CCR4-NOT transcription complex subunit 7/8;K13126//polyadenylate-binding protein;K05941//glutathione gamma-glutamylcysteinyltransferase [EC:2.3.2.15];K01054//acylglycerol lipase [EC:3.1.1.23]	gi|351721476|ref|NP_001238234.1|//NAC domain protein NAC3 [Glycine max]
732651	0.531078	*	2.94877	Up	1.39916	Up	0.59244	*	1152	2.94877	1.79361e-09	NM_001251495.1	NAC	NAM	-	show details	NAC4	NA	GO:0003676//nucleic acid binding	NA	K12581//CCR4-NOT transcription complex subunit 7/8;K13126//polyadenylate-binding protein;K05941//glutathione gamma-glutamylcysteinyltransferase [EC:2.3.2.15];K01054//acylglycerol lipase [EC:3.1.1.23]	gi|351726966|ref|NP_001238424.1|//NAC domain protein NAC4 [Glycine max]
778040	-0.802724	*	1.88476	Up	1.12046	*	0.616616	*	947	1.88476	0.00168492	NM_001248832.1	MYB	Myb_DNA-binding	ARID,Response_reg,SNF2_N	show details	MYB76	GO:0043231//intracellular membrane-bounded organelle	GO:0003676//nucleic acid binding	NA	K09422//myb proto-oncogene protein, plant	gi|351723951|ref|NP_001235761.1|//MYB transcription factor MYB76 [Glycine max]
778042	1.43682	*	3.26677	Up	2.81242	Up	2.88745	Up	1385	3.26677	6.07134e-06	NM_001248860.1	MYB	Myb_DNA-binding	ARID,Response_reg,SNF2_N	show details	MYB84	GO:0043231//intracellular membrane-bounded organelle	GO:0003676//nucleic acid binding	NA	K09422//myb proto-oncogene protein, plant	gi|351724763|ref|NP_001235789.1|//MYB transcription factor MYB84 [Glycine max]
778045	1.33008	*	3.12266	Up	1.82965	*	3.84465	Up	1302	3.12266	1.24727e-05	NM_001248908.1	MYB	Myb_DNA-binding	ARID,Response_reg,SNF2_N	show details	MYB184	GO:0043231//intracellular membrane-bounded organelle	GO:0003676//nucleic acid binding	NA	K09422//myb proto-oncogene protein, plant	gi|734363509|gb|KHN16570.1|//Transcription factor MYB21 [Glycine soja];gi|571469201|ref|XP_006584643.1|//PREDICTED: MYB transcription factor MYB184 isoform X1 [Glycine max]
778055	-1.48513	Down	-0.517401	*	-0.576471	*	-0.572562	*	1340	-1.48513	0.00012575	XM_014765225.1	MYB	Myb_DNA-binding	ARID,Response_reg,SNF2_N	show details	MYB139	GO:0043231//intracellular membrane-bounded organelle	GO:0003677//DNA binding;GO:0003676//nucleic acid binding	NA	K09422//myb proto-oncogene protein, plant	gi|571496025|ref|XP_006593490.1|//PREDICTED: MYB transcription factor MYB139 isoform X2 [Glycine max];gi|947074129|gb|KRH23020.1|//hypothetical protein GLYMA_13G333200 [Glycine max];gi|955356052|ref|XP_014620711.1|//PREDICTED: MYB transcription factor MYB139 isoform X1 [Glycine max];gi|351722983|ref|NP_001235983.1|//MYB transcription factor MYB139 [Glycine max]
778061	-0.569821	*	-2.79094	Down	-0.507962	*	-0.315732	*	654	-2.79094	9.71542e-06	NM_001249151.1	MYB	Myb_DNA-binding	ARID,Response_reg,SNF2_N	show details	MYB142	NA	GO:0003676//nucleic acid binding	NA	NA	gi|734357456|gb|KHN14528.1|//hypothetical protein glysoja_027137, partial [Glycine soja]
778079	-0.124227	*	1.67597	*	0.725222	*	2.08311	Up	1538	2.08311	0.000467186	XM_003527697.3	MYB	Myb_DNA-binding	ARID,Response_reg,SNF2_N	show details	LOC778079	NA	NA	NA	K09422//myb proto-oncogene protein, plant	gi|356518150|ref|XP_003527745.1|//PREDICTED: transcription factor RAX3 [Glycine max]
778080	0.848844	*	0.643415	*	1.22481	Up	-0.264526	*	1519	1.22481	0.000441555	NM_001253225.2	MYB	Myb_DNA-binding	ARID,Response_reg,SNF2_N	show details	MYB60	GO:0043231//intracellular membrane-bounded organelle	GO:0003677//DNA binding;GO:0003676//nucleic acid binding	NA	K09422//myb proto-oncogene protein, plant	gi|358248538|ref|NP_001240154.1|//MYB transcription factor MYB60 [Glycine max]
778084	1.3139	*	1.89658	Up	2.53977	Up	2.81962	Up	1490	1.89658	0.000977123	XM_006604517.2	MYB	Myb_DNA-binding	ARID,Response_reg,SNF2_N	show details	LOC778084	GO:0043231//intracellular membrane-bounded organelle	GO:0003676//nucleic acid binding	NA	K09422//myb proto-oncogene protein, plant	gi|571558555|ref|XP_006604580.1|//PREDICTED: transcription factor RAX2 [Glycine max]
778093	-0.557726	*	-0.78442	*	-1.38928	Down	-0.571039	*	1199	-1.38928	0.00111544	XM_003525261.3	MYB	Myb_DNA-binding	ARID,Response_reg,SNF2_N	show details	LOC778093	GO:0043231//intracellular membrane-bounded organelle	GO:0046914//transition metal ion binding;GO:0003676//nucleic acid binding	NA	K01179//endoglucanase [EC:3.2.1.4];K08869//aarF domain-containing kinase;K17613//calcineurin-binding protein cabin-1	gi|356513215|ref|XP_003525309.1|//PREDICTED: transcription factor MYB1R1 [Glycine max]
778099	0.449413	*	2.97182	Up	1.52012	*	1.2498	*	1238	2.97182	3.58796e-06	XM_003547966.3	C2C2-Dof	zf-Dof	-	show details	LOC778099	NA	NA	NA	K16222//Dof zinc finger protein DOF5.5	gi|356559454|ref|XP_003548014.1|//PREDICTED: dof zinc finger protein DOF3.4 [Glycine max]
778107	0.303012	*	-1.32493	Down	0.0797547	*	-0.568391	*	1931	-1.32493	0.00134252	XM_003523033.3	C2C2-Dof	zf-Dof	-	show details	LOC778107	NA	GO:0005488//binding	NA	K16222//Dof zinc finger protein DOF5.5	gi|356508677|ref|XP_003523081.1|//PREDICTED: dof zinc finger protein DOF5.6 [Glycine max]
778174	0.0744816	*	1.46849	Up	0.598919	*	0.309775	*	979	1.46849	2.74268e-05	NM_001250764.1	MYB	Myb_DNA-binding	ARID,Response_reg,SNF2_N	show details	MYB70	GO:0043231//intracellular membrane-bounded organelle	NA	NA	K09422//myb proto-oncogene protein, plant	gi|947056168|gb|KRH05621.1|//hypothetical protein GLYMA_17G237900 [Glycine max]
778183	0.0640043	*	2.17221	Up	1.66975	Up	1.17893	*	1611	2.17221	0.000188345	XM_003550854.3	MYB	Myb_DNA-binding	ARID,Response_reg,SNF2_N	show details	LOC778183	GO:0043231//intracellular membrane-bounded organelle	GO:0003676//nucleic acid binding	NA	K09422//myb proto-oncogene protein, plant	gi|356565345|ref|XP_003550902.1|//PREDICTED: transcription factor MYB108 [Glycine max]
780539	-1.12436	*	1.74115	Up	1.17359	*	0.0479298	*	2263	1.74115	0.001392	XM_003553009.3	MYB	Myb_DNA-binding	ARID,Response_reg,SNF2_N	show details	LOC780539	NA	NA	NA	K12133//MYB-related transcription factor LHY	gi|356569746|ref|XP_003553057.1|//PREDICTED: protein REVEILLE 1 [Glycine max]
100101836	0.865685	*	2.19126	Up	0.221384	*	1.33726	*	1668	2.19126	0.00153769	XM_006598151.2	MYB	Myb_DNA-binding	ARID,Response_reg,SNF2_N	show details	MYB14	NA	NA	NA	K09422//myb proto-oncogene protein, plant	gi|571521743|ref|XP_006598214.1|//PREDICTED: LOW QUALITY PROTEIN: myb-related protein Zm1 [Glycine max]
100101837	-0.321446	*	2.89172	Up	0.815394	*	0.459353	*	1388	2.89172	1.68546e-05	NM_001254431.1	MYB	Myb_DNA-binding	ARID,Response_reg,SNF2_N	show details	MYB29	GO:0043231//intracellular membrane-bounded organelle	GO:0003676//nucleic acid binding	NA	K09422//myb proto-oncogene protein, plant	gi|359807202|ref|NP_001241360.1|//MYB29 protein [Glycine max]
100101857	-0.115726	*	4.23672	Up	0.969646	*	0.0822966	*	1048	4.23672	1.92772e-09	NM_001251342.2	MYB	Myb_DNA-binding	ARID,Response_reg,SNF2_N	show details	MYB92	GO:0043231//intracellular membrane-bounded organelle	GO:0003676//nucleic acid binding	NA	K09422//myb proto-oncogene protein, plant	gi|351722536|ref|NP_001238271.1|//MYB transcription factor MYB92 [Glycine max]
100101873	-0.00908775	*	-1.87287	Down	0.187383	*	-0.132976	*	2635	-1.87287	0.000173649	XM_003539909.3	bZIP	bZIP_1,bZIP_2,bZIP_Maf	HLH	show details	LOC100101873	GO:0043231//intracellular membrane-bounded organelle	GO:0003677//DNA binding;GO:0005515//protein binding;GO:0001071//nucleic acid binding transcription factor activity	GO:0006351//transcription, DNA-templated	K20557//null;K04374//cyclic AMP-dependent transcription factor ATF-4	gi|356543012|ref|XP_003539957.1|//PREDICTED: basic leucine zipper 61 [Glycine max]
100127376	0.169765	*	2.80336	Up	1.58766	Up	1.54172	Up	1940	2.80336	4.5645e-07	XM_003534561.3	WRKY	WRKY	-	show details	LOC100127376	NA	NA	NA	K13424//WRKY transcription factor 33;K01892//histidyl-tRNA synthetase [EC:6.1.1.21]	gi|356532095|ref|XP_003534609.1|//PREDICTED: probable WRKY transcription factor 31 [Glycine max]
100127382	0.809458	*	3.12342	Up	1.9425	Up	1.39982	*	2271	3.12342	2.39476e-08	XM_003528645.3	WRKY	WRKY	-	show details	LOC100127382	NA	NA	NA	K18835//WRKY transcription factor 2;K01892//histidyl-tRNA synthetase [EC:6.1.1.21]	gi|571467949|ref|XP_003528693.2|//PREDICTED: WRKY transcription factor 6 [Glycine max]
100127394	-0.325411	*	1.62772	Up	0.464865	*	-0.354549	*	1461	1.62772	0.00276322	XM_003522620.3	WRKY	WRKY	-	show details	LOC100127394	NA	NA	NA	K13425//WRKY transcription factor 22	gi|151934217|gb|ABS18446.1|//WRKY50 [Glycine max]
100127396	-1.33397	Down	0.619203	*	-0.58908	*	-0.58669	*	1107	-1.33397	0.000357631	XM_003526787.3	WRKY	WRKY	-	show details	LOC100127396	NA	NA	NA	K18835//WRKY transcription factor 2	gi|356516303|ref|XP_003526835.1|//PREDICTED: probable WRKY transcription factor 51 [Glycine max]
100127398	1.09048	*	2.09636	*	0.824543	*	2.41442	Up	882	2.41442	4.74648e-05	XM_003552375.2	WRKY	WRKY	-	show details	LOC100127398	NA	NA	NA	K18835//WRKY transcription factor 2	gi|151934229|gb|ABS18452.1|//WRKY64 [Glycine max]
100170678	0.222855	*	1.26334	Up	1.22082	*	1.00382	*	1272	1.26334	0.00274503	NM_001250629.1	WRKY	WRKY	-	show details	WRKY56	NA	GO:0003677//DNA binding;GO:0001071//nucleic acid binding transcription factor activity	GO:0010467//gene expression	K18835//WRKY transcription factor 2;K13424//WRKY transcription factor 33;K18834//WRKY transcription factor 1	gi|351724109|ref|NP_001237558.1|//transcription factor [Glycine max];gi|571468821|ref|XP_006584456.1|//PREDICTED: transcription factor isoform X1 [Glycine max]
100170682	-2.13567	Down	-0.600695	*	-0.837381	*	-0.215727	*	1144	-2.13567	2.58683e-07	NM_001250690.2	WRKY	WRKY	-	show details	WRKY57	NA	GO:0003677//DNA binding;GO:0001071//nucleic acid binding transcription factor activity	GO:0010467//gene expression	K13425//WRKY transcription factor 22;K13459//disease resistance protein RPS2;K16225//probable WRKY transcription factor 52	gi|351725863|ref|NP_001237619.1|//transcription factor [Glycine max]
100170683	-1.02252	Down	-0.934047	*	-0.664012	*	-0.291911	*	1356	-1.02252	0.000597489	NM_001250709.1	WRKY	WRKY	-	show details	WRKY58	NA	GO:0003677//DNA binding;GO:0001071//nucleic acid binding transcription factor activity	GO:0010467//gene expression	K13425//WRKY transcription factor 22;K13459//disease resistance protein RPS2;K16225//probable WRKY transcription factor 52	gi|351726427|ref|NP_001237638.1|//transcription factor [Glycine max]
100170708	-2.07354	Down	0.227195	*	-0.794121	*	-0.548665	*	1878	-2.07354	1.09234e-06	BGI_novel_T012733	NAC	NAM	-	show details	NAC12	GO:0005634//nucleus	GO:0003677//DNA binding;GO:0003676//nucleic acid binding	GO:0006355//regulation of transcription, DNA-templated	K12581//CCR4-NOT transcription complex subunit 7/8;K13126//polyadenylate-binding protein;K05941//glutathione gamma-glutamylcysteinyltransferase [EC:2.3.2.15];K01054//acylglycerol lipase [EC:3.1.1.23]	gi|351723853|ref|NP_001238061.1|//NAC domain protein [Glycine max];gi|734433544|gb|KHN46799.1|//NAC domain-containing protein 29 [Glycine soja]
100170709	0.135987	*	0.882709	*	1.38914	Up	1.2845	Up	1067	1.38914	5.26742e-06	NM_001251149.1	NAC	NAM	-	show details	NAC14	NA	GO:0003676//nucleic acid binding	NA	K12581//CCR4-NOT transcription complex subunit 7/8;K13126//polyadenylate-binding protein;K05941//glutathione gamma-glutamylcysteinyltransferase [EC:2.3.2.15];K01054//acylglycerol lipase [EC:3.1.1.23]	gi|351724343|ref|NP_001238078.1|//NAC domain protein [Glycine max]
100170710	-0.718623	*	-0.280795	*	-1.56811	Down	-0.721311	*	1835	-1.56811	9.4561e-05	XM_003543209.3	NAC	NAM	-	show details	LOC100170710	NA	NA	NA	K12581//CCR4-NOT transcription complex subunit 7/8;K03094//S-phase kinase-associated protein 1;K13126//polyadenylate-binding protein;K05941//glutathione gamma-glutamylcysteinyltransferase [EC:2.3.2.15];K01054//acylglycerol lipase [EC:3.1.1.23]	gi|356549757|ref|XP_003543257.1|//PREDICTED: NAC transcription factor 56 [Glycine max]
100170713	-0.0433843	*	1.51202	Up	0.236297	*	0.144406	*	939	1.51202	4.2646e-13	NM_001255827.1	NAC	NAM	-	show details	NAC19	NA	GO:0001071//nucleic acid binding transcription factor activity;GO:0003676//nucleic acid binding	GO:0009738//abscisic acid-activated signaling pathway;GO:0006950//response to stress	K12581//CCR4-NOT transcription complex subunit 7/8;K03094//S-phase kinase-associated protein 1;K13126//polyadenylate-binding protein;K05941//glutathione gamma-glutamylcysteinyltransferase [EC:2.3.2.15];K01054//acylglycerol lipase [EC:3.1.1.23]	gi|363814561|ref|NP_001242756.1|//NAC domain protein [Glycine max]
100170717	-2.27678	Down	0.493991	*	-1.30188	*	-0.393416	*	1335	-2.27678	7.79159e-06	NM_001251275.1	NAC	NAM	-	show details	NAC26	NA	GO:0003676//nucleic acid binding	NA	K12581//CCR4-NOT transcription complex subunit 7/8;K03094//S-phase kinase-associated protein 1;K13126//polyadenylate-binding protein;K05941//glutathione gamma-glutamylcysteinyltransferase [EC:2.3.2.15];K01054//acylglycerol lipase [EC:3.1.1.23]	gi|351728011|ref|NP_001238204.1|//NAC domain protein [Glycine max]
100170718	0.664257	*	3.67287	Up	2.0282	Up	0.659067	*	1404	3.67287	4.88619e-09	NM_001251292.1	NAC	NAM	-	show details	NAC27	NA	GO:0003676//nucleic acid binding	NA	K12581//CCR4-NOT transcription complex subunit 7/8;K13126//polyadenylate-binding protein;K05941//glutathione gamma-glutamylcysteinyltransferase [EC:2.3.2.15];K01054//acylglycerol lipase [EC:3.1.1.23]	gi|351721073|ref|NP_001238221.1|//NAC domain protein [Glycine max]
100170746	-0.653622	*	1.26279	Up	0.55963	*	0.128499	*	1266	1.26279	0.00106016	NM_001251732.2	WRKY	WRKY	-	show details	WRKY37	NA	GO:0003677//DNA binding;GO:0001071//nucleic acid binding transcription factor activity	GO:0010467//gene expression	K13425//WRKY transcription factor 22	gi|351726405|ref|NP_001238661.1|//transcription factor [Glycine max]
100170751	0.239333	*	2.09896	Up	1.32019	*	0.960268	*	1417	2.09896	3.44481e-06	XM_003525088.3	NAC	NAM	-	show details	LOC100170751	NA	GO:0003676//nucleic acid binding	NA	K12581//CCR4-NOT transcription complex subunit 7/8;K03094//S-phase kinase-associated protein 1;K13126//polyadenylate-binding protein;K05941//glutathione gamma-glutamylcysteinyltransferase [EC:2.3.2.15];K01054//acylglycerol lipase [EC:3.1.1.23]	gi|959092818|ref|NP_001304649.1|//NAC domain-containing protein 2 [Glycine max]
100217334	-0.525125	*	-1.21937	Down	0.0130443	*	-0.357177	*	2025	-1.21937	0.000627283	NM_001251662.1	bHLH	HLH	-	show details	ICE3	GO:0043231//intracellular membrane-bounded organelle	NA	NA	K16190//glucuronokinase [EC:2.7.1.43];K13422//transcription factor MYC2	gi|351724377|ref|NP_001238591.1|//inducer of CBF expression 3 [Glycine max];gi|571453047|ref|XP_006579339.1|//PREDICTED: inducer of CBF expression 3 isoform X1 [Glycine max]
100301876	0.973629	*	2.36197	Up	1.63678	*	0.86675	*	1648	2.36197	0.000150378	XM_006576972.2	MYB	Myb_DNA-binding	ARID,Response_reg,SNF2_N	show details	LOC100301876	GO:0043231//intracellular membrane-bounded organelle	GO:0003676//nucleic acid binding	NA	K09422//myb proto-oncogene protein, plant	gi|571446231|ref|XP_006577035.1|//PREDICTED: transcription factor RAX2 [Glycine max]
100301886	-1.53286	Down	-0.792502	*	-0.931413	*	-0.77461	*	1359	-1.53286	4.67935e-06	NM_001248914.1	C2C2-CO-like	CCT,zf-B_box	GATA,PLATZ	show details	COL2c	GO:0044464//cell part	GO:0046914//transition metal ion binding	NA	K12135//zinc finger protein CONSTANS	gi|351726327|ref|NP_001235843.1|//zinc finger protein CONSTANS-LIKE 2 [Glycine max]
100301890	-1.53025	Down	0.694685	*	-0.756044	*	-0.0930172	*	973	-1.53025	0.00157518	NM_001248972.1	NAC	NAM	-	show details	NAC35	NA	GO:0003676//nucleic acid binding	NA	K12581//CCR4-NOT transcription complex subunit 7/8;K13126//polyadenylate-binding protein;K05941//glutathione gamma-glutamylcysteinyltransferase [EC:2.3.2.15];K01054//acylglycerol lipase [EC:3.1.1.23]	gi|351728023|ref|NP_001235901.1|//transcriptional factor NAC35 [Glycine max]
100301906	-1.38819	Down	1.01546	*	-0.515755	*	-0.164409	*	1130	-1.38819	0.00241808	NM_001249213.1	NAC	NAM	-	show details	NAC11	NA	GO:0003676//nucleic acid binding	NA	K12581//CCR4-NOT transcription complex subunit 7/8;K13126//polyadenylate-binding protein;K05941//glutathione gamma-glutamylcysteinyltransferase [EC:2.3.2.15];K01054//acylglycerol lipase [EC:3.1.1.23]	gi|351727585|ref|NP_001236142.1|//transcriptional factor NAC11 [Glycine max]
100305611	-0.305384	*	-1.96374	Down	0.749136	*	-0.20609	*	666	-1.96374	4.5016e-06	NM_001250981.2	bHLH	HLH	-	show details	LOC100305611	GO:0043231//intracellular membrane-bounded organelle	NA	NA	NA	gi|351726902|ref|NP_001237910.1|//uncharacterized LOC100305611 [Glycine max]
100305722	0.409382	*	1.72807	Up	1.31589	Up	0.766156	*	813	1.72807	4.42605e-10	NM_001248857.2	bHLH	HLH	-	show details	LOC100305722	GO:0043231//intracellular membrane-bounded organelle	NA	NA	K04733//interleukin-1 receptor-associated kinase 4 [EC:2.7.11.1];K12126//phytochrome-interacting factor 3	gi|947082378|gb|KRH31167.1|//hypothetical protein GLYMA_11G231300 [Glycine max]
100305726	-3.00191	Down	0.0876147	*	-1.91577	Down	-0.495842	*	746	-3.00191	2.29341e-09	NM_001248918.2	ERF	AP2	-	show details	LOC100305726	GO:0043231//intracellular membrane-bounded organelle	GO:0001071//nucleic acid binding transcription factor activity;GO:0003676//nucleic acid binding	GO:0006351//transcription, DNA-templated	K00850//6-phosphofructokinase 1 [EC:2.7.1.11];K09286//EREBP-like factor	gi|734402184|gb|KHN31934.1|//Ethylene-responsive transcription factor ERF106, partial [Glycine soja]
100306276	0.812313	*	0.780094	*	1.77598	Up	0.954652	*	2207	1.77598	0.000192117	XM_014763421.1	ERF	AP2	-	show details	LOC100306276	GO:0005634//nucleus	GO:0003677//DNA binding;GO:0003700//transcription factor activity, sequence-specific DNA binding	GO:0006355//regulation of transcription, DNA-templated	K13434//pathogenesis-related genes transcriptional activator PTI6	gi|571484931|ref|XP_003536685.2|//PREDICTED: ethylene-responsive transcription factor ERF118 [Glycine max]
100500248	-1.49076	Down	1.82432	Up	0.558567	*	-0.0765936	*	1029	-1.49076	0.00110885	BGI_novel_T003704	WRKY	WRKY	-	show details	LOC100500248	NA	GO:0003677//DNA binding;GO:0043565//sequence-specific DNA binding;GO:0003700//transcription factor activity, sequence-specific DNA binding;GO:0001071//nucleic acid binding transcription factor activity	GO:0010467//gene expression;GO:0006355//regulation of transcription, DNA-templated	K18835//WRKY transcription factor 2;K10268//F-box and leucine-rich repeat protein 2/20;K13424//WRKY transcription factor 33	gi|351725787|ref|NP_001235313.1|//uncharacterized protein LOC100500248 [Glycine max];gi|734416351|gb|KHN38230.1|//Putative WRKY transcription factor 51 [Glycine soja]
100500303	1.56597	*	3.93126	Up	2.3638	Up	2.31899	Up	1617	3.93126	9.53562e-08	NM_001280568.1	ERF	AP2	-	show details	LOC100500303	NA	NA	NA	K09286//EREBP-like factor	gi|525507415|ref|NP_001267497.1|//uncharacterized protein LOC100500303 [Glycine max]
100500316	0.197822	*	3.44921	Up	/	/	/	/	681	3.44921	4.91089e-06	NM_001249336.2	C2H2	zf-C2H2	PHD	show details	LOC100500316	NA	NA	NA	NA	gi|351723719|ref|NP_001236265.1|//uncharacterized protein LOC100500316 [Glycine max]
100500371	2.07655	Up	3.52492	Up	2.3277	Up	2.09043	Up	674	2.07655	0.00167202	NM_001250091.1	C2H2	zf-C2H2	PHD	show details	LOC100500371	GO:0044464//cell part	GO:0046914//transition metal ion binding	NA	K14841//ribosome biogenesis protein NSA1;K05747//Wiskott-Aldrich syndrome protein	gi|351723355|ref|NP_001237020.1|//uncharacterized protein LOC100500371 [Glycine max]
100500502	-1.06578	Down	-0.477511	*	-1.04592	Down	-0.5897	*	715	-1.06578	0.000404643	NM_001248357.2	ERF	AP2	-	show details	LOC100500502	GO:0043231//intracellular membrane-bounded organelle	GO:0001071//nucleic acid binding transcription factor activity;GO:0003676//nucleic acid binding	GO:0006351//transcription, DNA-templated	K00850//6-phosphofructokinase 1 [EC:2.7.1.11];K09286//EREBP-like factor	gi|351725013|ref|NP_001235286.1|//uncharacterized protein LOC100500502 [Glycine max]
100500531	2.39834	Up	3.4335	Up	2.75099	Up	2.26194	Up	1316	2.39834	0.000117252	XM_006601696.2	ERF	AP2	-	show details	LOC100500531	NA	NA	NA	K09286//EREBP-like factor	gi|571473146|ref|XP_003530479.2|//PREDICTED: ethylene-responsive transcription factor ERF113-like [Glycine max];gi|920693473|gb|KOM36698.1|//hypothetical protein LR48_Vigan03g007900 [Vigna angularis]
100500607	1.48362	*	3.98382	Up	2.70715	Up	1.78841	*	691	3.98382	6.69827e-09	NM_001249803.1	C2H2	zf-C2H2	PHD	show details	LOC100500607	GO:0044464//cell part	GO:0046914//transition metal ion binding	NA	K14841//ribosome biogenesis protein NSA1	gi|351722434|ref|NP_001236732.1|//uncharacterized protein LOC100500607 [Glycine max]
100526874	1.18416	*	3.28389	Up	2.5391	Up	2.10502	Up	666	3.28389	7.78249e-08	NM_001248422.2	C2H2	zf-C2H2	PHD	show details	LOC100526874	GO:0044464//cell part	GO:0046914//transition metal ion binding	NA	K14841//ribosome biogenesis protein NSA1	gi|351726914|ref|NP_001235351.1|//uncharacterized protein LOC100526874 [Glycine max]
100526897	0.869079	*	3.70893	Up	1.19686	*	0.98805	*	808	3.70893	1.0721e-08	NM_001248734.1	C2H2	zf-C2H2	PHD	show details	LOC100526897	GO:0044464//cell part	GO:0046914//transition metal ion binding	NA	K14841//ribosome biogenesis protein NSA1	gi|351721114|ref|NP_001235663.1|//uncharacterized protein LOC100526897 [Glycine max]
100775665	0.567448	*	2.29956	Up	1.15488	*	0.229351	*	2299	2.29956	4.91059e-05	XM_006582175.2	GRAS	GRAS	-	show details	LOC100775665	NA	NA	NA	K14494//DELLA protein	gi|356514974|ref|XP_003526176.1|//PREDICTED: scarecrow-like protein 21 [Glycine max]
100775834	0.690215	*	3.68174	Up	0.354123	*	1.25891	*	1512	3.68174	3.23186e-07	XM_003555861.3	MYB	Myb_DNA-binding	ARID,Response_reg,SNF2_N	show details	LOC100775834	NA	NA	NA	K09422//myb proto-oncogene protein, plant	gi|734347549|gb|KHN11407.1|//Transcription factor MYB21 [Glycine soja]
100775900	-1.65349	Down	-1.09623	Down	-1.02208	Down	-0.892583	*	1282	-1.65349	1.68077e-06	NM_001254520.1	MYB	Myb_DNA-binding	ARID,Response_reg,SNF2_N	show details	LOC100775900	GO:0043231//intracellular membrane-bounded organelle	GO:0003676//nucleic acid binding	NA	K09422//myb proto-oncogene protein, plant	gi|947061037|gb|KRH10298.1|//hypothetical protein GLYMA_15G041100 [Glycine max]
100776038	-0.602758	*	1.47648	Up	0.683354	*	-1.0855	*	1273	1.47648	1.09114e-06	XM_003525880.3	C2H2	zf-C2H2	PHD	show details	SCTF-1	NA	NA	NA	NA	gi|356514469|ref|XP_003525928.1|//PREDICTED: zinc finger protein ZAT10 [Glycine max]
100776060	0.0980668	*	0.491948	*	1.70436	Up	0.0693036	*	1196	1.70436	0.000870938	XM_003545119.3	HSF	HSF_DNA-bind	-	show details	LOC100776060	GO:0043231//intracellular membrane-bounded organelle	GO:0003677//DNA binding;GO:0001071//nucleic acid binding transcription factor activity	GO:0006351//transcription, DNA-templated	K09419//heat shock transcription factor, other eukaryote	gi|356553651|ref|XP_003545167.1|//PREDICTED: heat stress transcription factor B-4b-like [Glycine max]
100776650	-0.780967	*	-0.524882	*	-1.48642	Down	-0.126854	*	1467	-1.48642	0.000331699	BGI_novel_T001227	G2-like	G2-like	Response_reg	show details	LOC100776650	GO:0005634//nucleus	GO:0003677//DNA binding	GO:0006355//regulation of transcription, DNA-templated	K12741//heterogeneous nuclear ribonucleoprotein A1/A3;K06236//collagen, type I, alpha;K14491//two-component response regulator ARR-B family;K03155//timeless;K14317//nuclear pore complex protein Nup214	gi|571440665|ref|XP_006575226.1|//PREDICTED: protein PHR1-LIKE 1-like isoform X1 [Glycine max];gi|571440669|ref|XP_006575228.1|//PREDICTED: transcription repressor KAN1-like isoform X2 [Glycine max]
100776717	1.33474	*	0.632356	*	1.99172	Up	0.407838	*	1764	1.99172	0.000564678	XM_006606027.2	ERF	AP2	-	show details	LOC100776717	NA	NA	NA	K09286//EREBP-like factor	gi|571567568|ref|XP_006606090.1|//PREDICTED: ethylene-responsive transcription factor ERF027-like [Glycine max]
100776749	-0.994264	*	-1.01552	Down	-0.479916	*	-0.255917	*	1115	-1.01552	2.34987e-06	BGI_novel_T004199	MADS	SRF-TF	-	show details	LOC100776749	GO:0043231//intracellular membrane-bounded organelle;GO:0005634//nucleus	GO:0003677//DNA binding;GO:0003700//transcription factor activity, sequence-specific DNA binding;GO:0001071//nucleic acid binding transcription factor activity;GO:0046983//protein dimerization activity	GO:0006355//regulation of transcription, DNA-templated;GO:0006351//transcription, DNA-templated	K09260//MADS-box transcription enhancer factor 2A	gi|358248380|ref|NP_001239872.1|//MADS-box protein SVP-like [Glycine max];gi|947104548|gb|KRH52931.1|//hypothetical protein GLYMA_06G095700 [Glycine max];gi|955322942|ref|XP_014631626.1|//PREDICTED: uncharacterized protein LOC100776749 isoform X1 [Glycine max];gi|955322946|ref|XP_014631628.1|//PREDICTED: uncharacterized protein LOC100776749 isoform X2 [Glycine max]
100776837	-0.830547	*	1.77319	Up	0.470957	*	0.696411	*	2269	1.77319	0.00490124	XM_003534620.3	WRKY	WRKY	-	show details	LOC100776837	NA	NA	NA	K13424//WRKY transcription factor 33	gi|955343005|ref|XP_003534668.2|//PREDICTED: probable WRKY transcription factor 33 [Glycine max]
100776906	-0.129389	*	2.41122	Up	0.31293	*	0.345502	*	2016	2.41122	0.00122018	XM_003523340.3	WRKY	WRKY	-	show details	LOC100776906	NA	NA	NA	K13425//WRKY transcription factor 22;K13459//disease resistance protein RPS2;K16225//probable WRKY transcription factor 52	gi|356509299|ref|XP_003523388.1|//PREDICTED: probable WRKY transcription factor 30 [Glycine max]
100776987	-1.07773	Down	-0.490029	*	-0.874481	*	-0.650343	*	1712	-1.07773	0.000221219	BGI_novel_T000257	ERF	AP2	-	show details	LOC100776987	GO:0005634//nucleus	GO:0003677//DNA binding;GO:0003700//transcription factor activity, sequence-specific DNA binding	GO:0006355//regulation of transcription, DNA-templated	K09287//RAV-like factor	gi|356495986|ref|XP_003516851.1|//PREDICTED: AP2/ERF and B3 domain-containing transcription repressor TEM1-like [Glycine max]
100777527	-1.35849	Down	0.33555	*	-0.841328	*	-0.395352	*	1562	-1.35849	0.000195756	XM_006573142.2	PLATZ	PLATZ	-	show details	LOC100777527	NA	NA	NA	NA	gi|955337304|ref|XP_014634767.1|//PREDICTED: uncharacterized protein LOC100784644 [Glycine max]
100777915	2.58451	Up	4.45553	Up	3.52704	Up	3.95341	Up	1855	2.58451	9.06781e-05	XM_006589426.2	ERF	AP2	-	show details	LOC100777915	NA	NA	NA	K09286//EREBP-like factor	gi|571484206|ref|XP_006589489.1|//PREDICTED: ethylene-responsive transcription factor ERF110-like [Glycine max]
100778201	1.16795	Up	0.243216	*	1.7226	Up	0.135637	*	1216	1.16795	6.59657e-05	XM_003530525.3	ERF	AP2	-	show details	LOC100778201	NA	NA	NA	K09286//EREBP-like factor	gi|356523902|ref|XP_003530573.1|//PREDICTED: ethylene-responsive transcription factor TINY-like [Glycine max]
100778467	2.1355	Up	2.76484	Up	2.91602	Up	1.57688	*	772	2.1355	0.000145637	XM_003537155.3	C2H2	zf-C2H2	PHD	show details	LOC100778467	GO:0044464//cell part	GO:0046914//transition metal ion binding	NA	NA	gi|356537375|ref|XP_003537203.1|//PREDICTED: zinc finger protein ZAT11-like [Glycine max]
100778524	0.114199	*	-0.432747	*	1.39564	Up	0.0273922	*	2030	1.39564	0.00123309	XM_003524645.3	GRAS	GRAS	-	show details	LOC100778524	NA	NA	NA	K14494//DELLA protein	gi|356511967|ref|XP_003524693.1|//PREDICTED: protein SHORT-ROOT-like [Glycine max]
100778566	0.334742	*	-0.763454	*	1.26666	Up	0.357257	*	1719	1.26666	0.000105194	XM_003530120.3	SBP	SBP	-	show details	LOC100778566	NA	NA	NA	K20641//null;K13415//protein brassinosteroid insensitive 1 [EC:2.7.10.1 2.7.11.1]	gi|356523076|ref|XP_003530168.1|//PREDICTED: squamosa promoter-binding-like protein 8 [Glycine max]
100778697	-0.522737	*	-1.08235	Down	-0.369756	*	-0.135079	*	2507	-1.08235	0.00229512	XM_006594735.2	bHLH	HLH	-	show details	LOC100778697	GO:0005634//nucleus	GO:0001228//transcriptional activator activity, RNA polymerase II transcription regulatory region sequence-specific binding;GO:0001046//core promoter sequence-specific DNA binding;GO:0046983//protein dimerization activity	GO:0045944//positive regulation of transcription from RNA polymerase II promoter	K16189//phytochrome-interacting factor 4;K05765//cofilin	gi|571501428|ref|XP_006594799.1|//PREDICTED: transcription factor bHLH123-like isoform X2 [Glycine max];gi|571501431|ref|XP_006594800.1|//PREDICTED: transcription factor bHLH123-like isoform X3 [Glycine max];gi|356546916|ref|XP_003541866.1|//PREDICTED: transcription factor bHLH123-like isoform X1 [Glycine max]
100778860	1.90469	Up	0.131964	*	0.124968	*	-0.779049	*	1097	1.90469	0.000694043	XM_003556034.3	MADS	SRF-TF	-	show details	LOC100778860	NA	GO:0003677//DNA binding	GO:0006351//transcription, DNA-templated	K09264//MADS-box transcription factor, plant	gi|955391505|ref|XP_014627840.1|//PREDICTED: truncated transcription factor CAULIFLOWER A-like isoform X1 [Glycine max];gi|356575916|ref|XP_003556082.1|//PREDICTED: truncated transcription factor CAULIFLOWER A-like isoform X2 [Glycine max]
100779318	0.297389	*	2.16681	Up	1.38374	*	-0.900097	*	1085	2.16681	0.00320925	XM_003550832.3	ERF	AP2	-	show details	LOC100779318	NA	NA	NA	K09286//EREBP-like factor	gi|356565301|ref|XP_003550880.1|//PREDICTED: dehydration-responsive element-binding protein 1E-like [Glycine max]
100779519	0.562631	*	2.20144	Up	0.335944	*	0.623637	*	960	2.20144	0.000409587	XM_003536321.2	LOB	DUF260	-	show details	LOC100779519	NA	NA	NA	K13944//null;K13945//null	gi|734364127|gb|KHN17110.1|//LOB domain-containing protein 1 [Glycine soja]
100779770	0.420975	*	1.32357	Up	0.941457	*	1.49452	Up	1479	1.32357	1.52337e-05	NM_001255948.1	NAC	NAM	-	show details	NAC018	NA	GO:0003676//nucleic acid binding	NA	K12581//CCR4-NOT transcription complex subunit 7/8;K03094//S-phase kinase-associated protein 1;K13126//polyadenylate-binding protein;K05941//glutathione gamma-glutamylcysteinyltransferase [EC:2.3.2.15];K01054//acylglycerol lipase [EC:3.1.1.23]	gi|363814485|ref|NP_001242877.1|//uncharacterized protein LOC100779770 [Glycine max]
100779905	1.21294	*	-0.120983	*	1.14666	Up	0.13107	*	1829	1.14666	0.00169626	XM_003538634.3	ERF	AP2	-	show details	LOC100779905	NA	NA	NA	K13434//pathogenesis-related genes transcriptional activator PTI6	gi|356540410|ref|XP_003538682.1|//PREDICTED: ethylene-responsive transcription factor CRF1-like [Glycine max]
100779919	0.708796	*	2.93106	Up	1.56409	*	3.06562	Up	1527	2.93106	7.14242e-05	BGI_novel_T009481	MYB	Myb_DNA-binding	ARID,Response_reg,SNF2_N	show details	LOC100779919	GO:0043231//intracellular membrane-bounded organelle	GO:0003677//DNA binding;GO:0003676//nucleic acid binding	NA	K09422//myb proto-oncogene protein, plant	gi|947076249|gb|KRH25089.1|//hypothetical protein GLYMA_12G079800 [Glycine max];gi|363807984|ref|NP_001242459.1|//uncharacterized protein LOC100779919 [Glycine max]
100779977	0.405031	*	0.78939	*	1.1284	Up	0.182484	*	2229	1.1284	1.68464e-05	XM_006595640.2	GRAS	GRAS	-	show details	LOC100779977	NA	NA	NA	K14494//DELLA protein	gi|955364571|ref|XP_006595703.2|//PREDICTED: scarecrow-like protein 21 [Glycine max]
100780343	-1.05689	Down	-0.410632	*	-0.262582	*	-0.33835	*	2096	-1.05689	0.000241578	XM_014768397.1	GRAS	GRAS	-	show details	LOC100780343	GO:0005634//nucleus	GO:0043565//sequence-specific DNA binding;GO:0003700//transcription factor activity, sequence-specific DNA binding	GO:0006355//regulation of transcription, DNA-templated	K14494//DELLA protein	gi|955373806|ref|XP_003547015.2|//PREDICTED: scarecrow-like protein 14 isoform X1 [Glycine max]
100780393	-0.440451	*	-1.04312	Down	-0.367105	*	-0.0227499	*	3132	-1.04312	3.2817e-06	XM_014769460.1	ARF	Auxin_resp	-	show details	LOC100780393	GO:0005634//nucleus	GO:0003677//DNA binding	GO:0006355//regulation of transcription, DNA-templated;GO:0009734//auxin-activated signaling pathway	K14486//auxin response factor	gi|955308559|ref|XP_014624943.1|//PREDICTED: auxin response factor 8-like isoform X1 [Glycine max];gi|955308562|ref|XP_014624944.1|//PREDICTED: auxin response factor 8-like isoform X3 [Glycine max];gi|571441516|ref|XP_006575466.1|//PREDICTED: auxin response factor 8-like isoform X2 [Glycine max]
100780759	0.770271	*	3.73487	Up	0.31263	*	0.465566	*	1432	3.73487	3.09985e-07	XM_003535675.3	MYB	Myb_DNA-binding	ARID,Response_reg,SNF2_N	show details	LOC100780759	NA	NA	NA	K09422//myb proto-oncogene protein, plant	gi|356534359|ref|XP_003535723.1|//PREDICTED: myb-related protein 340-like [Glycine max]
100780901	-0.572639	*	-1.39287	Down	-0.693134	*	-0.280548	*	3384	-1.39287	1.1808e-08	BGI_novel_T007160	RWP-RK	RWP-RK	-	show details	LOC100780901	NA	NA	NA	K14833//nucleolar complex protein 2;K09250//cellular nucleic acid-binding protein	gi|947089797|gb|KRH38462.1|//hypothetical protein GLYMA_09G137000 [Glycine max];gi|571477586|ref|XP_003533182.2|//PREDICTED: protein NLP6-like [Glycine max]
100781134	0.171043	*	2.70108	Up	1.98624	Up	1.60598	*	823	2.70108	1.76648e-06	XM_003552632.3	C2H2	zf-C2H2	PHD	show details	LOC100781134	GO:0044464//cell part	GO:0046914//transition metal ion binding	NA	K14841//ribosome biogenesis protein NSA1;K05747//Wiskott-Aldrich syndrome protein	gi|356568969|ref|XP_003552680.1|//PREDICTED: zinc finger protein ZAT11-like [Glycine max]
100781299	0.214077	*	1.04108	Up	0.406539	*	0.189654	*	1870	1.04108	0.000731797	XM_006589118.2	bHLH	HLH	-	show details	LOC100781299	NA	NA	NA	K12126//phytochrome-interacting factor 3	gi|356535169|ref|XP_003536121.1|//PREDICTED: transcription factor UNE12-like isoform X2 [Glycine max];gi|571483264|ref|XP_006589181.1|//PREDICTED: transcription factor UNE12-like isoform X3 [Glycine max];gi|571483266|ref|XP_006589182.1|//PREDICTED: transcription factor UNE12-like isoform X4 [Glycine max];gi|571483261|ref|XP_006589180.1|//PREDICTED: transcription factor UNE12-like isoform X1 [Glyc…
100781707	1.18763	*	1.2825	*	0.38403	*	2.08439	Up	1254	2.08439	0.00049367	XM_003538942.3	MYB	Myb_DNA-binding	ARID,Response_reg,SNF2_N	show details	LOC100781707	NA	NA	NA	K09422//myb proto-oncogene protein, plant	gi|571488161|ref|XP_003538990.2|//PREDICTED: transcription factor MYB39-like [Glycine max]
100781727	0.545032	*	1.46489	Up	1.47747	*	1.12978	*	1122	1.46489	0.00292636	XM_006577944.2	MYB	Myb_DNA-binding	ARID,Response_reg,SNF2_N	show details	LOC100781727	GO:0043231//intracellular membrane-bounded organelle	GO:0003676//nucleic acid binding	NA	K09422//myb proto-oncogene protein, plant	gi|571448991|ref|XP_006578007.1|//PREDICTED: transcription factor MYB44-like [Glycine max]
100782172	0.297389	*	2.41116	Up	/	/	/	/	1780	2.41116	0.00194806	XM_006587681.1	NAC	NAM	-	show details	NLP2	NA	NA	NA	K12581//CCR4-NOT transcription complex subunit 7/8;K13126//polyadenylate-binding protein;K05941//glutathione gamma-glutamylcysteinyltransferase [EC:2.3.2.15];K01054//acylglycerol lipase [EC:3.1.1.23]	gi|356529918|ref|XP_003533533.1|//PREDICTED: NAC domain-containing protein 100-like isoform X1 [Glycine max];gi|574584792|ref|NP_001276193.1|//NAC domain-containing protein 100-like [Glycine max]
100782863	1.33763	Up	0.607946	*	1.17063	Up	0.149183	*	1204	1.33763	0.000915977	BGI_novel_T005203	C2C2-GATA	GATA	-	show details	LOC100782863	GO:0005634//nucleus;GO:0005667//transcription factor complex	GO:0001228//transcriptional activator activity, RNA polymerase II transcription regulatory region sequence-specific binding;GO:0003682//chromatin binding;GO:0000977//RNA polymerase II regulatory region sequence-specific DNA binding;GO:0008270//zinc ion binding;GO:0001085//RNA polymerase II transcription factor binding;GO:0001071//nucleic acid binding transcription factor activity	GO:0010467//gene expression;GO:0009314//response to radiation;GO:0030154//cell differentiation;GO:0045944//positive regulation of transcription from RNA polymerase II promoter	K17895//GATA-binding protein 3	gi|955330718|ref|XP_003530174.3|//PREDICTED: GATA transcription factor 2-like [Glycine max]
100782921	-1.36848	Down	0.0486611	*	-0.839332	*	-0.474895	*	1260	-1.36848	0.00103106	NM_001292011.1	C2C2-CO-like	CCT,zf-B_box	GATA,PLATZ	show details	COL22	NA	NA	NA	K12135//zinc finger protein CONSTANS	gi|635172836|ref|NP_001278940.1|//zinc finger protein CONSTANS-LIKE 16-like [Glycine max]
100783772	1.56689	*	-0.555324	*	1.68232	Up	0.445558	*	1651	1.68232	0.000851188	XM_014777134.1	ERF	AP2	-	show details	LOC100783772	NA	NA	NA	K13434//pathogenesis-related genes transcriptional activator PTI6	gi|955304119|ref|XP_014632620.1|//PREDICTED: ethylene-responsive transcription factor CRF2-like [Glycine max]
100783832	0.693163	*	2.30766	Up	0.895315	*	0.538606	*	1507	2.30766	6.66408e-06	XM_003537272.3	HSF	HSF_DNA-bind	-	show details	LOC100783832	GO:0043231//intracellular membrane-bounded organelle	GO:0003677//DNA binding;GO:0001071//nucleic acid binding transcription factor activity	GO:0050896//response to stimulus;GO:0006351//transcription, DNA-templated	K09419//heat shock transcription factor, other eukaryote	gi|356537612|ref|XP_003537320.1|//PREDICTED: heat shock factor protein HSF24-like [Glycine max]
100783847	-2.51068	Down	-6.17097	Down	-0.964333	*	-0.360649	*	1431	-2.51068	3.62505e-05	XM_003554368.3	C3H	zf-CCCH	PHD,SNF2_N,zf-C2H2	show details	LOC100783847	NA	GO:0005488//binding	NA	K12836//splicing factor U2AF 35 kDa subunit	gi|356572520|ref|XP_003554416.1|//PREDICTED: splicing factor U2af small subunit B [Glycine max]
100784158	-0.445669	*	1.06319	Up	1.01531	*	0.708924	*	1285	1.06319	0.000341614	NM_001255065.2	WRKY	WRKY	-	show details	LOC100784158	NA	GO:0003677//DNA binding;GO:0001071//nucleic acid binding transcription factor activity	GO:0010467//gene expression	K18835//WRKY transcription factor 2;K13424//WRKY transcription factor 33	gi|363808332|ref|NP_001241994.1|//uncharacterized protein LOC100784158 [Glycine max]
100784317	0.189839	*	1.02598	Up	0.0554198	*	0.122874	*	1995	1.02598	1.03775e-05	XM_006601109.2	HB	Homeobox,KNOX1,KNOX2	-	show details	LOC100784317	NA	GO:0003677//DNA binding	GO:0006351//transcription, DNA-templated	K16670//homeobox protein Meis2;K15613//homeobox protein Meis1	gi|571538559|ref|XP_006601172.1|//PREDICTED: homeobox protein knotted-1-like 3 isoform X2 [Glycine max];gi|571538553|ref|XP_006601171.1|//PREDICTED: homeobox protein knotted-1-like 3 isoform X1 [Glycine max]
100784323	0.540791	*	1.97662	Up	1.15942	*	0.841976	*	1285	1.97662	0.00491877	XM_006575583.2	NAC	NAM	-	show details	LOC100784323	NA	GO:0003676//nucleic acid binding	NA	K12581//CCR4-NOT transcription complex subunit 7/8;K13126//polyadenylate-binding protein;K03094//S-phase kinase-associated protein 1;K01054//acylglycerol lipase [EC:3.1.1.23]	gi|571442146|ref|XP_006575646.1|//PREDICTED: transcription factor JUNGBRUNNEN 1-like isoform X2 [Glycine max];gi|356499340|ref|XP_003518499.1|//PREDICTED: transcription factor JUNGBRUNNEN 1-like isoform X1 [Glycine max]
100784372	1.57935	*	3.07174	Up	2.29165	Up	1.55014	*	1899	3.07174	1.89193e-06	XM_003553953.3	NAC	NAM	-	show details	LOC100784372	NA	NA	NA	K12581//CCR4-NOT transcription complex subunit 7/8;K13126//polyadenylate-binding protein;K05941//glutathione gamma-glutamylcysteinyltransferase [EC:2.3.2.15];K01054//acylglycerol lipase [EC:3.1.1.23]	gi|356571678|ref|XP_003554001.1|//PREDICTED: NAC domain-containing protein 100-like [Glycine max]
100784537	-1.10532	*	-2.15329	Down	0.457789	*	-0.183622	*	866	-2.15329	8.34486e-05	NM_001254137.2	bHLH	HLH	-	show details	LOC100784537	GO:0043231//intracellular membrane-bounded organelle	NA	NA	NA	gi|359806909|ref|NP_001241066.1|//transcription factor bHLH135-like [Glycine max]
100784644	-1.61565	Down	0.548218	*	-0.644281	*	-0.546213	*	1501	-1.61565	1.63909e-05	XM_014779281.1	PLATZ	PLATZ	-	show details	LOC100784644	NA	NA	NA	NA	gi|955337304|ref|XP_014634767.1|//PREDICTED: uncharacterized protein LOC100784644 [Glycine max]
100784668	0.146359	*	2.04701	Up	1.81154	*	0.638496	*	1981	2.04701	0.0016865	XM_003549661.3	WRKY	WRKY	-	show details	LOC100784668	NA	NA	NA	K13424//WRKY transcription factor 33;K01892//histidyl-tRNA synthetase [EC:6.1.1.21]	gi|356562906|ref|XP_003549709.1|//PREDICTED: WRKY transcription factor 6-like [Glycine max]
100785364	1.28368	*	1.29247	*	1.94474	Up	0.392922	*	1583	1.94474	4.98746e-05	XM_003516671.3	ERF	AP2	-	show details	LOC100785364	NA	NA	NA	K09286//EREBP-like factor	gi|356495715|ref|XP_003516719.1|//PREDICTED: ethylene-responsive transcription factor ERF061-like [Glycine max]
100785696	-1.65903	Down	-0.148842	*	-1.04153	*	-0.553825	*	1815	-1.65903	0.000265442	XM_014767389.1	bHLH	HLH	-	show details	LOC100785696	NA	NA	NA	NA	gi|955365832|ref|XP_014622874.1|//PREDICTED: transcription factor bHLH130 isoform X1 [Glycine max];gi|955365834|ref|XP_006598252.2|//PREDICTED: transcription factor bHLH130 isoform X2 [Glycine max]
100785871	0.704732	*	1.1396	Up	0.930286	*	0.256608	*	2239	1.1396	0.0021241	XM_003545270.3	NAC	NAM	-	show details	LOC100785871	GO:0005634//nucleus	GO:0003677//DNA binding	GO:0006355//regulation of transcription, DNA-templated	K13126//polyadenylate-binding protein	gi|356553960|ref|XP_003545318.1|//PREDICTED: NAC domain-containing protein 30-like [Glycine max]
100785936	-0.830121	*	4.29863	Up	0.784786	*	0.542154	*	974	4.29863	1.49083e-09	XM_003535756.3	ERF	AP2	-	show details	LOC100785936	NA	NA	NA	K14516//ethylene-responsive transcription factor 1	gi|356534526|ref|XP_003535804.1|//PREDICTED: ethylene-responsive transcription factor 1B [Glycine max]
100786029	0.0248447	*	-3.35388	Down	0.913441	*	-0.109158	*	808	-3.35388	1.48519e-06	XM_003528039.3	MYB	Myb_DNA-binding	ARID,Response_reg,SNF2_N	show details	LOC100786029	GO:0043231//intracellular membrane-bounded organelle	GO:0003676//nucleic acid binding	NA	NA	gi|356518844|ref|XP_003528087.1|//PREDICTED: protein RADIALIS-like 6 [Glycine max]
100786140	0.625742	*	2.75581	Up	1.40252	*	1.52736	*	1369	2.75581	0.000379235	XM_006604290.2	HSF	HSF_DNA-bind	-	show details	LOC100786140	GO:0043231//intracellular membrane-bounded organelle	GO:0003677//DNA binding;GO:0001071//nucleic acid binding transcription factor activity	GO:0006351//transcription, DNA-templated	K09419//heat shock transcription factor, other eukaryote	gi|356572024|ref|XP_003554170.1|//PREDICTED: heat stress transcription factor B-3-like isoform X1 [Glycine max];gi|571557059|ref|XP_006604353.1|//PREDICTED: heat stress transcription factor B-3-like isoform X2 [Glycine max]
100786353	-1.05138	Down	0.247588	*	-0.331028	*	-0.0671348	*	2373	-1.05138	0.000670274	XM_003524348.3	CPP	TCR	-	show details	LOC100786353	NA	NA	NA	NA	gi|356511363|ref|XP_003524396.1|//PREDICTED: protein tesmin/TSO1-like CXC 5 [Glycine max]
100786368	-1.72382	Down	0.0261334	*	-0.820538	*	-0.542535	*	1358	-1.72382	0.00219599	XM_003525926.3	C3H	zf-CCCH	PHD,SNF2_N,zf-C2H2	show details	LOC100786368	NA	GO:0046914//transition metal ion binding	NA	K15172//transcription elongation factor SPT5;K07560//D-tyrosyl-tRNA(Tyr) deacylase [EC:3.1.-.-]	gi|947103783|gb|KRH52166.1|//hypothetical protein GLYMA_06G050300 [Glycine max]
100786709	0.482833	*	1.08522	Up	0.745498	*	-0.0795509	*	1077	1.08522	0.00196529	XM_003527181.3	ERF	AP2	-	show details	LOC100786709	NA	NA	NA	K09286//EREBP-like factor	gi|356517102|ref|XP_003527229.1|//PREDICTED: ethylene-responsive transcription factor 4-like [Glycine max]
100787050	2.08716	Up	3.99649	Up	2.69774	Up	1.78754	Up	1842	2.08716	4.99526e-05	XM_003524062.3	WRKY	WRKY	-	show details	LOC100787050	NA	NA	NA	K08819//cyclin-dependent kinase 12/13 [EC:2.7.11.22 2.7.11.23];K13424//WRKY transcription factor 33	gi|356510776|ref|XP_003524110.1|//PREDICTED: probable WRKY transcription factor 28 [Glycine max]
100787091	2.75524	Up	3.28093	Up	2.82335	Up	2.62668	Up	1314	2.75524	2.25062e-05	XM_003528041.3	ERF	AP2	-	show details	LOC100787091	NA	NA	NA	K09286//EREBP-like factor	gi|356518848|ref|XP_003528089.1|//PREDICTED: ethylene-responsive transcription factor ERF114-like [Glycine max]
100787416	0.741973	*	0.722218	*	-1.54649	Down	-0.133517	*	1057	-1.54649	4.1484e-05	XM_003540074.3	SBP	SBP	-	show details	LOC100787416	NA	NA	NA	K20641//null;K13415//protein brassinosteroid insensitive 1 [EC:2.7.10.1 2.7.11.1]	gi|356543346|ref|XP_003540122.1|//PREDICTED: squamosa promoter-binding protein 1-like [Glycine max]
100787732	-2.07118	Down	1.30204	*	-0.820553	*	-0.395353	*	1015	-2.07118	0.000231648	XM_003553717.3	ERF	AP2	-	show details	LOC100787732	NA	NA	NA	K14516//ethylene-responsive transcription factor 1	gi|356571196|ref|XP_003553765.1|//PREDICTED: ethylene-responsive transcription factor 1B-like [Glycine max]
100788382	-1.13442	*	2.08828	Up	0.592472	*	-0.0957795	*	1080	2.08828	0.000397503	XM_003549075.2	WRKY	WRKY	-	show details	LOC100788382	NA	GO:0003677//DNA binding;GO:0001071//nucleic acid binding transcription factor activity	GO:0010467//gene expression	K18835//WRKY transcription factor 2	gi|356561712|ref|XP_003549123.1|//PREDICTED: probable WRKY transcription factor 75 [Glycine max]
100788646	-0.507674	*	-0.195675	*	-1.34353	Down	-0.0450223	*	1440	-1.34353	6.11771e-05	XM_014764992.1	C2H2	zf-C2H2	PHD	show details	LOC100788646	NA	GO:0005488//binding	NA	NA	gi|734392596|gb|KHN27703.1|//Zinc finger protein ZAT5 [Glycine soja]
100788697	1.73447	Up	1.42104	*	1.96994	Up	0.80112	*	1607	1.73447	0.00171119	BGI_novel_T005544	WRKY	WRKY	-	show details	LOC100788697	NA	GO:0043565//sequence-specific DNA binding;GO:0003700//transcription factor activity, sequence-specific DNA binding	GO:0006355//regulation of transcription, DNA-templated	K18835//WRKY transcription factor 2;K08819//cyclin-dependent kinase 12/13 [EC:2.7.11.22 2.7.11.23];K13424//WRKY transcription factor 33	gi|356519913|ref|XP_003528613.1|//PREDICTED: probable WRKY transcription factor 48 [Glycine max]
100789085	-0.241208	*	-1.73158	Down	0.0664174	*	-0.260841	*	3442	-1.73158	3.32003e-12	XM_006573341.2	ABI3VP1	B3	AP2,Auxin_resp	show details	LOC100789085	GO:0005634//nucleus	GO:0003677//DNA binding;GO:0008270//zinc ion binding	GO:0006355//regulation of transcription, DNA-templated	K09287//RAV-like factor	gi|955302939|ref|XP_014630512.1|//PREDICTED: B3 domain-containing transcription repressor VAL2-like isoform X1 [Glycine max];gi|571435190|ref|XP_006573404.1|//PREDICTED: B3 domain-containing transcription repressor VAL2-like isoform X2 [Glycine max]
100789504	-0.21645	*	1.66724	Up	1.08283	*	1.94396	Up	1299	1.66724	0.000647445	XM_003537992.3	LOB	DUF260	-	show details	LOC100789504	NA	NA	NA	K13944//null	gi|356539104|ref|XP_003538040.1|//PREDICTED: LOB domain-containing protein 1-like [Glycine max]
100789985	/	/	2.57431	Up	-0.0151518	*	0.325609	*	1309	2.57431	0.00076683	XM_003550246.3	MYB	Myb_DNA-binding	ARID,Response_reg,SNF2_N	show details	LOC100789985	GO:0043231//intracellular membrane-bounded organelle	GO:0003676//nucleic acid binding	NA	K09422//myb proto-oncogene protein, plant	gi|356564099|ref|XP_003550294.1|//PREDICTED: transcription factor RAX2-like [Glycine max]
100790471	0.468483	*	2.31984	Up	0.270234	*	1.07409	*	1282	2.31984	0.00221695	NM_001254404.2	NAC	NAM	-	show details	LOC100790471	NA	GO:0003676//nucleic acid binding	NA	K12581//CCR4-NOT transcription complex subunit 7/8;K13126//polyadenylate-binding protein;K03094//S-phase kinase-associated protein 1;K01054//acylglycerol lipase [EC:3.1.1.23]	gi|359807002|ref|NP_001241333.1|//uncharacterized protein LOC100790471 [Glycine max]
100790591	-0.522833	*	-1.05098	Down	-0.632545	*	-0.513232	*	2065	-1.05098	1.06834e-07	XM_003540331.3	G2-like	G2-like	Response_reg	show details	LOC100790591	NA	NA	NA	K14491//two-component response regulator ARR-B family	gi|356543865|ref|XP_003540379.1|//PREDICTED: transcription activator GLK1-like [Glycine max]
100790598	-1.56455	Down	0.803867	*	-0.145573	*	0.0445276	*	1168	-1.56455	0.00058522	XM_003556305.3	ERF	AP2	-	show details	LOC100790598	NA	NA	NA	K14516//ethylene-responsive transcription factor 1	gi|356576468|ref|XP_003556353.1|//PREDICTED: ethylene-responsive transcription factor 1B-like [Glycine max]
100791219	0.0194004	*	0.72809	*	1.19439	Up	0.508298	*	1255	1.19439	0.000803742	XM_003550084.3	WRKY	WRKY	-	show details	LOC100791219	NA	NA	NA	K13425//WRKY transcription factor 22	gi|356563770|ref|XP_003550132.1|//PREDICTED: probable WRKY transcription factor 11 [Glycine max]
100791349	0.687395	*	2.18841	Up	0.528485	*	1.33149	*	1431	2.18841	0.00105462	NM_001252986.2	MYB	Myb_DNA-binding	ARID,Response_reg,SNF2_N	show details	LOC100791349	GO:0043231//intracellular membrane-bounded organelle	GO:0003676//nucleic acid binding	NA	K09422//myb proto-oncogene protein, plant	gi|358248638|ref|NP_001239915.1|//uncharacterized protein LOC100791349 [Glycine max]
100791371	-0.0669625	*	-1.19429	Down	0.329494	*	-0.229087	*	1158	-1.19429	0.000142056	BGI_novel_T006625	bHLH	HLH	-	show details	LOC100791371	GO:0043231//intracellular membrane-bounded organelle	GO:0046983//protein dimerization activity	NA	NA	gi|356526903|ref|XP_003532055.1|//PREDICTED: transcription factor PRE6 [Glycine max]
100791543	0.141709	*	2.19359	Up	1.38252	Up	0.41662	*	1410	2.19359	1.72161e-07	NM_001254668.1	HSF	HSF_DNA-bind	-	show details	HSF	GO:0043231//intracellular membrane-bounded organelle	GO:0003677//DNA binding;GO:0001071//nucleic acid binding transcription factor activity	GO:0050896//response to stimulus;GO:0006351//transcription, DNA-templated	K09419//heat shock transcription factor, other eukaryote	gi|359807065|ref|NP_001241597.1|//heat shock factor [Glycine max]
100791958	1.47164	*	4.05949	Up	2.02568	Up	1.4068	*	874	4.05949	5.45988e-09	XM_003553107.3	G2-like	G2-like	Response_reg	show details	LOC100791958	NA	NA	NA	K06236//collagen, type I, alpha;K14491//two-component response regulator ARR-B family	gi|571544868|ref|XP_003553155.2|//PREDICTED: putative Myb family transcription factor At1g14600 [Glycine max]
100792833	0.266387	*	3.33032	Up	0.595396	*	0.212109	*	2197	3.33032	2.32434e-07	XM_014771244.1	WRKY	WRKY	-	show details	LOC100792833	NA	NA	NA	K13424//WRKY transcription factor 33	gi|571547701|ref|XP_006602690.1|//PREDICTED: probable WRKY transcription factor 33 isoform X2 [Glycine max];gi|955386122|ref|XP_014626730.1|//PREDICTED: probable WRKY transcription factor 33 isoform X1 [Glycine max]
100792928	0.917624	*	-0.269567	*	1.10614	Up	0.224587	*	1809	1.10614	0.000505559	BGI_novel_T011212	C3H	zf-CCCH	PHD,SNF2_N,zf-C2H2	show details	LOC100792928	NA	GO:0046872//metal ion binding;GO:0016740//transferase activity	NA	K03260//translation initiation factor 4G	gi|955364354|ref|XP_003545603.2|//PREDICTED: zinc finger CCCH domain-containing protein 3-like isoform X1 [Glycine max];gi|955364358|ref|XP_006595836.2|//PREDICTED: zinc finger CCCH domain-containing protein 3-like isoform X2 [Glycine max]
100793215	1.60662	*	3.4907	Up	2.69288	Up	0.621547	*	1229	3.4907	2.56682e-07	XM_003523201.3	ERF	AP2	-	show details	LOC100793215	NA	NA	NA	K09286//EREBP-like factor	gi|356509018|ref|XP_003523249.1|//PREDICTED: ethylene-responsive transcription factor ABR1 [Glycine max]
100793410	0.992203	*	3.15677	Up	2.4931	Up	1.6458	*	1006	3.15677	2.98013e-05	XM_006580818.2	ERF	AP2	-	show details	LOC100793410	NA	NA	GO:0006351//transcription, DNA-templated	K09286//EREBP-like factor	gi|571457768|ref|XP_006580881.1|//PREDICTED: ethylene-responsive transcription factor ERF114-like [Glycine max]
100793901	0.210816	*	-1.73858	Down	-0.164664	*	-0.0398724	*	2001	-1.73858	8.4763e-05	XM_014764225.1	LIM	LIM	-	show details	LOC100793901	NA	NA	NA	NA	gi|571489983|ref|XP_006591361.1|//PREDICTED: protein DA1-related 2-like isoform X1 [Glycine max];gi|955351503|ref|XP_014619711.1|//PREDICTED: protein DA1-related 2-like isoform X2 [Glycine max]
100794096	-1.1161	Down	-0.29335	*	-0.512312	*	-0.168127	*	2560	-1.1161	5.48492e-05	XM_003524595.3	ERF	AP2	-	show details	LOC100794096	NA	NA	NA	K09284//AP2-like factor, euAP2 lineage	gi|571454754|ref|XP_006579885.1|//PREDICTED: floral homeotic protein APETALA 2-like isoform X4 [Glycine max];gi|356511867|ref|XP_003524643.1|//PREDICTED: floral homeotic protein APETALA 2-like isoform X3 [Glycine max];gi|955320221|ref|XP_014631052.1|//PREDICTED: floral homeotic protein APETALA 2-like isoform X1 [Glycine max];gi|955320223|ref|XP_014631053.1|//PREDICTED: floral homeotic protein APE…
100794205	-0.920046	*	2.20863	Up	0.206504	*	0.0939778	*	1466	2.20863	0.000793363	XM_003517974.3	MYB	Myb_DNA-binding	ARID,Response_reg,SNF2_N	show details	LOC100794205	GO:0043231//intracellular membrane-bounded organelle	GO:0003676//nucleic acid binding	NA	K09422//myb proto-oncogene protein, plant	gi|356498363|ref|XP_003518022.1|//PREDICTED: myb-related protein Myb4-like [Glycine max]
100794230	0.586639	*	3.43896	Up	2.02592	Up	1.80496	*	1511	3.43896	4.34933e-06	XM_003551512.3	Trihelix	trihelix	-	show details	LOC100794230	NA	NA	NA	NA	gi|356566684|ref|XP_003551560.1|//PREDICTED: trihelix transcription factor GT-3b-like [Glycine max]
100794316	1.63547	Up	1.21235	*	0.999203	*	0.447403	*	585	1.63547	8.67248e-05	NM_001254427.1	ERF	AP2	-	show details	AP2-1	GO:0043231//intracellular membrane-bounded organelle	GO:0001071//nucleic acid binding transcription factor activity;GO:0003676//nucleic acid binding	GO:0006351//transcription, DNA-templated	K09286//EREBP-like factor	gi|359807173|ref|NP_001241356.1|//dehydration-responsive element-binding protein 3-like [Glycine max]
100794354	1.62697	Up	-0.551875	*	0.755828	*	0.269574	*	1108	1.62697	5.2454e-06	BGI_novel_T011811	bHLH	HLH	-	show details	LOC100794354	NA	GO:0046983//protein dimerization activity	NA	K01681//aconitate hydratase [EC:4.2.1.3];K13422//transcription factor MYC2	gi|734379253|gb|KHN22417.1|//Transcription factor bHLH25 [Glycine soja]
100794429	0.438392	*	2.43773	Up	-0.124094	*	-0.099593	*	1067	2.43773	0.00173047	XM_003538493.3	MADS	SRF-TF	-	show details	LOC100794429	GO:0043231//intracellular membrane-bounded organelle	GO:0003677//DNA binding;GO:0001071//nucleic acid binding transcription factor activity	GO:0006351//transcription, DNA-templated	K09264//MADS-box transcription factor, plant	gi|571490276|ref|XP_006591442.1|//PREDICTED: MADS-box transcription factor 1-like isoform X1 [Glycine max];gi|356540126|ref|XP_003538541.1|//PREDICTED: MADS-box transcription factor 1-like isoform X2 [Glycine max]
100794486	-0.370911	*	-1.98526	Down	0.0167965	*	-1.24539	*	1062	-1.98526	0.00250695	XM_003543719.3	bHLH	HLH	-	show details	LOC100794486	GO:0043231//intracellular membrane-bounded organelle	NA	NA	NA	gi|356550791|ref|XP_003543767.1|//PREDICTED: transcription factor PRE5 [Glycine max]
100794879	-0.153068	*	2.27348	Up	1.11955	*	0.507467	*	2028	2.27348	0.000188815	XM_006599020.2	NAC	NAM	-	show details	LOC100794879	NA	NA	NA	NA	gi|571526327|ref|XP_006599082.1|//PREDICTED: NAC domain-containing protein 8-like [Glycine max]
100795177	0.498147	*	1.37397	Up	0.862707	*	1.13437	*	2233	1.37397	0.00470328	XM_003526288.3	WRKY	WRKY	-	show details	LOC100795177	NA	NA	NA	K13424//WRKY transcription factor 33	gi|356515294|ref|XP_003526336.1|//PREDICTED: probable WRKY transcription factor 31 [Glycine max]
100795252	2.00051	Up	1.65971	*	0.813046	*	0.871893	*	1652	2.00051	0.00183098	XM_014769826.1	E2F-DP	E2F_TDP	-	show details	LOC100795252	NA	NA	NA	K09391//transcription factor E2F7/8	gi|356562773|ref|XP_003549643.1|//PREDICTED: E2F transcription factor-like E2FE isoform X1 [Glycine max];gi|955379681|ref|XP_014625312.1|//PREDICTED: E2F transcription factor-like E2FE isoform X2 [Glycine max]
100795524	0.771303	*	3.18617	Up	1.62359	*	2.03283	Up	2908	3.18617	2.79634e-09	XM_003525347.3	bHLH	HLH	-	show details	LOC100795524	NA	NA	NA	K04733//interleukin-1 receptor-associated kinase 4 [EC:2.7.11.1];K13422//transcription factor MYC2	gi|356513387|ref|XP_003525395.1|//PREDICTED: transcription factor EGL1-like [Glycine max]
100795553	-0.0145467	*	3.65926	Up	0.164005	*	-0.0238154	*	1217	3.65926	1.04647e-06	NM_001255599.2	NAC	NAM	-	show details	LOC100795553	NA	GO:0003676//nucleic acid binding	NA	K12581//CCR4-NOT transcription complex subunit 7/8;K13126//polyadenylate-binding protein;K03094//S-phase kinase-associated protein 1;K01054//acylglycerol lipase [EC:3.1.1.23]	gi|955361833|ref|XP_006595570.2|//PREDICTED: uncharacterized protein LOC100795553 isoform X1 [Glycine max];gi|363806732|ref|NP_001242528.1|//uncharacterized protein LOC100795553 [Glycine max]
100795696	0.120049	*	2.38396	Up	1.10693	*	-0.161285	*	1043	2.38396	0.00130776	XM_003525492.3	ERF	AP2	-	show details	LOC100795696	NA	NA	NA	K09286//EREBP-like factor	gi|356513683|ref|XP_003525540.1|//PREDICTED: dehydration-responsive element-binding protein 1F-like [Glycine max]
100795866	-1.28251	Down	0.0534469	*	-1.03972	Down	-0.612146	*	1414	-1.28251	0.000105777	XM_003555644.3	ERF	AP2	-	show details	LOC100795866	NA	NA	NA	K09286//EREBP-like factor	gi|356575124|ref|XP_003555692.1|//PREDICTED: ethylene-responsive transcription factor ERF105 [Glycine max]
100796247	2.0204	Up	4.41317	Up	2.92689	Up	2.54734	Up	1531	2.0204	0.00226771	XM_003527983.3	ERF	AP2	-	show details	LOC100796247	NA	NA	NA	K09286//EREBP-like factor	gi|356518730|ref|XP_003528031.1|//PREDICTED: ethylene-responsive transcription factor ERF110-like [Glycine max]
100796348	0.527022	*	1.32515	*	1.95358	Up	0.562936	*	831	1.95358	0.00292613	XM_003536913.3	C2H2	zf-C2H2	PHD	show details	LOC100796348	NA	GO:0005488//binding	NA	NA	gi|356536881|ref|XP_003536961.1|//PREDICTED: zinc finger protein ZAT11-like [Glycine max]
100796480	0.368529	*	1.33544	Up	0.593195	*	0.74636	*	1180	1.33544	0.000275456	NM_001253059.2	ERF	AP2	-	show details	LOC100796480	NA	NA	NA	K09286//EREBP-like factor	gi|358249072|ref|NP_001239988.1|//uncharacterized LOC100796480 [Glycine max]
100796481	0.371939	*	2.73427	Up	0.570749	*	2.79393	Up	1007	2.73427	0.000409483	XM_003534488.3	WRKY	WRKY	-	show details	LOC100796481	NA	NA	NA	K18835//WRKY transcription factor 2	gi|356531945|ref|XP_003534536.1|//PREDICTED: probable WRKY transcription factor 43 [Glycine max]
100796549	-1.36006	Down	-0.638556	*	0.122748	*	-0.142381	*	2574	-1.36006	0.000172137	XM_006592829.2	bHLH	HLH	-	show details	LOC100796549	GO:0005634//nucleus	GO:0001228//transcriptional activator activity, RNA polymerase II transcription regulatory region sequence-specific binding;GO:0001046//core promoter sequence-specific DNA binding;GO:0046983//protein dimerization activity	GO:0045944//positive regulation of transcription from RNA polymerase II promoter	K05765//cofilin	gi|571494602|ref|XP_006592892.1|//PREDICTED: transcription factor bHLH123-like isoform X3 [Glycine max];gi|571494598|ref|XP_006592891.1|//PREDICTED: transcription factor bHLH123-like isoform X1 [Glycine max];gi|571494600|ref|XP_003539573.2|//PREDICTED: transcription factor bHLH123-like isoform X2 [Glycine max]
100796801	-0.483552	*	-1.08134	Down	-1.11388	Down	-0.242467	*	2054	-1.08134	0.000238462	BGI_novel_T012437	bHLH	HLH	-	show details	LOC100796801	NA	GO:0046983//protein dimerization activity	NA	NA	gi|356556676|ref|XP_003546649.1|//PREDICTED: transcription factor bHLH121 [Glycine max]
100797195	-1.30128	Down	-0.731871	*	/	/	/	/	1024	-1.30128	0.00042759	XM_006587155.2	G2-like	G2-like	Response_reg	show details	LOC100797195	NA	NA	NA	K12741//heterogeneous nuclear ribonucleoprotein A1/A3;K06236//collagen, type I, alpha;K14491//two-component response regulator ARR-B family	gi|571477266|ref|XP_006587218.1|//PREDICTED: protein PHR1-LIKE 1-like [Glycine max]
100797644	0.771531	*	2.57369	Up	1.78522	*	0.932538	*	2302	2.57369	0.000158367	XM_006592453.2	GRAS	GRAS	-	show details	LOC100797644	NA	NA	NA	K14494//DELLA protein	gi|955354433|ref|XP_014620390.1|//PREDICTED: chitin-inducible gibberellin-responsive protein 1-like isoform X2 [Glycine max];gi|955354435|ref|XP_014620391.1|//PREDICTED: chitin-inducible gibberellin-responsive protein 1-like isoform X3 [Glycine max];gi|571493338|ref|XP_006592516.1|//PREDICTED: scarecrow-like protein 21 isoform X1 [Glycine max]
100797708	-0.283651	*	-1.5018	Down	-1.09358	Down	-0.393963	*	3628	-1.5018	5.64303e-06	BGI_novel_T013158	RWP-RK	RWP-RK	-	show details	LOC100797708	NA	NA	NA	K14833//nucleolar complex protein 2	gi|955376929|ref|XP_014624671.1|//PREDICTED: protein NLP7-like isoform X2 [Glycine max];gi|356559792|ref|XP_003548181.1|//PREDICTED: protein NLP7-like isoform X1 [Glycine max]
100797998	-0.0491945	*	1.20183	Up	0.259463	*	0.329305	*	2331	1.20183	0.00241041	XM_003540786.3	WRKY	WRKY	-	show details	LOC100797998	NA	NA	NA	K13424//WRKY transcription factor 33;K01892//histidyl-tRNA synthetase [EC:6.1.1.21]	gi|356544798|ref|XP_003540834.1|//PREDICTED: probable WRKY transcription factor 31 [Glycine max]
100798018	1.32608	*	2.13607	*	1.23613	*	2.48733	Up	1788	2.48733	1.9608e-05	XM_003543068.3	bHLH	HLH	-	show details	LOC100798018	GO:0043231//intracellular membrane-bounded organelle	NA	NA	K01681//aconitate hydratase [EC:4.2.1.3];K13422//transcription factor MYC2	gi|571500529|ref|XP_003543116.2|//PREDICTED: transcription factor bHLH25-like isoform X1 [Glycine max]
100798117	-1.97613	Down	-0.448148	*	-1.48931	Down	-0.406995	*	1562	-1.97613	0.000247973	XM_006588541.2	C2C2-CO-like	CCT,zf-B_box	GATA,PLATZ	show details	LOC100798117	NA	NA	NA	K12135//zinc finger protein CONSTANS	gi|571481269|ref|XP_006588604.1|//PREDICTED: zinc finger protein CONSTANS-LIKE 13-like [Glycine max]
100798369	0.330838	*	1.27592	*	2.27357	Up	1.86244	*	1146	2.27357	0.000156932	XM_003542985.3	ERF	AP2	-	show details	LOC100798369	NA	NA	NA	K09286//EREBP-like factor	gi|356549303|ref|XP_003543033.1|//PREDICTED: ethylene-responsive transcription factor 12 [Glycine max]
100799190	2.87131	Up	2.52788	Up	1.68115	*	1.00461	*	1344	2.87131	1.18894e-05	XM_003522405.3	ERF	AP2	-	show details	LOC100799190	NA	NA	NA	K09286//EREBP-like factor	gi|356507396|ref|XP_003522453.1|//PREDICTED: ethylene-responsive transcription factor ERF114-like [Glycine max]
100800056	0.183648	*	2.40752	Up	-0.428069	*	0.379613	*	1170	2.40752	0.00107198	XM_003520654.3	NAC	NAM	-	show details	LOC100800056	NA	NA	NA	K12581//CCR4-NOT transcription complex subunit 7/8;K13126//polyadenylate-binding protein;K01054//acylglycerol lipase [EC:3.1.1.23]	gi|356503823|ref|XP_003520702.1|//PREDICTED: NAC domain-containing protein 90-like [Glycine max]
100800089	0.831281	*	2.48384	Up	1.80367	Up	0.454309	*	2103	2.48384	1.34202e-08	XM_003523532.3	C2H2	zf-C2H2	PHD	show details	LOC100800089	NA	NA	NA	K14794//ribosomal RNA-processing protein 12;K12309//beta-galactosidase [EC:3.2.1.23]	gi|356509692|ref|XP_003523580.1|//PREDICTED: protein indeterminate-domain 2-like [Glycine max]
100800095	-1.25878	Down	1.1266	Up	-0.098067	*	-1.27074	Down	1326	-1.25878	0.00105961	XM_003523948.3	C2H2	zf-C2H2	PHD	show details	LOC100800095	NA	NA	NA	NA	gi|356510542|ref|XP_003523996.1|//PREDICTED: zinc finger protein ZAT10-like [Glycine max]
100800646	0.59195	*	-0.122087	*	-1.31128	Down	-0.0533767	*	978	-1.31128	0.000431301	XM_003525981.3	SBP	SBP	-	show details	LOC100800646	NA	NA	NA	K20641//null;K13415//protein brassinosteroid insensitive 1 [EC:2.7.10.1 2.7.11.1]	gi|356514675|ref|XP_003526029.1|//PREDICTED: squamosa promoter-binding protein 1-like [Glycine max]
100800940	-0.430464	*	-1.83732	Down	0.371099	*	0.176374	*	987	-1.83732	1.31611e-05	XM_003551926.3	bHLH	HLH	-	show details	LOC100800940	GO:0009536//plastid	NA	GO:0009314//response to radiation	NA	gi|356567536|ref|XP_003551974.1|//PREDICTED: transcription factor PRE6-like [Glycine max]
100801107	-1.23	Down	-0.473796	*	-0.768524	*	-0.588726	*	1858	-1.23	1.84612e-05	XM_003518634.3	ERF	AP2	-	show details	LOC100801107	NA	NA	GO:0006351//transcription, DNA-templated	K09287//RAV-like factor	gi|356499715|ref|XP_003518682.1|//PREDICTED: AP2/ERF and B3 domain-containing transcription repressor TEM1 [Glycine max]
100801439	0.994029	*	1.31254	Up	1.24611	Up	0.380857	*	1619	1.31254	0.0027263	XM_003548908.3	C2C2-CO-like	CCT,zf-B_box	GATA,PLATZ	show details	COL16	GO:0005622//intracellular	GO:0008270//zinc ion binding	NA	K12135//zinc finger protein CONSTANS	gi|947057461|gb|KRH06867.1|//hypothetical protein GLYMA_16G050900 [Glycine max];gi|356561371|ref|XP_003548956.1|//PREDICTED: zinc finger protein CONSTANS-LIKE 15 [Glycine max]
100801449	0.910709	*	1.00286	*	2.0933	Up	0.962728	*	1193	2.0933	1.63546e-05	XM_006586991.2	Tify	tify	GATA	show details	LOC100801449	NA	NA	NA	K13464//jasmonate ZIM domain-containing protein	gi|571476728|ref|XP_006587054.1|//PREDICTED: protein TIFY 10A-like isoform X1 [Glycine max];gi|574584371|ref|NP_001276248.1|//protein TIFY 10A-like [Glycine max]
100801457	0.692906	*	1.00069	Up	0.774134	*	0.152293	*	1571	1.00069	5.4151e-05	XM_006600488.2	bHLH	HLH	-	show details	LOC100801457	NA	NA	NA	K16189//phytochrome-interacting factor 4;K12126//phytochrome-interacting factor 3	gi|571534550|ref|XP_006600554.1|//PREDICTED: transcription factor bHLH69-like isoform X5 [Glycine max];gi|571534546|ref|XP_006600553.1|//PREDICTED: transcription factor bHLH69-like isoform X4 [Glycine max];gi|955381364|ref|XP_014625615.1|//PREDICTED: transcription factor bHLH69-like isoform X2 [Glycine max]
100801528	-1.15613	*	1.85125	Up	0.276728	*	-0.0744521	*	1883	1.85125	1.69748e-05	BGI_novel_T002450	ERF	AP2	-	show details	LOC100801528	GO:0043231//intracellular membrane-bounded organelle;GO:0005634//nucleus	GO:0003677//DNA binding;GO:0003700//transcription factor activity, sequence-specific DNA binding;GO:0001071//nucleic acid binding transcription factor activity;GO:0003676//nucleic acid binding	GO:0006355//regulation of transcription, DNA-templated;GO:0006351//transcription, DNA-templated	K09286//EREBP-like factor	gi|571449079|ref|XP_006578035.1|//PREDICTED: ethylene-responsive transcription factor RAP2-1 [Glycine max]
100802124	0.0913534	*	1.81361	Up	0.59526	*	1.43914	Up	2008	1.81361	1.01114e-06	XM_003546112.3	WRKY	WRKY	-	show details	LOC100802124	NA	NA	NA	K13424//WRKY transcription factor 33;K01892//histidyl-tRNA synthetase [EC:6.1.1.21]	gi|356555684|ref|XP_003546160.1|//PREDICTED: probable WRKY transcription factor 31 [Glycine max]
100802214	2.50163	Up	4.0246	Up	3.60076	Up	2.38951	Up	1152	2.50163	0.000155855	XM_003553448.3	MYB	Myb_DNA-binding	ARID,Response_reg,SNF2_N	show details	LOC100802214	NA	NA	NA	K09422//myb proto-oncogene protein, plant	gi|959092463|ref|NP_001304532.1|//myb-related protein Myb4-like [Glycine max]
100802242	4.51002	Up	5.46656	Up	2.09839	Up	3.7717	Up	1804	4.51002	9.69277e-14	XM_006606106.2	ERF	AP2	-	show details	LOC100802242	GO:0005634//nucleus	GO:0003677//DNA binding;GO:0003700//transcription factor activity, sequence-specific DNA binding	GO:0006355//regulation of transcription, DNA-templated	K09286//EREBP-like factor	gi|571568054|ref|XP_006606168.1|//PREDICTED: ethylene-responsive transcription factor ERF110 [Glycine max]
100802387	0.993273	*	-2.19336	Down	0.482233	*	-0.28074	*	2659	-2.19336	0.00452872	XM_006604633.2	ARF	Auxin_resp	-	show details	LOC100802387	NA	NA	NA	K14486//auxin response factor	gi|571559327|ref|XP_006604696.1|//PREDICTED: auxin response factor 2-like [Glycine max]
100802503	-0.369496	*	2.64522	Up	0.265742	*	0.326127	*	937	2.64522	0.000658975	XM_003549364.3	MYB	Myb_DNA-binding	ARID,Response_reg,SNF2_N	show details	LOC100802503	NA	NA	NA	K09422//myb proto-oncogene protein, plant	gi|571539467|ref|XP_003549412.2|//PREDICTED: transcription factor MYB98-like [Glycine max]
100802508	-0.0102742	*	0.595263	*	1.04017	*	-2.1522	Down	1133	-2.1522	2.73738e-06	XM_003533747.3	ERF	AP2	-	show details	LOC100802508	NA	NA	NA	K09286//EREBP-like factor	gi|356530453|ref|XP_003533795.1|//PREDICTED: ethylene-responsive transcription factor ERF017-like [Glycine max]
100802739	0.891922	*	3.76358	Up	0.75443	*	0.977216	*	1335	3.76358	1.57722e-07	XM_003521123.3	HSF	HSF_DNA-bind	-	show details	LOC100802739	GO:0043231//intracellular membrane-bounded organelle	GO:0003677//DNA binding;GO:0001071//nucleic acid binding transcription factor activity	GO:0006351//transcription, DNA-templated	K09419//heat shock transcription factor, other eukaryote	gi|356504777|ref|XP_003521171.1|//PREDICTED: heat stress transcription factor B-3 [Glycine max]
100802800	0.288764	*	0.628446	*	1.06862	*	1.21252	Up	1090	1.21252	4.81088e-05	XM_003542320.2	Tify	tify	GATA	show details	LOC100802800	NA	NA	NA	K13464//jasmonate ZIM domain-containing protein	gi|356547952|ref|XP_003542368.1|//PREDICTED: protein TIFY 10A-like isoform X1 [Glycine max];gi|574584782|ref|NP_001276307.1|//protein TIFY 10A-like [Glycine max]
100802822	1.73845	Up	0.807102	*	0.467201	*	-0.136601	*	1417	1.73845	0.000208056	XM_006583876.2	LOB	DUF260	-	show details	LOC100802822	NA	NA	NA	K13944//null	gi|571467427|ref|XP_006583939.1|//PREDICTED: LOB domain-containing protein 4 [Glycine max]
100803085	1.45076	*	5.0308	Up	1.22907	*	2.3776	Up	705	5.0308	2.7711e-13	XM_003553745.3	LOB	DUF260	-	show details	LOC100803085	NA	NA	NA	K13944//null	gi|356571252|ref|XP_003553793.1|//PREDICTED: LOB domain-containing protein 1-like [Glycine max]
100803095	-0.00365444	*	-1.02735	Down	0.723772	*	0.195005	*	1561	-1.02735	0.00489725	XM_006603664.2	HB	Homeobox,KNOX1,KNOX2	-	show details	LOC100803095	GO:0043231//intracellular membrane-bounded organelle	GO:0003677//DNA binding;GO:0001071//nucleic acid binding transcription factor activity	GO:0006351//transcription, DNA-templated	K16670//homeobox protein Meis2;K15613//homeobox protein Meis1	gi|358249166|ref|NP_001239748.1|//uncharacterized protein LOC100803095 [Glycine max]
100803537	-0.982556	*	-0.735633	*	-1.03665	Down	-0.585568	*	2604	-1.03665	1.07479e-05	XM_003548144.3	MYB	Myb_DNA-binding	ARID,Response_reg,SNF2_N	show details	LOC100803537	NA	GO:0003677//DNA binding	NA	K09422//myb proto-oncogene protein, plant	gi|356559815|ref|XP_003548192.1|//PREDICTED: transcription factor LAF1-like [Glycine max]
100803653	-1.6226	Down	0.147186	*	-0.500917	*	0.262759	*	1502	-1.6226	1.13655e-05	XM_003524022.3	ERF	AP2	-	show details	LOC100803653	NA	NA	NA	K09286//EREBP-like factor	gi|356510693|ref|XP_003524070.1|//PREDICTED: ethylene-responsive transcription factor 1A-like [Glycine max]
100804447	1.77298	Up	2.23821	Up	1.64366	Up	2.32948	Up	2802	1.77298	3.31031e-05	XM_003517521.3	CPP	TCR	-	show details	LOC100804447	NA	NA	NA	NA	gi|356497442|ref|XP_003517569.1|//PREDICTED: protein tesmin/TSO1-like CXC 2 [Glycine max]
100804481	-2.02933	Down	0.797642	*	0.250232	*	-0.221633	*	1149	-2.02933	0.000840419	XM_003536196.3	ERF	AP2	-	show details	LOC100804481	NA	NA	NA	K14516//ethylene-responsive transcription factor 1	gi|356535422|ref|XP_003536244.1|//PREDICTED: ethylene-responsive transcription factor 1B-like [Glycine max]
100804613	-0.0150201	*	-1.69344	Down	0.503689	*	/	/	1746	-1.69344	0.0036039	BGI_novel_T006135	GRAS	GRAS	-	show details	LOC100804613	GO:0005634//nucleus	GO:0043565//sequence-specific DNA binding;GO:0003700//transcription factor activity, sequence-specific DNA binding	GO:0006355//regulation of transcription, DNA-templated	K14494//DELLA protein	gi|571471485|ref|XP_003532857.2|//PREDICTED: nodulation-signaling pathway 2 protein-like [Glycine max]
100804628	-1.14354	Down	-0.244114	*	-0.0554504	*	0.0618512	*	4643	-1.14354	0.00183072	XM_003533750.3	ARF	Auxin_resp	-	show details	LOC100804628	NA	NA	NA	K14486//auxin response factor	gi|734350130|gb|KHN12303.1|//Auxin response factor 19 [Glycine soja]
100804665	-0.673938	*	-1.12358	*	-0.865888	*	-1.27246	Down	2092	-1.27246	0.000287481	XM_003520728.3	bHLH	HLH	-	show details	LOC100804665	NA	NA	NA	K12126//phytochrome-interacting factor 3	gi|571446784|ref|XP_003520776.2|//PREDICTED: transcription factor PIF3-like [Glycine max]
100804843	1.38226	*	3.33679	Up	3.88723	Up	2.26939	Up	1622	3.33679	2.22062e-10	XM_014765709.1	ERF	AP2	-	show details	LOC100804843	NA	NA	NA	K09286//EREBP-like factor	gi|955306469|ref|XP_014621193.1|//PREDICTED: ethylene-responsive transcription factor ABR1-like isoform X1 [Glycine max];gi|955306471|ref|XP_014621195.1|//PREDICTED: ethylene-responsive transcription factor ABR1-like isoform X2 [Glycine max]
100804965	-1.74873	Down	-1.88371	Down	-0.521789	*	-0.262327	*	1888	-1.74873	0.00230975	XM_003548147.3	bHLH	HLH	-	show details	LOC100804965	NA	NA	NA	K13422//transcription factor MYC2	gi|356559821|ref|XP_003548195.1|//PREDICTED: transcription factor MYC2-like [Glycine max]
100805277	1.29298	Up	0.0836967	*	1.01448	*	0.866926	*	1797	1.29298	0.00175146	XM_003544044.3	ERF	AP2	-	show details	LOC100805277	NA	NA	NA	K13434//pathogenesis-related genes transcriptional activator PTI6	gi|356551458|ref|XP_003544092.1|//PREDICTED: ethylene-responsive transcription factor CRF1-like [Glycine max]
100805341	0.115875	*	1.77396	*	2.48878	Up	2.30045	Up	1470	2.48878	1.89582e-05	XM_003533076.3	MYB	Myb_DNA-binding	ARID,Response_reg,SNF2_N	show details	LOC100805341	NA	NA	NA	K09422//myb proto-oncogene protein, plant	gi|356529079|ref|XP_003533124.1|//PREDICTED: transcription factor MYB108-like [Glycine max]
100805456	-1.38601	Down	-0.282543	*	-0.314278	*	-0.267503	*	4721	-1.38601	6.39196e-06	BGI_novel_T010202	ARF	Auxin_resp	-	show details	LOC100805456	GO:0043231//intracellular membrane-bounded organelle;GO:0005634//nucleus	GO:0003677//DNA binding;GO:0005515//protein binding;GO:0003676//nucleic acid binding	GO:0006355//regulation of transcription, DNA-templated;GO:0009734//auxin-activated signaling pathway;GO:0006351//transcription, DNA-templated;GO:0009755//hormone-mediated signaling pathway	K14486//auxin response factor	gi|734334893|gb|KHN07880.1|//Auxin response factor 19 [Glycine soja];gi|955357083|ref|XP_014620925.1|//PREDICTED: auxin response factor 19-like [Glycine max]
100805895	-1.04936	Down	0.0560734	*	-0.137321	*	0.620438	*	903	-1.04936	0.000827303	NM_001315509.1	WRKY	WRKY	-	show details	LOC100805895	NA	GO:0003677//DNA binding;GO:0001071//nucleic acid binding transcription factor activity	GO:0010467//gene expression	K13425//WRKY transcription factor 22;K13459//disease resistance protein RPS2;K16225//probable WRKY transcription factor 52	gi|937500778|ref|NP_001302438.1|//probable WRKY transcription factor 70-like [Glycine max]
100805968	0.302265	*	-0.51975	*	1.27393	Up	0.176134	*	2119	1.27393	0.00145075	XM_003523953.3	GRAS	GRAS	-	show details	LOC100805968	NA	NA	NA	K14494//DELLA protein	gi|356510552|ref|XP_003524001.1|//PREDICTED: DELLA protein DWARF8-like [Glycine max]
100806016	1.21274	*	1.9447	Up	1.32406	*	1.24779	*	1884	1.9447	2.65534e-05	XM_003545098.3	WRKY	WRKY	-	show details	LOC100806016	NA	NA	NA	K08819//cyclin-dependent kinase 12/13 [EC:2.7.11.22 2.7.11.23];K13424//WRKY transcription factor 33	gi|356553607|ref|XP_003545146.1|//PREDICTED: probable WRKY transcription factor 71 [Glycine max]
100806286	0.669253	*	1.17544	*	1.96222	Up	1.81245	*	1176	1.96222	0.00285073	XM_006590491.2	PLATZ	PLATZ	-	show details	LOC100806286	NA	NA	NA	NA	gi|571487059|ref|XP_006590553.1|//PREDICTED: uncharacterized protein LOC100806286 isoform X1 [Glycine max];gi|571487061|ref|XP_006590554.1|//PREDICTED: uncharacterized protein LOC100806286 isoform X2 [Glycine max]
100806383	0.357367	*	1.44449	Up	-0.0581883	*	0.184148	*	1495	1.44449	0.000290619	XM_003547985.3	ERF	AP2	-	show details	LOC100806383	NA	NA	NA	K09286//EREBP-like factor	gi|356559492|ref|XP_003548033.1|//PREDICTED: ethylene-responsive transcription factor ERF113-like [Glycine max]
100806588	-0.91944	*	2.55468	Up	/	/	/	/	910	2.55468	0.000154161	XM_003534424.3	ERF	AP2	-	show details	LOC100806588	GO:0043231//intracellular membrane-bounded organelle	GO:0001071//nucleic acid binding transcription factor activity;GO:0003676//nucleic acid binding	GO:0006351//transcription, DNA-templated	K09286//EREBP-like factor	gi|356531816|ref|XP_003534472.1|//PREDICTED: ethylene-responsive transcription factor 1-like [Glycine max]
100806821	1.52507	Up	1.38314	Up	0.27257	*	0.804478	*	1090	1.52507	0.00079467	XM_003522569.3	ERF	AP2	-	show details	LOC100806821	NA	NA	NA	K13434//pathogenesis-related genes transcriptional activator PTI6	gi|356507730|ref|XP_003522617.1|//PREDICTED: ethylene-responsive transcription factor SHINE 2-like [Glycine max]
100806997	/	/	2.69284	Up	0.101735	*	/	/	795	2.69284	0.000511697	XM_003521299.2	C2H2	zf-C2H2	PHD	show details	LOC100806997	GO:0044464//cell part	GO:0046914//transition metal ion binding	NA	K14841//ribosome biogenesis protein NSA1	gi|356505134|ref|XP_003521347.1|//PREDICTED: zinc finger protein ZAT11-like [Glycine max]
100807071	-1.21628	Down	-1.26455	Down	-1.20413	*	-0.327707	*	2467	-1.21628	5.00745e-05	XM_003544378.3	BES1	DUF822	-	show details	LOC100807071	NA	NA	NA	K14503//brassinosteroid resistant 1/2	gi|356552136|ref|XP_003544426.1|//PREDICTED: protein BRASSINAZOLE-RESISTANT 1-like [Glycine max]
100807098	-1.01997	*	2.9271	Up	0.451853	*	0.0112535	*	1863	2.9271	2.40894e-06	XM_003547428.3	bHLH	HLH	-	show details	LOC100807098	NA	NA	NA	K13422//transcription factor MYC2	gi|356558363|ref|XP_003547476.1|//PREDICTED: putative transcription factor bHLH041 isoform X1 [Glycine max];gi|571519299|ref|XP_006597820.1|//PREDICTED: putative transcription factor bHLH041 isoform X3 [Glycine max];gi|955366272|ref|XP_014622946.1|//PREDICTED: putative transcription factor bHLH041 isoform X2 [Glycine max]
100807156	-0.480478	*	-1.02013	Down	0.107438	*	-0.105391	*	1434	-1.02013	0.000193237	XM_003520592.3	MYB	Myb_DNA-binding	ARID,Response_reg,SNF2_N	show details	LOC100807156	GO:0005634//nucleus;GO:0022625//cytosolic large ribosomal subunit	GO:0003677//DNA binding;GO:0003735//structural constituent of ribosome	GO:0006355//regulation of transcription, DNA-templated;GO:0006412//translation	K12133//MYB-related transcription factor LHY;K02930//large subunit ribosomal protein L4e	gi|356503694|ref|XP_003520640.1|//PREDICTED: protein REVEILLE 8-like [Glycine max];gi|356572399|ref|XP_003554356.1|//PREDICTED: 60S ribosomal protein L4-like [Glycine max]
100807323	0.101394	*	-1.6388	Down	-0.741866	*	-0.475518	*	2295	-1.6388	1.02294e-15	BGI_novel_T007769	HSF	HSF_DNA-bind	-	show details	LOC100807323	GO:0005634//nucleus	GO:0043565//sequence-specific DNA binding;GO:0003700//transcription factor activity, sequence-specific DNA binding	GO:0006355//regulation of transcription, DNA-templated	K09419//heat shock transcription factor, other eukaryote	gi|571481985|ref|XP_006588825.1|//PREDICTED: heat stress transcription factor A-3-like [Glycine max];gi|734430949|gb|KHN45684.1|//Heat stress transcription factor A-3 [Glycine soja]
100807569	-0.519652	*	1.99661	Up	0.421922	*	-0.0268124	*	1363	1.99661	0.00367105	NM_001254089.2	MYB	Myb_DNA-binding	ARID,Response_reg,SNF2_N	show details	GMMYB29B2	GO:0043231//intracellular membrane-bounded organelle	GO:0003676//nucleic acid binding	NA	K09422//myb proto-oncogene protein, plant	gi|359806618|ref|NP_001241018.1|//uncharacterized protein LOC100807569 [Glycine max]
100807570	-0.299226	*	0.502045	*	1.11132	Up	0.143777	*	1862	1.11132	0.000160272	XM_006606398.2	bHLH	HLH	-	show details	LOC100807570	NA	NA	NA	K12126//phytochrome-interacting factor 3	gi|571569822|ref|XP_006606461.1|//PREDICTED: transcription factor UNE12-like isoform X1 [Glycine max];gi|356576702|ref|XP_003556469.1|//PREDICTED: transcription factor UNE12-like isoform X2 [Glycine max]
100807854	-1.59241	Down	-0.644842	*	0.0646944	*	-0.173347	*	1343	-1.59241	0.00185168	XM_003552680.3	LOB	DUF260	-	show details	LOC100807854	NA	NA	NA	K13945//null	gi|356569068|ref|XP_003552728.1|//PREDICTED: LOB domain-containing protein 41-like [Glycine max]
100807925	-0.0919265	*	-1.0612	Down	0.300612	*	-0.541128	*	1958	-1.0612	0.00369196	XM_003525607.3	G2-like	G2-like	Response_reg	show details	LOC100807925	NA	NA	NA	K06236//collagen, type I, alpha;K14491//two-component response regulator ARR-B family;K03921//acyl-[acyl-carrier-protein] desaturase [EC:1.14.19.2 1.14.19.11 1.14.19.26]	gi|356513919|ref|XP_003525655.1|//PREDICTED: uncharacterized protein LOC100807925 [Glycine max]
100808003	-0.0392655	*	-2.34311	Down	-0.0773902	*	-0.34377	*	2038	-2.34311	0.000657241	XM_014779151.1	bHLH	HLH	-	show details	LOC100808003	NA	NA	NA	K01681//aconitate hydratase [EC:4.2.1.3];K13422//transcription factor MYC2	gi|955336615|ref|XP_014634637.1|//PREDICTED: transcription factor bHLH25-like [Glycine max]
100808190	1.88779	Up	2.72335	Up	1.91749	Up	0.254106	*	2022	1.88779	9.72177e-05	XM_003550805.3	WRKY	WRKY	-	show details	LOC100808190	NA	GO:0043565//sequence-specific DNA binding;GO:0003700//transcription factor activity, sequence-specific DNA binding	GO:0006355//regulation of transcription, DNA-templated	K18835//WRKY transcription factor 2;K08819//cyclin-dependent kinase 12/13 [EC:2.7.11.22 2.7.11.23];K13424//WRKY transcription factor 33	gi|356565246|ref|XP_003550853.1|//PREDICTED: probable WRKY transcription factor 23 [Glycine max]
100808232	0.443534	*	2.69326	Up	/	/	1.08626	*	1177	2.69326	0.00050839	XM_003538605.3	MYB	Myb_DNA-binding	ARID,Response_reg,SNF2_N	show details	LOC100808232	NA	NA	NA	K09422//myb proto-oncogene protein, plant	gi|955348395|ref|XP_003538653.3|//PREDICTED: transcription repressor MYB6-like [Glycine max]
100808618	0.329361	*	2.00397	Up	-1.16729	*	-0.634216	*	1184	2.00397	0.00366241	XM_003539789.3	NAC	NAM	-	show details	LOC100808618	NA	NA	NA	K12581//CCR4-NOT transcription complex subunit 7/8;K13126//polyadenylate-binding protein	gi|356542768|ref|XP_003539837.1|//PREDICTED: NAC domain-containing protein 90-like isoform X1 [Glycine max]
100809154	-0.132023	*	-1.10243	Down	-0.125825	*	-0.156519	*	2138	-1.10243	0.000104003	XM_003522979.3	TCP	TCP	-	show details	LOC100809154	NA	NA	NA	K16221//transcription factor TCP21 (protein CCA1 HIKING EXPEDITION)	gi|356508568|ref|XP_003523027.1|//PREDICTED: transcription factor TCP14-like [Glycine max]
100809223	-0.318325	*	-1.46638	Down	-0.731463	*	-0.363268	*	1333	-1.46638	3.77752e-06	XM_003547523.3	bHLH	HLH	-	show details	LOC100809223	GO:0043231//intracellular membrane-bounded organelle	NA	NA	K01681//aconitate hydratase [EC:4.2.1.3];K13422//transcription factor MYC2	gi|734379254|gb|KHN22418.1|//Transcription factor bHLH25 [Glycine soja];gi|356558556|ref|XP_003547571.1|//PREDICTED: transcription factor bHLH18-like [Glycine max]
100809283	1.18404	*	1.51247	Up	1.42641	Up	0.820895	*	2163	1.51247	0.00195018	XM_006588797.2	E2F-DP	E2F_TDP	-	show details	LOC100809283	GO:0043231//intracellular membrane-bounded organelle	NA	GO:0006351//transcription, DNA-templated	K06620//transcription factor E2F3	gi|571482118|ref|XP_006588860.1|//PREDICTED: transcription factor E2FA-like [Glycine max]
100809323	-0.427944	*	0.192348	*	1.03192	Up	0.568441	*	2175	1.03192	0.00136741	XM_006605404.2	G2-like	G2-like	Response_reg	show details	LOC100809323	NA	NA	NA	K14491//two-component response regulator ARR-B family;K03921//acyl-[acyl-carrier-protein] desaturase [EC:1.14.19.2 1.14.19.11 1.14.19.26]	gi|356575172|ref|XP_003555716.1|//PREDICTED: uncharacterized protein LOC100809323 isoform X1 [Glycine max];gi|571563360|ref|XP_006605467.1|//PREDICTED: uncharacterized protein LOC100809323 isoform X2 [Glycine max]
100809363	0.0923613	*	-0.0774362	*	-2.0856	Down	-0.207949	*	919	-2.0856	0.000450488	XM_003526974.3	bHLH	HLH	-	show details	LOC100809363	NA	NA	NA	K18486//heart-and neural crest derivatives-expressed protein 2	gi|356516682|ref|XP_003527022.1|//PREDICTED: uncharacterized protein LOC100809363 [Glycine max]
100809389	0.211784	*	1.11001	*	1.66975	Up	1.14691	*	1787	1.66975	0.00134806	XM_003545960.3	NAC	NAM	-	show details	LOC100809389	NA	NA	NA	NA	gi|356555376|ref|XP_003546008.1|//PREDICTED: NAC domain-containing protein 73-like [Glycine max]
100809422	1.31917	Up	-0.402566	*	0.0115806	*	0.423425	*	1208	1.31917	0.00206394	XM_006585560.2	bHLH	HLH	-	show details	LOC100809422	NA	NA	NA	K01681//aconitate hydratase [EC:4.2.1.3];K13422//transcription factor MYC2	gi|571472480|ref|XP_006585623.1|//PREDICTED: transcription factor bHLH18-like [Glycine max]
100809514	0.0440065	*	2.42674	Up	2.18827	Up	2.74986	Up	1075	2.42674	0.000288619	XM_014774432.1	MADS	SRF-TF	-	show details	LOC100809514	GO:0043231//intracellular membrane-bounded organelle	GO:0003677//DNA binding;GO:0001071//nucleic acid binding transcription factor activity	GO:0006351//transcription, DNA-templated	K09264//MADS-box transcription factor, plant	gi|351726038|ref|NP_001236857.1|//MADS-box protein GmNMH7 [Glycine max]
100809887	0.786389	*	0.102123	*	1.45896	Up	-0.475893	*	2231	1.45896	4.72953e-05	XM_003541868.3	ERF	AP2	-	show details	LOC100809887	GO:0043231//intracellular membrane-bounded organelle	GO:0001071//nucleic acid binding transcription factor activity;GO:0003676//nucleic acid binding	GO:0006351//transcription, DNA-templated	K09286//EREBP-like factor	gi|356547020|ref|XP_003541916.1|//PREDICTED: ethylene-responsive transcription factor ERF053-like [Glycine max]
100809888	1.59134	*	0.50246	*	2.09767	Up	0.10202	*	1274	2.09767	0.000223694	XM_006595118.2	bHLH	HLH	-	show details	LOC100809888	NA	NA	NA	K01681//aconitate hydratase [EC:4.2.1.3];K13422//transcription factor MYC2	gi|571503920|ref|XP_006595181.1|//PREDICTED: transcription factor bHLH25-like [Glycine max]
100810143	0.602553	*	2.07161	Up	1.22124	*	0.616522	*	1342	2.07161	0.000188093	XM_003532515.3	MYB	Myb_DNA-binding	ARID,Response_reg,SNF2_N	show details	LOC100810143	NA	GO:0003677//DNA binding	NA	K09422//myb proto-oncogene protein, plant	gi|356527939|ref|XP_003532563.1|//PREDICTED: transcription factor MYB3-like [Glycine max]
100810757	-0.680926	*	-1.04182	Down	-1.43206	Down	-0.53238	*	1443	-1.04182	0.000906367	XM_003540036.3	PLATZ	PLATZ	-	show details	LOC100810757	NA	NA	NA	NA	gi|356543268|ref|XP_003540084.1|//PREDICTED: uncharacterized protein LOC100810757 [Glycine max]
100810888	-1.14642	Down	-0.450525	*	-1.0893	Down	-0.338643	*	1280	-1.14642	0.000262172	XM_003537773.3	PLATZ	PLATZ	-	show details	LOC100810888	NA	NA	NA	NA	gi|356538664|ref|XP_003537821.1|//PREDICTED: uncharacterized protein LOC100810888 [Glycine max]
100811301	1.39943	*	3.34168	Up	2.93102	Up	1.46735	Up	1535	3.34168	6.73872e-07	XM_003540037.3	NAC	NAM	-	show details	LOC100811301	NA	GO:0003676//nucleic acid binding	NA	K12581//CCR4-NOT transcription complex subunit 7/8;K13126//polyadenylate-binding protein;K05941//glutathione gamma-glutamylcysteinyltransferase [EC:2.3.2.15];K01054//acylglycerol lipase [EC:3.1.1.23]	gi|955471896|ref|NP_001304273.1|//NAC domain-containing protein 72 [Glycine max]
100811345	-1.54634	Down	-0.159238	*	-0.436297	*	-0.126707	*	2581	-1.54634	1.8281e-05	BGI_novel_T011175	bHLH	HLH	-	show details	LOC100811345	NA	GO:0046983//protein dimerization activity	NA	K16189//phytochrome-interacting factor 4	gi|571506850|ref|XP_006595762.1|//PREDICTED: transcription factor PIF4-like [Glycine max]
100811485	0.191965	*	-0.308086	*	-1.24217	Down	-0.803869	*	928	-1.24217	0.00256643	XM_003525450.3	bHLH	HLH	-	show details	LOC100811485	GO:0043231//intracellular membrane-bounded organelle	NA	NA	NA	gi|356513596|ref|XP_003525498.1|//PREDICTED: uncharacterized protein LOC100811485 [Glycine max]
100811533	-0.343029	*	0.27726	*	1.40991	Up	1.07051	*	769	1.40991	0.000244756	XM_014767382.1	ERF	AP2	-	show details	LOC100811533	NA	NA	NA	K13433//pathogenesis-related genes transcriptional activator PTI5;K14517//ethylene-responsive transcription factor 2;K14516//ethylene-responsive transcription factor 1	gi|947061701|gb|KRH10962.1|//hypothetical protein GLYMA_15G079100 [Glycine max]
100811662	0.65359	*	1.05136	Up	1.18802	Up	0.467964	*	2851	1.05136	0.00433468	XM_003556013.3	CPP	TCR	-	show details	LOC100811662	NA	NA	NA	NA	gi|356575873|ref|XP_003556061.1|//PREDICTED: protein tesmin/TSO1-like CXC 3 [Glycine max]
100811670	-0.353453	*	-0.0331288	*	-1.30043	Down	-0.235154	*	1940	-1.30043	0.00205002	XM_003541072.3	NAC	NAM	-	show details	LOC100811670	NA	NA	NA	K12581//CCR4-NOT transcription complex subunit 7/8;K03094//S-phase kinase-associated protein 1;K13126//polyadenylate-binding protein;K05941//glutathione gamma-glutamylcysteinyltransferase [EC:2.3.2.15];K01054//acylglycerol lipase [EC:3.1.1.23]	gi|734437829|gb|KHN48759.1|//NAC domain-containing protein 18 [Glycine soja]
100811777	-1.02818	Down	-1.21329	Down	-0.547013	*	-0.405981	*	2096	-1.02818	0.000394985	BGI_novel_T001490	bHLH	HLH	-	show details	LOC100811777	NA	GO:0046983//protein dimerization activity	NA	K16189//phytochrome-interacting factor 4	gi|571442111|ref|XP_006575634.1|//PREDICTED: transcription factor PIF4 [Glycine max]
100812189	1.63761	*	2.72859	Up	2.57987	Up	2.21881	Up	1273	2.72859	0.000420015	XM_003540286.3	MYB	Myb_DNA-binding	ARID,Response_reg,SNF2_N	show details	LOC100812189	NA	NA	NA	K09422//myb proto-oncogene protein, plant	gi|356543772|ref|XP_003540334.1|//PREDICTED: myb-related protein 330-like [Glycine max]
100812308	0.960281	*	1.48769	Up	-0.294946	*	0.278714	*	1283	1.48769	0.000877969	XM_006600905.2	bHLH	HLH	-	show details	LOC100812308	GO:0043231//intracellular membrane-bounded organelle	NA	NA	K10863//aprataxin [EC:3.-.-.-]	gi|571537307|ref|XP_006600968.1|//PREDICTED: transcription factor HEC2-like [Glycine max]
100812618	0.382967	*	0.493059	*	1.5034	Up	1.04945	Up	1244	1.5034	0.000591376	XM_003546466.3	Tify	tify	GATA	show details	LOC100812618	NA	NA	NA	K13464//jasmonate ZIM domain-containing protein	gi|356556400|ref|XP_003546514.1|//PREDICTED: protein TIFY 10A [Glycine max]
100812802	-1.29375	Down	-0.253889	*	-0.869628	*	-0.567937	*	1799	-1.29375	0.000125493	XM_003531382.3	bHLH	HLH	-	show details	LOC100812802	NA	NA	NA	K04733//interleukin-1 receptor-associated kinase 4 [EC:2.7.11.1];K11253//histone H3;K12126//phytochrome-interacting factor 3	gi|356525636|ref|XP_003531430.1|//PREDICTED: transcription factor bHLH130-like [Glycine max]
100812856	0.965361	*	0.569594	*	1.20968	Up	0.418645	*	2154	1.20968	0.000140408	XM_014770107.1	C3H	zf-CCCH	PHD,SNF2_N,zf-C2H2	show details	LOC100812856	NA	GO:0046872//metal ion binding;GO:0016740//transferase activity;GO:0005488//binding	NA	K03260//translation initiation factor 4G	gi|955308901|ref|XP_014625593.1|//PREDICTED: zinc finger CCCH domain-containing protein 3 isoform X2 [Glycine max];gi|955308897|ref|XP_014625585.1|//PREDICTED: zinc finger CCCH domain-containing protein 3 isoform X1 [Glycine max]
100812933	0.319973	*	0.778897	*	-1.44602	Down	0.0432354	*	1107	-1.44602	0.000867527	NM_001287450.1	NAC	NAM	-	show details	SNAC41	NA	NA	NA	K12581//CCR4-NOT transcription complex subunit 7/8;K03094//S-phase kinase-associated protein 1;K13126//polyadenylate-binding protein;K05941//glutathione gamma-glutamylcysteinyltransferase [EC:2.3.2.15];K01054//acylglycerol lipase [EC:3.1.1.23]	gi|566006113|ref|NP_001274379.1|//NAC domain-containing protein 18-like [Glycine max]
100813069	1.72246	Up	1.03915	*	1.29692	Up	0.771737	*	567	1.72246	2.98788e-05	NM_001252765.1	ERF	AP2	-	show details	AP2-2	GO:0043231//intracellular membrane-bounded organelle	GO:0001071//nucleic acid binding transcription factor activity;GO:0003676//nucleic acid binding	GO:0006351//transcription, DNA-templated	K09286//EREBP-like factor	gi|358248846|ref|NP_001239694.1|//dehydration-responsive element-binding protein 3-like [Glycine max]
100813376	1.93882	*	1.8009	Up	2.17398	Up	1.60152	*	1757	1.8009	0.00504091	XM_003518150.3	NAC	NAM	-	show details	LOC100813376	NA	GO:0003676//nucleic acid binding	NA	K12581//CCR4-NOT transcription complex subunit 7/8;K13126//polyadenylate-binding protein;K01054//acylglycerol lipase [EC:3.1.1.23]	gi|356498721|ref|XP_003518198.1|//PREDICTED: NAC domain-containing protein 59-like [Glycine max]
100813560	1.25845	*	1.54947	*	3.23055	Up	0.0821538	*	1561	3.23055	5.608e-07	XM_003535579.3	ERF	AP2	-	show details	LOC100813560	NA	NA	NA	K09286//EREBP-like factor	gi|356534163|ref|XP_003535627.1|//PREDICTED: ethylene-responsive transcription factor ERF027-like [Glycine max]
100813652	1.12182	Up	0.391577	*	1.07431	Up	-0.0280708	*	1023	1.12182	0.0016851	XM_003543181.3	ERF	AP2	-	show details	LOC100813652	NA	NA	NA	K09286//EREBP-like factor	gi|356549699|ref|XP_003543229.1|//PREDICTED: ethylene-responsive transcription factor 4 [Glycine max]
100813688	-0.76947	*	0.335084	*	0.234538	*	-1.39989	Down	1114	-1.39989	0.000317822	XM_003546468.3	ERF	AP2	-	show details	LOC100813688	NA	NA	NA	K09286//EREBP-like factor	gi|356556404|ref|XP_003546516.1|//PREDICTED: ethylene-responsive transcription factor ERF017 [Glycine max]
100814151	0.438726	*	1.46147	Up	0.750619	*	0.465122	*	2535	1.46147	3.41898e-09	XM_006592605.2	TCP	TCP	-	show details	LOC100814151	NA	NA	NA	K16221//transcription factor TCP21 (protein CCA1 HIKING EXPEDITION)	gi|571493826|ref|XP_006592668.1|//PREDICTED: transcription factor TCP8 [Glycine max]
100814175	1.01956	*	-0.294412	*	-1.45991	Down	-0.195892	*	1356	-1.45991	6.72982e-05	XM_003541237.3	LOB	DUF260	-	show details	LOC100814175	NA	NA	NA	NA	gi|356545723|ref|XP_003541285.1|//PREDICTED: LOB domain-containing protein 41-like [Glycine max]
100814275	1.33117	*	1.37097	*	2.21122	Up	0.340367	*	1614	2.21122	0.000718591	XM_006574473.2	MYB	Myb_DNA-binding	ARID,Response_reg,SNF2_N	show details	LOC100814275	NA	NA	NA	K09422//myb proto-oncogene protein, plant	gi|571438314|ref|XP_006574536.1|//PREDICTED: transcription factor MYB12-like [Glycine max]
100814339	-1.14377	Down	-0.503755	*	-0.998288	*	-0.595024	*	1703	-1.14377	7.33082e-06	XM_003540042.3	C3H	zf-CCCH	PHD,SNF2_N,zf-C2H2	show details	LOC100814339	NA	NA	NA	K14321//nucleoporin-like protein 2	gi|356543280|ref|XP_003540090.1|//PREDICTED: zinc finger CCCH domain-containing protein 16-like isoform X1 [Glycine max]
100814504	0.530314	*	1.19299	Up	1.38797	Up	0.192721	*	1503	1.19299	0.000797863	XM_003523157.3	NAC	NAM	-	show details	LOC100814504	NA	GO:0003676//nucleic acid binding	NA	K12581//CCR4-NOT transcription complex subunit 7/8;K03094//S-phase kinase-associated protein 1;K13126//polyadenylate-binding protein;K05941//glutathione gamma-glutamylcysteinyltransferase [EC:2.3.2.15];K01054//acylglycerol lipase [EC:3.1.1.23]	gi|356508929|ref|XP_003523205.1|//PREDICTED: NAC domain-containing protein 2 [Glycine max]
100814551	-0.523831	*	-0.690218	*	1.36299	Up	-0.202574	*	2178	1.36299	0.000269724	XM_003528233.3	GRAS	GRAS	-	show details	LOC100814551	NA	NA	NA	K14494//DELLA protein	gi|356519240|ref|XP_003528281.1|//PREDICTED: DELLA protein SLR1-like [Glycine max]
100815162	-0.705602	*	-0.329551	*	-1.26716	Down	-0.849671	*	1604	-1.26716	0.000895831	XM_003552035.3	ERF	AP2	-	show details	LOC100815162	GO:0043231//intracellular membrane-bounded organelle	GO:0001071//nucleic acid binding transcription factor activity;GO:0003676//nucleic acid binding	GO:0006351//transcription, DNA-templated	K09286//EREBP-like factor	gi|947082489|gb|KRH31278.1|//hypothetical protein GLYMA_11G239200 [Glycine max]
100815433	0.952056	*	-1.62013	Down	0.311925	*	-0.0664815	*	1972	-1.62013	0.000450177	XM_003543264.3	bZIP	bZIP_1,bZIP_2,bZIP_Maf	HLH	show details	LOC100815433	GO:0043231//intracellular membrane-bounded organelle	GO:0003677//DNA binding;GO:0005515//protein binding;GO:0001071//nucleic acid binding transcription factor activity	GO:0006351//transcription, DNA-templated	K20557//null;K04374//cyclic AMP-dependent transcription factor ATF-4	gi|356549868|ref|XP_003543312.1|//PREDICTED: basic leucine zipper 61-like [Glycine max]
100815731	-1.16178	Down	-0.371763	*	-0.596174	*	-0.522364	*	838	-1.16178	0.00127539	XM_003523411.3	CSD	CSD	-	show details	LOC100815731	NA	NA	NA	K09250//cellular nucleic acid-binding protein;K18754//protein lin-28	gi|356509444|ref|XP_003523459.1|//PREDICTED: glycine-rich protein 2-like [Glycine max]
100815750	1.01362	*	1.79445	Up	2.83135	Up	1.95527	Up	1616	1.79445	2.28427e-06	XM_006605507.2	SRS	DUF702	-	show details	LOC100815750	NA	NA	NA	NA	gi|571564068|ref|XP_006605570.1|//PREDICTED: protein LATERAL ROOT PRIMORDIUM 1-like [Glycine max]
100815829	0.15713	*	1.84744	Up	0.753772	*	1.40188	*	1473	1.84744	0.00138813	XM_003548590.3	WRKY	WRKY	-	show details	LOC100815829	NA	NA	NA	K13425//WRKY transcription factor 22	gi|356560723|ref|XP_003548638.1|//PREDICTED: WRKY transcription factor 22 [Glycine max]
100816370	0.881671	*	3.2212	Up	2.63582	Up	2.19567	Up	1194	3.2212	1.91753e-09	XM_003548806.3	ERF	AP2	-	show details	LOC100816370	NA	NA	NA	K09286//EREBP-like factor	gi|955387855|ref|XP_014627150.1|//PREDICTED: AP2-like ethylene-responsive transcription factor BBM1 [Glycine max]
100816452	0.22592	*	1.98688	Up	1.78673	Up	0.6294	*	1332	1.98688	4.85346e-06	XM_003554509.3	WRKY	WRKY	-	show details	LOC100816452	NA	GO:0003677//DNA binding;GO:0001071//nucleic acid binding transcription factor activity	GO:0010467//gene expression	K18835//WRKY transcription factor 2	gi|356572807|ref|XP_003554557.1|//PREDICTED: probable WRKY transcription factor 23 [Glycine max]
100816551	2.17661	Up	0.541329	*	0.564457	*	0.469074	*	1961	2.17661	3.01079e-06	XM_006573623.2	bHLH	HLH	-	show details	LOC100816551	NA	NA	NA	K01681//aconitate hydratase [EC:4.2.1.3];K13422//transcription factor MYC2	gi|571436161|ref|XP_006573686.1|//PREDICTED: transcription factor bHLH18-like isoform X1 [Glycine max];gi|571436163|ref|XP_006573687.1|//PREDICTED: transcription factor bHLH18-like isoform X2 [Glycine max]
100816641	1.39298	Up	0.0593964	*	1.09227	Up	0.370068	*	1839	1.39298	3.12928e-07	XM_003556186.3	C2C2-GATA	GATA	-	show details	LOC100816641	NA	NA	NA	K17895//GATA-binding protein 3	gi|571568543|ref|XP_006606248.1|//PREDICTED: GATA transcription factor 8-like isoform X1 [Glycine max]
100816891	0.810466	*	2.22215	Up	1.90033	Up	1.2434	Up	1948	2.22215	3.83073e-08	XM_003532600.3	WRKY	WRKY	-	show details	LOC100816891	NA	NA	NA	K08819//cyclin-dependent kinase 12/13 [EC:2.7.11.22 2.7.11.23];K13424//WRKY transcription factor 33	gi|356528110|ref|XP_003532648.1|//PREDICTED: probable WRKY transcription factor 28 [Glycine max]
100817061	-1.36415	*	-1.48981	Down	-1.20664	*	-0.46698	*	1235	-1.48981	0.00137048	XM_003546389.3	bHLH	HLH	-	show details	LOC100817061	GO:0043231//intracellular membrane-bounded organelle	NA	NA	K16190//glucuronokinase [EC:2.7.1.43];K13422//transcription factor MYC2	gi|356556246|ref|XP_003546437.1|//PREDICTED: transcription factor bHLH35-like [Glycine max]
100817074	-1.05732	*	2.66163	Up	0.894017	*	0.844485	*	1707	2.66163	0.000138028	XM_003548005.3	NAC	NAM	-	show details	NAC8	NA	NA	NA	K12581//CCR4-NOT transcription complex subunit 7/8;K03094//S-phase kinase-associated protein 1;K13126//polyadenylate-binding protein;K05941//glutathione gamma-glutamylcysteinyltransferase [EC:2.3.2.15];K01054//acylglycerol lipase [EC:3.1.1.23]	gi|356559532|ref|XP_003548053.1|//PREDICTED: NAC transcription factor 29 [Glycine max]
100817097	-0.861605	*	1.03106	Up	-0.225795	*	-0.199807	*	1184	1.03106	0.000633357	XM_003549886.3	ERF	AP2	-	show details	LOC100817097	NA	NA	NA	K09286//EREBP-like factor	gi|356563364|ref|XP_003549934.1|//PREDICTED: ethylene-responsive transcription factor 1A-like [Glycine max]
100817436	2.46736	Up	4.76508	Up	4.69411	Up	3.3981	Up	2264	2.46736	0.000181503	XM_014768463.1	ERF	AP2	-	show details	LOC100817436	NA	NA	NA	K09286//EREBP-like factor	gi|955306471|ref|XP_014621195.1|//PREDICTED: ethylene-responsive transcription factor ABR1-like isoform X2 [Glycine max]
100817503	1.74984	Up	0.888659	*	1.02202	*	0.42453	*	858	1.74984	0.000162215	XM_003538700.3	ERF	AP2	-	show details	LOC100817503	NA	NA	NA	K09286//EREBP-like factor	gi|356540544|ref|XP_003538748.1|//PREDICTED: dehydration-responsive element-binding protein 3-like [Glycine max]
100817528	-1.97876	Down	0.224082	*	-1.32978	Down	-0.154939	*	1662	-1.97876	6.21109e-05	BGI_novel_T015867	C2C2-CO-like	CCT,zf-B_box	GATA,PLATZ	show details	LOC100817528	GO:0005622//intracellular	GO:0008270//zinc ion binding	NA	K12135//zinc finger protein CONSTANS	gi|356575548|ref|XP_003555902.1|//PREDICTED: zinc finger protein CONSTANS-LIKE 16-like [Glycine max]
100817546	0.679799	*	1.14417	*	3.22614	Up	-0.405774	*	1722	3.22614	3.08334e-07	XM_014775782.1	ERF	AP2	-	show details	LOC100817546	NA	NA	NA	K09286//EREBP-like factor	gi|955321463|ref|XP_014631268.1|//PREDICTED: ethylene-responsive transcription factor ABR1-like [Glycine max]
100817731	1.53404	*	1.95277	*	0.787914	*	2.6353	Up	1209	2.6353	3.16092e-06	XM_003526248.2	MYB	Myb_DNA-binding	ARID,Response_reg,SNF2_N	show details	LOC100817731	NA	NA	NA	K09422//myb proto-oncogene protein, plant	gi|356515214|ref|XP_003526296.1|//PREDICTED: transcription factor MYB39-like [Glycine max]
100817978	-0.387966	*	-1.78522	Down	-1.09182	*	-0.192994	*	1162	-1.78522	0.000292347	NM_001253022.2	bHLH	HLH	-	show details	LOC100817978	GO:0043231//intracellular membrane-bounded organelle	NA	NA	K16190//glucuronokinase [EC:2.7.1.43];K13422//transcription factor MYC2	gi|358248852|ref|NP_001239951.1|//transcription factor bHLH35-like [Glycine max]
100818131	0.449071	*	1.3949	Up	0.14313	*	0.345717	*	1292	1.3949	0.00228384	XM_003531391.3	C2H2	zf-C2H2	PHD	show details	LOC100818131	NA	NA	NA	K14794//ribosomal RNA-processing protein 12;K12309//beta-galactosidase [EC:3.2.1.23]	gi|356525655|ref|XP_003531439.1|//PREDICTED: zinc finger protein WIP2-like [Glycine max]
100818259	0.232114	*	-1.60261	Down	/	/	/	/	1055	-1.60261	0.00144628	XM_014777149.1	ULT	ULT	-	show details	LOC100818259	GO:0005634//nucleus;GO:0005829//cytosol	NA	NA	NA	gi|955327262|ref|XP_014632635.1|//PREDICTED: protein ULTRAPETALA 2-like [Glycine max]
100818368	-0.772306	*	-1.84051	Down	-0.650979	*	-0.61679	*	927	-1.84051	3.55329e-07	XM_003521068.3	MYB	Myb_DNA-binding	ARID,Response_reg,SNF2_N	show details	LOC100818368	NA	GO:0003676//nucleic acid binding	NA	NA	gi|356504666|ref|XP_003521116.1|//PREDICTED: transcription factor RADIALIS-like [Glycine max]
100818384	1.88655	Up	1.7219	*	1.98525	Up	1.47494	*	1411	1.88655	0.00172641	XM_003522019.3	Trihelix	trihelix	-	show details	LOC100818384	NA	NA	NA	NA	gi|571444478|ref|XP_003522067.2|//PREDICTED: trihelix transcription factor GT-3b-like [Glycine max]
100818639	1.05227	Up	0.251056	*	0.506229	*	0.0219951	*	1661	1.05227	0.00175663	XM_003528148.3	MYB	Myb_DNA-binding	ARID,Response_reg,SNF2_N	show details	LOC100818639	NA	NA	NA	K09422//myb proto-oncogene protein, plant	gi|356519068|ref|XP_003528196.1|//PREDICTED: transcription factor MYB51 [Glycine max]
100818860	-0.0688216	*	0.048745	*	1.04161	Up	0.397008	*	2908	1.04161	0.00263849	XM_003549319.3	GRF	QLQ,WRC	-	show details	LOC100818860	NA	NA	NA	K15601//lysine-specific demethylase 3 [EC:1.14.11.-]	gi|356562215|ref|XP_003549367.1|//PREDICTED: growth-regulating factor 1-like [Glycine max]
100819336	1.77001	Up	0.794708	*	1.97001	Up	1.80719	*	1059	1.77001	0.00102615	XM_003541954.3	LOB	DUF260	-	show details	LOC100819336	NA	NA	NA	K13944//null	gi|734376976|gb|KHN21539.1|//LOB domain-containing protein 11 [Glycine soja]
100819756	-0.25594	*	-1.1427	Down	-0.751856	*	-0.571516	*	1652	-1.1427	0.00259285	XM_006587558.2	G2-like	G2-like	Response_reg	show details	LOC100819756	NA	NA	NA	K12741//heterogeneous nuclear ribonucleoprotein A1/A3;K06236//collagen, type I, alpha;K14491//two-component response regulator ARR-B family	gi|571478636|ref|XP_006587621.1|//PREDICTED: myb family transcription factor APL [Glycine max]
100820105	-0.349289	*	1.96485	Up	2.36802	Up	1.79693	Up	1882	1.96485	2.05858e-06	XM_003548719.3	NAC	NAM	-	show details	LOC100820105	NA	NA	NA	K12581//CCR4-NOT transcription complex subunit 7/8;K13126//polyadenylate-binding protein;K05941//glutathione gamma-glutamylcysteinyltransferase [EC:2.3.2.15];K01054//acylglycerol lipase [EC:3.1.1.23]	gi|356560987|ref|XP_003548767.1|//PREDICTED: NAC domain-containing protein 100 [Glycine max]
100820566	0.66184	*	1.54412	Up	0.343044	*	0.240044	*	1842	1.54412	1.60199e-05	BGI_novel_T010551	HSF	HSF_DNA-bind	-	show details	LOC100820566	GO:0043231//intracellular membrane-bounded organelle;GO:0005634//nucleus	GO:0003677//DNA binding;GO:0043565//sequence-specific DNA binding;GO:0003700//transcription factor activity, sequence-specific DNA binding;GO:0001071//nucleic acid binding transcription factor activity	GO:0006355//regulation of transcription, DNA-templated;GO:0050896//response to stimulus;GO:0006351//transcription, DNA-templated	K09419//heat shock transcription factor, other eukaryote	gi|356549216|ref|XP_003542993.1|//PREDICTED: heat stress transcription factor A-4a-like [Glycine max];gi|734434362|gb|KHN47390.1|//Heat stress transcription factor A-4a [Glycine soja]
102659557	-0.579882	*	-1.6898	Down	-0.0918566	*	-0.086516	*	2681	-1.6898	0.00172458	XM_006604716.2	bHLH	HLH	-	show details	LOC102659557	NA	NA	NA	K12126//phytochrome-interacting factor 3	gi|571559871|ref|XP_006604779.1|//PREDICTED: transcription factor PIF3-like [Glycine max]
102660452	0.92423	*	3.77109	Up	1.51742	*	3.42411	Up	1378	3.77109	3.85395e-07	XM_006573789.2	MYB	Myb_DNA-binding	ARID,Response_reg,SNF2_N	show details	LOC102660452	NA	NA	NA	K09422//myb proto-oncogene protein, plant	gi|571436731|ref|XP_006573852.1|//PREDICTED: transcription factor MYB39-like [Glycine max]
102661478	-0.52388	*	1.73715	Up	-1.62235	Down	-0.303334	*	1291	1.73715	0.00331512	XM_006597423.2	ERF	AP2	-	show details	LOC102661478	NA	NA	NA	K09286//EREBP-like factor	gi|571517103|ref|XP_006597486.1|//PREDICTED: uncharacterized protein LOC102661478 [Glycine max]
102666347	-1.54615	Down	-1.24387	*	-0.440441	*	-0.436301	*	2001	-1.54615	0.000317485	XM_006598359.1	FAR1	FAR1	-	show details	LOC102666347	NA	NA	NA	K00965//UDPglucose--hexose-1-phosphate uridylyltransferase [EC:2.7.7.12];K11423//histone-lysine N-methyltransferase SETD2 [EC:2.1.1.43]	gi|571522849|ref|XP_006598422.1|//PREDICTED: protein FAR1-RELATED SEQUENCE 4-like [Glycine max]
102667104	-0.113873	*	1.18147	*	2.05758	Up	0.808383	*	1393	2.05758	0.00142945	XM_006584671.2	WRKY	WRKY	-	show details	LOC102667104	NA	NA	NA	K13425//WRKY transcription factor 22	gi|571469509|ref|XP_006584734.1|//PREDICTED: probable WRKY transcription factor 29 [Glycine max]
102668351	2.00956	Up	1.35739	*	1.79967	*	1.85386	*	1057	2.00956	0.00235031	XM_006595390.2	MYB	Myb_DNA-binding	ARID,Response_reg,SNF2_N	show details	LOC102668351	NA	NA	NA	K09422//myb proto-oncogene protein, plant	gi|571505187|ref|XP_006595453.1|//PREDICTED: transcription factor MYB57-like [Glycine max]
106794422	-1.98821	Down	-2.14649	Down	-0.926113	*	-0.727942	*	1164	-1.98821	1.47731e-06	XM_014761693.1	FAR1	FAR1	-	show details	LOC106794422	NA	NA	NA	K00965//UDPglucose--hexose-1-phosphate uridylyltransferase [EC:2.7.7.12];K11423//histone-lysine N-methyltransferase SETD2 [EC:2.1.1.43]	gi|955339076|ref|XP_014617179.1|//PREDICTED: protein FAR1-RELATED SEQUENCE 5-like [Glycine max]
106796800	-1.1952	Down	-1.40024	Down	-0.381635	*	-1.0434	*	1678	-1.1952	0.000356137	XM_014770302.1	ERF	AP2	-	show details	LOC106796800	NA	NA	NA	K09286//EREBP-like factor	gi|955382180|ref|XP_014625788.1|//PREDICTED: ethylene-responsive transcription factor ERF060-like [Glycine max]
106797385	2.1333	Up	3.58284	Up	1.87273	*	0.778537	*	1489	2.1333	0.00127239	XM_014771664.1	ERF	AP2	-	show details	LOC106797385	NA	NA	NA	K09286//EREBP-like factor	gi|955387855|ref|XP_014627150.1|//PREDICTED: AP2-like ethylene-responsive transcription factor BBM1 [Glycine max]
BGI_novel_G002677	-1.30876	Down	0.0321727	*	0.0729143	*	0.0318295	*	3389	-1.30876	0.00115533	BGI_novel_T011923	GRAS	GRAS	-	show details	NA	NA	NA	NA	K14494//DELLA protein	gi|734405570|gb|KHN33372.1|//Scarecrow-like protein 33 [Glycine soja]
BGI_novel_G002678	-0.375351	*	1.14314	Up	-0.6313	*	-0.263146	*	3107	1.14314	0.00453341	BGI_novel_T011924	GRAS	GRAS	-	show details	NA	NA	NA	NA	K14494//DELLA protein	gi|734405570|gb|KHN33372.1|//Scarecrow-like protein 33 [Glycine soja]
BGI_novel_G002932	-0.656278	*	-2.10265	Down	0.530896	*	/	/	620	-2.10265	0.00098871	BGI_novel_T013027	MYB	Myb_DNA-binding	ARID,Response_reg,SNF2_N	show details	NA	GO:0005634//nucleus	GO:0003677//DNA binding	NA	NA	gi|734346660|gb|KHN11104.1|//hypothetical protein glysoja_033658 [Glycine soja]
"*" represents not significantly regulated, "Up" represents significantly up-regulated, "Down" represents signicantly down-regulated, and "NA" means no annotation. Gene IDs beginning with "BGI_novel_" represent novel genes identified in this study, other gene IDs are gene identifiction number in NCBI database. R1d represents the comparison between treated and control samples at 1 d after inductio…

## Sheet: Information
Table S10 The list of significantly differentially expressed TFs
TF family	Number
ERF	57
MYB	46
bHLH	34
WRKY	34
NAC	31
C2H2	14
GRAS	10
G2-like	7
HSF	7
LOB	7
C2C2-CO-like	5
C3H	5
PLATZ	5
ARF	4
MADS	4
bZIP	3
CPP	3
SBP	3
Tify	3
C2C2-Dof	2
C2C2-GATA	2
E2F-DP	2
FAR1	2
HB	2
RWP-RK	2
TCP	2
Trihelix	2
ABI3VP1	1
BES1	1
CSD	1
GRF	1
LIM	1
SRS	1
ULT	1
