# Supplementary material for: RNA-Seq analysis reveals transcript diversity and active genes after common cutworm (Spodoptera litura Fabricius) attack in resistant and susceptible wild soybean lines
Source: BMC Genomics. 2019 Mar 22;20:237. doi: 10.1186/s12864-019-5599-z (PMC6431011; doi:10.1186/s12864-019-5599-z)
Supplement: Supplementary file 12 — Table S11. Binding site prediction of representative defense- and growth-related genes. (XLSX 11 kb) [file 12864_2019_5599_MOESM12_ESM.xlsx]

## Sheet: Sheet1
Table S11 Binding site prediction of representative defense- and growth-related genes
			Up- or down-regulated in four groups of TFs				Defense-related genes			Growth-related genes
TF gene ID	Locus tag	TF_family	R1d	R3d	S1d	S2d	LOX	VSPβ	PR5	PIN	PT1	PSⅠ
100795866	glysoja_049010	ERF	Down	*	Down	*	√
100815162	glysoja_014374	ERF	*	*	Down	*		√	√
100776038	glysoja_019534	C2H2	*	Up	*	*			√	√
100800095	glysoja_019534	C2H2	Down	Up	*	Down			√	√	√
100804447	glysoja_038599	CPP	Up	Up	Up	Up	√	√	√		√
100786140	glysoja_024088	HSF	*	Up	*	*	√
100809514	glysoja_023121	MADS	*	Up	Up	Up			√			√
778080	glysoja_006054	MYB	*	*	Up	*			√
100101837	glysoja_030007	MYB	*	Up	*	*			√	√
100791349	glysoja_024015	MYB	*	Up	*	*	√	√	√
100807569	glysoja_013970	MYB	*	Up	*	*			√	√
732651	glysoja_007768	NAC	*	Up	Up	*		√
100170709	glysoja_045561	NAC	*	*	Up	Up	√
100170710	glysoja_001524	NAC	*	*	Down	*	√	√
100170717	glysoja_048413	NAC	Down	*	*	*
100301906	glysoja_038212	NAC	Down	*	*	*
100784372	glysoja_038208	NAC	*	Up	Up	*	√	√
100787416	glysoja_050112	SBP	*	*	Down	*						√
100794230	glysoja_034688	Trihelix	*	Up	Up	*		√	√	√
732586	glysoja_049212	WRKY53	*	Up	*	*	√	√	√
100127376	glysoja_015237	WRKY	*	Up	Up	Up	√	√
100170678	glysoja_007083	WRKY	*	Up	*	*		√	√
100776906	glysoja_024453	WRKY	*	Up	*	*	√	√
100791219	glysoja_043445	WRKY	*	*	Up	*	√	√
100796481	glysoja_005032	WRKY43	*	Up	*	Up	√	√	√
100815829	glysoja_045337	WRKY22	*	Up	*	*	√	√	√
100816452	glysoja_002027	WRKY	*	Up	Up	*
100816891	glysoja_027941	WRKY28	*	Up	Up	Up	√	√	√
"TF" means transcription factor, "Up" represented the TF was up-regulated, "Down" represented the TF was down-regulated, "*" represented the TF was not significantly regulated, "√" represented predicted interaction, TF gene IDs and locus tags are gene identifiction number in NCBI database. R1d represents the comparison between treated and control samples at 1 d after induction in W99, R3d represe…
