# Supplementary material for: RNA-Seq analysis reveals transcript diversity and active genes after common cutworm (Spodoptera litura Fabricius) attack in resistant and susceptible wild soybean lines
Source: BMC Genomics. 2019 Mar 22;20:237. doi: 10.1186/s12864-019-5599-z (PMC6431011; doi:10.1186/s12864-019-5599-z)
Supplement: Supplementary file 13 — Table S12. Pearson correlation coefficients of gene expression between all samples. (XLSX 14 kb) [file 12864_2019_5599_MOESM13_ESM.xlsx]

## Sheet: correlation coefficient
Table S12 Pearson correlation coefficients of gene expression between all samples
Sample	R1d_CK1	R1d_CK2	R1d_CK3	R1d_T1	R1d_T2	R1d_T3	R3d_CK1	R3d_CK2	R3d_CK3	R3d_T1	R3d_T2	R3d_T3	S1d_CK1	S1d_CK2	S1d_CK3	S1d_T1	S1d_T2	S1d_T3	S2d_CK1	S2d_CK2	S2d_CK3	S2d_T1	S2d_T2	S2d_T3
R1d_CK1	1	0.996216	0.955159	0.957153	0.914894	0.940814	0.968334	0.971085	0.965057	0.879709	0.886683	0.856753	0.963339	0.970979	0.955602	0.909742	0.942813	0.934489	0.914262	0.826449	0.865877	0.757933	0.736647	0.613322
R1d_CK2	0.996216	1	0.968767	0.96545	0.920436	0.955292	0.977443	0.978865	0.974906	0.889185	0.887222	0.862988	0.971534	0.976471	0.963942	0.916861	0.954413	0.939789	0.89901	0.816284	0.852539	0.758032	0.716344	0.601487
R1d_CK3	0.955159	0.968767	1	0.990306	0.935655	0.995285	0.985262	0.983639	0.979104	0.91386	0.885946	0.87893	0.981842	0.973723	0.981852	0.930069	0.981331	0.953249	0.852118	0.806425	0.823424	0.791015	0.680852	0.591451
R1d_T1	0.957153	0.96545	0.990306	1	0.96416	0.992087	0.977387	0.980287	0.971211	0.933692	0.916587	0.904261	0.981793	0.976303	0.97978	0.952056	0.984205	0.971725	0.893917	0.854944	0.87207	0.842898	0.751417	0.666576
R1d_T2	0.914894	0.920436	0.935655	0.96416	1	0.954665	0.916827	0.932623	0.911983	0.966265	0.969642	0.970203	0.934483	0.932517	0.911996	0.955921	0.942264	0.956408	0.902911	0.907637	0.908158	0.923545	0.840324	0.801906
R1d_T3	0.940814	0.955292	0.995285	0.992087	0.954665	1	0.977709	0.97862	0.971603	0.936091	0.911741	0.908995	0.979042	0.969004	0.975026	0.948712	0.98505	0.962888	0.8532	0.826025	0.835028	0.826016	0.707406	0.632351
R3d_CK1	0.968334	0.977443	0.985262	0.977387	0.916827	0.977709	1	0.996081	0.998081	0.902837	0.886904	0.868417	0.975707	0.972147	0.974919	0.931068	0.96957	0.947909	0.859049	0.789263	0.821053	0.754575	0.680555	0.573437
R3d_CK2	0.971085	0.978865	0.983639	0.980287	0.932623	0.97862	0.996081	1	0.995486	0.919002	0.907368	0.887139	0.976687	0.97388	0.97118	0.937598	0.969835	0.952107	0.873127	0.811928	0.838337	0.780069	0.706213	0.60494
R3d_CK3	0.965057	0.974906	0.979104	0.971211	0.911983	0.971603	0.998081	0.995486	1	0.903899	0.887116	0.866289	0.969425	0.96592	0.967363	0.930237	0.963364	0.942254	0.85561	0.781141	0.816225	0.748804	0.675802	0.572848
R3d_T1	0.879709	0.889185	0.91386	0.933692	0.966265	0.936091	0.902837	0.919002	0.903899	1	0.972404	0.972992	0.900255	0.892258	0.876786	0.929862	0.912491	0.9062	0.825477	0.821546	0.827673	0.911192	0.75636	0.7763
R3d_T2	0.886683	0.887222	0.885946	0.916587	0.969642	0.911741	0.886904	0.907368	0.887116	0.972404	1	0.986182	0.895056	0.895338	0.863741	0.942258	0.90056	0.922512	0.870881	0.871555	0.874358	0.903741	0.823263	0.799711
R3d_T3	0.856753	0.862988	0.87893	0.904261	0.970203	0.908995	0.868417	0.887139	0.866289	0.972992	0.986182	1	0.8797	0.876252	0.844013	0.930465	0.88981	0.908244	0.837406	0.866299	0.855186	0.919736	0.811337	0.814032
S1d_CK1	0.963339	0.971534	0.981842	0.981793	0.934483	0.979042	0.975707	0.976687	0.969425	0.900255	0.895056	0.8797	1	0.997842	0.99399	0.950845	0.992881	0.976738	0.897084	0.846405	0.863962	0.796868	0.726825	0.611117
S1d_CK2	0.970979	0.976471	0.973723	0.976303	0.932517	0.969004	0.972147	0.97388	0.96592	0.892258	0.895338	0.876252	0.997842	1	0.990161	0.947299	0.98644	0.975529	0.909471	0.85092	0.872729	0.789532	0.738677	0.615101
S1d_CK3	0.955602	0.963942	0.981852	0.97978	0.911996	0.975026	0.974919	0.97118	0.967363	0.876786	0.863741	0.844013	0.99399	0.990161	1	0.938396	0.990962	0.969484	0.883714	0.824031	0.847517	0.771978	0.70108	0.576253
S1d_T1	0.909742	0.916861	0.930069	0.952056	0.955921	0.948712	0.931068	0.937598	0.930237	0.929862	0.942258	0.930465	0.950845	0.947299	0.938396	1	0.968271	0.982702	0.90656	0.89167	0.903315	0.879101	0.822723	0.75298
S1d_T2	0.942813	0.954413	0.981331	0.984205	0.942264	0.98505	0.96957	0.969835	0.963364	0.912491	0.90056	0.88981	0.992881	0.98644	0.990962	0.968271	1	0.984033	0.887591	0.853601	0.866116	0.825537	0.738586	0.640938
S1d_T3	0.934489	0.939789	0.953249	0.971725	0.956408	0.962888	0.947909	0.952107	0.942254	0.9062	0.922512	0.908244	0.976738	0.975529	0.969484	0.982702	0.984033	1	0.929417	0.905179	0.916899	0.853733	0.816622	0.706576
S2d_CK1	0.914262	0.89901	0.852118	0.893917	0.902911	0.8532	0.859049	0.873127	0.85561	0.825477	0.870881	0.837406	0.897084	0.909471	0.883714	0.90656	0.887591	0.929417	1	0.954087	0.984412	0.842088	0.920067	0.780979
S2d_CK2	0.826449	0.816284	0.806425	0.854944	0.907637	0.826025	0.789263	0.811928	0.781141	0.821546	0.871555	0.866299	0.846405	0.85092	0.824031	0.89167	0.853601	0.905179	0.954087	1	0.983043	0.908228	0.960666	0.853534
S2d_CK3	0.865877	0.852539	0.823424	0.87207	0.908158	0.835028	0.821053	0.838337	0.816225	0.827673	0.874358	0.855186	0.863962	0.872729	0.847517	0.903315	0.866116	0.916899	0.984412	0.983043	1	0.888188	0.964763	0.851804
S2d_T1	0.757933	0.758032	0.791015	0.842898	0.923545	0.826016	0.754575	0.780069	0.748804	0.911192	0.903741	0.919736	0.796868	0.789532	0.771978	0.879101	0.825537	0.853733	0.842088	0.908228	0.888188	1	0.885779	0.933818
S2d_T2	0.736647	0.716344	0.680852	0.751417	0.840324	0.707406	0.680555	0.706213	0.675802	0.75636	0.823263	0.811337	0.726825	0.738677	0.70108	0.822723	0.738586	0.816622	0.920067	0.960666	0.964763	0.885779	1	0.920284
S2d_T3	0.613322	0.601487	0.591451	0.666576	0.801906	0.632351	0.573437	0.60494	0.572848	0.7763	0.799711	0.814032	0.611117	0.615101	0.576253	0.75298	0.640938	0.706576	0.780979	0.853534	0.851804	0.933818	0.920284	1
R1d, R3d, S1d, and S2d represent W99 at 1 d, W99 at 3 d, W11 at 1 d, and W11 at 2 d. CK1, CK2, CK3 represent three biological replicates of control samples. T1, T2, T3 represent three biological replicates of treated samples.
