# Supplementary material for: RNA-Seq analysis reveals transcript diversity and active genes after common cutworm (Spodoptera litura Fabricius) attack in resistant and susceptible wild soybean lines
Source: BMC Genomics. 2019 Mar 22;20:237. doi: 10.1186/s12864-019-5599-z (PMC6431011; doi:10.1186/s12864-019-5599-z)
Supplement: Supplementary file 15 — Table S13. Information concerning all primers in the text. (XLSX 15 kb) [file 12864_2019_5599_MOESM15_ESM.xlsx]

## Sheet: Sheet1
Table S13 Information concerning all primers in the text
		Primer			Cycle number
	Gene ID (NCBI)	Gene description	Forward	Reverse	m1	m2	m3	1/slop	Efficiency rate
22 genes used in validation of RNA-seq data	100803358	linoleate 9S-lipoxygenase	GACGTTGAGAAACCGCAGTG	ACCAGGGAAAGTACTGCAACA	19.476	22.627	25.902	0.311236	2.04756
	732576	lectin	ACCTATAATGCCGCCACGAG	CAACGGAGCCTTCATGCAAC	19.628	22.83	26.341	0.297929	1.98577
	547830	repetitive proline-rich protein	ACTACAACGTGAGAAACATGGC	CTGGGGGATTCTCATAGTTTGC	19.191	22.398	25.785	0.303306	2.01051
	547829	protein MAT1	TGCTGCATATGTACTTGGAGGAT	TGGCACAACATCAATGCCTTT	20.17	23.423	26.925	0.296077	1.97732
	100806824	photosystem I reaction center subunit VI, chloroplastic-like	TGGTTTTGTTGGGACGTCAAG	TCTCTTCTTACCCATTGCAACA	24.357	27.327	30.601	0.320307	2.09078
	100810865	E3 ubiquitin-protein ligase ATL6	AGCTGGGAAAGGGAACTCTG	AGGTCGTTTTGGGCTTCGT	25.467	28.276	31.851	0.313283	2.05723
	732552	NAC domain protein NAC1	CCAATCAGATAGCTCCCACAGA	GTCCCACAAAATAACTTGAGCGT	27.726	30.475	35.254	0.265675	1.84363
	100812619	probable flavin-containing monooxygenase 1	AAAACAAAACGGCACATGTCTCT	TTGCAAGCAACTCTCAGCTT	26.5	29.615	33.209	0.298107	1.98658
	100240704	PR-5b protein	TCCCGCTGGCTCTAACTACA	AGGCCCAAGGAAGGACATTT	22.157	25.309	28.601	0.310366	2.04346
	547842	dehydrin-like protein	CGTACGTACAGTGTCTTGTCA	AGTGAACAACCCTGCTCCAC	17.985	20.918	24.328	0.315308	2.06685
	547821	28 kDa protein	CCAATGGAGCGATCTCCTCG	TAGTGCCCCTATTTGGACGC	15.949	18.21	21.525	0.320451	2.09147
	547969	ruBisCO-associated protein	AGGCCTTTCTGGTCGCTTAC	GCTCCCTTAACCGCAGAGTT	17.989	21.037	24.422	0.310945	2.04619
	548091	cysteine proteinase inhibitor	CTTTCGGTGACGGTCTAGCA	CCCCACACCGTTTGTAGAGT	17.36	20.375	23.75	0.312989	2.05584
	100101844	PR10-like protein	AAGCCAAGGCTGATGCTCTC	CTCCAAGCAAGAAAAAGCAAGAA	19.648	22.645	26.175	0.306419	2.02497
	100101893	endonuclease	TGCCCAGCTACATACGCATC	TGGCAAACGTGACAGGAAGT	22.601	25.843	28.505	0.338753	2.18149
	100170691	putative Bowman-Birk type protease inhibitor	TGCACTCGCTCAATTCCTCC	ACTGCTTGGCCTAGTAGCTTT	19.797	22.754	26.262	0.309358	2.03872
	100272209	BURP domain protein 2	CCCAAGCATTTGGCGTTTCA	GGGACTCGTGTGTGTTTCTACT	26.097	29.369	32.521	0.311333	2.04801
	100305482	NADPH:quinone oxidoreductase	ACCACTCAGGCCTTATCCGA	GTTCAACATGGGAAGCTCCG	20.802	23.902	27.342	0.30581	2.02214
	100305931	uncharacterized LOC100305931	ACGGCCAGTTAACCATGCTC	GAACATTGCACGCATCACCG	23.551	26.605	29.913	0.314367	2.06237
	100305983	uncharacterized LOC100305983	AGGATGTCCTTCTGTCCCTG	CCGTCAGAGAGTCCCAAATCA	22.387	25.469	29.197	0.293686	1.96646
	100802890	PT1	TGACCACAAGTACGATCTTCC	CGCCAATAGTAGGTAAGAGCA	28.08	29.895	33.317	0.338696	2.1812
	100306333	uncharacterized LOC100306333	GCTTGTGGCACATGTTGTGT	CTATGGGCTTTACGGGCACT	19.584	22.812	26.299	0.297841	1.98537
Clone primers		GmPT1	GGATCTTCCAGAGATCAGGTAGCTGAGTTAGTGAGTG	CTGCCGTTCGACGATAACTGGAACCGTCCTAGCAGAC
Transgenic validation primers		GmPT1	GTTGAGGTTGAAGCTGAAGAGG	CAAGACCGGCAACAGGATTC
qRT-PCR primers		LOX7 (glysoja_022393)	AGAGAAGAGTGCGTTTGTTTG	TTCCGAAGTCACTGTCCCAT
		VSPβ (glysoja_036866)	GGCCGTAACAGAAGCAAACC	AGGTACGTGGAGTGTCTTAGGT
		tublin (glysoja_029479)	TTCTCTGCACTCTTCATCAAGCTC	CACACCACTTCCCAGAACTTG
m1, m2, m3 represented three template concentration gradient, m3= 1/10 m2= 1/100 m1
